# Supplementary material for: Multilevel visual motion opponency in Drosophila
Source: Nat Neurosci. 2023 Oct 2;26(11):1894–905. doi: 10.1038/s41593-023-01443-z (PMC10620086; doi:10.1038/s41593-023-01443-z)
Supplement: Supplementary file 5 — Source data. [file 41593_2023_1443_MOESM5_ESM.zip]

Archive with 128 entries (115 files):
- Figure 1/
- Figure 1/ArcLight_Comparison/
- Figure 1/ArcLight_Comparison/.ipynb_checkpoints/
- Figure 1/ArcLight_Comparison/.ipynb_checkpoints/ArcLight_Comparison-checkpoint.ipynb
- Figure 1/ArcLight_Comparison/ArcLight_Comparison.ipynb
- Figure 1/ArcLight_Comparison/R20D01_Ftrace_all.npy
- Figure 1/ArcLight_Comparison/R20D01_Ftrace_mean.npy
- Figure 1/ArcLight_Comparison/R20D01_LDir.npy
- Figure 1/ArcLight_Comparison/R20D01_MOI.npy
- Figure 1/ArcLight_Comparison/R20D01_R_deg.npy
- Figure 1/ArcLight_Comparison/R24E09_Ftrace_all.npy
- Figure 1/ArcLight_Comparison/R24E09_Ftrace_mean.npy
- Figure 1/ArcLight_Comparison/R24E09_LDir.npy
- Figure 1/ArcLight_Comparison/R24E09_MOI.npy
- Figure 1/ArcLight_Comparison/R24E09_R_deg.npy
- Figure 1/ArcLight_Comparison/R38G02_Ftrace_all.npy
- Figure 1/ArcLight_Comparison/R38G02_Ftrace_mean.npy
- Figure 1/ArcLight_Comparison/R38G02_LDir.npy
- Figure 1/ArcLight_Comparison/R38G02_MOI.npy
- Figure 1/ArcLight_Comparison/R38G02_R_deg.npy
- Figure 1/ArcLight_Comparison/SplitT4c_Ftrace_all.npy
- Figure 1/ArcLight_Comparison/SplitT4c_Ftrace_mean.npy
- Figure 1/ArcLight_Comparison/SplitT4c_LDir.npy
- Figure 1/ArcLight_Comparison/SplitT4c_MOI.npy
- Figure 1/ArcLight_Comparison/SplitT4c_R_deg.npy
- Figure 1/octopus.py
- Figure 1/octopus.pyc
- Figure 1/Optogenetic_T4T5_oscillations/
- Figure 1/Optogenetic_T4T5_oscillations/.DS_Store
- Figure 1/Optogenetic_T4T5_oscillations/.ipynb_checkpoints/
- Figure 1/Optogenetic_T4T5_oscillations/.ipynb_checkpoints/Inspect_data_T4T5_stim_VS_rec-checkpoint.ipynb
- Figure 1/Optogenetic_T4T5_oscillations/2011_12_7_19_4_16_multiLP_dur1000_rep7_dLast1000.csv
- Figure 1/Optogenetic_T4T5_oscillations/2011_12_7_19_4_16_multiLP_dur1000_rep7_dLast1000.daq
- Figure 1/Optogenetic_T4T5_oscillations/2011_12_7_19_7_47_multiLP_dur1000_rep7_dLast1000.csv
- Figure 1/Optogenetic_T4T5_oscillations/2011_12_7_19_7_47_multiLP_dur1000_rep7_dLast1000.daq
- Figure 1/Optogenetic_T4T5_oscillations/2011_12_7_19_9_9_multiLP_dur1000_rep7_dLast1000.csv
- Figure 1/Optogenetic_T4T5_oscillations/2011_12_7_19_9_9_multiLP_dur1000_rep7_dLast1000.daq
- Figure 1/Optogenetic_T4T5_oscillations/Convert_daq_to_csv.m
- Figure 1/Optogenetic_T4T5_oscillations/Figure_T4T5_stim_VS_response.png
- Figure 1/Optogenetic_T4T5_oscillations/Figure_T4T5_stim_VS_response_trials.png
- Figure 1/Optogenetic_T4T5_oscillations/Info.txt
- Figure 1/Optogenetic_T4T5_oscillations/Inspect_data_T4T5_stim_VS_rec.ipynb
- Figure 1/Optogenetic_T4T5_oscillations/Laboratory_notebook_scan.pdf
- Figure 1/Optogenetic_T4T5_oscillations/VSrec_T4T5stim_current_0.csv
- Figure 1/Optogenetic_T4T5_oscillations/VSrec_T4T5stim_current_neg50.csv
- Figure 1/Optogenetic_T4T5_oscillations/VSrec_T4T5stim_current_pos100.csv
- Figure 1/R20D01_ArcLight/
- Figure 1/R20D01_ArcLight/.ipynb_checkpoints/
- Figure 1/R20D01_ArcLight/.ipynb_checkpoints/ArcLight_Comparison-checkpoint.ipynb
- Figure 1/R20D01_ArcLight/.ipynb_checkpoints/R20D01_ArcLight-checkpoint.ipynb
- Figure 1/R20D01_ArcLight/R20D01_ArcLight.ipynb
- Figure 1/R20D01_ArcLight/R20D01_ArcLight_SING_001_2020-01-27_17.46_Ftrace_mean.npy
- Figure 1/R20D01_ArcLight/R20D01_ArcLight_SING_001_2020-08-05_14.55_Ftrace_mean.npy
- Figure 1/R20D01_ArcLight/R20D01_ArcLight_SING_001_2020-08-06_15.05_Ftrace_mean.npy
- Figure 1/R20D01_ArcLight/R20D01_ArcLight_SING_001_2020-08-11_14.14_Ftrace_mean.npy
- Figure 1/R20D01_ArcLight/R20D01_ArcLight_SING_002_2020-01-22_14.14_Ftrace_mean.npy
- Figure 1/R20D01_ArcLight/R20D01_ArcLight_SING_002_2020-01-23_17.03_Ftrace_mean.npy
- Figure 1/R20D01_ArcLight/R20D01_ArcLight_SING_002_2020-01-24_16.13_Ftrace_mean.npy
- Figure 1/R20D01_ArcLight/R20D01_ArcLight_SING_003_2020-08-11_15.19_Ftrace_mean.npy
- Figure 1/R20D01_ArcLight/R20D01_ArcLight_SING_004_2020-01-23_18.02_Ftrace_mean.npy
- Figure 1/R20D01_ArcLight/R20D01_ArcLight_SING_005_2020-01-23_18.43_Ftrace_mean.npy
- Figure 1/R20D01_ArcLight/R20D01_ArcLight_SING_005_2020-08-12_16.43_Ftrace_mean.npy
- Figure 1/R20D01_ArcLight/R20D01_ArcLight_SING_006_2020-08-05_16.50_Ftrace_mean.npy
- Figure 1/R20D01_ArcLight/R20D01_ArcLight_SING_008_2020-01-21_17.06_Ftrace_mean.npy
- Figure 1/R20D01_ArcLight/time.npy
- Figure 1/R24E09_ArcLight/
- Figure 1/R24E09_ArcLight/.ipynb_checkpoints/
- Figure 1/R24E09_ArcLight/.ipynb_checkpoints/Analysis_R24E09_ArcLight-checkpoint.ipynb
- Figure 1/R24E09_ArcLight/Analysis_R24E09_ArcLight.ipynb
- Figure 1/R24E09_ArcLight/R24E09_ArcLight_SING_001_2020-02-27_15.37_Ftrace_mean.npy
- Figure 1/R24E09_ArcLight/R24E09_ArcLight_SING_001_2020-08-07_14.57_Ftrace_mean.npy
- Figure 1/R24E09_ArcLight/R24E09_ArcLight_SING_001_2020-08-12_12.29_Ftrace_mean.npy
- Figure 1/R24E09_ArcLight/R24E09_ArcLight_SING_001_2020-08-17_15.21_Ftrace_mean.npy
- Figure 1/R24E09_ArcLight/R24E09_ArcLight_SING_001_2020-08-18_12.25_Ftrace_mean.npy
- Figure 1/R24E09_ArcLight/R24E09_ArcLight_SING_002_2020-01-28_14.24_Ftrace_mean.npy
- Figure 1/R24E09_ArcLight/R24E09_ArcLight_SING_002_2020-01-31_13.39_Ftrace_mean.npy
- Figure 1/R24E09_ArcLight/R24E09_ArcLight_SING_004_2020-01-28_15.34_Ftrace_mean.npy
- Figure 1/R24E09_ArcLight/R24E09_ArcLight_SING_004_2020-01-30_14.28_Ftrace_mean.npy
- Figure 1/R24E09_ArcLight/R24E09_ArcLight_SING_004_2020-08-06_16.28_Ftrace_mean.npy
- Figure 1/R24E09_ArcLight/R24E09_ArcLight_SING_004_2020-08-17_17.10_Ftrace_mean.npy
- Figure 1/R24E09_ArcLight/R24E09_ArcLight_SING_005_2020-01-29_12.53_Ftrace_mean.npy
- Figure 1/R24E09_ArcLight/R24E09_ArcLight_SING_007_2020-01-30_15.13_Ftrace_mean.npy
- Figure 1/R24E09_ArcLight/R24E09_ArcLight_SING_007_2020-08-13_17.38_Ftrace_mean.npy
- Figure 1/R24E09_ArcLight/R24E09_ArcLight_SING_009_2020-01-30_18.28_Ftrace_mean.npy
- Figure 1/R24E09_ArcLight/time.npy
- Figure 1/R38G02_ArcLight/
- Figure 1/R38G02_ArcLight/.ipynb_checkpoints/
- Figure 1/R38G02_ArcLight/.ipynb_checkpoints/Analysis_R38G02_ArcLight-checkpoint.ipynb
- Figure 1/R38G02_ArcLight/Analysis_R38G02_ArcLight.ipynb
- Figure 1/R38G02_ArcLight/R38G02_ArcLight_SING_001_2020-01-10_10.56_Ftrace_mean.npy
- Figure 1/R38G02_ArcLight/R38G02_ArcLight_SING_001_2020-08-13_14.44_Ftrace_mean.npy
- Figure 1/R38G02_ArcLight/R38G02_ArcLight_SING_001_2020-08-28_15.35_Ftrace_mean.npy
- Figure 1/R38G02_ArcLight/R38G02_ArcLight_SING_001_2020-09-04_14.55_Ftrace_mean.npy
- Figure 1/R38G02_ArcLight/R38G02_ArcLight_SING_003_2020-09-09_12.32_Ftrace_mean.npy
- Figure 1/R38G02_ArcLight/R38G02_ArcLight_SING_004_2020-01-13_17.03_Ftrace_mean.npy
- Figure 1/R38G02_ArcLight/R38G02_ArcLight_SING_004_2020-09-07_14.06_Ftrace_mean.npy
- Figure 1/R38G02_ArcLight/R38G02_ArcLight_SING_006_2020-01-10_15.20_Ftrace_mean.npy
- Figure 1/R38G02_ArcLight/R38G02_ArcLight_SING_006_2020-01-24_18.04_Ftrace_mean.npy
- Figure 1/R38G02_ArcLight/R38G02_ArcLight_SING_008_2020-09-07_16.34_Ftrace_mean.npy
- Figure 1/R38G02_ArcLight/R38G02_ArcLight_SING_009_2020-08-11_18.56_Ftrace_mean.npy
- Figure 1/R38G02_ArcLight/R38G02_ArcLight_SING_012_2020-09-07_18.14_Ftrace_mean.npy
- Figure 1/R38G02_ArcLight/R38G02_ArcLight_SING_013_2020-01-09_18.17_Ftrace_mean.npy
- Figure 1/R38G02_ArcLight/R38G02_ArcLight_SING_1s3p_006_2020-01-09_15.21_Ftrace_mean.npy
- Figure 1/R38G02_ArcLight/R38G02_ArcLight_SING_1s3p_009_2020-01-09_16.42_Ftrace_mean.npy
- Figure 1/R38G02_ArcLight/time.npy
- Figure 1/SplitT4c_ArcLight/
- Figure 1/SplitT4c_ArcLight/.ipynb_checkpoints/
- Figure 1/SplitT4c_ArcLight/.ipynb_checkpoints/Analysis_SplitT4c_ArcLight_DotMotion-checkpoint.ipynb
- Figure 1/SplitT4c_ArcLight/2022_04_27_SplitT4c_Arclight_TM8dir_001_2022-04-27_16.32_Ftrace_mean_axons.npy
- Figure 1/SplitT4c_ArcLight/2022_04_27_SplitT4c_Arclight_TM8dir_003_2022-04-27_17.30_Ftrace_mean_axons.npy
- Figure 1/SplitT4c_ArcLight/Analysis_SplitT4c_ArcLight_DotMotion.ipynb
- Figure 1/SplitT4c_ArcLight/SplitT4c_ArcLight_TM4_8dir_002_2021-02-03_12.15_Ftrace_mean.npy
- Figure 1/SplitT4c_ArcLight/SplitT4c_ArcLight_TM4_8dir_002_2021-05-21_11.46_Ftrace_mean.npy
- Figure 1/SplitT4c_ArcLight/SplitT4c_ArcLight_TM4_8dir_005_2021-02-24_12.46_Ftrace_mean.npy
- Figure 1/SplitT4c_ArcLight/SplitT4c_ArcLight_TM4_8dir_007_2021-05-19_16.47_Ftrace_mean.npy
- Figure 1/SplitT4c_ArcLight/SplitT4c_ArcLight_TM4_alldir_004_2021-04-22_14.46TM4_alldir_axons.npy
- Figure 1/SplitT4c_ArcLight/SplitT4c_ArcLight_TM4_alldir_005_2021-02-23_12.09_Ftrace_mean.npy
- Figure 1/SplitT4c_ArcLight/SplitT4c_ArcLight_TM4_alldir_010_2021-04-22_17.19TM4_alldir_axons.npy
- Figure 1/SplitT4c_ArcLight/SplitT4c_ArcLight_TM4_TM4_8dir_009_2021-02-23_15.58_Ftrace_mean.npy
- Figure 1/SplitT4c_ArcLight/SplitT4c_ArcLight_TM8dir_5s_002_2021-02-19_11.15_Ftrace_mean.npy
- Figure 1/SplitT4c_ArcLight/SplitT4c_ArcLight_TM8dir_5s_009_2021-02-19_16.16_Ftrace_mean.npy
- Figure 1/SplitT4c_ArcLight/SplitT4c_ArcLight_TM8dir_5s_011_2021-02-18_17.56_Ftrace_mean.npy
- Figure 1/SplitT4c_ArcLight/SplitT4c_Ftrace_all.npy
- Figure 1/SplitT4c_ArcLight/SplitT4c_Ftrace_mean.npy
- Figure 1/SplitT4c_ArcLight/SplitT4c_LDir.npy
- Figure 1/SplitT4c_ArcLight/SplitT4c_MOI.npy
- Figure 1/SplitT4c_ArcLight/SplitT4c_R_deg.npy
- Figure 1/SplitT4c_ArcLight/time.npy
