# Supplementary material for: Multilevel visual motion opponency in Drosophila
Source: Nat Neurosci. 2023 Oct 2;26(11):1894–905. doi: 10.1038/s41593-023-01443-z (PMC10620086; doi:10.1038/s41593-023-01443-z)
Supplement: Supplementary file 5 — Source data. [file 41593_2023_1443_MOESM5_ESM.zip › Figure 1/Optogenetic_T4T5_oscillations/2011_12_7_19_9_9_multiLP_dur1000_rep7_dLast1000.csv]

-4.41391941391941	-0.0122100122100122
-4.8046398046398	-0.0122100122100122
-4.53601953601954	-0.0122100122100122
-4.56043956043956	-0.0122100122100122
-4.71916971916972	-0.0122100122100122
-4.60927960927961	-0.0122100122100122
-4.84126984126984	-0.0122100122100122
-4.46275946275946	-0.0122100122100122
-4.86568986568986	-0.0122100122100122
-4.59706959706959	-0.0122100122100122
-4.64590964590964	-0.0073260073260073
-4.70695970695971	-0.0122100122100122
-4.59706959706959	-0.0122100122100122
-4.84126984126984	-0.0122100122100122
-4.4993894993895	-0.0122100122100122
-4.8046398046398	-0.0122100122100122
-4.56043956043956	-0.0122100122100122
-4.57264957264957	-0.0122100122100122
-4.60927960927961	-0.0122100122100122
-4.37728937728938	-0.0122100122100122
-4.60927960927961	-0.017094017094017
-4.3040293040293	-0.0122100122100122
-4.53601953601954	-0.0122100122100122
-4.34065934065934	-0.017094017094017
-4.3040293040293	-0.017094017094017
-4.24297924297924	-0.017094017094017
-4.13308913308913	-0.017094017094017
-4.32844932844933	-0.017094017094017
-4.05982905982906	-0.017094017094017
-4.19413919413919	-0.0219780219780219
-4.14529914529914	-0.0219780219780219
-4.08424908424908	-0.0219780219780219
-3.98656898656899	-0.0219780219780219
-3.92551892551892	-0.017094017094017
-4.14529914529914	-0.0219780219780219
-3.87667887667887	-0.017094017094017
-4.04761904761905	-0.017094017094017
-3.88888888888889	-0.017094017094017
-3.94993894993895	-0.017094017094017
-3.84004884004884	-0.017094017094017
-3.62026862026862	-0.0122100122100122
-3.76678876678876	-0.017094017094017
-3.48595848595848	-0.0122100122100122
-3.54700854700855	-0.0122100122100122
-3.27838827838828	-0.0122100122100122
-3.48595848595848	-0.0122100122100122
-3.41269841269841	-0.0122100122100122
-3.15628815628816	-0.0122100122100122
-3.29059829059829	-0.0122100122100122
-3.08302808302808	-0.0122100122100122
-3.21733821733822	-0.0122100122100122
-2.94871794871795	-0.017094017094017
-3.16849816849817	-0.0073260073260073
-3.18070818070818	-0.0122100122100122
-3.03418803418803	-0.0073260073260073
-3.2051282051282	-0.0122100122100122
-2.88766788766789	-0.0122100122100122
-3.27838827838828	-0.0122100122100122
-2.86324786324786	-0.0122100122100122
-3.03418803418803	-0.0073260073260073
-3.00976800976801	-0.0122100122100122
-2.86324786324786	-0.0122100122100122
-2.997557997558	-0.0122100122100122
-2.7045177045177	-0.0073260073260073
-3.09523809523809	-0.0122100122100122
-2.85103785103785	-0.0122100122100122
-3.00976800976801	-0.0073260073260073
-2.997557997558	-0.0122100122100122
-2.92429792429792	-0.0122100122100122
-3.1074481074481	-0.0122100122100122
-2.8998778998779	-0.0073260073260073
-3.22954822954823	-0.0122100122100122
-2.98534798534798	-0.0122100122100122
-3.1074481074481	-0.0073260073260073
-3.08302808302808	-0.0122100122100122
-3.02197802197802	-0.0122100122100122
-3.00976800976801	-0.0122100122100122
-2.74114774114774	-0.0122100122100122
-2.94871794871795	-0.0122100122100122
-2.7045177045177	-0.0122100122100122
-2.77777777777778	-0.0073260073260073
-2.75335775335775	-0.0122100122100122
-2.8021978021978	-0.0122100122100122
-2.74114774114774	-0.0122100122100122
-2.57020757020757	-0.0122100122100122
-2.77777777777778	-0.0122100122100122
-2.61904761904762	-0.0122100122100122
-2.75335775335775	-0.0122100122100122
-2.52136752136752	-0.0122100122100122
-2.69230769230769	-0.0073260073260073
-2.75335775335775	-0.0122100122100122
-2.50915750915751	-0.0122100122100122
-2.66788766788767	-0.0122100122100122
-2.50915750915751	-0.0122100122100122
-2.71672771672772	-0.0122100122100122
-2.31379731379731	-0.0122100122100122
-2.3992673992674	-0.0073260073260073
-2.43589743589743	-0.0122100122100122
-2.2039072039072	-0.0122100122100122
-2.3992673992674	-0.0122100122100122
-2.08180708180708	-0.0122100122100122
-2.42368742368742	-0.0122100122100122
-2.06959706959707	-0.0122100122100122
-2.2039072039072	-0.0073260073260073
-2.24053724053724	-0.0122100122100122
-2.04517704517704	-0.0122100122100122
-2.25274725274725	-0.0122100122100122
-1.88644688644688	-0.0122100122100122
-2.3015873015873	-0.0122100122100122
-2.06959706959707	-0.0122100122100122
-2.11843711843712	-0.0073260073260073
-2.16727716727717	-0.0122100122100122
-1.996336996337	-0.0122100122100122
-2.2039072039072	-0.0122100122100122
-1.91086691086691	-0.0122100122100122
-2.21611721611721	-0.0122100122100122
-2.03296703296703	-0.0122100122100122
-2.02075702075702	-0.0073260073260073
-2.09401709401709	-0.0122100122100122
-1.94749694749694	-0.0122100122100122
-2.13064713064713	-0.0122100122100122
-1.88644688644688	-0.0122100122100122
-2.11843711843712	-0.017094017094017
-2.05738705738705	-0.017094017094017
-2.06959706959707	-0.017094017094017
-2.04517704517704	-0.017094017094017
-2.11843711843712	-0.017094017094017
-2.24053724053724	-0.0219780219780219
-1.88644688644688	-0.0219780219780219
-2.16727716727717	-0.0219780219780219
-2.00854700854701	-0.0268620268620268
-2.06959706959707	-0.0219780219780219
-1.91086691086691	-0.0268620268620268
-2.00854700854701	-0.0219780219780219
-2.15506715506715	-0.0268620268620268
-1.94749694749694	-0.0219780219780219
-2.1062271062271	-0.0219780219780219
-1.92307692307692	-0.0219780219780219
-2.22832722832723	-0.0219780219780219
-2.00854700854701	-0.0219780219780219
-1.94749694749694	-0.017094017094017
-2.19169719169719	-0.0219780219780219
-1.97191697191697	-0.017094017094017
-2.17948717948718	-0.017094017094017
-1.93528693528693	-0.017094017094017
-2.37484737484737	-0.017094017094017
-2.31379731379731	-0.0219780219780219
-2.2039072039072	-0.017094017094017
-2.44810744810745	-0.017094017094017
-2.31379731379731	-0.017094017094017
-2.52136752136752	-0.017094017094017
-2.24053724053724	-0.017094017094017
-2.50915750915751	-0.0122100122100122
-2.52136752136752	-0.0122100122100122
-2.4969474969475	-0.0122100122100122
-2.64346764346764	-0.0122100122100122
-2.58241758241758	-0.0122100122100122
-2.98534798534798	-0.0122100122100122
-2.61904761904762	-0.0122100122100122
-2.97313797313797	-0.0073260073260073
-2.8998778998779	-0.0122100122100122
-2.87545787545787	-0.0122100122100122
-3.07081807081807	-0.0122100122100122
-2.88766788766789	-0.0122100122100122
-3.32722832722833	-0.0122100122100122
-3.00976800976801	-0.0122100122100122
-3.21733821733822	-0.0073260073260073
-3.27838827838828	-0.0122100122100122
-3.14407814407814	-0.0122100122100122
-3.33943833943834	-0.0122100122100122
-3.19291819291819	-0.0122100122100122
-3.52258852258852	-0.0122100122100122
-3.41269841269841	-0.0122100122100122
-3.55921855921856	-0.0122100122100122
-3.63247863247863	-0.0122100122100122
-3.75457875457875	-0.0122100122100122
-3.8034188034188	-0.0122100122100122
-3.77899877899878	-0.0073260073260073
-4.02319902319902	-0.0122100122100122
-3.87667887667887	-0.0122100122100122
-4.03540903540903	-0.0122100122100122
-3.97435897435897	-0.0122100122100122
-4.19413919413919	-0.0122100122100122
-4.19413919413919	-0.0122100122100122
-4.01098901098901	-0.0122100122100122
-4.27960927960928	-0.0122100122100122
-4.18192918192918	-0.0122100122100122
-4.36507936507936	-0.0122100122100122
-4.04761904761905	-0.0122100122100122
-4.3040293040293	-0.0073260073260073
-4.29181929181929	-0.0122100122100122
-4.15750915750916	-0.0122100122100122
-4.34065934065934	-0.0122100122100122
-4.19413919413919	-0.0122100122100122
-4.47496947496947	-0.0122100122100122
-4.05982905982906	-0.0122100122100122
-4.3040293040293	-0.0073260073260073
-4.32844932844933	-0.0122100122100122
-4.16971916971917	-0.0122100122100122
-4.32844932844933	-0.0122100122100122
-4.08424908424908	-0.0122100122100122
-4.4017094017094	-0.0122100122100122
-4.07203907203907	-0.0122100122100122
-4.21855921855922	-0.0073260073260073
-4.18192918192918	-0.0122100122100122
-4.12087912087912	-0.0122100122100122
-4.25518925518925	-0.0122100122100122
-4.02319902319902	-0.0122100122100122
-4.41391941391941	-0.0122100122100122
-4.15750915750916	-0.0122100122100122
-4.3040293040293	-0.0073260073260073
-4.35286935286935	-0.0122100122100122
-4.3040293040293	-0.0122100122100122
-4.32844932844933	-0.0122100122100122
-4.15750915750916	-0.0122100122100122
-4.45054945054945	-0.0122100122100122
-4.16971916971917	-0.0122100122100122
-4.3040293040293	-0.0122100122100122
-4.31623931623932	-0.0122100122100122
-4.24297924297924	-0.0122100122100122
-4.31623931623932	-0.0122100122100122
-4.03540903540903	-0.0122100122100122
-4.18192918192918	-0.0122100122100122
-4.01098901098901	-0.017094017094017
-3.96214896214896	-0.0122100122100122
-3.73015873015873	-0.017094017094017
-3.96214896214896	-0.017094017094017
-3.85225885225885	-0.0219780219780219
-3.57142857142857	-0.017094017094017
-3.74236874236874	-0.017094017094017
-3.52258852258852	-0.0219780219780219
-3.53479853479853	-0.0219780219780219
-3.27838827838828	-0.0219780219780219
-3.33943833943834	-0.017094017094017
-3.36385836385836	-0.0219780219780219
-3.2051282051282	-0.0219780219780219
-3.35164835164835	-0.017094017094017
-3.07081807081807	-0.017094017094017
-3.44932844932845	-0.017094017094017
-3.09523809523809	-0.017094017094017
-3.09523809523809	-0.0122100122100122
-3.18070818070818	-0.017094017094017
-2.94871794871795	-0.0122100122100122
-3.02197802197802	-0.0122100122100122
-2.66788766788767	-0.0122100122100122
-2.997557997558	-0.0122100122100122
-2.69230769230769	-0.017094017094017
-2.68009768009768	-0.0122100122100122
-2.74114774114774	-0.0122100122100122
-2.58241758241758	-0.0122100122100122
-2.82661782661783	-0.0122100122100122
-2.41147741147741	-0.0122100122100122
-2.72893772893773	-0.0122100122100122
-2.50915750915751	-0.0122100122100122
-2.36263736263736	-0.0073260073260073
-2.47252747252747	-0.0122100122100122
-2.25274725274725	-0.0122100122100122
-2.47252747252747	-0.0122100122100122
-2.00854700854701	-0.0122100122100122
-2.31379731379731	-0.0073260073260073
-2.15506715506715	-0.0122100122100122
-2.11843711843712	-0.0122100122100122
-2.1062271062271	-0.0122100122100122
-1.91086691086691	-0.0073260073260073
-2.00854700854701	-0.0122100122100122
-1.71550671550671	-0.0122100122100122
-1.88644688644688	-0.0122100122100122
-1.77655677655677	-0.0122100122100122
-1.78876678876679	-0.0122100122100122
-1.73992673992674	-0.0122100122100122
-1.78876678876679	-0.0073260073260073
-1.95970695970696	-0.0122100122100122
-1.71550671550671	-0.0122100122100122
-1.8009768009768	-0.0073260073260073
-1.71550671550671	-0.0122100122100122
-1.83760683760684	-0.0073260073260073
-1.63003663003663	-0.0122100122100122
-1.53235653235653	-0.0073260073260073
-1.71550671550671	-0.0122100122100122
-1.53235653235653	-0.0122100122100122
-1.66666666666667	-0.0073260073260073
-1.53235653235653	-0.0122100122100122
-1.77655677655677	-0.0122100122100122
-1.56898656898657	-0.0122100122100122
-1.53235653235653	-0.0073260073260073
-1.77655677655677	-0.0122100122100122
-1.55677655677655	-0.0122100122100122
-1.88644688644688	-0.0122100122100122
-1.3980463980464	-0.0122100122100122
-1.75213675213675	-0.0073260073260073
-1.58119658119658	-0.0122100122100122
-1.47130647130647	-0.0073260073260073
-1.61782661782662	-0.0122100122100122
-1.45909645909646	-0.0122100122100122
-1.72771672771673	-0.0122100122100122
-1.26373626373626	-0.0122100122100122
-1.61782661782662	-0.0073260073260073
-1.6056166056166	-0.0122100122100122
-1.59340659340659	-0.0122100122100122
-1.71550671550671	-0.0122100122100122
-1.53235653235653	-0.0122100122100122
-1.95970695970696	-0.0122100122100122
-1.6056166056166	-0.0122100122100122
-1.86202686202686	-0.0073260073260073
-1.81318681318681	-0.0122100122100122
-1.87423687423687	-0.0073260073260073
-1.93528693528693	-0.0122100122100122
-1.84981684981685	-0.0073260073260073
-2.14285714285714	-0.0122100122100122
-1.91086691086691	-0.0122100122100122
-2.14285714285714	-0.0122100122100122
-2.08180708180708	-0.0122100122100122
-2.11843711843712	-0.0122100122100122
-2.1062271062271	-0.0122100122100122
-2.05738705738705	-0.0073260073260073
-2.31379731379731	-0.0122100122100122
-2.1062271062271	-0.0122100122100122
-2.27716727716727	-0.0122100122100122
-2.2039072039072	-0.0122100122100122
-2.28937728937729	-0.0122100122100122
-2.24053724053724	-0.017094017094017
-2.06959706959707	-0.0122100122100122
-2.35042735042735	-0.0122100122100122
-2.22832722832723	-0.017094017094017
-2.32600732600732	-0.0122100122100122
-2.13064713064713	-0.017094017094017
-2.43589743589743	-0.017094017094017
-2.37484737484737	-0.0219780219780219
-2.3015873015873	-0.0219780219780219
-2.4969474969475	-0.0219780219780219
-2.33821733821734	-0.0219780219780219
-2.52136752136752	-0.0219780219780219
-2.2039072039072	-0.0268620268620268
-2.3992673992674	-0.0219780219780219
-2.38705738705738	-0.0268620268620268
-2.21611721611721	-0.0219780219780219
-2.38705738705738	-0.0219780219780219
-2.04517704517704	-0.0219780219780219
-2.4969474969475	-0.0219780219780219
-2.15506715506715	-0.0219780219780219
-2.3015873015873	-0.017094017094017
-2.43589743589743	-0.0219780219780219
-2.28937728937729	-0.017094017094017
-2.53357753357753	-0.017094017094017
-2.28937728937729	-0.017094017094017
-2.77777777777778	-0.017094017094017
-2.64346764346764	-0.0219780219780219
-2.7045177045177	-0.017094017094017
-2.82661782661783	-0.017094017094017
-2.64346764346764	-0.017094017094017
-2.8998778998779	-0.0122100122100122
-2.59462759462759	-0.017094017094017
-2.98534798534798	-0.0122100122100122
-2.81440781440781	-0.0122100122100122
-2.96092796092796	-0.0122100122100122
-3.13186813186813	-0.0122100122100122
-3.1074481074481	-0.0122100122100122
-3.38827838827839	-0.0122100122100122
-3.16849816849817	-0.0073260073260073
-3.59584859584859	-0.0122100122100122
-3.44932844932845	-0.0122100122100122
-3.54700854700855	-0.0122100122100122
-3.59584859584859	-0.0122100122100122
-3.65689865689866	-0.0073260073260073
-3.79120879120879	-0.0122100122100122
-3.60805860805861	-0.0073260073260073
-3.75457875457875	-0.0122100122100122
-3.60805860805861	-0.0122100122100122
-3.55921855921856	-0.0122100122100122
-3.38827838827839	-0.0122100122100122
-3.48595848595848	-0.0073260073260073
-3.64468864468864	-0.0122100122100122
-3.35164835164835	-0.0122100122100122
-3.4981684981685	-0.0122100122100122
-3.27838827838828	-0.0122100122100122
-3.41269841269841	-0.0122100122100122
-2.96092796092796	-0.0122100122100122
-2.97313797313797	-0.0073260073260073
-3.02197802197802	-0.0122100122100122
-2.85103785103785	-0.0122100122100122
-2.94871794871795	-0.0122100122100122
-2.81440781440781	-0.0122100122100122
-3.13186813186813	-0.0073260073260073
-2.88766788766789	-0.0122100122100122
-2.87545787545787	-0.0073260073260073
-3.03418803418803	-0.0122100122100122
-2.87545787545787	-0.0122100122100122
-3.13186813186813	-0.0122100122100122
-2.64346764346764	-0.0122100122100122
-3.04639804639804	-0.0073260073260073
-2.83882783882784	-0.0122100122100122
-2.91208791208791	-0.0073260073260073
-2.97313797313797	-0.0122100122100122
-2.8998778998779	-0.0122100122100122
-3.16849816849817	-0.0122100122100122
-2.87545787545787	-0.0073260073260073
-3.27838827838828	-0.0122100122100122
-3.04639804639804	-0.0122100122100122
-3.09523809523809	-0.0122100122100122
-3.18070818070818	-0.0122100122100122
-3.04639804639804	-0.0122100122100122
-3.3028083028083	-0.0122100122100122
-3.07081807081807	-0.0122100122100122
-3.35164835164835	-0.0122100122100122
-3.26617826617826	-0.0122100122100122
-3.32722832722833	-0.0122100122100122
-3.31501831501831	-0.0122100122100122
-3.43711843711843	-0.0122100122100122
-3.64468864468864	-0.0122100122100122
-3.47374847374847	-0.0122100122100122
-3.68131868131868	-0.0122100122100122
-3.59584859584859	-0.0122100122100122
-3.65689865689866	-0.0122100122100122
-3.57142857142857	-0.0122100122100122
-3.71794871794872	-0.0073260073260073
-3.91330891330891	-0.0122100122100122
-3.76678876678876	-0.0122100122100122
-3.93772893772894	-0.0122100122100122
-3.76678876678876	-0.0122100122100122
-4.14529914529914	-0.0122100122100122
-3.91330891330891	-0.017094017094017
-3.93772893772894	-0.0122100122100122
-4.10866910866911	-0.017094017094017
-3.998778998779	-0.0122100122100122
-4.14529914529914	-0.0122100122100122
-3.8034188034188	-0.017094017094017
-4.27960927960928	-0.017094017094017
-4.04761904761905	-0.017094017094017
-3.97435897435897	-0.017094017094017
-4.13308913308913	-0.0219780219780219
-3.96214896214896	-0.0219780219780219
-4.18192918192918	-0.0219780219780219
-3.8034188034188	-0.0219780219780219
-4.12087912087912	-0.0219780219780219
-4.02319902319902	-0.0219780219780219
-3.87667887667887	-0.017094017094017
-3.97435897435897	-0.0219780219780219
-3.65689865689866	-0.017094017094017
-4.04761904761905	-0.017094017094017
-3.63247863247863	-0.017094017094017
-3.85225885225885	-0.0122100122100122
-3.85225885225885	-0.017094017094017
-3.7057387057387	-0.0122100122100122
-3.86446886446886	-0.0122100122100122
-3.58363858363858	-0.0122100122100122
-3.93772893772894	-0.0122100122100122
-3.7057387057387	-0.0122100122100122
-3.79120879120879	-0.0122100122100122
-3.76678876678876	-0.0122100122100122
-3.7057387057387	-0.0122100122100122
-3.79120879120879	-0.0122100122100122
-3.60805860805861	-0.0122100122100122
-3.92551892551892	-0.0122100122100122
-3.63247863247863	-0.0122100122100122
-3.73015873015873	-0.0073260073260073
-3.65689865689866	-0.0122100122100122
-3.63247863247863	-0.0122100122100122
-3.58363858363858	-0.0122100122100122
-3.32722832722833	-0.0073260073260073
-3.62026862026862	-0.0073260073260073
-3.37606837606837	-0.0122100122100122
-3.4004884004884	-0.0073260073260073
-3.4004884004884	-0.0122100122100122
-3.43711843711843	-0.0073260073260073
-3.31501831501831	-0.0122100122100122
-3.15628815628816	-0.0073260073260073
-3.27838827838828	-0.0122100122100122
-3.08302808302808	-0.0122100122100122
-3.22954822954823	-0.0122100122100122
-2.86324786324786	-0.0122100122100122
-3.07081807081807	-0.0073260073260073
-2.96092796092796	-0.0122100122100122
-2.77777777777778	-0.0122100122100122
-2.93650793650793	-0.0122100122100122
-2.77777777777778	-0.0122100122100122
-3.03418803418803	-0.0122100122100122
-2.58241758241758	-0.0122100122100122
-2.74114774114774	-0.0073260073260073
-2.75335775335775	-0.0122100122100122
-2.57020757020757	-0.0122100122100122
-2.69230769230769	-0.0122100122100122
-2.44810744810745	-0.0122100122100122
-2.77777777777778	-0.0122100122100122
-2.44810744810745	-0.0122100122100122
-2.53357753357753	-0.0122100122100122
-2.61904761904762	-0.0122100122100122
-2.57020757020757	-0.0122100122100122
-2.74114774114774	-0.0122100122100122
-2.46031746031746	-0.0122100122100122
-2.87545787545787	-0.0122100122100122
-2.61904761904762	-0.0122100122100122
-2.77777777777778	-0.0073260073260073
-2.91208791208791	-0.0122100122100122
-2.76556776556776	-0.0122100122100122
-2.997557997558	-0.0122100122100122
-2.72893772893773	-0.0122100122100122
-3.02197802197802	-0.0122100122100122
-2.86324786324786	-0.0122100122100122
-2.91208791208791	-0.0122100122100122
-2.92429792429792	-0.0122100122100122
-2.87545787545787	-0.0122100122100122
-2.997557997558	-0.0122100122100122
-2.7045177045177	-0.0073260073260073
-2.94871794871795	-0.0122100122100122
-2.83882783882784	-0.0122100122100122
-2.85103785103785	-0.0122100122100122
-2.72893772893773	-0.0122100122100122
-2.87545787545787	-0.0073260073260073
-2.93650793650793	-0.0122100122100122
-2.75335775335775	-0.0073260073260073
-2.93650793650793	-0.0122100122100122
-2.8021978021978	-0.0122100122100122
-2.86324786324786	-0.0073260073260073
-2.63125763125763	-0.0122100122100122
-2.76556776556776	-0.0073260073260073
-2.86324786324786	-0.0122100122100122
-2.63125763125763	-0.0122100122100122
-2.74114774114774	-0.0073260073260073
-2.52136752136752	-0.0122100122100122
-2.87545787545787	-0.0122100122100122
-2.52136752136752	-0.0122100122100122
-2.6068376068376	-0.0122100122100122
-2.65567765567765	-0.0122100122100122
-2.4969474969475	-0.0122100122100122
-2.65567765567765	-0.017094017094017
-2.33821733821734	-0.017094017094017
-2.71672771672772	-0.017094017094017
-2.46031746031746	-0.0219780219780219
-2.46031746031746	-0.0219780219780219
-2.58241758241758	-0.0219780219780219
-2.4969474969475	-0.0219780219780219
-2.74114774114774	-0.0219780219780219
-2.3992673992674	-0.0219780219780219
-2.78998778998779	-0.0219780219780219
-2.69230769230769	-0.0268620268620268
-2.65567765567765	-0.0219780219780219
-2.87545787545787	-0.0219780219780219
-2.76556776556776	-0.0219780219780219
-3.07081807081807	-0.0219780219780219
-2.77777777777778	-0.0219780219780219
-3.1074481074481	-0.017094017094017
-2.96092796092796	-0.0219780219780219
-2.96092796092796	-0.017094017094017
-3.14407814407814	-0.017094017094017
-2.92429792429792	-0.017094017094017
-3.26617826617826	-0.017094017094017
-3.09523809523809	-0.017094017094017
-3.32722832722833	-0.017094017094017
-3.32722832722833	-0.017094017094017
-3.31501831501831	-0.017094017094017
-3.3028083028083	-0.017094017094017
-3.21733821733822	-0.0122100122100122
-3.54700854700855	-0.017094017094017
-3.3028083028083	-0.0122100122100122
-3.55921855921856	-0.0122100122100122
-3.64468864468864	-0.0122100122100122
-3.75457875457875	-0.0122100122100122
-3.66910866910867	-0.0122100122100122
-3.64468864468864	-0.0122100122100122
-3.86446886446886	-0.0122100122100122
-3.73015873015873	-0.0122100122100122
-3.88888888888889	-0.0122100122100122
-3.82783882783883	-0.0122100122100122
-4.02319902319902	-0.0122100122100122
-3.96214896214896	-0.0122100122100122
-3.92551892551892	-0.0073260073260073
-4.10866910866911	-0.0122100122100122
-4.01098901098901	-0.0122100122100122
-4.26739926739926	-0.0122100122100122
-3.82783882783883	-0.0122100122100122
-4.13308913308913	-0.0073260073260073
-4.05982905982906	-0.0122100122100122
-3.96214896214896	-0.0122100122100122
-4.19413919413919	-0.0122100122100122
-4.01098901098901	-0.0122100122100122
-4.23076923076923	-0.0122100122100122
-3.8034188034188	-0.0122100122100122
-3.998778998779	-0.0073260073260073
-3.94993894993895	-0.0122100122100122
-3.86446886446886	-0.0122100122100122
-3.98656898656899	-0.0122100122100122
-3.74236874236874	-0.0122100122100122
-4.12087912087912	-0.0122100122100122
-3.7057387057387	-0.0122100122100122
-3.96214896214896	-0.0073260073260073
-3.98656898656899	-0.0122100122100122
-3.82783882783883	-0.0122100122100122
-4.02319902319902	-0.0122100122100122
-3.84004884004884	-0.0122100122100122
-4.18192918192918	-0.0122100122100122
-3.998778998779	-0.0122100122100122
-4.19413919413919	-0.0122100122100122
-4.2063492063492	-0.0122100122100122
-4.15750915750916	-0.0122100122100122
-4.3040293040293	-0.0122100122100122
-4.14529914529914	-0.0073260073260073
-4.48717948717949	-0.0122100122100122
-4.32844932844933	-0.0122100122100122
-4.51159951159951	-0.0073260073260073
-4.56043956043956	-0.0122100122100122
-4.58485958485958	-0.0122100122100122
-4.70695970695971	-0.0122100122100122
-4.53601953601954	-0.0073260073260073
-4.81684981684982	-0.0122100122100122
-4.73137973137973	-0.0122100122100122
-4.85347985347985	-0.0122100122100122
-4.67032967032967	-0.0122100122100122
-4.9023199023199	-0.0073260073260073
-4.98778998778999	-0.0122100122100122
-4.85347985347985	-0.0073260073260073
-5.0976800976801	-0.0122100122100122
-5.06105006105006	-0.0122100122100122
-5.19536019536019	-0.0122100122100122
-4.92673992673992	-0.0122100122100122
-5.17094017094017	-0.0073260073260073
-5.20757020757021	-0.0122100122100122
-5.0976800976801	-0.0122100122100122
-5.34188034188034	-0.0122100122100122
-5.15873015873016	-0.0122100122100122
-5.65934065934066	-0.0122100122100122
-5.26862026862027	-0.0122100122100122
-5.47619047619048	-0.0122100122100122
-5.51282051282051	-0.017094017094017
-5.46398046398046	-0.0122100122100122
-5.61050061050061	-0.017094017094017
-5.36630036630036	-0.017094017094017
-5.86691086691087	-0.017094017094017
-5.54945054945055	-0.017094017094017
-5.64713064713065	-0.017094017094017
-5.6959706959707	-0.017094017094017
-5.56166056166056	-0.017094017094017
-5.81807081807082	-0.0219780219780219
-5.46398046398046	-0.0219780219780219
-5.79365079365079	-0.0219780219780219
-5.5982905982906	-0.0219780219780219
-5.62271062271062	-0.017094017094017
-5.75702075702075	-0.017094017094017
-5.70818070818071	-0.017094017094017
-5.94017094017094	-0.017094017094017
-5.61050061050061	-0.017094017094017
-5.92796092796093	-0.017094017094017
-5.78144078144078	-0.017094017094017
-5.79365079365079	-0.0122100122100122
-5.85470085470085	-0.017094017094017
-5.75702075702075	-0.0122100122100122
-5.95238095238095	-0.017094017094017
-5.62271062271062	-0.0122100122100122
-5.85470085470085	-0.0122100122100122
-5.70818070818071	-0.0122100122100122
-5.6959706959707	-0.0122100122100122
-5.62271062271062	-0.0122100122100122
-5.63492063492063	-0.0122100122100122
-5.84249084249084	-0.0122100122100122
-5.56166056166056	-0.0122100122100122
-5.75702075702075	-0.0073260073260073
-5.65934065934066	-0.0122100122100122
-5.79365079365079	-0.0073260073260073
-5.46398046398046	-0.0122100122100122
-5.47619047619048	-0.0073260073260073
-5.64713064713065	-0.0122100122100122
-5.45177045177045	-0.0122100122100122
-5.62271062271062	-0.0073260073260073
-5.48840048840049	-0.0122100122100122
-5.84249084249084	-0.0122100122100122
-5.58608058608058	-0.0122100122100122
-5.5982905982906	-0.0073260073260073
-5.6959706959707	-0.0122100122100122
-5.52503052503052	-0.0122100122100122
-5.76923076923077	-0.0122100122100122
-5.36630036630036	-0.0122100122100122
-5.74481074481074	-0.0073260073260073
-5.61050061050061	-0.0122100122100122
-5.67155067155067	-0.0122100122100122
-5.75702075702075	-0.0122100122100122
-5.67155067155067	-0.0122100122100122
-5.91575091575091	-0.0122100122100122
-5.54945054945055	-0.0122100122100122
-5.79365079365079	-0.0073260073260073
-5.72039072039072	-0.0122100122100122
-5.6959706959707	-0.0122100122100122
-5.87912087912088	-0.0122100122100122
-5.65934065934066	-0.0122100122100122
-6.02564102564102	-0.0122100122100122
-5.63492063492063	-0.0122100122100122
-5.86691086691087	-0.0122100122100122
-5.72039072039072	-0.0122100122100122
-5.67155067155067	-0.0073260073260073
-5.62271062271062	-0.0122100122100122
-5.57387057387057	-0.0073260073260073
-5.79365079365079	-0.0122100122100122
-5.47619047619048	-0.0122100122100122
-5.72039072039072	-0.0122100122100122
-5.65934065934066	-0.0122100122100122
-5.78144078144078	-0.0073260073260073
-5.72039072039072	-0.0122100122100122
-5.6959706959707	-0.0073260073260073
-5.91575091575091	-0.0122100122100122
-5.70818070818071	-0.0122100122100122
-5.83028083028083	-0.0122100122100122
-5.64713064713065	-0.0122100122100122
-5.9035409035409	-0.0122100122100122
-5.73260073260073	-0.0122100122100122
-5.70818070818071	-0.0073260073260073
-5.84249084249084	-0.0122100122100122
-5.72039072039072	-0.0122100122100122
-5.87912087912088	-0.0122100122100122
-5.63492063492063	-0.0122100122100122
-6.02564102564102	-0.0073260073260073
-5.84249084249084	-0.0122100122100122
-5.79365079365079	-0.0073260073260073
-5.98901098901099	-0.0122100122100122
-5.95238095238095	-0.0122100122100122
-6.0989010989011	-0.0122100122100122
-5.81807081807082	-0.0122100122100122
-6.07448107448107	-0.0073260073260073
-5.96459096459096	-0.0122100122100122
-5.87912087912088	-0.0122100122100122
-5.98901098901099	-0.0122100122100122
-5.81807081807082	-0.0122100122100122
-6.14774114774115	-0.0122100122100122
-5.76923076923077	-0.0122100122100122
-5.95238095238095	-0.0122100122100122
-5.92796092796093	-0.017094017094017
-5.86691086691087	-0.0122100122100122
-6.01343101343101	-0.017094017094017
-5.84249084249084	-0.017094017094017
-6.07448107448107	-0.0219780219780219
-5.76923076923077	-0.0219780219780219
-5.94017094017094	-0.017094017094017
-5.95238095238095	-0.0219780219780219
-5.91575091575091	-0.0219780219780219
-6.08669108669108	-0.0219780219780219
-5.95238095238095	-0.0219780219780219
-6.34310134310134	-0.0219780219780219
-6.14774114774115	-0.0268620268620268
-6.33089133089133	-0.0219780219780219
-6.36752136752137	-0.0219780219780219
-6.42857142857143	-0.0219780219780219
-6.46520146520146	-0.0219780219780219
-6.29426129426129	-0.017094017094017
-6.52625152625153	-0.0219780219780219
-6.39194139194139	-0.0219780219780219
-6.42857142857143	-0.017094017094017
-6.46520146520146	-0.017094017094017
-6.4041514041514	-0.017094017094017
-6.44078144078144	-0.017094017094017
-6.24542124542124	-0.017094017094017
-6.42857142857143	-0.017094017094017
-6.30647130647131	-0.017094017094017
-6.37973137973138	-0.017094017094017
-6.14774114774115	-0.017094017094017
-6.28205128205128	-0.0122100122100122
-6.37973137973138	-0.017094017094017
-6.22100122100122	-0.0122100122100122
-6.30647130647131	-0.0073260073260073
-6.18437118437118	-0.0122100122100122
-6.45299145299145	-0.0122100122100122
-5.97680097680098	-0.0122100122100122
-6.17216117216117	-0.0073260073260073
-6.22100122100122	-0.0122100122100122
-6.07448107448107	-0.0073260073260073
-6.19658119658119	-0.0122100122100122
-5.91575091575091	-0.0122100122100122
-6.28205128205128	-0.0122100122100122
-5.86691086691087	-0.0122100122100122
-5.96459096459096	-0.0073260073260073
-6.06227106227106	-0.0122100122100122
-5.81807081807082	-0.0122100122100122
-6.02564102564102	-0.0122100122100122
-5.61050061050061	-0.0122100122100122
-5.85470085470085	-0.0122100122100122
-5.57387057387057	-0.0122100122100122
-5.51282051282051	-0.0122100122100122
-5.57387057387057	-0.0122100122100122
-5.46398046398046	-0.0122100122100122
-5.62271062271062	-0.0122100122100122
-5.37851037851038	-0.0122100122100122
-5.65934065934066	-0.0122100122100122
-5.45177045177045	-0.0122100122100122
-5.52503052503052	-0.0122100122100122
-5.5006105006105	-0.0122100122100122
-5.42735042735042	-0.0073260073260073
-5.54945054945055	-0.0122100122100122
-5.15873015873016	-0.0122100122100122
-5.43956043956044	-0.0122100122100122
-5.20757020757021	-0.0122100122100122
-5.12210012210012	-0.0122100122100122
-4.96336996336996	-0.0122100122100122
-5	-0.0073260073260073
-5.01221001221001	-0.0122100122100122
-4.8046398046398	-0.0122100122100122
-4.96336996336996	-0.0073260073260073
-4.81684981684982	-0.0122100122100122
-4.84126984126984	-0.0122100122100122
-4.58485958485958	-0.0122100122100122
-4.67032967032967	-0.0073260073260073
-4.68253968253968	-0.0122100122100122
-4.4017094017094	-0.0073260073260073
-4.47496947496947	-0.0122100122100122
-4.13308913308913	-0.0122100122100122
-4.4017094017094	-0.0122100122100122
-4.02319902319902	-0.0122100122100122
-3.998778998779	-0.0073260073260073
-4.03540903540903	-0.0122100122100122
-3.8034188034188	-0.0122100122100122
-3.84004884004884	-0.0122100122100122
-3.58363858363858	-0.0122100122100122
-3.96214896214896	-0.0122100122100122
-3.62026862026862	-0.0122100122100122
-3.69352869352869	-0.0073260073260073
-3.73015873015873	-0.0122100122100122
-3.48595848595848	-0.0122100122100122
-3.68131868131868	-0.0073260073260073
-3.29059829059829	-0.0122100122100122
-3.52258852258852	-0.0122100122100122
-3.35164835164835	-0.0122100122100122
-3.29059829059829	-0.0122100122100122
-3.35164835164835	-0.0122100122100122
-3.32722832722833	-0.0122100122100122
-3.52258852258852	-0.0122100122100122
-3.13186813186813	-0.0122100122100122
-3.4981684981685	-0.0122100122100122
-3.31501831501831	-0.0122100122100122
-3.31501831501831	-0.0122100122100122
-3.4981684981685	-0.017094017094017
-3.52258852258852	-0.017094017094017
-3.73015873015873	-0.017094017094017
-3.54700854700855	-0.017094017094017
-3.75457875457875	-0.017094017094017
-3.65689865689866	-0.0219780219780219
-3.71794871794872	-0.017094017094017
-3.60805860805861	-0.0219780219780219
-3.55921855921856	-0.017094017094017
-3.79120879120879	-0.0219780219780219
-3.48595848595848	-0.0219780219780219
-3.65689865689866	-0.017094017094017
-3.65689865689866	-0.0219780219780219
-3.75457875457875	-0.017094017094017
-3.58363858363858	-0.017094017094017
-3.4981684981685	-0.017094017094017
-3.68131868131868	-0.017094017094017
-3.46153846153846	-0.017094017094017
-3.62026862026862	-0.017094017094017
-3.47374847374847	-0.0122100122100122
-3.62026862026862	-0.0122100122100122
-3.42490842490842	-0.0122100122100122
-3.33943833943834	-0.0122100122100122
-3.4981684981685	-0.0122100122100122
-3.31501831501831	-0.0122100122100122
-3.48595848595848	-0.0122100122100122
-3.02197802197802	-0.0122100122100122
-3.29059829059829	-0.0122100122100122
-3.16849816849817	-0.017094017094017
-3.03418803418803	-0.0122100122100122
-3.14407814407814	-0.0122100122100122
-2.91208791208791	-0.0122100122100122
-3.2051282051282	-0.0122100122100122
-2.74114774114774	-0.0122100122100122
-2.94871794871795	-0.0122100122100122
-2.91208791208791	-0.0122100122100122
-2.72893772893773	-0.0073260073260073
-2.86324786324786	-0.0122100122100122
-2.58241758241758	-0.0122100122100122
-2.94871794871795	-0.0122100122100122
-2.57020757020757	-0.0122100122100122
-2.76556776556776	-0.0073260073260073
-2.7045177045177	-0.0122100122100122
-2.52136752136752	-0.0122100122100122
-2.59462759462759	-0.0122100122100122
-2.47252747252747	-0.0122100122100122
-2.77777777777778	-0.0122100122100122
-2.43589743589743	-0.0122100122100122
-2.52136752136752	-0.0073260073260073
-2.42368742368742	-0.0122100122100122
-2.32600732600732	-0.0122100122100122
-2.27716727716727	-0.0122100122100122
-2.08180708180708	-0.0073260073260073
-2.25274725274725	-0.0122100122100122
-1.98412698412698	-0.0122100122100122
-1.98412698412698	-0.0122100122100122
-1.996336996337	-0.0122100122100122
-1.97191697191697	-0.0122100122100122
-1.8986568986569	-0.0122100122100122
-1.69108669108669	-0.0073260073260073
-1.94749694749694	-0.0122100122100122
-1.75213675213675	-0.0122100122100122
-1.78876678876679	-0.0122100122100122
-1.50793650793651	-0.0122100122100122
-1.78876678876679	-0.0073260073260073
-1.7032967032967	-0.0122100122100122
-1.47130647130647	-0.0122100122100122
-1.67887667887668	-0.0122100122100122
-1.49572649572649	-0.0122100122100122
-1.66666666666667	-0.0122100122100122
-1.33699633699634	-0.0122100122100122
-1.50793650793651	-0.0073260073260073
-1.48351648351648	-0.0122100122100122
-1.27594627594627	-0.0073260073260073
-1.36141636141636	-0.0122100122100122
-1.09279609279609	-0.0122100122100122
-1.43467643467643	-0.0122100122100122
-1.04395604395604	-0.0122100122100122
-1.11721611721611	-0.0122100122100122
-1.06837606837607	-0.0122100122100122
-0.958485958485957	-0.0122100122100122
-1.01953601953602	-0.0122100122100122
-0.824175824175822	-0.0122100122100122
-1.21489621489621	-0.0122100122100122
-0.909645909645909	-0.0122100122100122
-1.04395604395604	-0.0073260073260073
-1.04395604395604	-0.0122100122100122
-1.00732600732601	-0.0122100122100122
-1.16605616605617	-0.0122100122100122
-0.873015873015871	-0.0073260073260073
-1.14163614163614	-0.0122100122100122
-0.909645909645909	-0.0122100122100122
-0.934065934065933	-0.0122100122100122
-0.921855921855919	-0.0122100122100122
-0.897435897435895	-0.0122100122100122
-0.970695970695968	-0.0122100122100122
-0.787545787545787	-0.0122100122100122
-0.970695970695968	-0.0122100122100122
-0.811965811965811	-0.0122100122100122
-0.885225885225884	-0.0122100122100122
-0.836385836385836	-0.017094017094017
-0.958485958485957	-0.017094017094017
-0.921855921855919	-0.0219780219780219
-0.738705738705735	-0.017094017094017
-0.958485958485957	-0.0219780219780219
-0.726495726495725	-0.0219780219780219
-0.934065934065933	-0.0219780219780219
-0.604395604395603	-0.0268620268620268
-0.775335775335773	-0.0219780219780219
-0.873015873015871	-0.0268620268620268
-0.665445665445662	-0.0268620268620268
-0.909645909645909	-0.0219780219780219
-0.848595848595846	-0.0219780219780219
-1.05616605616605	-0.0219780219780219
-0.775335775335773	-0.0219780219780219
-0.86080586080586	-0.017094017094017
-0.934065934065933	-0.0219780219780219
-0.836385836385836	-0.017094017094017
-0.970695970695968	-0.0219780219780219
-0.750915750915749	-0.0219780219780219
-1.14163614163614	-0.017094017094017
-0.836385836385836	-0.0219780219780219
-0.934065934065933	-0.017094017094017
-1.01953601953602	-0.0219780219780219
-0.909645909645909	-0.017094017094017
-1.28815628815629	-0.017094017094017
-0.934065934065933	-0.017094017094017
-1.44688644688644	-0.017094017094017
-1.3003663003663	-0.017094017094017
-1.43467643467643	-0.0122100122100122
-1.53235653235653	-0.0122100122100122
-1.45909645909646	-0.0122100122100122
-1.69108669108669	-0.0122100122100122
-1.34920634920635	-0.0122100122100122
-1.76434676434676	-0.0122100122100122
-1.59340659340659	-0.0122100122100122
-1.77655677655677	-0.0122100122100122
-1.91086691086691	-0.0122100122100122
-1.94749694749694	-0.0122100122100122
-2.17948717948718	-0.0122100122100122
-1.93528693528693	-0.0122100122100122
-2.13064713064713	-0.0122100122100122
-2.00854700854701	-0.0122100122100122
-1.996336996337	-0.0122100122100122
-1.94749694749694	-0.0122100122100122
-2.06959706959707	-0.0122100122100122
-2.25274725274725	-0.0122100122100122
-2.09401709401709	-0.0122100122100122
-2.37484737484737	-0.0122100122100122
-2.32600732600732	-0.0122100122100122
-2.43589743589743	-0.0122100122100122
-2.31379731379731	-0.0122100122100122
-2.3992673992674	-0.0073260073260073
-2.55799755799756	-0.0122100122100122
-2.33821733821734	-0.0122100122100122
-2.53357753357753	-0.0122100122100122
-2.31379731379731	-0.0122100122100122
-2.76556776556776	-0.0122100122100122
-2.43589743589743	-0.0122100122100122
-2.53357753357753	-0.0073260073260073
-2.57020757020757	-0.0122100122100122
-2.3992673992674	-0.0122100122100122
-2.50915750915751	-0.0073260073260073
-2.16727716727717	-0.0122100122100122
-2.58241758241758	-0.0122100122100122
-2.33821733821734	-0.0122100122100122
-2.3015873015873	-0.0122100122100122
-2.32600732600732	-0.0122100122100122
-2.14285714285714	-0.0122100122100122
-2.25274725274725	-0.0122100122100122
-1.8986568986569	-0.0122100122100122
-2.11843711843712	-0.0122100122100122
-1.88644688644688	-0.0122100122100122
-1.92307692307692	-0.0122100122100122
-1.94749694749694	-0.0122100122100122
-1.84981684981685	-0.0122100122100122
-2.02075702075702	-0.0122100122100122
-1.63003663003663	-0.0122100122100122
-1.87423687423687	-0.0122100122100122
-1.7032967032967	-0.0122100122100122
-1.67887667887668	-0.0122100122100122
-1.77655677655677	-0.0122100122100122
-1.67887667887668	-0.0073260073260073
-1.8986568986569	-0.0122100122100122
-1.56898656898657	-0.0122100122100122
-1.86202686202686	-0.0073260073260073
-1.71550671550671	-0.0122100122100122
-1.72771672771673	-0.0122100122100122
-1.72771672771673	-0.0122100122100122
-1.7032967032967	-0.0073260073260073
-1.93528693528693	-0.0122100122100122
-1.63003663003663	-0.0122100122100122
-1.91086691086691	-0.0122100122100122
-1.88644688644688	-0.0122100122100122
-2.08180708180708	-0.0122100122100122
-1.98412698412698	-0.0122100122100122
-1.92307692307692	-0.0122100122100122
-2.04517704517704	-0.0122100122100122
-1.86202686202686	-0.0122100122100122
-1.93528693528693	-0.0122100122100122
-1.83760683760684	-0.017094017094017
-2.08180708180708	-0.0122100122100122
-1.93528693528693	-0.017094017094017
-1.97191697191697	-0.017094017094017
-2.14285714285714	-0.017094017094017
-2.09401709401709	-0.017094017094017
-2.37484737484737	-0.017094017094017
-1.93528693528693	-0.0219780219780219
-2.32600732600732	-0.0219780219780219
-2.21611721611721	-0.0219780219780219
-2.19169719169719	-0.0219780219780219
-2.41147741147741	-0.0219780219780219
-2.32600732600732	-0.0219780219780219
-2.71672771672772	-0.017094017094017
-2.27716727716727	-0.017094017094017
-2.55799755799756	-0.0122100122100122
-2.58241758241758	-0.017094017094017
-2.42368742368742	-0.0122100122100122
-2.59462759462759	-0.0122100122100122
-2.38705738705738	-0.017094017094017
-2.75335775335775	-0.0122100122100122
-2.46031746031746	-0.0122100122100122
-2.59462759462759	-0.0122100122100122
-2.65567765567765	-0.0122100122100122
-2.6068376068376	-0.0122100122100122
-2.74114774114774	-0.0122100122100122
-2.53357753357753	-0.0122100122100122
-2.85103785103785	-0.0122100122100122
-2.59462759462759	-0.0122100122100122
-2.77777777777778	-0.0122100122100122
-2.77777777777778	-0.0122100122100122
-2.74114774114774	-0.0073260073260073
-2.87545787545787	-0.0122100122100122
-2.6068376068376	-0.0073260073260073
-2.8998778998779	-0.0122100122100122
-2.61904761904762	-0.0122100122100122
-2.63125763125763	-0.0073260073260073
-2.66788766788767	-0.0122100122100122
-2.6068376068376	-0.0122100122100122
-2.59462759462759	-0.0122100122100122
-2.41147741147741	-0.0122100122100122
-2.58241758241758	-0.0122100122100122
-2.41147741147741	-0.0122100122100122
-2.42368742368742	-0.0122100122100122
-2.21611721611721	-0.0122100122100122
-2.46031746031746	-0.0122100122100122
-2.33821733821734	-0.0122100122100122
-2.16727716727717	-0.0073260073260073
-2.38705738705738	-0.0122100122100122
-2.19169719169719	-0.0122100122100122
-2.35042735042735	-0.0122100122100122
-2.11843711843712	-0.0122100122100122
-2.26495726495726	-0.0073260073260073
-2.36263736263736	-0.0122100122100122
-2.21611721611721	-0.0122100122100122
-2.41147741147741	-0.0122100122100122
-2.15506715506715	-0.0122100122100122
-2.52136752136752	-0.0073260073260073
-2.22832722832723	-0.0122100122100122
-2.32600732600732	-0.0073260073260073
-2.35042735042735	-0.0122100122100122
-2.19169719169719	-0.0122100122100122
-2.22832722832723	-0.0122100122100122
-1.98412698412698	-0.0122100122100122
-2.47252747252747	-0.0122100122100122
-2.16727716727717	-0.0122100122100122
-2.32600732600732	-0.0122100122100122
-2.36263736263736	-0.0122100122100122
-2.24053724053724	-0.0122100122100122
-2.4969474969475	-0.0122100122100122
-2.13064713064713	-0.0122100122100122
-2.52136752136752	-0.0122100122100122
-2.35042735042735	-0.0122100122100122
-2.42368742368742	-0.0073260073260073
-2.53357753357753	-0.0122100122100122
-2.53357753357753	-0.0122100122100122
-2.75335775335775	-0.0122100122100122
-2.48473748473748	-0.0122100122100122
-2.81440781440781	-0.0122100122100122
-2.69230769230769	-0.0122100122100122
-2.75335775335775	-0.0122100122100122
-2.81440781440781	-0.0122100122100122
-2.87545787545787	-0.0073260073260073
-2.98534798534798	-0.0122100122100122
-2.76556776556776	-0.0122100122100122
-3.00976800976801	-0.0122100122100122
-2.8998778998779	-0.0122100122100122
-2.96092796092796	-0.0122100122100122
-2.82661782661783	-0.0122100122100122
-2.8998778998779	-0.0073260073260073
-3.03418803418803	-0.0122100122100122
-2.8021978021978	-0.0122100122100122
-3.04639804639804	-0.0122100122100122
-2.93650793650793	-0.0122100122100122
-3.14407814407814	-0.0122100122100122
-2.87545787545787	-0.0122100122100122
-2.91208791208791	-0.0122100122100122
-3.08302808302808	-0.0122100122100122
-2.8998778998779	-0.0122100122100122
-2.96092796092796	-0.0122100122100122
-2.87545787545787	-0.017094017094017
-3.11965811965812	-0.017094017094017
-2.88766788766789	-0.0219780219780219
-2.94871794871795	-0.017094017094017
-3.07081807081807	-0.0219780219780219
-2.94871794871795	-0.0219780219780219
-3.15628815628816	-0.0219780219780219
-2.82661782661783	-0.0268620268620268
-3.2051282051282	-0.0219780219780219
-3.08302808302808	-0.0268620268620268
-3.04639804639804	-0.0219780219780219
-3.24175824175824	-0.0268620268620268
-3.14407814407814	-0.0219780219780219
-3.43711843711843	-0.0219780219780219
-3.04639804639804	-0.0219780219780219
-3.33943833943834	-0.017094017094017
-3.32722832722833	-0.0219780219780219
-3.25396825396825	-0.017094017094017
-3.41269841269841	-0.0219780219780219
-3.14407814407814	-0.0219780219780219
-3.55921855921856	-0.0219780219780219
-3.19291819291819	-0.017094017094017
-3.51037851037851	-0.017094017094017
-3.47374847374847	-0.017094017094017
-3.44932844932845	-0.017094017094017
-3.55921855921856	-0.017094017094017
-3.4981684981685	-0.0122100122100122
-3.74236874236874	-0.017094017094017
-3.44932844932845	-0.017094017094017
-3.60805860805861	-0.0122100122100122
-3.64468864468864	-0.0122100122100122
-3.66910866910867	-0.0073260073260073
-3.77899877899878	-0.0122100122100122
-3.69352869352869	-0.0073260073260073
-3.97435897435897	-0.0122100122100122
-3.77899877899878	-0.0122100122100122
-3.88888888888889	-0.0122100122100122
-3.93772893772894	-0.0122100122100122
-4.07203907203907	-0.0122100122100122
-4.07203907203907	-0.0122100122100122
-3.94993894993895	-0.0122100122100122
-4.25518925518925	-0.0122100122100122
-4.04761904761905	-0.0122100122100122
-4.16971916971917	-0.0122100122100122
-3.84004884004884	-0.0122100122100122
-4.16971916971917	-0.0122100122100122
-4.05982905982906	-0.017094017094017
-3.92551892551892	-0.0073260073260073
-4.04761904761905	-0.0122100122100122
-3.91330891330891	-0.0122100122100122
-4.03540903540903	-0.0122100122100122
-3.76678876678876	-0.0122100122100122
-3.94993894993895	-0.0073260073260073
-3.9010989010989	-0.0122100122100122
-3.73015873015873	-0.0122100122100122
-3.82783882783883	-0.0122100122100122
-3.57142857142857	-0.0122100122100122
-3.93772893772894	-0.0122100122100122
-3.52258852258852	-0.0122100122100122
-3.71794871794872	-0.0073260073260073
-3.79120879120879	-0.0122100122100122
-3.69352869352869	-0.0122100122100122
-3.81562881562881	-0.0122100122100122
-3.4981684981685	-0.0073260073260073
-3.86446886446886	-0.0122100122100122
-3.51037851037851	-0.0122100122100122
-3.62026862026862	-0.0073260073260073
-3.63247863247863	-0.0122100122100122
-3.57142857142857	-0.0122100122100122
-3.75457875457875	-0.0122100122100122
-3.57142857142857	-0.0073260073260073
-3.91330891330891	-0.0122100122100122
-3.69352869352869	-0.0122100122100122
-3.79120879120879	-0.0122100122100122
-3.8034188034188	-0.0122100122100122
-3.92551892551892	-0.0122100122100122
-3.86446886446886	-0.0122100122100122
-3.65689865689866	-0.0122100122100122
-3.9010989010989	-0.0122100122100122
-3.66910866910867	-0.0122100122100122
-3.74236874236874	-0.0122100122100122
-3.68131868131868	-0.0122100122100122
-3.7057387057387	-0.0122100122100122
-3.55921855921856	-0.0122100122100122
-3.4004884004884	-0.0073260073260073
-3.52258852258852	-0.0122100122100122
-3.33943833943834	-0.0122100122100122
-3.58363858363858	-0.0122100122100122
-3.22954822954823	-0.0122100122100122
-3.48595848595848	-0.0073260073260073
-3.41269841269841	-0.0122100122100122
-3.3028083028083	-0.0122100122100122
-3.43711843711843	-0.0122100122100122
-3.36385836385836	-0.0122100122100122
-3.57142857142857	-0.0122100122100122
-3.2051282051282	-0.0122100122100122
-3.4004884004884	-0.0122100122100122
-3.38827838827839	-0.0122100122100122
-3.22954822954823	-0.0122100122100122
-3.3028083028083	-0.0122100122100122
-3.14407814407814	-0.017094017094017
-3.48595848595848	-0.017094017094017
-3.2051282051282	-0.017094017094017
-3.37606837606837	-0.017094017094017
-3.43711843711843	-0.017094017094017
-3.35164835164835	-0.017094017094017
-3.53479853479853	-0.017094017094017
-3.21733821733822	-0.0219780219780219
-3.62026862026862	-0.0219780219780219
-3.35164835164835	-0.0219780219780219
-3.41269841269841	-0.017094017094017
-3.48595848595848	-0.0219780219780219
-3.32722832722833	-0.017094017094017
-3.47374847374847	-0.017094017094017
-3.08302808302808	-0.017094017094017
-3.33943833943834	-0.017094017094017
-3.18070818070818	-0.017094017094017
-3.18070818070818	-0.0122100122100122
-3.27838827838828	-0.017094017094017
-3.22954822954823	-0.017094017094017
-3.46153846153846	-0.017094017094017
-3.2051282051282	-0.0122100122100122
-3.4981684981685	-0.0122100122100122
-3.44932844932845	-0.0122100122100122
-3.52258852258852	-0.0122100122100122
-3.48595848595848	-0.0122100122100122
-3.63247863247863	-0.0122100122100122
-3.74236874236874	-0.0122100122100122
-3.52258852258852	-0.0122100122100122
-3.77899877899878	-0.0122100122100122
-3.73015873015873	-0.0122100122100122
-3.81562881562881	-0.0073260073260073
-3.64468864468864	-0.0122100122100122
-3.71794871794872	-0.0073260073260073
-3.84004884004884	-0.0122100122100122
-3.63247863247863	-0.0122100122100122
-3.71794871794872	-0.0073260073260073
-3.57142857142857	-0.0122100122100122
-3.87667887667887	-0.0073260073260073
-3.66910866910867	-0.0122100122100122
-3.66910866910867	-0.0073260073260073
-3.8034188034188	-0.0122100122100122
-3.60805860805861	-0.0122100122100122
-3.76678876678876	-0.0122100122100122
-3.51037851037851	-0.0122100122100122
-4.01098901098901	-0.0122100122100122
-3.8034188034188	-0.0122100122100122
-3.86446886446886	-0.0073260073260073
-3.98656898656899	-0.0122100122100122
-3.87667887667887	-0.0122100122100122
-4.07203907203907	-0.0122100122100122
-3.75457875457875	-0.0122100122100122
-4.09645909645909	-0.0122100122100122
-4.03540903540903	-0.0122100122100122
-4.07203907203907	-0.0073260073260073
-4.2063492063492	-0.0122100122100122
-4.07203907203907	-0.0122100122100122
-4.38949938949939	-0.0122100122100122
-4.05982905982906	-0.0122100122100122
-4.37728937728938	-0.0073260073260073
-4.4017094017094	-0.0122100122100122
-4.43833943833944	-0.0122100122100122
-4.67032967032967	-0.0122100122100122
-4.63369963369963	-0.0073260073260073
-4.97557997557997	-0.0122100122100122
-4.68253968253968	-0.0073260073260073
-4.91452991452991	-0.0122100122100122
-4.8046398046398	-0.0122100122100122
-4.87789987789988	-0.0073260073260073
-4.86568986568986	-0.0122100122100122
-4.82905982905983	-0.0073260073260073
-5.08547008547008	-0.0122100122100122
-4.87789987789988	-0.0122100122100122
-5.10989010989011	-0.0122100122100122
-5.03663003663003	-0.0122100122100122
-5.24420024420024	-0.0122100122100122
-5.02442002442002	-0.0122100122100122
-5.04884004884005	-0.0122100122100122
-5.21978021978022	-0.0122100122100122
-5.04884004884005	-0.0122100122100122
-5.12210012210012	-0.0122100122100122
-5.08547008547008	-0.0122100122100122
-5.31746031746032	-0.0122100122100122
-5.10989010989011	-0.0122100122100122
-5.08547008547008	-0.0073260073260073
-5.23199023199023	-0.0122100122100122
-5.10989010989011	-0.0122100122100122
-5.35409035409035	-0.0122100122100122
-4.98778998778999	-0.0122100122100122
-5.28083028083028	-0.0073260073260073
-5.21978021978022	-0.0122100122100122
-5.17094017094017	-0.0073260073260073
-5.34188034188034	-0.0122100122100122
-5.23199023199023	-0.0122100122100122
-5.41514041514041	-0.0122100122100122
-5.01221001221001	-0.0122100122100122
-5.35409035409035	-0.0122100122100122
-5.3052503052503	-0.0122100122100122
-5.31746031746032	-0.0122100122100122
-5.46398046398046	-0.0122100122100122
-5.25641025641025	-0.017094017094017
-5.73260073260073	-0.017094017094017
-5.4029304029304	-0.017094017094017
-5.64713064713065	-0.017094017094017
-5.54945054945055	-0.0219780219780219
-5.46398046398046	-0.0219780219780219
-5.5982905982906	-0.0219780219780219
-5.42735042735042	-0.0219780219780219
-5.75702075702075	-0.0219780219780219
-5.46398046398046	-0.0268620268620268
-5.57387057387057	-0.0219780219780219
-5.54945054945055	-0.0268620268620268
-5.5006105006105	-0.0219780219780219
-5.5982905982906	-0.0268620268620268
-5.31746031746032	-0.0219780219780219
-5.65934065934066	-0.0219780219780219
-5.35409035409035	-0.0219780219780219
-5.43956043956044	-0.017094017094017
-5.4029304029304	-0.0219780219780219
-5.37851037851038	-0.017094017094017
-5.47619047619048	-0.0219780219780219
-5.23199023199023	-0.017094017094017
-5.47619047619048	-0.017094017094017
-5.3052503052503	-0.0219780219780219
-5.39072039072039	-0.017094017094017
-5.26862026862027	-0.017094017094017
-5.46398046398046	-0.0122100122100122
-5.65934065934066	-0.017094017094017
-5.4029304029304	-0.017094017094017
-5.64713064713065	-0.0122100122100122
-5.54945054945055	-0.0122100122100122
-5.64713064713065	-0.0122100122100122
-5.54945054945055	-0.0122100122100122
-5.58608058608058	-0.0073260073260073
-5.72039072039072	-0.0122100122100122
-5.48840048840049	-0.0122100122100122
-5.56166056166056	-0.0122100122100122
-5.36630036630036	-0.0122100122100122
-5.65934065934066	-0.0122100122100122
-5.29304029304029	-0.0122100122100122
-5.37851037851038	-0.0073260073260073
-5.42735042735042	-0.0122100122100122
-5.26862026862027	-0.0073260073260073
-5.34188034188034	-0.0122100122100122
-5.02442002442002	-0.0122100122100122
-5.37851037851038	-0.0122100122100122
-5.06105006105006	-0.0122100122100122
-5	-0.0073260073260073
-5.04884004884005	-0.0122100122100122
-4.85347985347985	-0.0122100122100122
-5.04884004884005	-0.0122100122100122
-4.70695970695971	-0.0122100122100122
-4.96336996336996	-0.0122100122100122
-4.75579975579975	-0.0122100122100122
-4.64590964590964	-0.0122100122100122
-4.74358974358974	-0.0122100122100122
-4.56043956043956	-0.0122100122100122
-4.79242979242979	-0.0122100122100122
-4.43833943833944	-0.0122100122100122
-4.63369963369963	-0.0122100122100122
-4.52380952380952	-0.0122100122100122
-4.57264957264957	-0.0122100122100122
-4.60927960927961	-0.0122100122100122
-4.56043956043956	-0.0073260073260073
-4.79242979242979	-0.0122100122100122
-4.47496947496947	-0.0122100122100122
-4.75579975579975	-0.0122100122100122
-4.70695970695971	-0.0122100122100122
-4.64590964590964	-0.0122100122100122
-4.60927960927961	-0.0122100122100122
-4.56043956043956	-0.0073260073260073
-4.75579975579975	-0.0122100122100122
-4.48717948717949	-0.0122100122100122
-4.63369963369963	-0.0122100122100122
-4.54822954822955	-0.0122100122100122
-4.73137973137973	-0.0122100122100122
-4.51159951159951	-0.0122100122100122
-4.4993894993895	-0.0073260073260073
-4.65811965811966	-0.0122100122100122
-4.43833943833944	-0.0122100122100122
-4.57264957264957	-0.0073260073260073
-4.47496947496947	-0.0122100122100122
-4.68253968253968	-0.0122100122100122
-4.51159951159951	-0.0122100122100122
-4.46275946275946	-0.0073260073260073
-4.60927960927961	-0.0122100122100122
-4.46275946275946	-0.0122100122100122
-4.73137973137973	-0.0122100122100122
-4.27960927960928	-0.0122100122100122
-4.65811965811966	-0.0073260073260073
-4.58485958485958	-0.0122100122100122
-4.52380952380952	-0.0073260073260073
-4.73137973137973	-0.0122100122100122
-4.57264957264957	-0.0122100122100122
-4.85347985347985	-0.0122100122100122
-4.51159951159951	-0.0122100122100122
-4.79242979242979	-0.0122100122100122
-4.68253968253968	-0.0122100122100122
-4.59706959706959	-0.0122100122100122
-4.64590964590964	-0.017094017094017
-4.38949938949939	-0.0122100122100122
-4.75579975579975	-0.017094017094017
-4.4017094017094	-0.017094017094017
-4.60927960927961	-0.017094017094017
-4.65811965811966	-0.017094017094017
-4.59706959706959	-0.017094017094017
-4.69474969474969	-0.017094017094017
-4.57264957264957	-0.017094017094017
-4.85347985347985	-0.0219780219780219
-4.60927960927961	-0.0219780219780219
-4.79242979242979	-0.017094017094017
-4.73137973137973	-0.0219780219780219
-4.68253968253968	-0.017094017094017
-4.79242979242979	-0.0219780219780219
-4.59706959706959	-0.017094017094017
-4.93894993894994	-0.017094017094017
-4.73137973137973	-0.017094017094017
-4.71916971916972	-0.017094017094017
-4.73137973137973	-0.017094017094017
-4.71916971916972	-0.017094017094017
-4.71916971916972	-0.017094017094017
-4.57264957264957	-0.0122100122100122
-4.8046398046398	-0.0122100122100122
-4.63369963369963	-0.0122100122100122
-4.75579975579975	-0.0122100122100122
-4.59706959706959	-0.0122100122100122
-4.82905982905983	-0.0122100122100122
-4.9023199023199	-0.0122100122100122
-4.74358974358974	-0.0122100122100122
-4.91452991452991	-0.0122100122100122
-4.85347985347985	-0.0122100122100122
-4.93894993894994	-0.0122100122100122
-4.62148962148962	-0.0122100122100122
-4.78021978021978	-0.0073260073260073
-4.81684981684982	-0.0122100122100122
-4.70695970695971	-0.0122100122100122
-4.8046398046398	-0.0122100122100122
-4.54822954822955	-0.0122100122100122
-4.91452991452991	-0.0073260073260073
-4.62148962148962	-0.0122100122100122
-4.73137973137973	-0.0073260073260073
-4.82905982905983	-0.0122100122100122
-4.60927960927961	-0.0073260073260073
-4.81684981684982	-0.0122100122100122
-4.4993894993895	-0.0122100122100122
-4.98778998778999	-0.0122100122100122
-4.70695970695971	-0.0122100122100122
-4.79242979242979	-0.0073260073260073
-4.86568986568986	-0.0122100122100122
-4.74358974358974	-0.0122100122100122
-4.91452991452991	-0.0122100122100122
-4.57264957264957	-0.0122100122100122
-4.91452991452991	-0.0122100122100122
-4.71916971916972	-0.0122100122100122
-4.85347985347985	-0.0073260073260073
-4.85347985347985	-0.0122100122100122
-4.79242979242979	-0.0122100122100122
-4.91452991452991	-0.0122100122100122
-4.67032967032967	-0.0073260073260073
-4.86568986568986	-0.0122100122100122
-4.69474969474969	-0.0122100122100122
-4.65811965811966	-0.0122100122100122
-4.69474969474969	-0.0122100122100122
-4.67032967032967	-0.0073260073260073
-4.70695970695971	-0.0122100122100122
-4.43833943833944	-0.0122100122100122
-4.57264957264957	-0.0122100122100122
-4.46275946275946	-0.0122100122100122
-4.45054945054945	-0.0073260073260073
-4.21855921855922	-0.0122100122100122
-4.2063492063492	-0.0073260073260073
-4.26739926739926	-0.0122100122100122
-3.998778998779	-0.0122100122100122
-4.09645909645909	-0.0122100122100122
-3.91330891330891	-0.0122100122100122
-4.16971916971917	-0.0122100122100122
-3.88888888888889	-0.0122100122100122
-3.97435897435897	-0.0073260073260073
-4.02319902319902	-0.0122100122100122
-3.76678876678876	-0.0122100122100122
-3.92551892551892	-0.0073260073260073
-3.65689865689866	-0.0122100122100122
-3.96214896214896	-0.0122100122100122
-3.63247863247863	-0.0122100122100122
-3.71794871794872	-0.0073260073260073
-3.88888888888889	-0.0122100122100122
-3.65689865689866	-0.0122100122100122
-3.91330891330891	-0.0122100122100122
-3.4981684981685	-0.0122100122100122
-3.9010989010989	-0.0122100122100122
-3.65689865689866	-0.0122100122100122
-3.66910866910867	-0.0073260073260073
-3.79120879120879	-0.0122100122100122
-3.62026862026862	-0.0122100122100122
-3.81562881562881	-0.0122100122100122
-3.44932844932845	-0.0122100122100122
-3.79120879120879	-0.0122100122100122
-3.65689865689866	-0.0122100122100122
-3.64468864468864	-0.0122100122100122
-3.71794871794872	-0.0122100122100122
-3.52258852258852	-0.0122100122100122
-3.65689865689866	-0.017094017094017
-3.38827838827839	-0.017094017094017
-3.59584859584859	-0.017094017094017
-3.47374847374847	-0.0219780219780219
-3.53479853479853	-0.0219780219780219
-3.44932844932845	-0.0219780219780219
-3.53479853479853	-0.0219780219780219
-3.79120879120879	-0.0268620268620268
-3.53479853479853	-0.0268620268620268
-3.82783882783883	-0.0268620268620268
-3.77899877899878	-0.0268620268620268
-3.75457875457875	-0.0219780219780219
-3.73015873015873	-0.0268620268620268
-3.76678876678876	-0.0219780219780219
-4.10866910866911	-0.0219780219780219
-3.998778998779	-0.0219780219780219
-4.21855921855922	-0.017094017094017
-4.29181929181929	-0.0219780219780219
-4.59706959706959	-0.017094017094017
-4.48717948717949	-0.0219780219780219
-4.4993894993895	-0.017094017094017
-4.65811965811966	-0.017094017094017
-4.58485958485958	-0.017094017094017
-4.70695970695971	-0.017094017094017
-4.51159951159951	-0.017094017094017
-4.91452991452991	-0.017094017094017
-4.8046398046398	-0.017094017094017
-4.81684981684982	-0.0122100122100122
-5.0976800976801	-0.0122100122100122
-5.01221001221001	-0.0122100122100122
-5.18315018315018	-0.0122100122100122
-4.92673992673992	-0.0122100122100122
-5.21978021978022	-0.0073260073260073
-5.15873015873016	-0.0122100122100122
-5.03663003663003	-0.0122100122100122
-5.20757020757021	-0.0122100122100122
-4.91452991452991	-0.0122100122100122
-5.29304029304029	-0.0122100122100122
-4.87789987789988	-0.0122100122100122
-5.19536019536019	-0.0122100122100122
-5.12210012210012	-0.0122100122100122
-5.08547008547008	-0.0122100122100122
-5.17094017094017	-0.0122100122100122
-4.97557997557997	-0.0073260073260073
-5.23199023199023	-0.0122100122100122
-4.97557997557997	-0.0122100122100122
-5.08547008547008	-0.0122100122100122
-5.10989010989011	-0.0122100122100122
-4.96336996336996	-0.0122100122100122
-5.04884004884005	-0.0122100122100122
-4.78021978021978	-0.0073260073260073
-5.03663003663003	-0.0122100122100122
-4.68253968253968	-0.0122100122100122
-4.86568986568986	-0.0122100122100122
-4.95115995115995	-0.0122100122100122
-5.14652014652015	-0.0122100122100122
-5.07326007326007	-0.0122100122100122
-4.98778998778999	-0.0122100122100122
-5.19536019536019	-0.0122100122100122
-4.98778998778999	-0.0122100122100122
-5.07326007326007	-0.0122100122100122
-5	-0.0122100122100122
-5.13431013431013	-0.0073260073260073
-5.03663003663003	-0.0122100122100122
-4.96336996336996	-0.0073260073260073
-5.17094017094017	-0.0122100122100122
-5.02442002442002	-0.0122100122100122
-5.28083028083028	-0.0122100122100122
-4.95115995115995	-0.0122100122100122
-5.28083028083028	-0.0073260073260073
-5.34188034188034	-0.0122100122100122
-5.35409035409035	-0.0122100122100122
-5.54945054945055	-0.0122100122100122
-5.5006105006105	-0.0122100122100122
-5.78144078144078	-0.0122100122100122
-5.43956043956044	-0.0122100122100122
-5.76923076923077	-0.0122100122100122
-5.86691086691087	-0.0122100122100122
-5.8058608058608	-0.0122100122100122
-6.13553113553113	-0.0122100122100122
-5.97680097680098	-0.0122100122100122
-6.5018315018315	-0.0122100122100122
-6.17216117216117	-0.0122100122100122
-6.39194139194139	-0.0073260073260073
-6.42857142857143	-0.0122100122100122
-6.35531135531135	-0.0122100122100122
-6.5995115995116	-0.0122100122100122
-6.4041514041514	-0.0122100122100122
-6.85592185592185	-0.0122100122100122
-6.66056166056166	-0.0122100122100122
-6.79487179487179	-0.0122100122100122
-6.84371184371184	-0.0122100122100122
-6.70940170940171	-0.0122100122100122
-6.86813186813187	-0.0122100122100122
-6.63614163614163	-0.0073260073260073
-6.97802197802198	-0.0122100122100122
-6.74603174603174	-0.0122100122100122
-6.84371184371184	-0.0122100122100122
-6.85592185592185	-0.0122100122100122
-6.78266178266178	-0.0122100122100122
-6.83150183150183	-0.017094017094017
-6.5995115995116	-0.017094017094017
-6.78266178266178	-0.017094017094017
-6.63614163614163	-0.017094017094017
-6.62393162393162	-0.017094017094017
-6.37973137973138	-0.017094017094017
-6.47741147741148	-0.017094017094017
-6.51404151404151	-0.0219780219780219
-6.33089133089133	-0.0219780219780219
-6.47741147741148	-0.0219780219780219
-6.41636141636141	-0.0219780219780219
-6.47741147741148	-0.017094017094017
-6.24542124542124	-0.0219780219780219
-6.33089133089133	-0.017094017094017
-6.39194139194139	-0.017094017094017
-6.17216117216117	-0.017094017094017
-6.24542124542124	-0.017094017094017
-6.001221001221	-0.0122100122100122
-6.42857142857143	-0.0122100122100122
-6.12332112332112	-0.017094017094017
-6.22100122100122	-0.0122100122100122
-6.30647130647131	-0.0122100122100122
-6.07448107448107	-0.0122100122100122
-6.23321123321123	-0.0122100122100122
-5.8058608058608	-0.0122100122100122
-6.18437118437118	-0.0122100122100122
-5.94017094017094	-0.017094017094017
-5.92796092796093	-0.0122100122100122
-6.03785103785104	-0.0122100122100122
-5.83028083028083	-0.0122100122100122
-6.02564102564102	-0.0122100122100122
-5.67155067155067	-0.0122100122100122
-5.89133089133089	-0.0122100122100122
-5.68376068376068	-0.0122100122100122
-5.64713064713065	-0.0122100122100122
-5.64713064713065	-0.0122100122100122
-5.54945054945055	-0.0122100122100122
-5.72039072039072	-0.0122100122100122
-5.32967032967033	-0.0073260073260073
-5.62271062271062	-0.0122100122100122
-5.42735042735042	-0.0122100122100122
-5.4029304029304	-0.0073260073260073
-5.45177045177045	-0.0122100122100122
-5.26862026862027	-0.0073260073260073
-5.35409035409035	-0.0122100122100122
-4.91452991452991	-0.0122100122100122
-4.96336996336996	-0.0122100122100122
-4.68253968253968	-0.0122100122100122
-4.45054945054945	-0.0122100122100122
-4.18192918192918	-0.0122100122100122
-4.03540903540903	-0.0073260073260073
-3.97435897435897	-0.0122100122100122
-3.58363858363858	-0.0122100122100122
-3.52258852258852	-0.0122100122100122
-3.27838827838828	-0.0122100122100122
-3.31501831501831	-0.0122100122100122
-2.81440781440781	-0.0122100122100122
-2.77777777777778	-0.0122100122100122
-2.74114774114774	-0.0122100122100122
-2.41147741147741	-0.0122100122100122
-2.44810744810745	-0.0122100122100122
-2.09401709401709	-0.0122100122100122
-2.25274725274725	-0.0122100122100122
-1.83760683760684	-0.0122100122100122
-1.6056166056166	-0.0073260073260073
-1.54456654456654	-0.0122100122100122
-1.17826617826618	-0.0122100122100122
-1.16605616605617	-0.0122100122100122
-0.592185592185589	-0.0122100122100122
-0.811965811965811	-0.0122100122100122
-0.396825396825395	-0.0122100122100122
-0.311355311355308	-0.0073260073260073
-0.311355311355308	-0.0122100122100122
-0.00610500610500537	-0.0073260073260073
-0.152625152625151	-0.0122100122100122
0.274725274725276	-0.0122100122100122
0.115995115995119	-0.0073260073260073
0.323565323565325	-0.0122100122100122
0.396825396825398	-0.0122100122100122
0.409035409035411	-0.0122100122100122
0.579975579975581	-0.0122100122100122
0.384615384615387	-0.0122100122100122
0.811965811965814	-0.0122100122100122
0.579975579975581	-0.0122100122100122
0.726495726495727	-0.0122100122100122
0.836385836385841	-0.0073260073260073
0.897435897435901	-0.0122100122100122
0.909645909645911	-0.0073260073260073
0.738705738705738	-0.0122100122100122
0.995115995115998	-0.0122100122100122
0.799755799755803	-0.0073260073260073
0.921855921855922	-0.0122100122100122
0.909645909645911	-0.0122100122100122
1.04395604395605	-0.0122100122100122
1.14163614163614	-0.0073260073260073
0.909645909645911	-0.0122100122100122
1.17826617826618	-0.0122100122100122
1.0927960927961	-0.0122100122100122
1.19047619047619	-0.017094017094017
0.921855921855922	-0.0122100122100122
1.2026862026862	-0.017094017094017
1.2026862026862	-0.017094017094017
1.04395604395605	-0.0219780219780219
1.26373626373627	-0.0219780219780219
1.08058608058608	-0.0219780219780219
1.33699633699634	-0.0219780219780219
1.00732600732601	-0.0219780219780219
1.05616605616606	-0.0268620268620268
1.05616605616606	-0.0219780219780219
0.860805860805863	-0.0268620268620268
0.909645909645911	-0.0268620268620268
0.665445665445668	-0.0219780219780219
1.04395604395605	-0.0268620268620268
0.702075702075706	-0.0219780219780219
0.68986568986569	-0.0219780219780219
0.799755799755803	-0.0219780219780219
0.543345543345546	-0.017094017094017
0.738705738705738	-0.0219780219780219
0.347985347985349	-0.017094017094017
0.62881562881563	-0.0219780219780219
0.2991452991453	-0.017094017094017
0.286935286935289	-0.017094017094017
0.311355311355314	-0.017094017094017
0.0915750915750948	-0.017094017094017
0.335775335775338	-0.017094017094017
-0.0793650793650784	-0.017094017094017
0.164835164835168	-0.017094017094017
-0.00610500610500537	-0.017094017094017
-0.054945054945054	-0.017094017094017
0.0305250305250325	-0.0122100122100122
-0.177045177045176	-0.0122100122100122
0.0915750915750948	-0.0122100122100122
-0.262515262515259	-0.0122100122100122
-0.0305250305250297	-0.0122100122100122
-0.103785103785103	-0.0122100122100122
-0.140415140415138	-0.0122100122100122
-0.2014652014652	-0.0122100122100122
-0.213675213675211	-0.0122100122100122
-0.0671550671550648	-0.0122100122100122
-0.421245421245419	-0.0122100122100122
-0.225885225885224	-0.0122100122100122
-0.360195360195357	-0.0122100122100122
-0.360195360195357	-0.0122100122100122
-0.384615384615381	-0.0073260073260073
-0.384615384615381	-0.0122100122100122
-0.2014652014652	-0.0122100122100122
-0.433455433455433	-0.0122100122100122
-0.311355311355308	-0.0122100122100122
-0.445665445665443	-0.0122100122100122
-0.238095238095235	-0.0122100122100122
-0.494505494505492	-0.0073260073260073
-0.53113553113553	-0.0122100122100122
-0.445665445665443	-0.0122100122100122
-0.616605616605614	-0.0122100122100122
-0.482295482295481	-0.0122100122100122
-0.836385836385836	-0.0073260073260073
-0.506715506715506	-0.0122100122100122
-0.738705738705735	-0.0122100122100122
-0.921855921855919	-0.0122100122100122
-0.799755799755798	-0.0122100122100122
-1.06837606837607	-0.0122100122100122
-0.934065934065933	-0.0122100122100122
-1.31257631257631	-0.0122100122100122
-1.04395604395604	-0.0122100122100122
-1.23931623931624	-0.0073260073260073
-1.33699633699634	-0.0122100122100122
-1.3003663003663	-0.0122100122100122
-1.63003663003663	-0.0122100122100122
-1.33699633699634	-0.0122100122100122
-1.81318681318681	-0.0122100122100122
-1.66666666666667	-0.0122100122100122
-1.78876678876679	-0.0122100122100122
-1.95970695970696	-0.0122100122100122
-1.95970695970696	-0.0122100122100122
-2.17948717948718	-0.0122100122100122
-1.97191697191697	-0.0122100122100122
-2.44810744810745	-0.0122100122100122
-2.37484737484737	-0.0122100122100122
-2.4969474969475	-0.0122100122100122
-2.68009768009768	-0.0122100122100122
-2.68009768009768	-0.0122100122100122
-2.87545787545787	-0.0122100122100122
-2.71672771672772	-0.0122100122100122
-3.08302808302808	-0.0122100122100122
-3.00976800976801	-0.0122100122100122
-3.07081807081807	-0.0122100122100122
-3.03418803418803	-0.0122100122100122
-3.3028083028083	-0.0073260073260073
-3.38827838827839	-0.0122100122100122
-3.27838827838828	-0.0122100122100122
-3.48595848595848	-0.0122100122100122
-3.46153846153846	-0.0122100122100122
-3.48595848595848	-0.0122100122100122
-3.29059829059829	-0.0122100122100122
-3.43711843711843	-0.0073260073260073
-3.57142857142857	-0.0122100122100122
-3.38827838827839	-0.0122100122100122
-3.51037851037851	-0.0122100122100122
-3.33943833943834	-0.0122100122100122
-3.7057387057387	-0.017094017094017
-3.38827838827839	-0.017094017094017
-3.4981684981685	-0.0122100122100122
-3.51037851037851	-0.017094017094017
-3.33943833943834	-0.017094017094017
-3.46153846153846	-0.017094017094017
-3.15628815628816	-0.017094017094017
-3.60805860805861	-0.017094017094017
-3.3028083028083	-0.0219780219780219
-3.35164835164835	-0.0219780219780219
-3.55921855921856	-0.0219780219780219
-3.41269841269841	-0.0219780219780219
-3.65689865689866	-0.017094017094017
-3.29059829059829	-0.017094017094017
-3.55921855921856	-0.017094017094017
-3.41269841269841	-0.017094017094017
-3.36385836385836	-0.017094017094017
-3.42490842490842	-0.017094017094017
-3.31501831501831	-0.017094017094017
-3.60805860805861	-0.017094017094017
-3.21733821733822	-0.017094017094017
-3.55921855921856	-0.0122100122100122
-3.44932844932845	-0.0122100122100122
-3.46153846153846	-0.0122100122100122
-3.58363858363858	-0.0122100122100122
-3.42490842490842	-0.0122100122100122
-3.71794871794872	-0.017094017094017
-3.36385836385836	-0.0122100122100122
-3.58363858363858	-0.0122100122100122
-3.47374847374847	-0.0122100122100122
-3.41269841269841	-0.0122100122100122
-3.41269841269841	-0.0122100122100122
-3.32722832722833	-0.0073260073260073
-3.60805860805861	-0.0122100122100122
-3.25396825396825	-0.0122100122100122
-3.43711843711843	-0.0073260073260073
-3.33943833943834	-0.0122100122100122
-3.42490842490842	-0.0122100122100122
-3.19291819291819	-0.0122100122100122
-3.09523809523809	-0.0073260073260073
-3.2051282051282	-0.0122100122100122
-2.98534798534798	-0.0122100122100122
-2.997557997558	-0.0073260073260073
-2.88766788766789	-0.0122100122100122
-3.00976800976801	-0.0073260073260073
-2.85103785103785	-0.0122100122100122
-2.7045177045177	-0.0073260073260073
-2.92429792429792	-0.0122100122100122
-2.7045177045177	-0.0122100122100122
-2.98534798534798	-0.0073260073260073
-2.54578754578754	-0.0122100122100122
-2.91208791208791	-0.0073260073260073
-2.85103785103785	-0.0122100122100122
-2.78998778998779	-0.0073260073260073
-2.88766788766789	-0.0073260073260073
-2.74114774114774	-0.0122100122100122
-2.94871794871795	-0.0122100122100122
-2.54578754578754	-0.0122100122100122
-2.81440781440781	-0.0122100122100122
-2.8021978021978	-0.0122100122100122
-2.72893772893773	-0.0073260073260073
-2.85103785103785	-0.0122100122100122
-2.65567765567765	-0.0122100122100122
-2.97313797313797	-0.0122100122100122
-2.57020757020757	-0.0122100122100122
-2.59462759462759	-0.0073260073260073
-2.52136752136752	-0.0122100122100122
-2.32600732600732	-0.0122100122100122
-2.41147741147741	-0.0122100122100122
-2.06959706959707	-0.0122100122100122
-2.3992673992674	-0.0122100122100122
-2.09401709401709	-0.0122100122100122
-2.19169719169719	-0.0073260073260073
-2.21611721611721	-0.0122100122100122
-2.1062271062271	-0.0122100122100122
-2.24053724053724	-0.0122100122100122
-1.996336996337	-0.0073260073260073
-2.37484737484737	-0.0122100122100122
-2.11843711843712	-0.0122100122100122
-2.3015873015873	-0.0122100122100122
-2.32600732600732	-0.0122100122100122
-2.35042735042735	-0.0122100122100122
-2.41147741147741	-0.0122100122100122
-2.22832722832723	-0.0073260073260073
-2.48473748473748	-0.0122100122100122
-2.31379731379731	-0.0122100122100122
-2.36263736263736	-0.0122100122100122
-2.09401709401709	-0.0122100122100122
-2.31379731379731	-0.0073260073260073
-2.31379731379731	-0.0122100122100122
-2.15506715506715	-0.0122100122100122
-2.42368742368742	-0.0073260073260073
-2.22832722832723	-0.0122100122100122
-2.37484737484737	-0.0122100122100122
-2.2039072039072	-0.0122100122100122
-2.46031746031746	-0.0073260073260073
-2.63125763125763	-0.0122100122100122
-2.44810744810745	-0.0122100122100122
-2.66788766788767	-0.0122100122100122
-2.52136752136752	-0.0122100122100122
-2.96092796092796	-0.017094017094017
-2.7045177045177	-0.017094017094017
-2.81440781440781	-0.0122100122100122
-3.02197802197802	-0.0219780219780219
-2.92429792429792	-0.017094017094017
-3.2051282051282	-0.0219780219780219
-3.00976800976801	-0.0219780219780219
-3.53479853479853	-0.0219780219780219
-3.32722832722833	-0.0268620268620268
-3.43711843711843	-0.0219780219780219
-3.59584859584859	-0.0268620268620268
-3.55921855921856	-0.0268620268620268
-3.77899877899878	-0.0219780219780219
-3.47374847374847	-0.0219780219780219
-3.76678876678876	-0.0219780219780219
-3.65689865689866	-0.0219780219780219
-3.66910866910867	-0.0219780219780219
-3.81562881562881	-0.0219780219780219
-3.7057387057387	-0.017094017094017
-3.98656898656899	-0.017094017094017
-3.69352869352869	-0.017094017094017
-3.998778998779	-0.017094017094017
-3.91330891330891	-0.017094017094017
-3.94993894993895	-0.017094017094017
-4.05982905982906	-0.017094017094017
-3.98656898656899	-0.0122100122100122
-4.23076923076923	-0.017094017094017
-3.93772893772894	-0.017094017094017
-4.16971916971917	-0.0122100122100122
-4.02319902319902	-0.017094017094017
-4.01098901098901	-0.0122100122100122
-3.97435897435897	-0.0122100122100122
-3.93772893772894	-0.0073260073260073
-4.18192918192918	-0.0122100122100122
-3.84004884004884	-0.0122100122100122
-4.05982905982906	-0.0073260073260073
-4.02319902319902	-0.0122100122100122
-4.10866910866911	-0.0122100122100122
-3.93772893772894	-0.0122100122100122
-3.87667887667887	-0.0073260073260073
-3.998778998779	-0.0122100122100122
-3.84004884004884	-0.0122100122100122
-3.91330891330891	-0.0122100122100122
-3.79120879120879	-0.0122100122100122
-4.01098901098901	-0.0073260073260073
-3.74236874236874	-0.0122100122100122
-3.69352869352869	-0.0073260073260073
-3.84004884004884	-0.0122100122100122
-3.64468864468864	-0.0122100122100122
-3.9010989010989	-0.0122100122100122
-3.36385836385836	-0.0122100122100122
-3.71794871794872	-0.0122100122100122
-3.59584859584859	-0.0122100122100122
-3.51037851037851	-0.0122100122100122
-3.73015873015873	-0.0122100122100122
-3.57142857142857	-0.0122100122100122
-3.79120879120879	-0.0122100122100122
-3.41269841269841	-0.0122100122100122
-3.68131868131868	-0.0122100122100122
-3.58363858363858	-0.0122100122100122
-3.51037851037851	-0.0122100122100122
-3.58363858363858	-0.0122100122100122
-3.31501831501831	-0.0122100122100122
-3.62026862026862	-0.0122100122100122
-3.25396825396825	-0.0122100122100122
-3.47374847374847	-0.0073260073260073
-3.37606837606837	-0.0122100122100122
-3.27838827838828	-0.0122100122100122
-3.35164835164835	-0.0122100122100122
-3.1074481074481	-0.0122100122100122
-3.38827838827839	-0.0122100122100122
-3.13186813186813	-0.0122100122100122
-3.21733821733822	-0.0122100122100122
-3.21733821733822	-0.0122100122100122
-3.19291819291819	-0.0122100122100122
-3.15628815628816	-0.0122100122100122
[truncated: 558,122 more rows]
