# Supplementary material for: Multilevel visual motion opponency in Drosophila
Source: Nat Neurosci. 2023 Oct 2;26(11):1894–905. doi: 10.1038/s41593-023-01443-z (PMC10620086; doi:10.1038/s41593-023-01443-z)
Supplement: Supplementary file 5 — Source data. [file 41593_2023_1443_MOESM5_ESM.zip › Figure 1/Optogenetic_T4T5_oscillations/Convert_daq_to_csv.m]

listing = dir('*.daq');

length(listing)

for k = 1:length(listing)
  name = listing(k).name;
  
  data = daqread(name);
  data2 = data(:,1:2);
  data2(:,1) = data2(:,1)/20;
  
  writematrix(data2, strrep(name,'.daq','.csv'));
  
end

plot(data2)
