# Supplementary material for: Multilevel visual motion opponency in Drosophila
Source: Nat Neurosci. 2023 Oct 2;26(11):1894–905. doi: 10.1038/s41593-023-01443-z (PMC10620086; doi:10.1038/s41593-023-01443-z)
Supplement: Supplementary file 5 — Source data. [file 41593_2023_1443_MOESM5_ESM.zip › Figure 1/Optogenetic_T4T5_oscillations/Inspect_data_T4T5_stim_VS_rec.ipynb]

# %% [code]
import numpy as np
from matplotlib import pyplot as plt
import pandas as pd
import glob
from scipy.signal import convolve

# %% [code]
file_names = []
for file_name in glob.glob("*.csv"):
    print(file_name)
    file_names.append(file_name)


# %% [code]
file_names = ['2011_12_7_19_9_9_multiLP_dur1000_rep7_dLast1000.csv',
            '2011_12_7_19_4_16_multiLP_dur1000_rep7_dLast1000.csv',
            '2011_12_7_19_7_47_multiLP_dur1000_rep7_dLast1000.csv']

file_labels1 = ['VSrec_T4T5stim_current_pos100',
                'VSrec_T4T5stim_current_0',
                'VSrec_T4T5stim_current_neg50']

file_labels2 = ['current inject +100 mV',
                'current inject 0 mV',
                'current inject -50 mV']

colors = ['g', 'r', 'b']


# %% [code]
data_info_list = list( zip(file_names, file_labels1, file_labels2, colors) )
data_info_list[0]


# %% [code]
len(data_info_list)


# %% [code]
light_stim = '472 nm 1.7 mW/mm2'
fps = 10000


# %% [markdown]
## Load data

# %% [code]
def find_stimulus_transitions(Stimulus):
    Stimulus[Stimulus<1.0] = -1
    Stimulus[Stimulus>=1.0] = 1
            
    transition_indices = []
    
    blockfilter = np.array( [0.1, 0.1, 0.1, 0.1, 0.1, -0.1, -0.1, -0.1, -0.1, -0.1] )

    Stimulus_conv = convolve(Stimulus,blockfilter,'same')
    Stimulus_conv[Stimulus_conv>0.9999999999999] = 1.0 # operation to fix the problem that for some reason, convolution sometimes produces numbers of 0.9999999999999999 for matching patterns, instead of 1.0.

    if Stimulus_conv.max() == 1:
        transition_arr_idx = list( np.where(Stimulus_conv==1)[0] )
                
    return np.array( transition_arr_idx )


# %% [code]
def load_data(data_info_list):
    data_list = []
    stimuli_transitions_list = []
    
    for data_info in data_info_list:
        file_name, _, _, _ = data_info
        
        data = pd.read_csv(file_name, names=['Response', 'Stimulus'])

        stimuli_transitions_list.append( find_stimulus_transitions(data.Stimulus.values) )

        data_list.append( data )
        
    return data_list, stimuli_transitions_list
    
data_list, stimuli_transitions_list = load_data(data_info_list)


# %% [code]
len(data_list)

# %% [code]
data_list[0].head()


# %% [code]
stimuli_transitions_list[0]


# %% [markdown]
## Plot data

# %% [code]
def plot_data(data_info_list, data_list, stimuli_transitions_list, light_stim, xlim):
    ylim=(-10, 25)
    y_offset = (ylim[1]-ylim[0])/20.0
    
    xrange = xlim[1]-xlim[0]
    if xrange > 20:
        fig_width = 15
    else:
        fig_width = 8
    
    ncols = 1
    nrows = len(data_info_list)
    
    fig, axes = plt.subplots(nrows,1,figsize=(fig_width,nrows*3))

    for i, ax in enumerate(fig.axes):
        _, _, label, color = data_info_list[i]
        Response_i = data_list[i].Response.values 
        Response_i -= np.mean(Response_i[0:500])
        Stimulus_i = data_list[i].Stimulus.values
        Stimuli_transitions_i = stimuli_transitions_list[i]

        t = np.linspace(0, Response_i.size-1, Response_i.size)/fps
        
        axes[i].plot(t, Response_i, label='Response ({})'.format(label), color=color)
        axes[i].plot(t, Stimulus_i, label='Stimulus ({})'.format(light_stim), color='k')

        axes[i].plot(t[Stimuli_transitions_i[::2]], ylim[1]-y_offset+0*Stimulus_i[Stimuli_transitions_i[::2]], 'v', color='k', label='Stimulus onset detected')
        axes[i].plot(t[Stimuli_transitions_i[1::2]], ylim[1]-y_offset+0*Stimulus_i[Stimuli_transitions_i[1::2]], 'v', color='m', label='Stimulus offset detected')

        axes[i].legend(fontsize=7, loc=2)
        
        ax.set_ylim(ylim)
        ax.set_xlim(xlim)
        
        ax.set_ylabel('Response (mV)')
        if i == nrows-1:
            ax.set_xlabel('Time (s)')
            
    plt.savefig('Figure_T4T5_stim_VS_response_trials.png', dpi=200)
    
plot_data(data_info_list, data_list, stimuli_transitions_list, light_stim, xlim=(4, 7))


# %% [code]
plot_data(data_info_list, data_list, stimuli_transitions_list, light_stim, xlim=(-3, 55))


# %% [code]
def align_responses(files, stimuli_transitions, data_info_list, time_window):
    assert len(files) == len(stimuli_transitions), "len(files) must be equal to len(Stimuli_transitions)"

    responses_list = []
    
    for i, data in enumerate(files):
        responses = []
        stimuli_transitions_i = stimuli_transitions[i]
        _, file_name, _, _ = data_info_list[i]
        
        for j, stim_transition in enumerate(stimuli_transitions_i[::2]):
            response_j = data.iloc[stim_transition+time_window[0]:stim_transition+time_window[1]].Response.values
            
            response_j -= np.mean( response_j[0:-time_window[0]] )
            
            responses.append( response_j )
            
        responses_array = np.array(responses)
        responses_list.append( responses_array )
        
        # write aligned responses to dictionary, dataframe then top file as .csv
        stim_num = responses_array.shape[0]
        responses_dict = {}
        for s in range(stim_num):
            responses_dict.update({'stim_num_{}'.format(s): responses_array[s,:]})
        responses_DF = pd.DataFrame(responses_dict)
        responses_DF.to_csv(file_name + '.csv')
        
    return responses_list, responses_DF

time_window = (-10000, 25000)
responses_list, responses_DF = align_responses(data_list, stimuli_transitions_list, data_info_list, time_window=time_window)


# %% [code]
responses_DF.head()

# %% [code]
responses_list[0].shape

# %% [code]
def plot_aligned_responses(data_info_list, responses_list, time_window):
    fig, axes = plt.subplots(1,2,figsize=(12,4.5))

    for ax in fig.axes:
        ax.set_ylabel('Response (mV)')
    axes[0].set_xlabel('Time (s)')
    axes[1].set_xlabel('Time (ms)')

    t_s = np.linspace(time_window[0], time_window[1]-1, time_window[1]-time_window[0])/fps
    t_ms = np.linspace(time_window[0], time_window[1]-1, time_window[1]-time_window[0])/fps*1000
    
    for i, responses in enumerate(responses_list):
        _, _, label, color = data_info_list[i]
        
        n = responses.shape[0]
        
        response_mean = np.mean(responses, axis=0)
        response_std = np.std(responses, axis=0)
        response_sem = response_std/np.sqrt(n)
        
        # plot 1
        ax = axes[0]
        ax.plot(t_s, np.mean(responses, axis=0), color=color, label=label)
        ax.fill_between(t_s, response_mean-response_sem, response_mean+response_sem, color=colors[i], alpha=0.2)        
        ax.set_xlim((-0.5, 1.5)) # in s
        ax.legend()
        
        # plot 2
        ax = axes[1]        
        ax.plot(t_ms, response_mean, color=colors[i], label=label)
        ax.fill_between(t_ms, response_mean-response_sem, response_mean+response_sem, color=colors[i], alpha=0.2)
        ax.set_xlim((-10, 50)) # in ms

    plt.savefig('Figure_T4T5_stim_VS_response.png', dpi=200)

plot_aligned_responses(data_info_list, responses_list, time_window)


# %% [code]


# %% [code]


# %% [code]


# %% [code]
