# Supplementary material for: Multilevel visual motion opponency in Drosophila
Source: Nat Neurosci. 2023 Oct 2;26(11):1894–905. doi: 10.1038/s41593-023-01443-z (PMC10620086; doi:10.1038/s41593-023-01443-z)
Supplement: Supplementary file 5 — Source data. [file 41593_2023_1443_MOESM5_ESM.zip › Figure 1/Optogenetic_T4T5_oscillations/VSrec_T4T5stim_current_0.csv]

	stim_num_0	stim_num_1	stim_num_2	stim_num_3	stim_num_4	stim_num_5	stim_num_6	stim_num_7
0	-0.18291452991452978	-0.36139072039072495	-0.49180219780219714	-0.35356043956044414	0.49062026862026864	1.7573907203907229	-1.2517423687423639	-0.49767032967033203
1	-0.09744444444444017	-0.5933809523809552	-0.25981196581196775	-0.17041025641025276	0.5516703296703285	1.5131904761904724	-1.190692307692303	-0.9006007326007328
2	-0.3660647130647105	-0.4224407814407849	-0.29644200244199803	-0.47566056166056225	0.6737704517704484	1.7940207570207531	-1.422682539682544	-0.5831404151404118
3	-0.17070451770452028	-0.6300109890109953	-0.39412210012209714	-0.09715018315018242	0.5028302808302781	1.5498205128205125	-1.202902319902324	-0.7052405372405426
4	-0.2561746031746001	-0.3369706959706944	-0.1987619047619078	-0.39019047619047265	0.7836605616605579	1.5742405372405333	-1.2395323565323535	-0.7540805860805824
5	-0.30501465201464967	-0.3125506715506745	-0.455172161172158	-0.29251037851037354	0.38073015873015825	1.5620305250305229	-1.3616324786324743	-0.5831404151404118
6	-0.30501465201464967	-0.49570085470085434	-0.10108180708180692	-0.24367032967033375	0.7470305250305276	1.6719206349206333	-1.166272283272284	-0.7785006105006129
7	-0.3538547008546992	-0.26371062271062495	-0.47959218559218675	-0.24367032967033375	0.563880341880338	1.5742405372405333	-1.3127924297924345	-0.5343003663003623
8	-0.14628449328448972	-0.4224407814407849	-0.24760195360195825	-0.2070402930402937	0.5760903540903572	1.403300366300363	-1.129642246642243	-0.8273406593406625
9	-0.3660647130647105	-0.27592063492063534	-0.3330720390720372	-0.4024004884004839	0.7592405372405389	1.6108705738705724	-1.4715225885225935	-0.5709304029304023
10	-0.18291452991452978	-0.5445409035409057	-0.4307521367521372	-0.17041025641025276	0.6127203907203875	1.3910903540903525	-1.1784822954822936	-0.7052405372405426
11	-0.2561746031746001	-0.4224407814407849	-0.28423199023198764	-0.37798046398046403	0.8325006105006074	1.598660561660563	-1.288372405372403	-0.6930305250305233
12	-0.15849450549450989	-0.227080586080584	-0.4307521367521372	-0.26809035409035276	0.600510378510378	1.1957301587301534	-1.3738424908424935	-0.6808205128205129
13	-0.19512454212453928	-0.5079108669108647	-0.10108180708180692	-0.3291404151404127	0.856920634920638	1.4277203907203935	-1.2517423687423639	-0.7662905982906025
14	-0.40269474969475055	-0.30034065934065524	-0.3819120879120885	-0.24367032967033375	0.7348205128205083	1.3544603174603134	-1.508152625152623	-0.49767032967033203
15	-0.10965445665446033	-0.4590708180708143	-0.28423199023198764	-0.13378021978022336	0.7836605616605579	1.220150183150183	-1.1540622710622737	-0.8151306471306423
16	-0.30501465201464967	-0.26371062271062495	-0.2231819291819268	-0.46345054945055364	0.7104004884004875	1.3300402930402926	-1.4715225885225935	-0.6441904761904738
17	-0.23175457875458022	-0.3491807081807048	-0.3819120879120885	-0.2192503052503032	0.8325006105006074	1.2079401709401736	-1.325002442002444	-0.6930305250305233
18	-0.17070451770452028	-0.5079108669108647	-0.2231819291819268	-0.3291404151404127	0.9301807081807083	1.476560439560443	-1.386052503052503	-0.6686105006105034
19	-0.19512454212453928	-0.25150061050061545	-0.49180219780219714	-0.24367032967033375	0.7348205128205083	0.9637399267399231	-1.483732600732604	-0.8151306471306423
20	-0.07302442002442028	-0.4224407814407849	-0.16213186813186864	-0.4512405372405335	0.9301807081807083	1.220150183150183	-1.422682539682544	-0.7785006105006129
21	-0.3294346764346802	-0.38581074481074573	-0.39412210012209714	-0.24367032967033375	0.7592405372405389	1.1713101343101326	-1.4959426129426143	-0.5831404151404118
22	-0.12186446886446983	-0.5079108669108647	-0.3330720390720372	-0.2070402930402937	0.9057606837606786	0.9759499389499424	-1.2517423687423639	-0.8639706959706936
23	-0.20733455433455944	-0.28813064713064396	-0.29644200244199803	-0.4146105006105032	0.6493504273504285	1.183520146520143	-1.6058327228327247	-0.717450549450553
24	-0.19512454212453928	-0.3125506715506745	-0.3330720390720372	-0.13378021978022336	0.7958705738705789	0.9271098901098929	-1.3982625152625134	-0.9494407814407824
25	-0.23175457875458022	-0.47128083028083534	-0.29644200244199803	-0.3047203907203937	0.9301807081807083	1.2323601953601926	-1.4348925518925526	-0.5953504273504231
26	-0.2561746031746001	-0.28813064713064396	-0.5650622710622675	-0.07273015873016342	0.698190476190478	0.8904798534798528	-1.5447826617826639	-0.9128107448107423
27	-0.036394383394380225	-0.38581074481074573	-0.3208620268620286	-0.37798046398046403	0.856920634920638	1.0492100122100136	-1.483732600732604	-0.8151306471306423
28	-0.3416446886446897	-0.28813064713064396	-0.4307521367521372	-0.3413504273504231	0.6249304029303979	0.9881599511599528	-1.6058327228327247	-0.717450549450553
29	-0.14628449328448972	-0.4590708180708143	-0.4063321123321182	-0.1948302808302833	0.9912307692307682	0.9271098901098929	-1.3738424908424935	-0.9372307692307729
30	-0.15849450549450989	-0.3125506715506745	-0.5406422466422485	-0.36577045177045364	0.661560439560438	1.024789987789983	-1.6424627594627639	-0.7785006105006129
31	-0.09744444444444017	-0.17824053724053446	-0.4429621489621467	-0.24367032967033375	0.8447106227106276	0.7927997557997529	-1.4715225885225935	-1.0471208791208833
32	-0.14628449328448972	-0.4468608058608039	-0.35749206349206775	-0.46345054945055364	0.8447106227106276	1.1591001221001231	-1.4715225885225935	-0.6808205128205129
33	-0.3538547008546992	-0.227080586080584	-0.5528522588522571	-0.07273015873016342	0.6737704517704484	0.8050097680097731	-1.3005824175824134	-0.9738608058608023
34	-0.09744444444444017	-0.4102307692307745	-0.3819120879120885	-0.37798046398046403	0.9057606837606786	0.9759499389499424	-1.5692026862026838	-0.8761807081807129
35	-0.2683846153846105	-0.12940048840048402	-0.49180219780219714	-0.35356043956044414	0.5760903540903572	0.9637399267399231	-1.5447826617826639	-0.8395506715506729
36	-0.24396459096458972	-0.30034065934065524	-0.4307521367521372	-0.15820024420024414	0.9912307692307682	0.866059829059832	-1.3616324786324743	-0.9616507936507936
37	-0.2561746031746001	-0.4346507936507953	-0.6261123321123274	-0.35356043956044414	0.661560439560438	0.9148998778998727	-1.6180427350427333	-0.7418705738705729
38	-0.20733455433455944	-0.14161050061050506	-0.589482295482298	-0.1215702075702032	0.7714505494505484	0.8538498168498128	-1.508152625152623	-1.0959609279609328
39	-0.08523443223442978	-0.4346507936507953	-0.4673821733821675	-0.4512405372405335	0.7958705738705789	1.0370000000000024	-1.6424627594627639	-0.7540805860805824
40	-0.41490476190476006	-0.30034065934065524	-0.6871623931623962	-0.06052014652014237	0.6859804639804676	0.8416398046398033	-1.3982625152625134	-0.9860708180708126
41	-0.17070451770452028	-0.5201208791208751	-0.5650622710622675	-0.29251037851037354	0.8691306471306484	0.9026898656898623	-1.6058327228327247	-0.9250207570207625
42	-0.29280463980464017	-0.28813064713064396	-0.772632478632477	-0.2192503052503032	0.5883003663003685	0.8172197802197826	-1.6058327228327247	-0.8639706959706936
43	-0.3416446886446897	-0.28813064713064396	-0.4673821733821675	-0.1215702075702032	0.9423907203907178	1.0614200244200231	-1.4593125763125734	-0.9006007326007328
44	-0.28059462759463066	-0.5079108669108647	-0.6627423687423675	-0.29251037851037354	0.661560439560438	0.9148998778998727	-1.6302527472527437	-0.8639706959706936
45	-0.42711477411477045	-0.25150061050061545	-0.7360024420024378	0.0005299145299157981	0.7592405372405389	0.8172197802197826	-1.422682539682544	-1.0227008547008536
46	-0.17070451770452028	-0.4346507936507953	-0.5284322344322381	-0.37798046398046403	0.7958705738705789	1.0003699633699623	-1.7645628815628829	-0.7785006105006129
47	-0.40269474969475055	-0.36139072039072495	-0.6627423687423675	-0.08494017094017381	0.8202905982905979	0.8416398046398033	-1.3738424908424935	-0.9860708180708126
48	-0.31722466422465917	-0.6178009768009742	-0.6016923076923066	-0.1826202686202738	0.7836605616605579	0.9759499389499424	-1.5569926739926734	-0.8883907203907233
49	-0.3538547008546992	-0.4590708180708143	-0.8458925518925473	-0.1948302808302833	0.6127203907203875	0.670699633699633	-1.5203626373626333	-0.9250207570207625
50	-0.28059462759463066	-0.4224407814407849	-0.47959218559218675	-0.10936019536019459	0.856920634920638	1.0370000000000024	-1.4471025641025648	-0.8395506715506729
51	-0.3538547008546992	-0.6300109890109953	-0.6383223443223467	-0.1948302808302833	0.6127203907203875	0.8172197802197826	-1.5692026862026838	-0.8517606837606833
52	-0.5858449328449303	-0.5445409035409057	-0.7237924297924274	-0.09715018315018242	0.698190476190478	0.8416398046398033	-1.4715225885225935	-1.0227008547008536
53	-0.2683846153846105	-0.7032710622710638	-0.6016923076923066	-0.3413504273504231	0.6493504273504285	0.9881599511599528	-1.6913028083028143	-0.8395506715506729
54	-0.5003748473748506	-0.4590708180708143	-0.6871623931623962	-0.04831013431013376	0.8080805860805884	0.8294297924297929	-1.422682539682544	-1.0104908424908432
55	-0.48816483516484016	-0.6422210012210048	-0.5406422466422485	-0.2192503052503032	0.7714505494505484	1.0736300366300326	-1.6180427350427333	-0.7662905982906025
56	-0.3782747252747298	-0.739901098901095	-0.9191526251526283	-0.1948302808302833	0.5760903540903572	0.6829096459096425	-1.508152625152623	-1.1448009768009726
57	-0.42711477411477045	-0.5323308913308935	-0.5772722832722876	-0.2314603174603127	0.7958705738705789	1.1102600732600727	-1.5447826617826639	-0.8395506715506729
58	-0.31722466422465917	-0.7643211233211256	-0.711582417582417	-0.14599023199023375	0.6249304029303979	0.8904798534798528	-1.4959426129426143	-0.9006007326007328
59	-0.5858449328449303	-0.7032710622710638	-0.809262515262517	-0.023890109890113864	0.8202905982905979	0.9271098901098929	-1.4959426129426143	-1.0593308913308928
60	-0.39048473748474016	-0.9230512820512855	-0.6993724053724084	-0.29251037851037354	0.46620024420024875	0.9393199023199033	-1.7157228327228333	-0.8639706959706936
61	-0.5003748473748506	-0.7154810744810742	-0.9435726495726473	0.0005299145299157981	0.7592405372405389	0.8782698412698433	-1.4104725274725238	-0.9860708180708126
62	-0.5370048840048809	-0.7643211233211256	-0.47959218559218675	-0.13378021978022336	0.698190476190478	1.0492100122100136	-1.6058327228327247	-0.7052405372405426
63	-0.4637448107448096	-0.9474713064713045	-0.9191526251526283	-0.10936019536019459	0.5760903540903572	0.8050097680097731	-1.4959426129426143	-1.1692210012210031
64	-0.6957350427350389	-0.7521111111111152	-0.6993724053724084	-0.1215702075702032	0.7226105006104979	1.0614200244200231	-1.6913028083028143	-0.8639706959706936
65	-0.39048473748474016	-0.9596813186813149	-0.711582417582417	-0.09715018315018242	0.563880341880338	0.9026898656898623	-1.4471025641025648	-0.8883907203907233
66	-0.6591050061050104	-0.8497912087912045	-0.8458925518925473	0.07378998778998702	0.856920634920638	0.9393199023199033	-1.349422466422463	-1.0349108669108622
67	-0.5858449328449303	-1.0695714285714244	-0.6993724053724084	-0.07273015873016342	0.47841025641025825	1.0125799755799727	-1.5692026862026838	-0.8883907203907233
68	-0.5003748473748506	-0.9230512820512855	-1.0046227106227081	0.07378998778998702	0.6737704517704484	0.9759499389499424	-1.3616324786324743	-1.0104908424908432
69	-0.5614249084249097	-0.8497912087912045	-0.5406422466422485	-0.1215702075702032	0.6493504273504285	1.0370000000000024	-1.5325726495726544	-0.7418705738705729
70	-0.5003748473748506	-1.1306214896214843	-0.8458925518925473	0.22031013431013569	0.5883003663003685	0.8172197802197826	-1.3738424908424935	-1.0959609279609328
71	-0.7323650793650799	-0.9108412698412733	-0.7970525030524978	0.06157997557997574	0.698190476190478	1.0370000000000024	-1.6790927960927933	-0.7907106227106215
72	-0.42711477411477045	-1.2160915750915748	-0.6871623931623962	0.04936996336996713	0.4417802197802182	0.9271098901098929	-1.4715225885225935	-0.8883907203907233
73	-0.61026495726496	-0.8620012210012238	-0.8703125763125787	0.18368009768009652	0.8447106227106276	0.9881599511599528	-1.4348925518925526	-0.9372307692307729
74	-0.6224749694749695	-1.1428315018315054	-0.589482295482298	0.06157997557997574	0.4539902319902277	0.8416398046398033	-1.6058327228327247	-0.9372307692307729
75	-0.5003748473748506	-1.1184114774114748	-0.9924126984126977	0.22031013431013569	0.661560439560438	1.024789987789983	-1.4348925518925526	-0.9738608058608023
76	-0.7323650793650799	-0.9718913308913351	-0.6261123321123274	-0.06052014652014237	0.698190476190478	1.1224700854700822	-1.7279328449328428	-0.7296605616605634
77	-0.4637448107448096	-1.1672515262515244	-0.7848424908424882	0.4156703296703269	0.563880341880338	0.9515299145299128	-1.3005824175824134	-1.0715409035409031
78	-0.7567851037851007	-1.0085213675213653	-0.8703125763125787	0.20810012210012707	0.698190476190478	1.1102600732600727	-1.6180427350427333	-0.8151306471306423
79	-0.5858449328449303	-1.313771672771674	-0.7237924297924274	0.18368009768009652	0.5028302808302781	1.024789987789983	-1.4959426129426143	-0.8517606837606833
80	-0.6346849816849799	-0.9230512820512855	-0.8825225885225874	0.35462026862026597	0.8447106227106276	1.3056202686202727	-1.4715225885225935	-0.9006007326007328
81	-0.6957350427350389	-1.057361416361415	-0.6993724053724084	0.20810012210012707	0.47841025641025825	0.9393199023199033	-1.5692026862026838	-1.0104908424908432
82	-0.5980549450549398	-1.1794615384615348	-0.9802026862026874	0.46451037851037646	0.661560439560438	1.0492100122100136	-1.483732600732604	-0.9372307692307729
83	-0.8788852258852303	-1.0085213675213653	-0.7237924297924274	0.09821001221000691	0.661560439560438	1.1224700854700822	-1.6546727716727743	-0.7907106227106215
84	-0.5247948717948696	-1.1428315018315054	-0.8458925518925473	0.47672039072038597	0.5394603174603181	0.9637399267399231	-1.3372124542124544	-1.0349108669108622
85	-0.7567851037851007	-0.9474713064713045	-0.8581025641025684	0.35462026862026597	0.6737704517704484	1.1346800976801024	-1.6424627594627639	-0.8273406593406625
86	-0.7079450549450502	-1.2893516483516443	-0.7848424908424882	0.293570207570206	0.5272503052503078	0.8782698412698433	-1.4348925518925526	-1.0593308913308928
87	-0.6468949938949894	-1.0207313797313748	-0.9313626373626369	0.488930402930407	0.7714505494505484	1.2323601953601926	-1.5203626373626333	-0.7296605616605634
88	-0.6835250305250294	-0.9841013431013446	-0.6261123321123274	0.3302002442002461	0.5883003663003685	0.9759499389499424	-1.5447826617826639	-0.9738608058608023
89	-0.5980549450549398	-1.1062014652014645	-1.0046227106227081	0.5744004884004869	0.6859804639804676	1.1346800976801024	-1.4593125763125734	-0.9494407814407824
90	-0.8666752136752102	-0.9230512820512855	-0.7604224664224675	0.293570207570206	0.6371404151404181	1.1346800976801024	-1.6302527472527437	-0.7540805860805824
91	-0.5370048840048809	-1.155041514041514	-0.8458925518925473	0.5744004884004869	0.7714505494505484	0.9881599511599528	-1.3616324786324743	-0.9494407814407824
92	-0.6957350427350389	-0.6422210012210048	-0.8947326007325977	0.4278803418803462	0.7226105006104979	1.1591001221001231	-1.6302527472527437	-0.8395506715506729
93	-0.6957350427350389	-0.9718913308913351	-0.772632478632477	0.45230036630036696	0.5760903540903572	0.8782698412698433	-1.4959426129426143	-1.0593308913308928
94	-0.5858449328449303	-0.8864212454212446	-0.9557826617826577	0.5988205128205165	0.7958705738705789	1.1957301587301534	-1.5203626373626333	-0.6686105006105034
95	-0.6957350427350389	-0.7276910866910846	-0.6627423687423675	0.45230036630036696	0.563880341880338	0.9393199023199033	-1.3982625152625134	-0.9250207570207625
96	-0.5125848595848601	-0.837581196581195	-0.8703125763125787	0.6965006105006067	0.6493504273504285	1.0858400488400537	-1.6058327228327247	-0.9372307692307729
97	-0.8056251526251502	-0.7276910866910846	-0.7604224664224675	0.44009035409035746	0.4051501831501879	1.0980500610500632	-1.6913028083028143	-0.7907106227106215
98	-0.5370048840048809	-0.9718913308913351	-0.7848424908424882	0.6598705738705765	0.7592405372405389	1.0125799755799727	-1.508152625152623	-0.9372307692307729
99	-0.6591050061050104	-0.5811709401709448	-0.6749523809523779	0.6110305250305269	0.6371404151404181	1.0858400488400537	-1.6790927960927933	-0.7052405372405426
100	-0.6835250305250294	-0.7276910866910846	-0.7848424908424882	0.6598705738705765	0.46620024420024875	0.9515299145299128	-1.5814126984126942	-1.0593308913308928
101	-0.57363492063492	-0.7521111111111152	-0.8703125763125787	0.6720805860805869	0.661560439560438	1.183520146520143	-1.7157228327228333	-0.7540805860805824
102	-0.8422551892551894	-0.5933809523809552	-0.6749523809523779	0.6476605616605563	0.5028302808302781	0.9759499389499424	-1.4348925518925526	-0.9372307692307729
103	-0.5125848595848601	-0.6788510378510351	-0.8458925518925473	0.8918608058608066	0.6493504273504285	1.0980500610500632	-1.7035128205128238	-0.9128107448107423
104	-0.7567851037851007	-0.5201208791208751	-0.7604224664224675	0.6842905982905964	0.3074700854700879	1.0125799755799727	-1.6790927960927933	-0.8639706959706936
105	-0.6957350427350389	-0.7521111111111152	-0.8336825396825378	0.8186007326007373	0.6371404151404181	1.244570207570203	-1.508152625152623	-0.8517606837606833
106	-0.6591050061050104	-0.5323308913308935	-0.6505323565323571	0.7331306471306468	0.46620024420024875	1.0614200244200231	-1.6790927960927933	-0.8151306471306423
107	-0.6346849816849799	-0.47128083028083534	-0.748212454212458	0.9651208791208761	0.38073015873015825	0.9759499389499424	-1.386052503052503	-1.0349108669108622
108	-0.6468949938949894	-0.6910610500610446	-0.9313626373626369	0.708710622710626	0.5516703296703285	1.220150183150183	-1.8378229548229532	-0.7418705738705729
109	-0.8544652014651998	-0.4468608058608039	-0.6383223443223467	0.7453406593406563	0.27084004884004875	0.9881599511599528	-1.422682539682544	-1.0104908424908432
110	-0.5370048840048809	-0.6910610500610446	-0.8703125763125787	0.9284908424908458	0.661560439560438	1.1591001221001231	-1.6668827838827847	-0.8883907203907233
111	-0.7934151404151398	-0.27592063492063534	-0.6383223443223467	0.708710622710626	0.29526007326006776	0.9148998778998727	-1.6302527472527437	-0.9128107448107423
112	-0.7323650793650799	-0.5323308913308935	-0.9802026862026874	0.8918608058608066	0.47841025641025825	1.2689902319902326	-1.4959426129426143	-0.9372307692307729
113	-0.61026495726496	-0.5689609279609247	-0.7360024420024378	0.7697606837606877	0.4173601953601992	1.1102600732600727	-1.6546727716727743	-0.8639706959706936
114	-0.7445750915750903	-0.38581074481074573	-0.7360024420024378	1.0505909645909666	0.3318901098901078	1.0370000000000024	-1.4471025641025648	-1.132590964590964
115	-0.5492148962149002	-0.5689609279609247	-0.9313626373626369	0.8674407814407868	0.4173601953601992	1.2079401709401736	-1.7157228327228333	-0.9006007326007328
116	-0.8300451770451799	-0.4346507936507953	-0.7604224664224675	0.7941807081807067	0.25863003663003836	1.0736300366300326	-1.422682539682544	-1.0104908424908432
117	-0.5980549450549398	-0.6666410256410238	-0.8825225885225874	1.026170940170937	0.5028302808302781	1.2567802197802231	-1.6180427350427333	-0.9250207570207625
118	-0.7079450549450502	-0.3491807081807048	-0.6139023199023179	0.8063907203907162	0.12431990231989742	0.9271098901098929	-1.508152625152623	-1.1692210012210031
119	-0.6957350427350389	-0.4468608058608039	-0.9924126984126977	1.1116410256410274	0.36852014652014786	1.2323601953601926	-1.4715225885225935	-0.9982808302808328
120	-0.61026495726496	-0.5689609279609247	-0.7970525030524978	0.708710622710626	0.28305006105005825	1.0858400488400537	-1.4593125763125734	-1.0349108669108622
121	-0.8300451770451799	-0.37360073260073356	-0.748212454212458	1.001750915750917	0.17315995115994876	1.0614200244200231	-1.3372124542124544	-1.1448009768009726
122	-0.5003748473748506	-0.5079108669108647	-0.9069426129426073	0.9651208791208761	0.25863003663003836	1.1346800976801024	-1.6058327228327247	-1.0104908424908432
123	-0.7323650793650799	-0.4224407814407849	-0.7237924297924274	0.8796507936507963	0.16094993894993836	0.8782698412698433	-1.2761623931623944	-1.132590964590964
124	-0.61026495726496	-0.6910610500610446	-0.9435726495726473	1.026170940170937	0.3318901098901078	1.2323601953601926	-1.422682539682544	-0.8029206349206337
125	-0.61026495726496	-0.47128083028083534	-0.5528522588522571	0.8918608058608066	0.08768986568986892	0.8294297924297929	-1.422682539682544	-1.3401611721611735
126	-0.6224749694749695	-0.4590708180708143	-0.8458925518925473	1.221531135531137	0.25863003663003836	1.1346800976801024	-1.5325726495726544	-1.0959609279609328
127	-0.48816483516484016	-0.6300109890109953	-0.7604224664224675	0.7819706959706972	0.17315995115994876	1.0125799755799727	-1.2517423687423639	-1.1570109890109928
128	-0.7567851037851007	-0.48349084249084484	-0.6016923076923066	1.026170940170937	0.35631013431013747	0.9759499389499424	-1.2761623931623944	-1.2669010989011031
129	-0.48816483516484016	-0.7032710622710638	-0.809262515262517	1.001750915750917	0.09989987789987842	1.0736300366300326	-1.4348925518925526	-1.1203809523809518
130	-0.5980549450549398	-0.36139072039072495	-0.5040122100122075	0.9162808302808265	0.07547985347985764	0.9026898656898623	-1.202902319902324	-1.3645811965811925
131	-0.5858449328449303	-0.5811709401709448	-0.8703125763125787	1.062800976800976	0.27084004884004875	1.183520146520143	-1.3372124542124544	-0.9738608058608023
132	-0.5003748473748506	-0.5445409035409057	-0.5162222222222179	0.8063907203907162	0.06326984126983837	0.8172197802197826	-1.1540622710622737	-1.3767912087912135
133	-0.5492148962149002	-0.4102307692307745	-0.7237924297924274	1.2337411477411464	0.19757997557997753	1.0980500610500632	-1.4348925518925526	-1.132590964590964
134	-0.29280463980464017	-0.6178009768009742	-0.6261123321123274	0.8552307692307667	0.026639804639807085	0.9637399267399231	-1.1784822954822936	-1.1936410256410221
135	-0.6346849816849799	-0.5201208791208751	-0.5406422466422485	1.026170940170937	0.3318901098901078	0.9393199023199033	-1.202902319902324	-1.230271062271063
136	-0.39048473748474016	-0.7521111111111152	-0.6749523809523779	1.0505909645909666	0.12431990231989742	0.8904798534798528	-1.325002442002444	-1.1814310134310135
137	-0.42711477411477045	-0.38581074481074573	-0.39412210012209714	0.9162808302808265	0.06326984126983837	0.8172197802197826	-1.1418522588522642	-1.3401611721611735
138	-0.4637448107448096	-0.5445409035409057	-0.7848424908424882	1.1360610500610464	0.2219999999999983	1.0370000000000024	-1.386052503052503	-1.0471208791208833
139	-0.3416446886446897	-0.5811709401709448	-0.4185421245421277	0.8063907203907162	0.08768986568986892	0.7805897435897434	-0.9831221001221042	-1.315741147741143
140	-0.5492148962149002	-0.4590708180708143	-0.5040122100122075	1.2093211233211265	0.3196800976800983	0.9393199023199033	-1.3616324786324743	-1.1692210012210031
141	-0.18291452991452978	-0.6055909645909656	-0.5528522588522571	0.904070818070817	-0.07104029304029202	0.8538498168498128	-1.129642246642243	-1.1692210012210031
142	-0.47595482295482	-0.4224407814407849	-0.39412210012209714	1.0505909645909666	0.36852014652014786	1.0980500610500632	-1.166272283272284	-1.1936410256410221
143	-0.41490476190476006	-0.7887411477411446	-0.5406422466422485	1.0994310134310161	0.16094993894993836	0.7927997557997529	-1.2395323565323535	-1.2058510378510432
144	-0.31722466422465917	-0.49570085470085434	-0.25981196581196775	1.001750915750917	0.14873992673992797	0.7927997557997529	-1.0930122100122137	-1.2669010989011031
145	-0.3294346764346802	-0.49570085470085434	-0.5772722832722876	1.1482710622710675	0.28305006105005825	0.9148998778998727	-1.202902319902324	-1.0715409035409031
146	-0.2561746031746001	-0.6910610500610446	-0.24760195360195825	0.9162808302808265	0.19757997557997753	0.7195396825396835	-0.9464920634920642	-1.2791111111111126
147	-0.4637448107448096	-0.4590708180708143	-0.35749206349206775	1.2337411477411464	0.4173601953601992	0.8416398046398033	-1.263952380952384	-1.1448009768009726
148	-0.15849450549450989	-0.7887411477411446	-0.35749206349206775	0.9529108669108666	0.002219780219777423	0.6829096459096425	-1.0563821733821728	-1.315741147741143
149	-0.3416446886446897	-0.36139072039072495	-0.28423199023198764	1.123851037851037	0.39294017094016775	0.9637399267399231	-1.1784822954822936	-1.0227008547008536
150	-0.28059462759463066	-0.6910610500610446	-0.4063321123321182	1.1116410256410274	0.2342100122100078	0.7195396825396835	-1.1540622710622737	-1.1448009768009726
151	-0.24396459096458972	-0.6178009768009742	-0.11329181929181731	1.2093211233211265	0.19757997557997753	0.7561697191697235	-1.0808021978021936	-1.2058510378510432
152	-0.3294346764346802	-0.4346507936507953	-0.3330720390720372	1.184901098901096	0.35631013431013747	0.8172197802197826	-1.1784822954822936	-0.9982808302808328
153	-0.10965445665446033	-0.6788510378510351	-0.1987619047619078	1.026170940170937	0.16094993894993836	0.634069597069593	-0.9342820512820538	-1.2669010989011031
154	-0.42711477411477045	-0.5445409035409057	-0.1987619047619078	1.2947912087912063	0.35631013431013747	0.8904798534798528	-1.1540622710622737	-1.0715409035409031
155	-0.18291452991452978	-0.8009511599511647	-0.2231819291819268	1.1482710622710675	0.11210989010988792	0.45091941391941315	-1.0197521367521327	-1.4012112332112334
156	-0.29280463980464017	-0.47128083028083534	-0.25981196581196775	1.1726910866910865	0.36852014652014786	0.8538498168498128	-1.0808021978021936	-0.9982808302808328
157	-0.31722466422465917	-0.5933809523809552	-0.3819120879120885	1.0139609279609265	0.28305006105005825	0.5852295482295425	-0.7877619047619042	-1.2791111111111126
158	-0.23175457875458022	-0.6300109890109953	-0.08887179487179742	1.1971111111111161	0.24642002442002797	0.6951196581196627	-1.1418522588522642	-1.230271062271063
159	-0.3294346764346802	-0.5323308913308935	-0.3452820512820476	1.2703711843711873	0.20978998778998792	0.7927997557997529	-1.0808021978021936	-1.132590964590964
160	-0.024184371184370723	-0.6544310134310143	-0.1865518925518974	1.0994310134310161	0.29526007326006776	0.5852295482295425	-0.8488119658119633	-1.2913211233211221
161	-0.3294346764346802	-0.49570085470085434	-0.2109719169719182	1.3558412698412663	0.4295702075702087	0.7195396825396835	-1.129642246642243	-1.0227008547008536
162	-0.18291452991452978	-0.8131611721611751	-0.17434188034187725	1.221531135531137	0.25863003663003836	0.4142893772893722	-0.9464920634920642	-1.4012112332112334
163	-0.18291452991452978	-0.5567509157509143	-0.2353919413919372	1.3802612942612968	0.4417802197802182	0.6951196581196627	-1.0808021978021936	-0.9982808302808328
164	-0.14628449328448972	-0.6178009768009742	-0.39412210012209714	1.0383809523809562	0.39294017094016775	0.4997594627594627	-0.8243919413919443	-1.254691086691082
165	-0.12186446886446983	-0.739901098901095	-0.13771184371184786	1.3070012210012167	0.4295702075702087	0.5608095238095235	-1.0563821733821728	-1.2180610500610527
166	-0.3782747252747298	-0.6055909645909656	-0.36970207570207814	1.319211233211237	0.28305006105005825	0.5974395604395627	-0.9342820512820538	-1.2058510378510432
167	-0.06081440781440989	-0.9230512820512855	-0.28423199023198764	1.1726910866910865	0.4173601953601992	0.5485995115995131	-0.8488119658119633	-1.2669010989011031
168	-0.28059462759463066	-0.4346507936507953	-0.455172161172158	1.3436312576312568	0.5150402930402983	0.5974395604395627	-0.9953321123321137	-1.1448009768009726
169	-0.2561746031746001	-0.8253711843711837	-0.3208620268620286	1.0383809523809562	0.3441001221001182	0.31660927960928187	-0.6778717948717938	-1.4012112332112334
170	-0.15849450549450989	-0.7643211233211256	-0.2231819291819268	1.5023614163614167	0.5028302808302781	0.6218595848595826	-1.1174322344322345	-1.1570109890109928
171	-0.3416446886446897	-0.6055909645909656	-0.4673821733821675	1.160481074481077	0.2219999999999983	0.3654493284493324	-0.7267118437118425	-1.3645811965811925
172	-0.011974358974360333	-0.8131611721611751	-0.27202197802197725	1.2825811965811968	0.698190476190478	0.4753394383394428	-0.9342820512820538	-1.2913211233211221
173	-0.3782747252747298	-0.7154810744810742	-0.3819120879120885	1.2703711843711873	0.35631013431013747	0.2799792429792427	-0.8732319902319938	-1.3035311355311325
174	-0.17070451770452028	-0.9596813186813149	-0.3452820512820476	1.1726910866910865	0.35631013431013747	0.573019536019533	-0.7877619047619042	-1.2424810744810726
175	-0.17070451770452028	-0.6055909645909656	-0.5284322344322381	1.2825811965811968	0.5516703296703285	0.5485995115995131	-0.8854420024420033	-1.230271062271063
176	-0.31722466422465917	-0.8620012210012238	-0.4185421245421277	1.0505909645909666	0.3074700854700879	0.4020793650793627	-0.6778717948717938	-1.413421245421242
177	-0.13407448107448022	-0.8497912087912045	-0.28423199023198764	1.4046813186813167	0.4539902319902277	0.5852295482295425	-1.0319621489621538	-1.2669010989011031
178	-0.39048473748474016	-0.739901098901095	-0.5528522588522571	1.1482710622710675	0.2219999999999983	0.4753394383394428	-0.7267118437118425	-1.4378412698412726
179	-0.08523443223442978	-0.898631257631255	-0.36970207570207814	1.2947912087912063	0.600510378510378	0.670699633699633	-0.9342820512820538	-1.2424810744810726
180	-0.2683846153846105	-0.6544310134310143	-0.589482295482298	1.3436312576312568	0.35631013431013747	0.35323931623931315	-0.8976520146520146	-1.5843614163614124
181	-0.20733455433455944	-1.0939914529914558	-0.25981196581196775	1.221531135531137	0.39294017094016775	0.6584896214896226	-0.8610219780219834	-1.3035311355311325
182	-0.18291452991452978	-0.7521111111111152	-0.5162222222222179	1.4291013431013464	0.47841025641025825	0.5852295482295425	-0.8121819291819339	-1.389001221001223
183	-0.28059462759463066	-0.8620012210012238	-0.5040122100122075	1.0872210012209969	0.3196800976800983	0.5119694749694731	-0.7755518925518938	-1.486681318681323
184	-0.12186446886446983	-0.9718913308913351	-0.4063321123321182	1.4168913308913271	0.5394603174603181	0.6462796092796123	-1.007542124542124	-1.352371184371182
185	-0.3660647130647105	-0.7643211233211256	-0.6016923076923066	1.184901098901096	0.16094993894993836	0.3898693528693532	-0.7145018315018339	-1.4622612942612925
186	-0.09744444444444017	-1.057361416361415	-0.455172161172158	1.184901098901096	0.5760903540903572	0.7805897435897434	-0.9220720390720336	-1.1936410256410221
187	-0.2561746031746001	-0.6910610500610446	-0.7604224664224675	1.2703711843711873	0.36852014652014786	0.4142893772893722	-0.8854420024420033	-1.6209914529914524
188	-0.2561746031746001	-1.0329413919413941	-0.35749206349206775	1.2459511599511568	0.38073015873015825	0.6096495726495731	-1.0441721611721642	-1.4012112332112334
189	-0.17070451770452028	-0.9474713064713045	-0.5528522588522571	1.3680512820512865	0.5028302808302781	0.5852295482295425	-0.7511318681318633	-1.4622612942612925
190	-0.3294346764346802	-0.898631257631255	-0.6261123321123274	1.0994310134310161	0.28305006105005825	0.5241794871794826	-0.8243919413919443	-1.572151404151402
191	-0.0486043956043995	-0.9963113553113541	-0.5162222222222179	1.3802612942612968	0.5516703296703285	0.634069597069593	-0.9831221001221042	-1.486681318681323
192	-0.39048473748474016	-0.9352612942612941	-0.6627423687423675	1.1971111111111161	0.2219999999999983	0.4875494505494523	-0.7877619047619042	-1.6942515262515228
193	-0.14628449328448972	-1.1672515262515244	-0.4673821733821675	1.2703711843711873	0.5516703296703285	0.768379731379733	-0.9953321123321137	-1.3767912087912135
194	-0.21954456654456983	-0.739901098901095	-0.8458925518925473	1.2581611721611672	0.36852014652014786	0.4753394383394428	-0.8243919413919443	-1.6698315018315038
195	-0.28059462759463066	-1.1184114774114748	-0.5650622710622675	1.2581611721611672	0.38073015873015825	0.6462796092796123	-1.1174322344322345	-1.5111013431013438
196	-0.13407448107448022	-1.0451514041514045	-0.6627423687423675	1.3436312576312568	0.4539902319902277	0.573019536019533	-0.8366019536019538	-1.5111013431013438
197	-0.41490476190476006	-0.9352612942612941	-0.7237924297924274	1.062800976800976	0.39294017094016775	0.4997594627594627	-0.9342820512820538	-1.6332014652014628
198	-0.08523443223442978	-1.1428315018315054	-0.5406422466422485	1.319211233211237	0.563880341880338	0.6218595848595826	-1.0197521367521327	-1.572151404151402
199	-0.28059462759463066	-0.8497912087912045	-0.8336825396825378	1.1360610500610464	0.2219999999999983	0.45091941391941315	-0.8854420024420033	-1.7797216117216124
200	-0.18291452991452978	-1.2038815628815644	-0.5040122100122075	1.3314212454212464	0.5150402930402983	0.6829096459096425	-1.1418522588522642	-1.450051282051282
201	-0.13407448107448022	-0.8742112332112342	-0.8214725274725274	1.0994310134310161	0.3441001221001182	0.45091941391941315	-0.7755518925518938	-1.6942515262515228
202	-0.2561746031746001	-1.0085213675213653	-0.6383223443223467	1.3070012210012167	0.4173601953601992	0.6218595848595826	-1.1418522588522642	-1.5843614163614124
203	-0.09744444444444017	-1.0329413919413941	-0.6261123321123274	1.3558412698412663	0.27084004884004875	0.5608095238095235	-0.8976520146520146	-1.6209914529914524
204	-0.3416446886446897	-0.9352612942612941	-0.8214725274725274	1.1971111111111161	0.4051501831501879	0.7927997557997529	-0.9709120879120832	-1.6698315018315038
205	-0.09744444444444017	-1.1428315018315054	-0.6383223443223467	1.3802612942612968	0.5028302808302781	0.573019536019533	-1.068592185592185	-1.6942515262515228
206	-0.20733455433455944	-0.739901098901095	-0.8825225885225874	1.221531135531137	0.3196800976800983	0.5974395604395627	-0.9464920634920642	-1.6942515262515228
207	-0.28059462759463066	-1.1794615384615348	-0.455172161172158	1.4901514041514072	0.46620024420024875	0.8172197802197826	-1.068592185592185	-1.4988913308913316
208	-0.12186446886446983	-0.9474713064713045	-0.8214725274725274	1.1360610500610464	0.3318901098901078	0.5852295482295425	-0.8366019536019538	-1.7186715506715533
209	-0.3294346764346802	-0.898631257631255	-0.6871623931623962	1.3070012210012167	0.5394603174603181	0.768379731379733	-1.166272283272284	-1.572151404151402
210	0.03686568986569011	-1.0329413919413941	-0.6871623931623962	1.3436312576312568	0.18536996336996803	0.634069597069593	-0.8854420024420033	-1.706461538461543
211	-0.29280463980464017	-0.8742112332112342	-0.8336825396825378	1.1726910866910865	0.27084004884004875	0.9026898656898623	-1.007542124542124	-1.4988913308913316
212	-0.10965445665446033	-1.0817814407814454	-0.6016923076923066	1.2947912087912063	0.4295702075702087	0.707329670329674	-1.0441721611721642	-1.6209914529914524
213	-0.10965445665446033	-0.7032710622710638	-1.0168327228327265	1.160481074481077	0.25863003663003836	0.6584896214896226	-0.9709120879120832	-1.6942515262515228
214	-0.2683846153846105	-0.9718913308913351	-0.6139023199023179	1.5023614163614167	0.4173601953601992	0.866059829059832	-1.0441721611721642	-1.5233113553113524
215	-0.0486043956043995	-0.8742112332112342	-0.8825225885225874	1.1482710622710675	0.17315995115994876	0.6096495726495731	-0.8732319902319938	-1.7553015873015934
216	-0.4393247863247897	-0.8131611721611751	-0.7970525030524978	1.2947912087912063	0.49062026862026864	0.9026898656898623	-1.068592185592185	-1.6576214896214916
217	-0.07302442002442028	-0.9474713064713045	-0.7848424908424882	1.2825811965811968	0.19757997557997753	0.45091941391941315	-0.8976520146520146	-1.9140317460317426
218	-0.28059462759463066	-0.6666410256410238	-0.7970525030524978	1.184901098901096	0.3074700854700879	0.8050097680097731	-1.0197521367521327	-1.5233113553113524
219	-0.24396459096458972	-1.1062014652014645	-0.6993724053724084	1.4046813186813167	0.36852014652014786	0.6218595848595826	-0.7999719169719146	-1.706461538461543
220	-0.10965445665446033	-0.7154810744810742	-1.0046227106227081	1.001750915750917	0.24642002442002797	0.573019536019533	-1.129642246642243	-1.7430915750915723
221	-0.23175457875458022	-0.8009511599511647	-0.7360024420024378	1.4046813186813167	0.5150402930402983	0.7561697191697235	-1.0808021978021936	-1.6209914529914524
222	0.07349572649573016	-0.8864212454212446	-0.9069426129426073	1.1482710622710675	0.13652991452991847	0.5485995115995131	-1.007542124542124	-1.7553015873015934
223	-0.2683846153846105	-0.739901098901095	-0.8947326007325977	1.1971111111111161	0.5028302808302781	0.8294297924297929	-1.202902319902324	-1.5233113553113524
224	0.0490757020757005	-0.9841013431013446	-0.8825225885225874	1.2825811965811968	0.18536996336996803	0.43870940170940276	-0.9953321123321137	-1.9750818070818026
225	-0.036394383394380225	-0.6178009768009742	-0.8947326007325977	1.1360610500610464	0.29526007326006776	0.670699633699633	-1.263952380952384	-1.5843614163614124
226	-0.0486043956043995	-0.9352612942612941	-0.8336825396825378	1.4291013431013464	0.29526007326006776	0.5852295482295425	-0.9831221001221042	-1.7675115995116029
227	0.06128571428571977	-0.6910610500610446	-1.1511428571428568	1.062800976800976	0.17315995115994876	0.5363894993895028	-1.227322344322343	-1.7553015873015934
228	-0.14628449328448972	-0.7032710622710638	-0.8947326007325977	1.319211233211237	0.29526007326006776	0.6096495726495731	-1.1418522588522642	-1.6820415140415124
229	0.22001587301586994	-0.8497912087912045	-1.0656727716727672	1.123851037851037	0.11210989010988792	0.4753394383394428	-1.105222222222224	-1.9262417582417628
230	-0.15849450549450989	-0.6666410256410238	-1.0656727716727672	1.1360610500610464	0.4295702075702087	0.6829096459096425	-1.2395323565323535	-1.6576214896214916
231	0.07349572649573016	-0.9841013431013446	-1.1145128205128176	1.184901098901096	0.2342100122100078	0.3898693528693532	-1.0441721611721642	-2.0117118437118426
232	0.0490757020757005	-0.5323308913308935	-1.0900927960927969	1.0750109890109865	0.3318901098901078	0.5974395604395627	-1.386052503052503	-1.7430915750915723
233	-0.0486043956043995	-0.8009511599511647	-0.9557826617826577	1.2825811965811968	0.36852014652014786	0.42649938949939326	-1.007542124542124	-1.9018217338217323
234	0.22001587301586994	-0.7521111111111152	-1.163352869352868	0.9284908424908458	0.39294017094016775	0.45091941391941315	-1.2517423687423639	-1.8774017094017132
235	-0.13407448107448022	-0.6422210012210048	-1.0290427350427387	1.2093211233211265	0.39294017094016775	0.3776593406593437	-1.1784822954822936	-1.8163516483516426
236	0.2810659340659308	-0.7765311355311342	-1.1389328449328473	1.0505909645909666	0.2342100122100078	0.3898693528693532	-1.1540622710622737	-1.9140317460317426
237	0.0490757020757005	-0.5567509157509143	-0.8947326007325977	1.0750109890109865	0.4173601953601992	0.5852295482295425	-1.2395323565323535	-1.7675115995116029
238	0.1467557997557996	-0.9108412698412733	-1.1755628815628776	1.0383809523809562	0.27084004884004875	0.2677692307692323	-1.0808021978021936	-1.9872918192918219
239	0.2566459096459109	-0.5079108669108647	-1.1755628815628776	1.001750915750917	0.3196800976800983	0.4875494505494523	-1.349422466422463	-1.8163516483516426
240	0.12233577533577972	-0.6788510378510351	-1.0168327228327265	1.2703711843711873	0.14873992673992797	0.35323931623931315	-1.0441721611721642	-1.9140317460317426
241	0.36653601953601994	-0.6422210012210048	-1.2366129426129482	0.9529108669108666	0.38073015873015825	0.42649938949939326	-1.2151123321123336	-1.828561660561662
242	0.00023565323565005736	-0.5445409035409057	-1.0778827838827882	1.160481074481077	0.39294017094016775	0.30439926739927325	-1.1418522588522642	-2.084971916971913
243	0.29327594627595005	-0.7643211233211256	-1.1755628815628776	1.062800976800976	0.27084004884004875	0.3776593406593437	-1.1784822954822936	-1.9018217338217323
244	0.1345457875457901	-0.4468608058608039	-0.9557826617826577	1.0505909645909666	0.4173601953601992	0.5485995115995131	-1.105222222222224	-1.8774017094017132
245	0.12233577533577972	-0.7643211233211256	-1.0778827838827882	0.9529108669108666	0.28305006105005825	0.31660927960928187	-1.166272283272284	-1.9872918192918219
246	0.20780586080585955	-0.5689609279609247	-1.1023028083028072	0.9407008547008571	0.38073015873015825	0.46312942612942354	-1.3372124542124544	-1.8163516483516426
247	0.07349572649573016	-0.5811709401709448	-0.9313626373626369	1.1482710622710675	0.12431990231989742	0.21892918192918276	-1.0563821733821728	-1.9872918192918219
248	0.3909560439560403	-0.7276910866910846	-1.1145128205128176	0.8796507936507963	0.3196800976800983	0.573019536019533	-1.3005824175824134	-1.6576214896214916
249	0.07349572649573016	-0.5689609279609247	-0.9069426129426073	1.0139609279609265	0.27084004884004875	0.2921892551892522	-1.190692307692303	-2.1093919413919426
250	0.2688559218559204	-0.8009511599511647	-1.2488229548229586	0.8674407814407868	0.12431990231989742	0.3898693528693532	-1.4104725274725238	-1.9140317460317426
251	0.31769597069596994	-0.3491807081807048	-0.9191526251526283	1.1482710622710675	0.3074700854700879	0.43870940170940276	-1.0441721611721642	-1.8774017094017132
252	0.22001587301586994	-0.7032710622710638	-1.0412527472527473	0.9407008547008571	0.05105982905982798	0.31660927960928187	-1.202902319902324	-2.0483418803418836
253	0.46421611721612	-0.5811709401709448	-1.126722832722828	0.8918608058608066	0.4295702075702087	0.4753394383394428	-1.2761623931623944	-1.865191697191693
254	0.19559584859585005	-0.5811709401709448	-0.9924126984126977	1.0750109890109865	0.06326984126983837	0.1700891330891341	-1.0930122100122137	-2.1093919413919426
255	0.5496862026862003	-0.6788510378510351	-1.0900927960927969	0.9162808302808265	0.25863003663003836	0.5974395604395627	-1.2151123321123336	-1.7797216117216124
256	0.40316605616606	-0.4102307692307745	-0.8214725274725274	1.0139609279609265	0.16094993894993836	0.2799792429792427	-1.0319621489621538	-2.084971916971913
257	0.4275860805860804	-0.8009511599511647	-1.2244029304029271	0.7697606837606877	0.06326984126983837	0.4142893772893722	-1.3982625152625134	-1.9506617826617818
258	0.5985262515262498	-0.4590708180708143	-0.9679926739926779	1.184901098901096	0.16094993894993836	0.43870940170940276	-1.0563821733821728	-1.9140317460317426
259	0.4886361416361399	-0.6178009768009742	-0.9557826617826577	0.9407008547008571	0.002219780219777423	0.30439926739927325	-1.202902319902324	-1.9506617826617818
260	0.8305164835164801	-0.5445409035409057	-1.0778827838827882	0.9651208791208761	0.3318901098901078	0.5119694749694731	-1.3005824175824134	-1.9384517704517732
261	0.5008461538461498	-0.4346507936507953	-0.9069426129426073	1.0872210012209969	-0.13209035409035286	0.15787912087912193	-1.129642246642243	-2.084971916971913
262	0.7572564102564107	-0.5933809523809552	-1.163352869352868	0.904070818070817	0.06326984126983837	0.4875494505494523	-1.3982625152625134	-1.706461538461543
263	0.7694664224664202	-0.37360073260073356	-0.7604224664224675	1.184901098901096	0.026639804639807085	0.30439926739927325	-0.9831221001221042	-2.084971916971913
264	0.6962063492063503	-0.6788510378510351	-1.0778827838827882	0.7575506715506765	-0.05883028083028252	0.34102930402930276	-1.3738424908424935	-1.8407716727716723
265	0.92819658119658	-0.4590708180708143	-0.9313626373626369	1.1360610500610464	0.07547985347985764	0.35323931623931315	-1.1418522588522642	-1.8407716727716723
266	0.7328363858363899	-0.5323308913308935	-0.7970525030524978	0.9773308913308865	-0.20535042735043207	0.42649938949939326	-1.166272283272284	-1.9506617826617818
267	1.1968168498168499	-0.6300109890109953	-0.9924126984126977	0.904070818070817	0.08768986568986892	0.32881929181929237	-1.2395323565323535	-1.9018217338217323
268	0.9404065934065899	-0.49570085470085434	-0.772632478632477	1.0750109890109865	-0.1931404151404128	0.1700891330891341	-1.129642246642243	-1.9872918192918219
269	1.22123687423688	-0.6178009768009742	-1.0900927960927969	0.8552307692307667	-0.08325030525030153	0.43870940170940276	-1.325002442002444	-1.7553015873015934
270	1.2944969474969503	-0.3125506715506745	-0.7237924297924274	1.1482710622710675	-0.11988034188034069	0.1456691086691133	-1.007542124542124	-1.9506617826617818
271	1.28228693528694	-0.6055909645909656	-0.9191526251526283	0.8552307692307667	-0.009990231990232079	0.30439926739927325	-1.288372405372403	-1.8041416361416331
272	1.5264871794871802	-0.4346507936507953	-0.8458925518925473	1.0750109890109865	-0.1809304029304024	0.25555921855921304	-1.0563821733821728	-1.9140317460317426
273	1.1968168498168499	-0.36139072039072495	-0.772632478632477	0.9773308913308865	-0.3030305250305214	0.34102930402930276	-1.1174322344322345	-1.6820415140415124
274	1.6852173382173397	-0.49570085470085434	-0.8947326007325977	0.9651208791208761	-0.08325030525030153	0.32881929181929237	-1.129642246642243	-1.865191697191693
275	1.53869719169719	-0.26371062271062495	-0.5772722832722876	1.0383809523809562	-0.33966056166056235	0.1700891330891341	-1.105222222222224	-1.8896117216117236
276	1.5875372405372397	-0.5811709401709448	-0.9679926739926779	0.9529108669108666	-0.20535042735043207	0.35323931623931315	-1.2151123321123336	-1.6942515262515228
277	1.69742735042735	-0.25150061050061545	-0.6871623931623962	1.1726910866910865	-0.22977045177045197	0.20671916971917326	-0.8854420024420033	-1.9140317460317426
278	1.4654371184371198	-0.4224407814407849	-0.8703125763125787	0.8186007326007373	-0.07104029304029202	0.42649938949939326	-1.1540622710622737	-1.7553015873015934
279	1.8927875457875496	-0.4468608058608039	-0.8336825396825378	1.0872210012209969	-0.1809304029304024	0.035778998778993154	-0.9587020757020746	-2.0483418803418836
280	1.5631172161172202	-0.30034065934065524	-0.7604224664224675	1.0139609279609265	-0.3885006105006119	0.3898693528693532	-0.9587020757020746	-1.6698315018315038
281	1.8805775335775294	-0.38581074481074573	-0.9435726495726473	0.9651208791208761	-0.10767032967033208	0.24334920634920265	-0.7633418803418834	-1.7919316239316219
282	1.86836752136752	-0.26371062271062495	-0.6627423687423675	1.062800976800976	-0.32745054945055196	0.1822991452991427	-0.9709120879120832	-1.9018217338217323
283	1.7828974358974397	-0.5079108669108647	-1.0534627594627577	0.904070818070817	-0.05883028083028252	0.3776593406593437	-0.9342820512820538	-1.7553015873015934
284	1.91720757020757	-0.25150061050061545	-0.7848424908424882	1.160481074481077	-0.44955067155067097	0.20671916971917326	-0.6900818070818033	-1.8774017094017132
285	1.6119572649572596	-0.37360073260073356	-0.9191526251526283	0.9651208791208761	-0.1931404151404128	0.5119694749694731	-0.9220720390720336	-1.6820415140415124
286	2.10035775335775	-0.4102307692307745	-0.9191526251526283	1.062800976800976	-0.20535042735043207	0.10903907203907237	-0.7877619047619042	-2.0483418803418836
287	1.75847741147741	-0.3125506715506745	-0.8581025641025684	1.0139609279609265	-0.33966056166056235	0.3776593406593437	-0.8854420024420033	-1.6698315018315038
288	1.8805775335775294	-0.3369706959706944	-0.9435726495726473	1.2459511599511568	-0.13209035409035286	0.3654493284493324	-0.6534517704517739	-1.865191697191693
289	1.9416275946276	-0.12940048840048402	-0.6505323565323571	0.9284908424908458	-0.2908205128205128	0.31660927960928187	-0.8488119658119633	-1.8529816849816827
290	1.81952747252747	-0.4468608058608039	-0.9435726495726473	0.9651208791208761	0.026639804639807085	0.46312942612942354	-0.8488119658119633	-1.6942515262515228
291	2.06372771672772	-0.227080586080584	-0.8214725274725274	1.1360610500610464	-0.33966056166056235	0.2677692307692323	-0.6656617826617843	-1.8774017094017132
292	1.70963736263736	-0.227080586080584	-0.8214725274725274	0.8796507936507963	-0.15651037851038163	0.5852295482295425	-0.8121819291819339	-1.6454114774114732
293	2.07593772893773	-0.3491807081807048	-0.9191526251526283	1.062800976800976	-0.1931404151404128	0.24334920634920265	-0.5313516483516441	-1.9384517704517732
294	1.8927875457875496	-0.227080586080584	-0.8336825396825378	0.904070818070817	-0.25419047619048163	0.5363894993895028	-0.9098620268620232	-1.6820415140415124
295	1.8561575091575095	-0.47128083028083534	-0.9802026862026874	1.1116410256410274	-0.13209035409035286	0.4875494505494523	-0.5069316239316233	-1.8407716727716723
296	2.0026776556776604	-0.16603052503052407	-0.711582417582417	0.9773308913308865	-0.3152405372405318	0.45091941391941315	-0.6778717948717938	-1.7797216117216124
297	1.69742735042735	-0.37360073260073356	-0.8947326007325977	0.8918608058608066	0.002219780219777423	0.4997594627594627	-0.6412417582417635	-1.7675115995116029
298	2.10035775335775	-0.30034065934065524	-0.7848424908424882	1.026170940170937	-0.3152405372405318	0.4142893772893722	-0.4825115995116043	-1.7797216117216124
299	1.6730073260073302	-0.2392905982905944	-0.772632478632477	0.8674407814407868	-0.13209035409035286	0.670699633699633	-0.6656617826617843	-1.572151404151402
300	1.8927875457875496	-0.25150061050061545	-0.772632478632477	1.062800976800976	-0.20535042735043207	0.42649938949939326	-0.4092515262515242	-1.9140317460317426
301	1.80731746031746	-0.15382051282051457	-0.7604224664224675	0.6110305250305269	-0.25419047619048163	0.634069597069593	-0.7022918192918235	-1.6576214896214916
302	1.6730073260073302	-0.38581074481074573	-0.9679926739926779	0.9773308913308865	-0.20535042735043207	0.5608095238095235	-0.335991452991453	-1.7308815628815637
303	1.7828974358974397	-0.11719047619047451	-0.6749523809523779	0.7697606837606877	-0.4007106227106223	0.5974395604395627	-0.5679816849816841	-1.706461538461543
304	1.4165970695970698	-0.25150061050061545	-0.809262515262517	0.708710622710626	-0.03441025641026174	0.5119694749694731	-0.4580915750915738	-1.828561660561662
305	1.8317374847374799	-0.2148705738705754	-0.7237924297924274	0.8430207570207572	-0.3762905982906024	0.5241794871794826	-0.4092515262515242	-1.7186715506715533
306	1.4898571428571397	-0.15382051282051457	-0.8214725274725274	0.6232405372405373	-0.1931404151404128	0.707329670329674	-0.4214615384615337	-1.6332014652014628
307	1.5264871794871802	-0.2148705738705754	-0.6383223443223467	0.8552307692307667	-0.25419047619048163	0.5241794871794826	-0.37262148962149394	-1.828561660561662
308	1.5753272283272297	0.02932967032966527	-0.6016923076923066	0.44009035409035746	-0.3030305250305214	0.7195396825396835	-0.6290317460317443	-1.608781440781443
309	1.3433369963369999	-0.324760683760684	-0.748212454212458	0.6598705738705765	-0.24198046398046147	0.5119694749694731	-0.3482014652014634	-1.7797216117216124
310	1.6241672771672797	-0.10498046398046501	-0.5772722832722876	0.5499804639804661	-0.36408058608058136	0.9148998778998727	-0.5679816849816841	-1.4622612942612925
311	1.1479768009767999	-0.15382051282051457	-0.6993724053724084	0.47672039072038597	-0.11988034188034069	0.6096495726495731	-0.4825115995116043	-1.8163516483516426
312	1.5142771672771698	-0.2148705738705754	-0.5650622710622675	0.5377704517704566	-0.3152405372405318	0.6584896214896226	-0.6778717948717938	-1.7430915750915723
313	1.4165970695970698	-0.043930402930405066	-0.7237924297924274	0.3057802197802164	-0.21756043956044246	0.8416398046398033	-0.4092515262515242	-1.6332014652014628
314	1.3677570207570202	-0.27592063492063534	-0.5772722832722876	0.5744004884004869	-0.3152405372405318	0.634069597069593	-0.4458815628815634	-1.7797216117216124
315	1.53869719169719	0.09037973137973587	-0.5162222222222179	0.17147008547008613	-0.08325030525030153	0.7927997557997529	-0.5679816849816841	-1.6576214896214916
316	1.3189169719169702	-0.16603052503052407	-0.7848424908424882	0.4156703296703269	-0.3030305250305214	0.5363894993895028	-0.37262148962149394	-1.8529816849816827
317	1.70963736263736	-0.09277045177045462	-0.6016923076923066	0.3179902319902268	-0.32745054945055196	0.9393199023199033	-0.5069316239316233	-1.4744713064713029
318	1.3311269841269797	0.05374969474969493	-0.8947326007325977	0.1958901098901069	-0.15651037851038163	0.670699633699633	-0.3237814407814435	-1.828561660561662
319	1.53869719169719	-0.06835042735042407	-0.4429621489621467	0.25694017094016686	-0.33966056166056235	0.707329670329674	-0.6412417582417635	-1.7308815628815637
320	1.5753272283272297	0.05374969474969493	-0.7970525030524978	0.11042002442002707	-0.21756043956044246	0.8294297924297929	-0.37262148962149394	-1.608781440781443
321	1.4654371184371198	-0.14161050061050506	-0.711582417582417	0.37904029304029563	-0.5228107448107413	0.634069597069593	-0.4458815628815634	-1.8041416361416331
322	1.5753272283272297	0.09037973137973587	-0.589482295482298	0.09821001221000691	-0.10767032967033208	0.9271098901098929	-0.5313516483516441	-1.5599413919413934
323	1.3921770451770499	-0.043930402930405066	-0.6993724053724084	0.293570207570206	-0.2908205128205128	0.5485995115995131	-0.37262148962149394	-1.865191697191693
324	1.77068742368742	-0.08056043956044512	-0.5772722832722876	0.18368009768009652	-0.35187057387057274	0.866059829059832	-0.6046117216117244	-1.5355213675213726
325	1.4532271062271094	-0.043930402930405066	-0.8703125763125787	0.14705006105005647	-0.16872039072039202	0.7439597069597025	-0.20168131868131384	-1.7797216117216124
326	1.5509072039072	-0.16603052503052407	-0.49180219780219714	0.18368009768009652	-0.36408058608058136	0.7439597069597025	-0.5313516483516441	-1.6698315018315038
327	1.5631172161172202	0.09037973137973587	-0.711582417582417	0.03715995115995674	-0.1809304029304024	0.8172197802197826	-0.27494139194139394	-1.6209914529914524
328	1.4654371184371198	-0.202660561660565	-0.748212454212458	0.3179902319902268	-0.4861807081807119	0.6829096459096425	-0.3237814407814435	-1.706461538461543
329	1.6730073260073302	-0.019510378510374515	-0.6505323565323571	0.04936996336996713	-0.16872039072039202	0.9637399267399231	-0.38483150183150344	-1.486681318681323
330	1.2700769230769202	-0.043930402930405066	-0.7970525030524978	0.09821001221000691	-0.35187057387057274	0.6218595848595826	-0.27494139194139394	-1.7553015873015934
331	1.6485873015873	-0.10498046398046501	-0.5772722832722876	0.09821001221000691	-0.33966056166056235	0.9026898656898623	-0.4092515262515242	-1.389001221001223
332	1.4165970695970698	-0.019510378510374515	-0.9069426129426073	0.22031013431013569	-0.24198046398046147	0.7927997557997529	-0.1284212454212435	-1.608781440781443
333	1.4165970695970698	-0.202660561660565	-0.6261123321123274	0.11042002442002707	-0.4129206349206309	0.7805897435897434	-0.49472161172161383	-1.5355213675213726
334	1.53869719169719	0.06595970695970532	-0.7604224664224675	-0.04831013431013376	-0.09546031746032169	0.8294297924297929	-0.2261013431013435	-1.486681318681323
335	1.3067069597069598	-0.15382051282051457	-0.8214725274725274	0.15926007326007574	-0.44955067155067097	0.8050097680097731	-0.3604114774114738	-1.4378412698412726
336	1.63637728937729	-0.10498046398046501	-0.6627423687423675	-0.04831013431013376	-0.13209035409035286	0.9271098901098929	-0.37262148962149394	-1.3767912087912135
337	1.22123687423688	-0.043930402930405066	-0.9313626373626369	0.08599999999999652	-0.3152405372405318	0.6218595848595826	-0.3237814407814435	-1.6576214896214916
338	1.4654371184371198	-0.11719047619047451	-0.5772722832722876	-0.1215702075702032	-0.33966056166056235	0.9637399267399231	-0.39704151404151383	-1.3645811965811925
339	1.3799670329670302	-0.043930402930405066	-0.9802026862026874	0.14705006105005647	-0.24198046398046147	0.8172197802197826	-0.1284212454212435	-1.572151404151402
340	1.2090268620268598	-0.324760683760684	-0.6993724053724084	0.09821001221000691	-0.3030305250305214	0.8294297924297929	-0.39704151404151383	-1.4012112332112334
341	1.3555470085470098	-0.019510378510374515	-0.809262515262517	-0.04831013431013376	-0.16872039072039202	0.731749694749693	-0.213891330891334	-1.608781440781443
342	1.0991367521367499	-0.14161050061050506	-0.8825225885225874	0.12263003663003658	-0.3885006105006119	0.8416398046398033	-0.311571428571434	-1.254691086691082
343	1.4165970695970698	-0.14161050061050506	-0.7848424908424882	0.0005299145299157981	-0.15651037851038163	0.8782698412698433	-0.05516117216117322	-1.3645811965811925
344	1.1113467643467594	-0.09277045177045462	-0.9924126984126977	0.14705006105005647	-0.266400488400492	0.7195396825396835	-0.335991452991453	-1.4012112332112334
345	1.22123687423688	-0.30034065934065524	-0.6261123321123274	-0.15820024420024414	-0.15651037851038163	0.9393199023199033	-0.29936141636141383	-1.2913211233211221
346	1.22123687423688	-0.019510378510374515	-1.0168327228327265	0.12263003663003658	-0.2908205128205128	0.8294297924297929	-0.15284126984127405	-1.450051282051282
347	1.0991367521367499	-0.38581074481074573	-0.8214725274725274	0.04936996336996713	-0.21756043956044246	1.1346800976801024	-0.3604114774114738	-1.2669010989011031
348	1.28228693528694	-0.15382051282051457	-0.8336825396825378	-0.06052014652014237	-0.03441025641026174	0.731749694749693	-0.2261013431013435	-1.5843614163614124
349	0.9037765567765602	-0.26371062271062495	-0.9557826617826577	0.07378998778998702	-0.266400488400492	0.8904798534798528	-0.37262148962149394	-1.230271062271063
350	1.2456568986568999	-0.30034065934065524	-0.748212454212458	-0.2070402930402937	-0.09546031746032169	0.9393199023199033	-0.09179120879120345	-1.2669010989011031
351	1.0014566544566494	-0.2148705738705754	-1.0046227106227081	0.11042002442002707	-0.16872039072039202	0.8050097680097731	-0.29936141636141383	-1.327951159951163
352	0.96482661782662	-0.4102307692307745	-0.6749523809523779	-0.2070402930402937	0.09989987789987842	0.9393199023199033	-0.2505213675213643	-1.1570109890109928
353	1.06250671550672	-0.16603052503052407	-0.9679926739926779	0.0005299145299157981	-0.3030305250305214	0.7805897435897434	-0.17726129426129306	-1.3645811965811925
354	0.8183064713064702	-0.38581074481074573	-0.8214725274725274	0.04936996336996713	-0.10767032967033208	1.0858400488400537	-0.29936141636141383	-1.0471208791208833
355	1.1601868131868103	-0.37360073260073356	-0.8336825396825378	-0.06052014652014237	-0.05883028083028252	0.7439597069597025	-0.11621123321123311	-1.3645811965811925
356	0.7084163614163598	-0.36139072039072495	-0.7360024420024378	0.07378998778998702	-0.24198046398046147	0.9026898656898623	-0.4703015873015833	-1.1814310134310135
357	0.9159865689865697	-0.39802075702075435	-0.809262515262517	-0.1826202686202738	-0.009990231990232079	0.9271098901098929	-0.09179120879120345	-1.2180610500610527
358	0.8793565323565301	-0.30034065934065524	-0.9557826617826577	0.1958901098901069	-0.2786105006105015	0.8172197802197826	-0.311571428571434	-1.2791111111111126
359	0.7206263736263702	-0.5933809523809552	-0.7360024420024378	-0.17041025641025276	0.014429792429798471	1.024789987789983	-0.2505213675213643	-1.132590964590964
360	0.8427264957264998	-0.3125506715506745	-0.8825225885225874	0.012739926739926188	-0.21756043956044246	0.7195396825396835	-0.1284212454212435	-1.2791111111111126
361	0.6351562881562903	-0.5689609279609247	-0.8703125763125787	-0.08494017094017381	-0.13209035409035286	1.0736300366300326	-0.27494139194139394	-0.9982808302808328
362	0.92819658119658	-0.5079108669108647	-0.8458925518925473	-0.09715018315018242	-0.11988034188034069	0.7561697191697235	-0.04295115995116372	-1.254691086691082
363	0.5985262515262498	-0.5567509157509143	-0.8336825396825378	-0.036100122100123366	-0.21756043956044246	0.9271098901098929	-0.37262148962149394	-0.9738608058608023
364	0.7206263736263702	-0.6055909645909656	-0.809262515262517	-0.17041025641025276	-0.08325030525030153	0.9393199023199033	0.005888888888885835	-1.0837509157509118
365	0.7084163614163598	-0.48349084249084484	-1.0168327228327265	0.09821001221000691	-0.43734065934066235	0.8294297924297929	-0.17726129426129306	-1.0959609279609328
366	0.5985262515262498	-0.7765311355311342	-0.8214725274725274	-0.15820024420024414	0.03884981684981759	0.9148998778998727	-0.1284212454212435	-1.0593308913308928
367	0.8427264957264998	-0.5323308913308935	-0.9191526251526283	-0.036100122100123366	-0.2786105006105015	0.7439597069597025	-0.10400122100122361	-1.0715409035409031
368	0.36653601953601994	-0.6055909645909656	-0.8458925518925473	-0.06052014652014237	-0.21756043956044246	1.0370000000000024	-0.17726129426129306	-0.9250207570207625
369	0.7694664224664202	-0.6178009768009742	-0.9924126984126977	0.06157997557997574	-0.11988034188034069	0.8050097680097731	0.030308913308916385	-1.1448009768009726
370	0.6351562881562903	-0.5811709401709448	-0.9191526251526283	-0.1215702075702032	-0.266400488400492	0.8782698412698433	-0.213891330891334	-0.9616507936507936
371	0.4886361416361399	-0.6910610500610446	-0.772632478632477	-0.1948302808302833	-0.14430036630036147	0.8050097680097731	0.07914896214896594	-1.0471208791208833
372	0.6595763125763102	-0.47128083028083534	-0.9557826617826577	0.012739926739926188	-0.35187057387057274	0.9393199023199033	-0.09179120879120345	-0.8151306471306423
373	0.35432600732601	-0.7032710622710638	-0.809262515262517	-0.17041025641025276	-0.05883028083028252	0.866059829059832	-0.1284212454212435	-1.1448009768009726
374	0.7206263736263702	-0.6422210012210048	-0.8581025641025684	-0.10936019536019459	-0.3030305250305214	0.707329670329674	-0.213891330891334	-1.0227008547008536
375	0.40316605616606	-0.6055909645909656	-0.6749523809523779	-0.17041025641025276	-0.20535042735043207	0.9271098901098929	-0.06737118437118361	-0.9616507936507936
376	0.5496862026862003	-0.5445409035409057	-0.9924126984126977	-0.011680097680092816	-0.20535042735043207	0.768379731379733	0.030308913308916385	-1.1570109890109928
377	0.5252661782661804	-0.5689609279609247	-0.8947326007325977	-0.023890109890113864	-0.2908205128205128	0.8172197802197826	-0.213891330891334	-0.9494407814407824
378	0.3787460317460299	-0.7521111111111152	-0.7237924297924274	-0.24367032967033375	-0.15651037851038163	0.573019536019533	0.018098901098896225	-1.1692210012210031
379	0.5008461538461498	-0.5811709401709448	-0.9191526251526283	-0.08494017094017381	-0.44955067155067097	0.9393199023199033	-0.10400122100122361	-0.8029206349206337
380	0.18338583638583966	-0.7765311355311342	-0.7970525030524978	-0.2314603174603127	-0.20535042735043207	0.7805897435897434	0.030308913308916385	-1.0959609279609328
381	0.6229462759462799	-0.7154810744810742	-0.9557826617826577	-0.023890109890113864	-0.32745054945055196	0.6829096459096425	-0.17726129426129306	-0.9372307692307729
382	0.31769597069596994	-0.6544310134310143	-0.6627423687423675	-0.36577045177045364	-0.3152405372405318	0.8782698412698433	-0.006321123321123667	-0.8517606837606833
383	0.34211599511598983	-0.6544310134310143	-0.9313626373626369	-0.14599023199023375	-0.43734065934066235	0.7561697191697235	0.05472893772893628	-1.0104908424908432
384	0.4520061050061096	-0.5445409035409057	-0.9557826617826577	-0.14599023199023375	-0.25419047619048163	0.9393199023199033	-0.09179120879120345	-0.7662905982906025
385	0.2566459096459109	-0.8620012210012238	-0.748212454212458	-0.25588034188034325	-0.1809304029304024	0.5852295482295425	0.06693894993894667	-1.1570109890109928
386	0.4520061050061096	-0.6055909645909656	-0.9557826617826577	-0.06052014652014237	-0.44955067155067097	0.9515299145299128	-0.2261013431013435	-0.6808205128205129
387	0.09791575091575005	-0.7765311355311342	-0.6383223443223467	-0.17041025641025276	-0.16872039072039202	0.8416398046398033	0.17682905982905617	-1.0227008547008536
388	0.4275860805860804	-0.7154810744810742	-1.0412527472527473	0.08599999999999652	-0.3152405372405318	0.7195396825396835	-0.140631257631253	-0.8883907203907233
389	0.2688559218559204	-0.7765311355311342	-0.7237924297924274	-0.29251037851037354	-0.22977045177045197	0.866059829059832	0.030308913308916385	-0.8395506715506729
390	0.22001587301586994	-0.7887411477411446	-0.809262515262517	-0.09715018315018242	-0.4007106227106223	0.707329670329674	-0.030741147741144448	-0.9616507936507936
391	0.31769597069596994	-0.6178009768009742	-0.9069426129426073	-0.10936019536019459	-0.20535042735043207	0.9515299145299128	-0.07958119658119395	-0.8273406593406625
392	0.00023565323565005736	-0.8497912087912045	-0.6871623931623962	-0.24367032967033375	-0.1931404151404128	0.573019536019533	0.005888888888885835	-1.0593308913308928
393	0.4275860805860804	-0.6422210012210048	-0.8214725274725274	-0.10936019536019459	-0.32745054945055196	0.9026898656898623	-0.2261013431013435	-0.7052405372405426
394	0.024655677655680608	-0.7276910866910846	-0.5406422466422485	-0.28030036630036315	-0.16872039072039202	0.7195396825396835	0.16461904761904667	-0.9616507936507936
395	0.20780586080585955	-0.5567509157509143	-0.9069426129426073	-0.011680097680092816	-0.47397069597069175	0.670699633699633	-0.20168131868131384	-0.8517606837606833
396	0.2566459096459109	-0.7032710622710638	-0.6993724053724084	-0.3169304029304041	-0.04662026862027213	0.7927997557997529	0.018098901098896225	-0.8273406593406625
397	0.03686568986569011	-0.8253711843711837	-0.711582417582417	-0.10936019536019459	-0.36408058608058136	0.6584896214896226	-0.030741147741144448	-0.8151306471306423
398	0.19559584859585005	-0.5689609279609247	-0.7848424908424882	-0.09715018315018242	-0.14430036630036147	0.8782698412698433	-0.1284212454212435	-0.8029206349206337
399	-0.13407448107448022	-0.8497912087912045	-0.6749523809523779	-0.2314603174603127	-0.11988034188034069	0.6096495726495731	0.030308913308916385	-1.0104908424908432
400	0.29327594627595005	-0.6666410256410238	-0.8581025641025684	-0.09715018315018242	-0.24198046398046147	0.7439597069597025	-0.18947130647130256	-0.717450549450553
401	0.08570573870573966	-0.739901098901095	-0.4673821733821675	-0.26809035409035276	-0.11988034188034069	0.731749694749693	0.11577899877899622	-0.9128107448107423
402	0.11012576312575956	-0.6666410256410238	-0.8458925518925473	0.08599999999999652	-0.32745054945055196	0.7195396825396835	-0.11621123321123311	-0.8639706959706936
403	0.22001587301586994	-0.6300109890109953	-0.6505323565323571	-0.1948302808302833	0.002219780219777423	0.7195396825396835	-0.01853113553113317	-1.0471208791208833
404	0.1467557997557996	-0.8864212454212446	-0.6627423687423675	-0.09715018315018242	-0.25419047619048163	0.707329670329674	-0.006321123321123667	-0.8151306471306423
405	0.4397960927960899	-0.6178009768009742	-0.7604224664224675	-0.036100122100123366	-0.20535042735043207	0.8782698412698433	0.11577899877899622	-0.9128107448107423
406	0.09791575091575005	-0.8009511599511647	-0.5650622710622675	-0.17041025641025276	-0.15651037851038163	0.7195396825396835	-0.09179120879120345	-1.0104908424908432
407	0.51305616605617	-0.6788510378510351	-0.9435726495726473	-0.08494017094017381	-0.2786105006105015	0.8416398046398033	-0.10400122100122361	-0.8395506715506729
408	0.4397960927960899	-0.8497912087912045	-0.5040122100122075	-0.2192503052503032	-0.03441025641026174	0.768379731379733	0.09135897435897633	-0.9860708180708126
409	0.4275860805860804	-0.7643211233211256	-0.8336825396825378	0.03715995115995674	-0.36408058608058136	1.0125799755799727	-0.09179120879120345	-0.7662905982906025
410	0.7328363858363899	-0.6055909645909656	-0.7604224664224675	-0.10936019536019459	0.002219780219777423	0.670699633699633	0.030308913308916385	-1.1692210012210031
411	0.47642612942612994	-0.8620012210012238	-0.6627423687423675	0.0005299145299157981	-0.266400488400492	0.731749694749693	-0.140631257631253	-0.8517606837606833
412	0.92819658119658	-0.6422210012210048	-0.8336825396825378	-0.011680097680092816	-0.11988034188034069	0.8294297924297929	0.14019902319902589	-0.9128107448107423
413	0.6473663003662998	-0.7276910866910846	-0.6749523809523779	0.06157997557997574	-0.14430036630036147	0.6462796092796123	-0.04295115995116372	-1.0959609279609328
414	0.8183064713064702	-0.5811709401709448	-0.9435726495726473	0.07378998778998702	-0.11988034188034069	0.768379731379733	-0.11621123321123311	-0.8883907203907233
415	0.8671465201465197	-0.7276910866910846	-0.6993724053724084	-0.1215702075702032	-0.1809304029304024	0.5363894993895028	0.07914896214896594	-1.1936410256410221
416	0.8427264957264998	-0.8253711843711837	-0.8703125763125787	0.18368009768009652	-0.32745054945055196	0.8904798534798528	-0.1284212454212435	-0.8151306471306423
417	0.9526166056166097	-0.6055909645909656	-0.8581025641025684	-0.011680097680092816	-0.009990231990232079	0.573019536019533	0.11577899877899622	-1.1570109890109928
418	0.7084163614163598	-0.8009511599511647	-0.809262515262517	0.06157997557997574	-0.25419047619048163	0.6096495726495731	-0.27494139194139394	-0.9616507936507936
419	1.1968168498168499	-0.7276910866910846	-0.9191526251526283	-0.1215702075702032	-0.11988034188034069	0.731749694749693	0.06693894993894667	-0.9372307692307729
420	0.8915665445665498	-0.7276910866910846	-0.7970525030524978	0.08599999999999652	-0.22977045177045197	0.5119694749694731	-0.17726129426129306	-1.0593308913308928
421	0.96482661782662	-0.7154810744810742	-1.1023028083028072	0.17147008547008613	-0.04662026862027213	0.7927997557997529	-0.17726129426129306	-0.9616507936507936
422	1.1357667887667904	-0.6910610500610446	-0.7970525030524978	-0.06052014652014237	-0.15651037851038163	0.3776593406593437	-0.06737118437118361	-1.132590964590964
423	0.9526166056166097	-0.8864212454212446	-0.9924126984126977	0.18368009768009652	-0.3152405372405318	0.707329670329674	-0.18947130647130256	-0.8151306471306423
424	1.2334468864468904	-0.7032710622710638	-1.0046227106227081	0.12263003663003658	-0.16872039072039202	0.5119694749694731	0.005888888888885835	-1.1203809523809518
425	0.92819658119658	-0.8497912087912045	-1.0412527472527473	0.18368009768009652	-0.32745054945055196	0.5241794871794826	-0.39704151404151383	-0.9250207570207625
426	1.2334468864468904	-0.7887411477411446	-1.0656727716727672	-0.023890109890113864	-0.13209035409035286	0.5852295482295425	-0.030741147741144448	-0.9372307692307729
427	1.0991367521367499	-0.9352612942612941	-0.8581025641025684	0.23252014652014785	-0.5228107448107413	0.46312942612942354	-0.27494139194139394	-1.0471208791208833
428	1.07471672771673	-0.8620012210012238	-1.1023028083028072	0.2813601953601965	-0.266400488400492	0.6584896214896226	-0.213891330891334	-1.0471208791208833
429	1.2334468864468904	-0.7276910866910846	-0.9679926739926779	0.09821001221000691	-0.33966056166056235	0.30439926739927325	-0.11621123321123311	-1.1448009768009726
430	0.9526166056166097	-0.9596813186813149	-1.0046227106227081	0.3057802197802164	-0.3762905982906024	0.634069597069593	-0.335991452991453	-0.9494407814407824
431	1.3921770451770499	-0.7276910866910846	-1.0168327228327265	0.03715995115995674	-0.20535042735043207	0.42649938949939326	-0.140631257631253	-1.1448009768009726
432	1.03808669108669	-0.8253711843711837	-1.1389328449328473	0.44009035409035746	-0.35187057387057274	0.5241794871794826	-0.4092515262515242	-0.9982808302808328
433	1.22123687423688	-0.6422210012210048	-1.1145128205128176	0.12263003663003658	-0.09546031746032169	0.5241794871794826	-0.140631257631253	-1.0471208791208833
434	1.3067069597069598	-0.8131611721611751	-0.8703125763125787	0.25694017094016686	-0.46176068376068313	0.4753394383394428	-0.3237814407814435	-0.8883907203907233
435	1.2090268620268598	-0.9230512820512855	-1.1389328449328473	0.293570207570206	-0.25419047619048163	0.634069597069593	-0.26273137973138355	-1.1081709401709432
436	1.3433369963369999	-0.6666410256410238	-0.9557826617826577	0.13484004884004608	-0.32745054945055196	0.30439926739927325	-0.4580915750915738	-1.1448009768009726
437	1.06250671550672	-0.9108412698412733	-1.1145128205128176	0.269150183150187	-0.43734065934066235	0.6218595848595826	-0.29936141636141383	-0.9494407814407824
438	1.50206715506715	-0.7765311355311342	-0.8703125763125787	0.012739926739926188	-0.2786105006105015	0.43870940170940276	-0.2261013431013435	-1.2058510378510432
439	1.2456568986568999	-0.7765311355311342	-0.9924126984126977	0.47672039072038597	-0.47397069597069175	0.5119694749694731	-0.4825115995116043	-1.0349108669108622
440	1.2578669108669103	-0.7276910866910846	-1.1023028083028072	0.15926007326007574	-0.16872039072039202	0.3654493284493324	-0.2505213675213643	-1.230271062271063
441	1.3921770451770499	-0.7154810744810742	-0.9191526251526283	0.3302002442002461	-0.4861807081807119	0.4997594627594627	-0.38483150183150344	-0.9372307692307729
442	1.2700769230769202	-0.8864212454212446	-1.0900927960927969	0.35462026862026597	-0.2908205128205128	0.5852295482295425	-0.311571428571434	-1.230271062271063
443	1.4776471306471297	-0.6666410256410238	-1.0046227106227081	0.2813601953601965	-0.3030305250305214	0.32881929181929237	-0.5679816849816841	-1.1692210012210031
444	1.12355677655678	-0.8009511599511647	-1.2732429792429776	0.46451037851037646	-0.42513064713065196	0.5485995115995131	-0.38483150183150344	-1.0349108669108622
445	1.4898571428571397	-0.6666410256410238	-0.9069426129426073	0.14705006105005647	-0.4007106227106223	0.3776593406593437	-0.39704151404151383	-1.1692210012210031
446	1.3433369963369999	-0.9474713064713045	-1.0290427350427387	0.45230036630036696	-0.5350207570207623	0.5608095238095235	-0.5435616605616633	-0.9860708180708126
447	1.2456568986568999	-0.7521111111111152	-1.1511428571428568	0.22031013431013569	-0.24198046398046147	0.2799792429792427	-0.3482014652014634	-1.4012112332112334
448	1.50206715506715	-0.7276910866910846	-0.9191526251526283	0.2813601953601965	-0.4983907203907223	0.5608095238095235	-0.6778717948717938	-1.0227008547008536
449	1.1723968253968198	-0.8742112332112342	-1.1023028083028072	0.35462026862026597	-0.43734065934066235	0.5241794871794826	-0.2383113553113539	-1.3035311355311325
450	1.5509072039072	-0.7276910866910846	-0.9557826617826577	0.293570207570206	-0.43734065934066235	0.3898693528693532	-0.6168217338217339	-1.2058510378510432
451	1.2578669108669103	-0.8497912087912045	-1.2488229548229586	0.4156703296703269	-0.5106007326007327	0.4753394383394428	-0.5069316239316233	-1.132590964590964
452	1.3677570207570202	-0.5689609279609247	-1.0290427350427387	0.22031013431013569	-0.5716507936507917	0.21892918192918276	-0.4580915750915738	-1.230271062271063
453	1.3677570207570202	-0.9230512820512855	-1.0778827838827882	0.5499804639804661	-0.6449108669108621	0.5852295482295425	-0.5679816849816841	-1.0715409035409031
454	1.22123687423688	-0.8497912087912045	-1.1511428571428568	0.35462026862026597	-0.44955067155067097	0.2921892551892522	-0.4703015873015833	-1.352371184371182
455	1.3311269841269797	-0.6788510378510351	-1.0046227106227081	0.366830280830287	-0.6327008547008517	0.4142893772893722	-0.6656617826617843	-1.0959609279609328
456	1.01366666666667	-0.898631257631255	-1.285452991452988	0.44009035409035746	-0.5350207570207623	0.45091941391941315	-0.311571428571434	-1.2669010989011031
457	1.3555470085470098	-0.7276910866910846	-0.8947326007325977	0.44009035409035746	-0.6937509157509116	0.31660927960928187	-0.6900818070818033	-1.254691086691082
458	1.06250671550672	-0.8864212454212446	-1.3098730158730167	0.5377704517704566	-0.43734065934066235	0.4753394383394428	-0.5069316239316233	-1.1936410256410221
459	1.0502967032967003	-0.6544310134310143	-1.1755628815628776	0.269150183150187	-0.6693308913308926	0.1700891330891341	-0.5191416361416328	-1.1814310134310135
460	1.07471672771673	-0.7887411477411446	-1.1145128205128176	0.5744004884004869	-0.6815409035409012	0.5119694749694731	-0.6778717948717938	-1.1692210012210031
461	0.8793565323565301	-0.898631257631255	-1.2976630036630081	0.4156703296703269	-0.5472307692307719	0.13345909645909315	-0.433671550671553	-1.413421245421242
462	1.0869267399267395	-0.6788510378510351	-1.1877728937728969	0.5255604395604373	-0.7425909645909612	0.32881929181929237	-0.7267118437118425	-1.1081709401709432
463	0.6107362637362598	-0.8864212454212446	-1.4197631257631271	0.2813601953601965	-0.6082808302808318	0.31660927960928187	-0.4092515262515242	-1.2669010989011031
464	0.8915665445665498	-0.6788510378510351	-1.0534627594627577	0.44009035409035746	-0.9379511599511621	0.23113919413919226	-0.6534517704517739	-1.2058510378510432
465	0.7816764346764306	-0.9596813186813149	-1.3342930402930375	0.45230036630036696	-0.5716507936507917	0.34102930402930276	-0.5557716727716737	-1.389001221001223
466	0.5741062271062299	-0.7765311355311342	-1.2121929181929176	0.3057802197802164	-0.7792210012210012	0.07240903540903232	-0.5679816849816841	-1.1692210012210031
467	0.7450463980464003	-0.8009511599511647	-1.1755628815628776	0.488930402930407	-0.8769010989011021	0.35323931623931315	-0.5069316239316233	-1.2058510378510432
468	0.41537606837606994	-0.9352612942612941	-1.322083028083028	0.4156703296703269	-0.6937509157509116	0.035778998778993154	-0.5313516483516441	-1.3767912087912135
469	0.7450463980464003	-0.7887411477411446	-1.0412527472527473	0.6598705738705765	-0.8891111111111125	0.1700891330891341	-0.7145018315018339	-1.230271062271063
470	0.41537606837606994	-0.8497912087912045	-1.480813186813187	0.293570207570206	-0.6937509157509116	0.035778998778993154	-0.433671550671553	-1.3035311355311325
471	0.5008461538461498	-0.5445409035409057	-1.1389328449328473	0.37904029304029563	-1.023421245421242	0.1822991452991427	-0.6412417582417635	-1.1570109890109928
472	0.5374761904761903	-0.9718913308913351	-1.2366129426129482	0.5255604395604373	-0.7303809523809526	-0.02527106227105702	-0.5557716727716737	-1.4988913308913316
473	0.3299059829059799	-0.7887411477411446	-1.3465030525030568	0.25694017094016686	-0.8891111111111125	-0.06190109890109796	-0.6412417582417635	-1.1936410256410221
474	0.4520061050061096	-0.6666410256410238	-1.2244029304029271	0.4156703296703269	-0.9135311355311315	0.12124908424908276	-0.49472161172161383	-1.2424810744810726
475	0.11012576312575956	-0.9230512820512855	-1.3953431013431064	0.17147008547008613	-0.8280610500610508	-0.07411111111110658	-0.5924017094017033	-1.2669010989011031
476	0.4886361416361399	-0.7521111111111152	-1.1389328449328473	0.5133504273504269	-1.023421245421242	0.07240903540903232	-0.7145018315018339	-1.1081709401709432
477	0.2688559218559204	-0.8864212454212446	-1.4686031746031776	0.18368009768009652	-0.7059609279609327	-0.02527106227105702	-0.5191416361416328	-1.3035311355311325
478	0.2566459096459109	-0.6788510378510351	-1.2121929181929176	0.269150183150187	-1.157731379731381	0.09682905982906198	-0.7022918192918235	-0.9494407814407824
479	0.3299059829059799	-0.8497912087912045	-1.3709230769230776	0.366830280830287	-0.8524810744810716	-0.09853113553113713	-0.433671550671553	-1.3401611721611735
480	0.08570573870573966	-0.8497912087912045	-1.4197631257631271	0.20810012210012707	-0.9745811965811924	-0.12295115995115613	-0.8610219780219834	-1.0349108669108622
481	0.35432600732601	-0.7276910866910846	-1.2976630036630081	0.4034603174603165	-1.0112112332112315	0.011358974358973262	-0.5435616605616633	-1.1814310134310135
482	-0.0486043956043995	-0.8620012210012238	-1.541863247863248	-0.011680097680092816	-0.9135311355311315	-0.14737118437118757	-0.6534517704517739	-1.1936410256410221
483	0.19559584859585005	-0.6422210012210048	-1.2488229548229586	0.34241025641025646	-1.1455213675213618	0.060199023199022816	-0.7511318681318633	-1.1081709401709432
484	0.19559584859585005	-1.0939914529914558	-1.541863247863248	0.11042002442002707	-0.7548009768009725	-0.28168131868131696	-0.5924017094017033	-1.1814310134310135
485	-0.011974358974360333	-0.7521111111111152	-1.3587130647130672	0.13484004884004608	-1.1455213675213618	0.07240903540903232	-0.7145018315018339	-0.9128107448107423
486	0.15896581196581	-0.8620012210012238	-1.3953431013431064	0.1958901098901069	-0.9135311355311315	-0.04969108669108757	-0.4458815628815634	-1.254691086691082
487	-0.21954456654456983	-1.0085213675213653	-1.5052332112332079	0.06157997557997574	-0.9501611721611716	-0.09853113553113713	-0.8732319902319938	-0.9860708180708126
488	0.22001587301586994	-0.8497912087912045	-1.3709230769230776	0.22031013431013569	-1.023421245421242	0.060199023199022816	-0.5801916971916947	-1.0959609279609328
489	-0.09744444444444017	-1.0085213675213653	-1.5907032967032975	-0.08494017094017381	-0.9990012210012229	-0.08632112332112762	-0.7267118437118425	-1.1081709401709432
490	-0.036394383394380225	-0.739901098901095	-1.3342930402930375	0.17147008547008613	-1.1821514041514019	0.13345909645909315	-0.7511318681318633	-1.0837509157509118
491	0.0490757020757005	-1.155041514041514	-1.541863247863248	-0.023890109890113864	-0.8646910866910917	-0.2206312576312579	-0.6534517704517739	-1.1570109890109928
492	-0.20733455433455944	-0.9718913308913351	-1.4197631257631271	0.04936996336996713	-1.1699413919413915	-0.0008510378510380168	-0.7633418803418834	-0.9250207570207625
493	-0.024184371184370723	-0.9474713064713045	-1.4075531135531185	0.06157997557997574	-0.9867912087912107	-0.08632112332112762	-0.5313516483516441	-1.2058510378510432
494	-0.3782747252747298	-1.0939914529914558	-1.3342930402930375	-0.04831013431013376	-1.0722612942612915	-0.14737118437118757	-0.8488119658119633	-1.0104908424908432
495	0.0490757020757005	-0.9963113553113541	-1.4075531135531185	0.07378998778998702	-0.8646910866910917	-0.03748107448107718	-0.6534517704517739	-1.1203809523809518
496	-0.20733455433455944	-1.2405115995116036	-1.5540732600732574	-0.17041025641025276	-1.157731379731381	-0.2206312576312579	-0.7267118437118425	-0.8883907203907233
497	-0.24396459096458972	-0.8742112332112342	-1.1999829059829072	0.03715995115995674	-1.1455213675213618	0.060199023199022816	-0.7755518925518938	-1.1570109890109928
498	-0.08523443223442978	-1.1672515262515244	-1.4319731379731375	-0.09715018315018242	-0.962371184371182	-0.24505128205128757	-0.7511318681318633	-1.1448009768009726
499	-0.2683846153846105	-1.155041514041514	-1.285452991452988	-0.04831013431013376	-1.1699413919413915	0.060199023199022816	-0.7877619047619042	-1.0104908424908432
500	-0.10965445665446033	-1.057361416361415	-1.4075531135531185	-0.2192503052503032	-1.0844713064713125	-0.15958119658119618	-0.5679816849816841	-1.1814310134310135
501	-0.42711477411477045	-1.2160915750915748	-1.2610329670329672	-0.13378021978022336	-1.2432014652014618	-0.12295115995115613	-0.8121819291819339	-1.0959609279609328
502	-0.07302442002442028	-1.0451514041514045	-1.2732429792429776	-0.023890109890113864	-1.023421245421242	-0.2206312576312579	-0.5679816849816841	-1.2424810744810726
503	-0.15849450549450989	-1.4480818070818042	-1.3953431013431064	-0.25588034188034325	-1.1943614163614122	-0.14737118437118757	-0.7022918192918235	-0.9372307692307729
504	-0.30501465201464967	-1.0817814407814454	-1.1999829059829072	-0.06052014652014237	-1.279831501831501	0.023568986568982764	-0.7267118437118425	-1.2180610500610527
505	-0.12186446886446983	-1.313771672771674	-1.3465030525030568	-0.13378021978022336	-1.0844713064713125	-0.318311355311357	-0.8488119658119633	-1.1081709401709432
506	-0.40269474969475055	-1.3381916971916947	-1.1389328449328473	-0.08494017094017381	-1.255411477411482	-0.07411111111110658	-0.7999719169719146	-1.0349108669108622
507	-0.036394383394380225	-1.2038815628815644	-1.3465030525030568	-0.29251037851037354	-0.962371184371182	-0.17179120879120835	-0.6168217338217339	-1.1448009768009726
508	-0.3782747252747298	-1.411451770451774	-1.2121929181929176	-0.1948302808302833	-1.4263516483516523	-0.11074114774114752	-0.8610219780219834	-0.9128107448107423
509	-0.30501465201464967	-1.0817814407814454	-1.2121929181929176	-0.04831013431013376	-1.0600512820512829	-0.24505128205128757	-0.6412417582417635	-1.3401611721611735
510	-0.18291452991452978	-1.509131868131865	-1.3709230769230776	-0.25588034188034325	-1.2676214896214923	-0.20842124542124751	-0.9587020757020746	-0.8883907203907233
511	-0.3416446886446897	-1.2771416361416348	-1.1511428571428568	-0.09715018315018242	-1.2432014652014618	-0.07411111111110658	-0.5191416361416328	-1.1570109890109928
512	-0.29280463980464017	-1.2893516483516443	-1.2121929181929176	-0.36577045177045364	-1.121101343101341	-0.26947130647130746	-0.8610219780219834	-1.1081709401709432
513	-0.5614249084249097	-1.4725018315018357	-0.9679926739926779	0.03715995115995674	-1.2432014652014618	-0.06190109890109796	-0.7877619047619042	-0.9616507936507936
514	-0.18291452991452978	-1.3015616605616653	-1.3465030525030568	-0.28030036630036315	-1.0112112332112315	-0.29389133089132646	-0.7633418803418834	-1.1814310134310135
515	-0.3294346764346802	-1.5335518925518938	-1.2610329670329672	-0.3047203907203937	-1.3897216117216113	0.09682905982906198	-0.9098620268620232	-0.8517606837606833
516	-0.40269474969475055	-1.2527216117216158	-1.1145128205128176	-0.10936019536019459	-1.1821514041514019	-0.23284126984126652	-0.7389218559218547	-1.2058510378510432
517	-0.30501465201464967	-1.4847118437118443	-1.3587130647130672	-0.3413504273504231	-1.3042515262515217	-0.15958119658119618	-1.0563821733821728	-0.9006007326007328
518	-0.4393247863247897	-1.4480818070818042	-1.1877728937728969	-0.2070402930402937	-1.3042515262515217	-0.03748107448107718	-0.6046117216117244	-1.0715409035409031
519	-0.29280463980464017	-1.374821733821734	-1.4319731379731375	-0.47566056166056225	-1.1821514041514019	-0.23284126984126652	-0.9098620268620232	-1.0715409035409031
520	-0.6468949938949894	-1.4847118437118443	-1.126722832722828	-0.09715018315018242	-1.3897216117216113	-0.0008510378510380168	-0.7389218559218547	-0.9616507936507936
521	-0.42711477411477045	-1.2527216117216158	-1.3709230769230776	-0.3047203907203937	-1.1088913308913315	-0.3061013431013475	-0.7511318681318633	-1.0227008547008536
522	-0.48816483516484016	-1.7044920634920642	-1.3953431013431064	-0.39019047619047265	-1.4263516483516523	0.1456691086691133	-0.8610219780219834	-0.9494407814407824
523	-0.6224749694749695	-1.2771416361416348	-1.2610329670329672	-0.2070402930402937	-1.1088913308913315	-0.17179120879120835	-0.6168217338217339	-1.1570109890109928
524	-0.5003748473748506	-1.4969218559218547	-1.4075531135531185	-0.3291404151404127	-1.3042515262515217	-0.12295115995115613	-0.9220720390720336	-0.9128107448107423
525	-0.7812051282051303	-1.5457619047619051	-1.0900927960927969	-0.15820024420024414	-1.3408815628815618	0.011358974358973262	-0.5924017094017033	-1.1203809523809518
526	-0.3416446886446897	-1.3504017094017051	-1.541863247863248	-0.5122905982906032	-1.4141416361416321	-0.18400122100121696	-0.8732319902319938	-1.0227008547008536
527	-0.6957350427350389	-1.5823919413919443	-1.1511428571428568	-0.1948302808302833	-1.3775115995116027	0.10903907203907237	-0.7145018315018339	-1.2058510378510432
528	-0.6468949938949894	-1.2771416361416348	-1.3342930402930375	-0.28030036630036315	-1.2065714285714324	-0.3305213675213665	-0.7022918192918235	-1.0471208791208833
529	-0.5125848595848601	-1.7044920634920642	-1.2976630036630081	-0.3291404151404127	-1.475191697191692	0.035778998778993154	-0.6778717948717938	-0.9372307692307729
530	-0.6957350427350389	-1.5213418803418852	-1.1755628815628776	-0.2192503052503032	-1.2187814407814428	-0.13516117216117718	-0.6778717948717938	-1.2058510378510432
531	-0.61026495726496	-1.4969218559218547	-1.383133089133088	-0.4146105006105032	-1.3408815628815618	-0.14737118437118757	-0.8488119658119633	-0.9860708180708126
532	-0.8910952380952398	-1.6800720390720354	-1.0900927960927969	-0.04831013431013376	-1.2676214896214923	-0.01306105006104663	-0.5801916971916947	-1.1448009768009726
533	-0.5003748473748506	-1.4969218559218547	-1.480813186813187	-0.4146105006105032	-1.4996117216117217	-0.13516117216117718	-0.8243919413919443	-1.0227008547008536
534	-0.7445750915750903	-1.728912087912085	-1.163352869352868	-0.10936019536019459	-1.4263516483516523	-0.01306105006104663	-0.7022918192918235	-1.2669010989011031
535	-0.8422551892551894	-1.4480818070818042	-1.3342930402930375	-0.1826202686202738	-1.279831501831501	-0.23284126984126652	-0.7145018315018339	-1.0715409035409031
536	-0.6591050061050104	-1.7411221001221042	-1.3342930402930375	-0.24367032967033375	-1.4996117216117217	0.035778998778993154	-0.6046117216117244	-1.0593308913308928
537	-0.8544652014651998	-1.606811965811965	-1.1999829059829072	-0.1215702075702032	-1.2676214896214923	-0.11074114774114752	-0.6534517704517739	-1.230271062271063
538	-0.7079450549450502	-1.5335518925518938	-1.3709230769230776	-0.39019047619047265	-1.5972918192918226	-0.07411111111110658	-0.7755518925518938	-1.0959609279609328
539	-0.9765653235653197	-1.6434420024420042	-1.0778827838827882	0.0005299145299157981	-1.1699413919413915	-0.09853113553113713	-0.5191416361416328	-1.352371184371182
540	-0.7445750915750903	-1.411451770451774	-1.4197631257631271	-0.36577045177045364	-1.5118217338217321	-0.02527106227105702	-0.6900818070818033	-0.9982808302808328
541	-0.7567851037851007	-1.765542124542125	-1.126722832722828	-0.17041025641025276	-1.4629816849816826	-0.01306105006104663	-0.4580915750915738	-1.3401611721611735
542	-0.9887753357753407	-1.4358717948717947	-1.2488229548229586	-0.14599023199023375	-1.316461538461541	-0.28168131868131696	-0.8121819291819339	-1.1081709401709432
543	-0.7934151404151398	-1.6190219780219834	-1.3098730158730167	-0.29251037851037354	-1.4874017094017113	-0.03748107448107718	-0.4703015873015833	-1.1936410256410221
544	-1.086455433455431	-1.6922820512820547	-1.2976630036630081	-0.1826202686202738	-1.3775115995116027	-0.23284126984126652	-0.5557716727716737	-1.2669010989011031
545	-0.7323650793650799	-1.5457619047619051	-1.4319731379731375	-0.3169304029304041	-1.6095018315018312	-0.06190109890109796	-0.7022918192918235	-1.132590964590964
546	-1.0376153846153806	-1.6922820512820547	-1.126722832722828	-0.07273015873016342	-1.2309914529914514	-0.3549413919413873	-0.5069316239316233	-1.3767912087912135
547	-1.0009853479853503	-1.3259816849816843	-1.4319731379731375	-0.28030036630036315	-1.4874017094017113	-0.19621123321123712	-0.6778717948717938	-0.9982808302808328
548	-0.8910952380952398	-1.765542124542125	-1.2732429792429776	-0.1215702075702032	-1.4507716727716713	-0.11074114774114752	-0.39704151404151383	-1.352371184371182
549	-1.0620354090354103	-1.4969218559218547	-1.2976630036630081	-0.17041025641025276	-1.4141416361416321	-0.36715140415140746	-0.7999719169719146	-1.132590964590964
550	-0.9399352869352894	-1.5579719169719146	-1.3098730158730167	-0.04831013431013376	-1.5362417582417627	-0.15958119658119618	-0.5435616605616633	-1.1570109890109928
551	-1.2085555555555598	-1.6190219780219834	-1.285452991452988	-0.2070402930402937	-1.3286715506715514	-0.25726129426129707	-0.5801916971916947	-1.3035311355311325
552	-0.8178351648351704	-1.509131868131865	-1.4563931623931583	-0.25588034188034325	-1.6461318681318722	-0.02527106227105702	-0.6290317460317443	-1.1570109890109928
553	-1.0742454212454207	-1.765542124542125	-1.1389328449328473	-0.011680097680092816	-1.2920415140415122	-0.4282014652014674	-0.5557716727716737	-1.3645811965811925
554	-1.086455433455431	-1.4236617826617843	-1.3953431013431064	-0.24367032967033375	-1.4874017094017113	-0.26947130647130746	-0.7022918192918235	-1.132590964590964
555	-0.9277252747252701	-1.7411221001221042	-1.2732429792429776	-0.06052014652014237	-1.475191697191692	-0.26947130647130746	-0.4825115995116043	-1.352371184371182
556	-1.1352954822954806	-1.509131868131865	-1.2488229548229586	-0.15820024420024414	-1.4141416361416321	-0.3305213675213665	-0.7755518925518938	-1.2424810744810726
557	-0.8910952380952398	-1.509131868131865	-1.3098730158730167	0.03715995115995674	-1.3530915750915722	-0.19621123321123712	-0.4580915750915738	-1.2669010989011031
558	-1.245185592185591	-1.5823919413919443	-1.2121929181929176	-0.023890109890113864	-1.3286715506715514	-0.4159914529914579	-0.6412417582417635	-1.132590964590964
559	-1.0254053724053693	-1.3870317460317452	-1.4319731379731375	-0.17041025641025276	-1.5240317460317416	-0.06190109890109796	-0.6046117216117244	-1.3401611721611735
560	-1.0009853479853503	-1.7044920634920642	-1.1999829059829072	0.07378998778998702	-1.279831501831501	-0.4282014652014674	-0.6534517704517739	-1.352371184371182
561	-1.1841355311355302	-1.3259816849816843	-1.3342930402930375	-0.04831013431013376	-1.4629816849816826	-0.19621123321123712	-0.7022918192918235	-1.1448009768009726
562	-0.9887753357753407	-1.5579719169719146	-1.2732429792429776	0.14705006105005647	-1.4385616605616618	-0.28168131868131696	-0.433671550671553	-1.352371184371182
563	-1.2329755799755788	-1.6190219780219834	-1.4686031746031776	-0.17041025641025276	-1.4385616605616618	-0.36715140415140746	-0.7145018315018339	-1.1814310134310135
564	-0.8544652014651998	-1.4602918192918253	-1.2732429792429776	0.11042002442002707	-1.3653015873015906	-0.19621123321123712	-0.5191416361416328	-1.3767912087912135
565	-1.0986654456654397	-1.5946019536019547	-1.2121929181929176	0.07378998778998702	-1.3653015873015906	-0.47704151404151696	-0.5801916971916947	-1.1081709401709432
566	-1.0498253968253999	-1.3381916971916947	-1.4563931623931583	-0.023890109890113864	-1.5972918192918226	-0.15958119658119618	-0.6046117216117244	-1.315741147741143
567	-0.9155152625152606	-1.7533321123321146	-1.2121929181929176	0.09821001221000691	-1.4019316239316217	-0.4282014652014674	-0.7022918192918235	-1.352371184371182
568	-1.0376153846153806	-1.4480818070818042	-1.3953431013431064	0.012739926739926188	-1.5362417582417627	-0.318311355311357	-0.6778717948717938	-1.132590964590964
569	-0.9277252747252701	-1.4847118437118443	-1.3098730158730167	0.269150183150187	-1.3530915750915722	-0.29389133089132646	-0.5435616605616633	-1.3645811965811925
570	-1.1719255189255207	-1.606811965811965	-1.5052332112332079	-0.1826202686202738	-1.6583418803418817	-0.3549413919413873	-0.7389218559218547	-1.132590964590964
571	-0.7812051282051303	-1.4480818070818042	-1.4563931623931583	0.13484004884004608	-1.4263516483516523	-0.3427313797313769	-0.6046117216117244	-1.4988913308913316
572	-0.9277252747252701	-1.6434420024420042	-1.2488229548229586	0.012739926739926188	-1.3897216117216113	-0.4282014652014674	-0.8121819291819339	-1.1570109890109928
573	-1.0009853479853503	-1.3381916971916947	-1.5296532356532375	-0.06052014652014237	-1.6095018315018312	-0.19621123321123712	-0.4458815628815634	-1.352371184371182
574	-0.8788852258852303	-1.6800720390720354	-1.3342930402930375	0.13484004884004608	-1.3530915750915722	-0.4282014652014674	-0.7511318681318633	-1.3035311355311325
575	-1.0254053724053693	-1.4602918192918253	-1.5296532356532375	-0.1215702075702032	-1.5240317460317416	-0.29389133089132646	-0.6778717948717938	-1.2180610500610527
576	-0.8788852258852303	-1.4602918192918253	-1.2610329670329672	0.25694017094016686	-1.2065714285714324	-0.4159914529914579	-0.5801916971916947	-1.3401611721611735
577	-1.1963455433455397	-1.5579719169719146	-1.444183150183147	-0.06052014652014237	-1.5972918192918226	-0.20842124542124751	-0.7633418803418834	-1.1081709401709432
578	-0.9399352869352894	-1.411451770451774	-1.5052332112332079	0.07378998778998702	-1.475191697191692	-0.3427313797313769	-0.6168217338217339	-1.450051282051282
579	-0.9277252747252701	-1.6678620268620241	-1.2610329670329672	0.08599999999999652	-1.3530915750915722	-0.4282014652014674	-0.9342820512820538	-1.132590964590964
580	-1.0742454212454207	-1.3015616605616653	-1.5052332112332079	-0.04831013431013376	-1.5606617826617817	-0.23284126984126652	-0.4458815628815634	-1.2791111111111126
581	-0.9521452991452998	-1.606811965811965	-1.3465030525030568	0.06157997557997574	-1.3408815628815618	-0.4404114774114778	-0.7633418803418834	-1.3035311355311325
582	-1.1719255189255207	-1.4725018315018357	-1.578493284493287	-0.09715018315018242	-1.6095018315018312	-0.3305213675213665	-0.6778717948717938	-1.2058510378510432
583	-0.8056251526251502	-1.374821733821734	-1.1999829059829072	0.24473015873015647	-1.255411477411482	-0.5503015873015882	-0.6046117216117244	-1.2669010989011031
584	-1.0498253968253999	-1.4969218559218547	-1.4197631257631271	-0.07273015873016342	-1.5240317460317416	-0.17179120879120835	-0.7267118437118425	-1.1936410256410221
585	-1.0986654456654397	-1.3015616605616653	-1.541863247863248	0.08599999999999652	-1.4874017094017113	-0.37936141636141785	-0.5557716727716737	-1.4012112332112334
586	-0.9765653235653197	-1.6434420024420042	-1.3098730158730167	0.07378998778998702	-1.4141416361416321	-0.3549413919413873	-0.9587020757020746	-1.0837509157509118
587	-1.1841355311355302	-1.3626117216117244	-1.5296532356532375	-0.011680097680092816	-1.5362417582417627	-0.23284126984126652	-0.6290317460317443	-1.315741147741143
588	-1.086455433455431	-1.4480818070818042	-1.322083028083028	0.07378998778998702	-1.3530915750915722	-0.4282014652014674	-0.8610219780219834	-1.2058510378510432
589	-1.2940256410256405	-1.4969218559218547	-1.7250134310134277	-0.1215702075702032	-1.633921855921852	-0.12295115995115613	-0.7755518925518938	-1.389001221001223
590	-0.9765653235653197	-1.4358717948717947	-1.3587130647130672	0.1958901098901069	-1.2920415140415122	-0.538091575091576	-0.7389218559218547	-1.2180610500610527
591	-1.0254053724053693	-1.5823919413919443	-1.4563931623931583	-0.011680097680092816	-1.572871794871792	-0.2206312576312579	-0.7145018315018339	-1.132590964590964
592	-1.1719255189255207	-1.3259816849816843	-1.5174432234432271	0.04936996336996713	-1.5118217338217321	-0.3305213675213665	-0.7022918192918235	-1.3401611721611735
593	-0.9765653235653197	-1.6556520146520146	-1.3709230769230776	0.04936996336996713	-1.4629816849816826	-0.37936141636141785	-0.8854420024420033	-1.1692210012210031
594	-1.1475054945054999	-1.4358717948717947	-1.6151233211233182	0.11042002442002707	-1.5240317460317416	-0.3061013431013475	-0.6778717948717938	-1.2424810744810726
595	-0.9887753357753407	-1.4847118437118443	-1.2732429792429776	0.07378998778998702	-1.4141416361416321	-0.37936141636141785	-0.8488119658119633	-1.132590964590964
596	-1.2940256410256405	-1.5457619047619051	-1.639543345543347	-0.09715018315018242	-1.6461318681318722	-0.17179120879120835	-0.8243919413919443	-1.3767912087912135
597	-1.0498253968253999	-1.4602918192918253	-1.4563931623931583	0.15926007326007574	-1.3042515262515217	-0.5136715506715472	-0.8366019536019538	-1.1448009768009726
598	-0.9521452991452998	-1.6434420024420042	-1.4686031746031776	-0.04831013431013376	-1.572871794871792	-0.18400122100121696	-0.7511318681318633	-1.1570109890109928
599	-1.086455433455431	-1.3381916971916947	-1.5907032967032975	0.07378998778998702	-1.475191697191692	-0.37936141636141785	-0.7389218559218547	-1.254691086691082
600	-0.9033052503052502	-1.5823919413919443	-1.4319731379731375	-0.1215702075702032	-1.4385616605616618	-0.37936141636141785	-0.9464920634920642	-1.1570109890109928
601	-1.1597155067155103	-1.4847118437118443	-1.6639633699633678	0.11042002442002707	-1.3775115995116027	-0.318311355311357	-0.7022918192918235	-1.3645811965811925
602	-0.8178351648351704	-1.4480818070818042	-1.3098730158730167	0.08599999999999652	-1.3653015873015906	-0.3427313797313769	-0.8976520146520146	-0.9494407814407824
603	-1.0620354090354103	-1.5701819291819339	-1.6883833943833966	-0.036100122100123366	-1.5606617826617817	-0.25726129426129707	-0.6412417582417635	-1.315741147741143
604	-1.0742454212454207	-1.4725018315018357	-1.5296532356532375	0.11042002442002707	-1.2676214896214923	-0.5014615384615368	-1.0808021978021936	-1.1081709401709432
605	-0.8910952380952398	-1.6922820512820547	-1.5662832722832785	-0.023890109890113864	-1.475191697191692	-0.29389133089132646	-0.7511318681318633	-1.1448009768009726
606	-1.0376153846153806	-1.411451770451774	-1.639543345543347	0.14705006105005647	-1.4263516483516523	-0.4526214896214864	-0.8732319902319938	-1.1570109890109928
607	-0.9399352869352894	-1.606811965811965	-1.4686031746031776	-0.1826202686202738	-1.572871794871792	-0.3305213675213665	-0.9098620268620232	-1.0593308913308928
608	-1.1719255189255207	-1.509131868131865	-1.7128034188034174	0.08599999999999652	-1.316461538461541	-0.538091575091576	-0.7511318681318633	-1.2669010989011031
609	-0.9033052503052502	-1.4847118437118443	-1.4075531135531185	0.09821001221000691	-1.3897216117216113	-0.4404114774114778	-0.8243919413919443	-0.8761807081807129
610	-0.9765653235653197	-1.6678620268620241	-1.6273333333333269	-0.07273015873016342	-1.4629816849816826	-0.3061013431013475	-0.5679816849816841	-1.1936410256410221
611	-1.1352954822954806	-1.3870317460317452	-1.6029133089133079	0.09821001221000691	-1.3408815628815618	-0.5503015873015882	-0.9831221001221042	-1.0471208791208833
612	-0.9277252747252701	-1.728912087912085	-1.5296532356532375	-0.14599023199023375	-1.4874017094017113	-0.4282014652014674	-0.7633418803418834	-1.0471208791208833
613	-1.0986654456654397	-1.4969218559218547	-1.5540732600732574	0.23252014652014785	-1.2920415140415122	-0.5014615384615368	-0.7877619047619042	-1.1203809523809518
614	-0.9643553113553102	-1.5213418803418852	-1.480813186813187	-0.10936019536019459	-1.6583418803418817	-0.24505128205128757	-0.8610219780219834	-0.9616507936507936
615	-1.1841355311355302	-1.6190219780219834	-1.7372234432234488	0.03715995115995674	-1.3408815628815618	-0.6601916971916968	-0.7511318681318633	-1.2058510378510432
616	-1.0009853479853503	-1.5335518925518938	-1.4075531135531185	0.012739926739926188	-1.3653015873015906	-0.4526214896214864	-0.9342820512820538	-0.9372307692307729
617	-0.9887753357753407	-1.7411221001221042	-1.5907032967032975	-0.08494017094017381	-1.5118217338217321	-0.40378144078143685	-0.6534517704517739	-1.1081709401709432
618	-1.2085555555555598	-1.3992417582417547	-1.5174432234432271	0.03715995115995674	-1.279831501831501	-0.6113516483516463	-0.9098620268620232	-0.9494407814407824
619	-1.0009853479853503	-1.6800720390720354	-1.541863247863248	-0.2314603174603127	-1.548451770451773	-0.4282014652014674	-0.6656617826617843	-0.9128107448107423
620	-1.2818156288156302	-1.5823919413919443	-1.6151233211233182	0.17147008547008613	-1.157731379731381	-0.6846117216117176	-0.7022918192918235	-0.8151306471306423
621	-0.8666752136752102	-1.5213418803418852	-1.444183150183147	-0.15820024420024414	-1.5118217338217321	-0.3427313797313769	-0.7999719169719146	-0.9372307692307729
622	-1.1597155067155103	-1.606811965811965	-1.7860634920634886	-0.09715018315018242	-1.3042515262515217	-0.6235616605616567	-0.7267118437118425	-0.9738608058608023
623	-1.1230854700854702	-1.4847118437118443	-1.4930231990231975	0.02494993894993658	-1.3286715506715514	-0.5625115995115968	-0.8488119658119633	-0.7540805860805824
624	-0.9521452991452998	-1.728912087912085	-1.6273333333333269	-0.1826202686202738	-1.4141416361416321	-0.5014615384615368	-0.5924017094017033	-0.9494407814407824
625	-1.1352954822954806	-1.4236617826617843	-1.5052332112332079	0.07378998778998702	-1.279831501831501	-0.5991416361416377	-0.8366019536019538	-0.8883907203907233
626	-1.0620354090354103	-1.6312319902319956	-1.5907032967032975	-0.26809035409035276	-1.4385616605616618	-0.37936141636141785	-0.6412417582417635	-0.9128107448107423
627	-1.34286568986569	-1.5579719169719146	-1.578493284493287	0.07378998778998702	-1.1455213675213618	-0.7578717948717977	-0.6778717948717938	-0.7052405372405426
628	-0.9765653235653197	-1.509131868131865	-1.4319731379731375	-0.13378021978022336	-1.4629816849816826	-0.3427313797313769	-0.7145018315018339	-0.8151306471306423
629	-1.0742454212454207	-1.5701819291819339	-1.6639633699633678	-0.10936019536019459	-1.2309914529914514	-0.6724017094017072	-0.7999719169719146	-0.9250207570207625
630	-1.1719255189255207	-1.3504017094017051	-1.480813186813187	-0.04831013431013376	-1.316461538461541	-0.5869316239316273	-0.7389218559218547	-0.6930305250305233
631	-1.0009853479853503	-1.6922820512820547	-1.541863247863248	-0.15820024420024414	-1.3530915750915722	-0.47704151404151696	-0.5557716727716737	-0.8395506715506729
632	-1.1597155067155103	-1.4358717948717947	-1.2976630036630081	0.0005299145299157981	-1.255411477411482	-0.6601916971916968	-0.7755518925518938	-0.5343003663003623
633	-1.0376153846153806	-1.5335518925518938	-1.6273333333333269	-0.24367032967033375	-1.4141416361416321	-0.48925152625152646	-0.5924017094017033	-0.9860708180708126
634	-1.2818156288156302	-1.5701819291819339	-1.5174432234432271	0.012739926739926188	-1.1088913308913315	-0.6724017094017072	-0.8976520146520146	-0.6441904761904738
635	-1.1230854700854702	-1.509131868131865	-1.4075531135531185	-0.1826202686202738	-1.3286715506715514	-0.47704151404151696	-0.4458815628815634	-0.8151306471306423
636	-0.9887753357753407	-1.6190219780219834	-1.578493284493287	-0.1215702075702032	-1.2187814407814428	-0.6846117216117176	-0.7999719169719146	-0.8151306471306423
637	-1.1963455433455397	-1.3259816849816843	-1.444183150183147	-0.10936019536019459	-1.2309914529914514	-0.5136715506715472	-0.7145018315018339	-0.6564004884004824
638	-1.0376153846153806	-1.5457619047619051	-1.5052332112332079	-0.2314603174603127	-1.0600512820512829	-0.6357716727716778	-0.5924017094017033	-0.7907106227106215
639	-1.3306556776556806	-1.4358717948717947	-1.2732429792429776	-0.023890109890113864	-1.316461538461541	-0.5014615384615368	-0.7999719169719146	-0.49767032967033203
640	-0.9277252747252701	-1.3504017094017051	-1.4075531135531185	-0.36577045177045364	-1.3042515262515217	-0.48925152625152646	-0.6046117216117244	-0.9006007326007328
641	-1.2085555555555598	-1.4847118437118443	-1.4319731379731375	-0.13378021978022336	-1.121101343101341	-0.7090317460317481	-0.8854420024420033	-0.5831404151404118
642	-1.245185592185591	-1.2771416361416348	-1.2610329670329672	-0.26809035409035276	-1.3775115995116027	-0.4404114774114778	-0.4214615384615337	-0.7540805860805824
643	-1.0376153846153806	-1.5823919413919443	-1.3953431013431064	-0.25588034188034325	-1.1943614163614122	-0.6601916971916968	-0.7389218559218547	-0.6930305250305233
644	-1.2573956043955996	-1.2771416361416348	-1.163352869352868	-0.29251037851037354	-1.3408815628815618	-0.4648315018314977	-0.6412417582417635	-0.6686105006105034
645	-1.1475054945054999	-1.4969218559218547	-1.541863247863248	-0.3169304029304041	-1.1088913308913315	-0.7212417582417567	-0.5313516483516441	-0.7907106227106215
646	-1.4161257631257596	-1.3870317460317452	-1.2121929181929176	-0.1215702075702032	-1.2432014652014618	-0.39157142857142646	-0.7389218559218547	-0.5709304029304023
647	-1.0620354090354103	-1.3381916971916947	-1.3098730158730167	-0.36577045177045364	-1.279831501831501	-0.5014615384615368	-0.4458815628815634	-0.8029206349206337
648	-1.1963455433455397	-1.3259816849816843	-1.3587130647130672	-0.10936019536019459	-1.1088913308913315	-0.5991416361416377	-0.7877619047619042	-0.5953504273504231
649	-1.3306556776556806	-1.2038815628815644	-1.2244029304029271	-0.25588034188034325	-1.2676214896214923	-0.5014615384615368	-0.4580915750915738	-0.7052405372405426
650	-1.1352954822954806	-1.4725018315018357	-1.3709230769230776	-0.036100122100123366	-1.023421245421242	-0.5991416361416377	-0.6778717948717938	-0.717450549450553
651	-1.2940256410256405	-1.2649316239316244	-1.0778827838827882	-0.4268205128205127	-1.4263516483516523	-0.4648315018314977	-0.6290317460317443	-0.7540805860805824
652	-1.1963455433455397	-1.3381916971916947	-1.4563931623931583	-0.36577045177045364	-1.0112112332112315	-0.7700818070818081	-0.5557716727716737	-0.7296605616605634
653	-1.4649658119658109	-1.374821733821734	-1.2366129426129482	-0.1948302808302833	-1.2065714285714324	-0.4648315018314977	-0.5679816849816841	-0.6441904761904738
654	-1.2940256410256405	-1.2893516483516443	-1.2488229548229586	-0.4146105006105032	-1.2432014652014618	-0.48925152625152646	-0.5679816849816841	-0.9006007326007328
655	-1.2573956043955996	-1.3992417582417547	-1.2976630036630081	-0.29251037851037354	-1.0600512820512829	-0.5991416361416377	-0.6900818070818033	-0.6564004884004824
656	-1.4893858363858405	-1.0939914529914558	-1.163352869352868	-0.46345054945055364	-1.2309914529914514	-0.39157142857142646	-0.5069316239316233	-0.7907106227106215
657	-1.2818156288156302	-1.4480818070818042	-1.383133089133088	-0.14599023199023375	-1.0112112332112315	-0.6601916971916968	-0.7145018315018339	-0.6686105006105034
658	-1.5504358974359005	-1.2405115995116036	-1.0656727716727672	-0.3413504273504231	-1.3408815628815618	-0.3061013431013475	-0.5924017094017033	-0.8883907203907233
659	-1.1963455433455397	-1.2771416361416348	-1.3465030525030568	-0.39019047619047265	-1.035631257631262	-0.6479816849816873	-0.6656617826617843	-0.7296605616605634
660	-1.4771758241758195	-1.313771672771674	-1.163352869352868	-0.29251037851037354	-1.1699413919413915	-0.4282014652014674	-0.4580915750915738	-0.6441904761904738
661	-1.526015873015869	-1.2649316239316244	-1.1999829059829072	-0.47566056166056225	-1.1699413919413915	-0.48925152625152646	-0.5069316239316233	-0.8395506715506729
662	-1.3184456654456702	-1.374821733821734	-1.2244029304029271	-0.2314603174603127	-1.096681318681322	-0.5136715506715472	-0.6656617826617843	-0.5953504273504231
663	-1.562645909645909	-1.1062014652014645	-1.1389328449328473	-0.6221807081807038	-1.279831501831501	-0.318311355311357	-0.4458815628815634	-0.9250207570207625
664	-1.4161257631257596	-1.2893516483516443	-1.4197631257631271	-0.3047203907203937	-1.0112112332112315	-0.4648315018314977	-0.5924017094017033	-0.48546031746031276
665	-1.6847460317460299	-1.2405115995116036	-1.0168327228327265	-0.4268205128205127	-1.3530915750915722	-0.20842124542124751	-0.3482014652014634	-0.7907106227106215
666	-1.3672857142857198	-1.1794615384615348	-1.2976630036630081	-0.47566056166056225	-1.0722612942612915	-0.574721611721617	-0.7022918192918235	-0.717450549450553
667	-1.3917057387057397	-1.3015616605616653	-1.163352869352868	-0.28030036630036315	-1.1699413919413915	-0.26947130647130746	-0.4214615384615337	-0.6197704517704528
668	-1.6359059829059794	-1.1428315018315054	-1.1389328449328473	-0.47566056166056225	-1.1699413919413915	-0.40378144078143685	-0.39704151404151383	-0.7296605616605634
669	-1.42833577533577	-1.4358717948717947	-1.2244029304029271	-0.17041025641025276	-1.255411477411482	-0.4648315018314977	-0.5679816849816841	-0.6197704517704528
670	-1.59927594627595	-1.1428315018315054	-1.0046227106227081	-0.6343907203907222	-1.2065714285714324	-0.48925152625152646	-0.335991452991453	-0.8029206349206337
671	-1.4771758241758195	-1.3015616605616653	-1.3342930402930375	-0.3047203907203937	-1.035631257631262	-0.48925152625152646	-0.4580915750915738	-0.436620268620273
672	-1.6969560439560394	-1.2893516483516443	-0.9802026862026874	-0.4268205128205127	-1.3286715506715514	-0.24505128205128757	-0.11621123321123311	-0.8029206349206337
673	-1.6359059829059794	-1.2649316239316244	-1.1755628815628776	-0.5122905982906032	-1.1088913308913315	-0.5014615384615368	-0.5435616605616633	-0.5953504273504231
674	-1.4527557997558005	-1.313771672771674	-1.1389328449328473	-0.39019047619047265	-1.1821514041514019	-0.28168131868131696	-0.3482014652014634	-0.5953504273504231
675	-1.7702161172161204	-1.1306214896214843	-1.0168327228327265	-0.573340659340664	-1.2065714285714324	-0.40378144078143685	-0.3237814407814435	-0.7296605616605634
676	-1.5748559218559213	-1.4725018315018357	-1.163352869352868	-0.25588034188034325	-1.2676214896214923	-0.07411111111110658	-0.4580915750915738	-0.5098803418803424
677	-1.7091660561660604	-1.2527216117216158	-0.8825225885225874	-0.6343907203907222	-1.1943614163614122	-0.4282014652014674	-0.3482014652014634	-0.7296605616605634
678	-1.50159584859585	-1.3870317460317452	-1.2610329670329672	-0.3169304029304041	-1.0600512820512829	-0.318311355311357	-0.4580915750915738	-0.47325030525030326
679	-1.59927594627595	-1.3992417582417547	-0.9802026862026874	-0.39019047619047265	-1.255411477411482	-0.25726129426129707	-0.18947130647130256	-0.6686105006105034
680	-1.7702161172161204	-1.4480818070818042	-1.0900927960927969	-0.46345054945055364	-1.0722612942612915	-0.4404114774114778	-0.5557716727716737	-0.5098803418803424
681	-1.5138058608058604	-1.5213418803418852	-1.1389328449328473	-0.4512405372405335	-1.3408815628815618	-0.2206312576312579	-0.28715140415140344	-0.6075604395604424
682	-1.7702161172161204	-1.313771672771674	-1.0900927960927969	-0.46345054945055364	-0.9990012210012229	-0.4648315018314977	-0.3604114774114738	-0.4244102564102528
683	-1.7335860805860794	-1.509131868131865	-1.1511428571428568	-0.28030036630036315	-1.2065714285714324	-0.11074114774114752	-0.4092515262515242	-0.5587203907203928
684	-1.8801062271062299	-1.4480818070818042	-0.9435726495726473	-0.573340659340664	-1.2432014652014618	-0.40378144078143685	-0.3237814407814435	-0.6686105006105034
685	-1.6481159951160005	-1.4358717948717947	-1.1877728937728969	-0.3291404151404127	-1.0600512820512829	-0.23284126984126652	-0.5191416361416328	-0.47325030525030326
686	-1.6481159951160005	-1.4969218559218547	-1.0534627594627577	-0.4268205128205127	-1.2432014652014618	-0.23284126984126652	-0.18947130647130256	-0.6808205128205129
687	-1.8190561660561708	-1.4602918192918253	-1.0656727716727672	-0.4390305250305231	-1.157731379731381	-0.3427313797313769	-0.5191416361416328	-0.49767032967033203
688	-1.6481159951160005	-1.7044920634920642	-1.0534627594627577	-0.5245006105006136	-1.4507716727716713	-0.08632112332112762	-0.3482014652014634	-0.5587203907203928
689	-1.7946361416361394	-1.3992417582417547	-1.1145128205128176	-0.5245006105006136	-0.9867912087912107	-0.39157142857142646	-0.3482014652014634	-0.39999023199023204
690	-1.72137606837607	-1.5823919413919443	-1.0778827838827882	-0.4024004884004839	-1.2309914529914514	-0.01306105006104663	-0.38483150183150344	-0.5709304029304023
691	-1.8923162393162394	-1.6434420024420042	-0.8703125763125787	-0.561130647130643	-1.255411477411482	-0.3549413919413873	-0.39704151404151383	-0.6075604395604424
692	-1.7946361416361394	-1.728912087912085	-1.1023028083028072	-0.4268205128205127	-1.0722612942612915	-0.19621123321123712	-0.4092515262515242	-0.48546031746031276
693	-1.7335860805860794	-1.7044920634920642	-0.9313626373626369	-0.6710207570207534	-1.2432014652014618	-0.17179120879120835	-0.2505213675213643	-0.6319804639804631
694	-1.8923162393162394	-1.4847118437118443	-1.0290427350427387	-0.29251037851037354	-1.023421245421242	-0.26947130647130746	-0.4214615384615337	-0.39999023199023204
695	-1.8068461538461498	-1.765542124542125	-0.809262515262517	-0.561130647130643	-1.3897216117216113	-0.2206312576312579	-0.29936141636141383	-0.7907106227106215
696	-1.9777863247863299	-1.6434420024420042	-0.9435726495726473	-0.573340659340664	-1.0478412698412725	-0.40378144078143685	-0.4458815628815634	-0.37557020757021303
697	-1.6847460317460299	-1.7044920634920642	-1.0534627594627577	-0.3047203907203937	-1.2309914529914514	-0.07411111111110658	-0.06737118437118361	-0.5831404151404118
698	-1.9045262515262498	-1.7899621489621556	-0.748212454212458	-0.561130647130643	-1.2309914529914514	-0.3305213675213665	-0.311571428571434	-0.5587203907203928
699	-1.9899963369963403	-1.8143821733821746	-0.9924126984126977	-0.4024004884004839	-1.121101343101341	-0.18400122100121696	-0.2383113553113539	-0.436620268620273
700	-1.7457960927960898	-1.887642246642245	-0.8336825396825378	-0.6954407814407839	-1.316461538461541	-0.24505128205128757	-0.07958119658119395	-0.6075604395604424
701	-1.953366300366301	-1.6190219780219834	-1.0412527472527473	-0.25588034188034325	-1.0844713064713125	-0.14737118437118757	-0.26273137973138355	-0.3145201465201433
702	-1.8068461538461498	-1.8998522588522553	-0.748212454212458	-0.5122905982906032	-1.3653015873015906	-0.14737118437118757	-0.04295115995116372	-0.7418705738705729
703	-1.953366300366301	-1.728912087912085	-0.7848424908424882	-0.573340659340664	-1.1088913308913315	-0.3427313797313769	-0.3237814407814435	-0.39999023199023204
704	-1.6725360195360204	-1.8632222222222241	-0.8703125763125787	-0.4512405372405335	-1.2920415140415122	-0.07411111111110658	0.16461904761904667	-0.47325030525030326
705	-1.562645909645909	-1.7899621489621556	-0.6749523809523779	-0.6343907203907222	-1.2676214896214923	-0.28168131868131696	-0.04295115995116372	-0.5343003663003623
706	-1.72137606837607	-1.826592185592185	-0.772632478632477	-0.35356043956044414	-1.2309914529914514	-0.20842124542124751	0.030308913308916385	-0.38778021978022253
707	-1.4161257631257596	-2.046372405372405	-0.6627423687423675	-0.7809108669108638	-1.3286715506715514	-0.37936141636141785	0.21345909645909622	-0.5587203907203928
708	-1.50159584859585	-1.7777521367521345	-0.9191526251526283	-0.4146105006105032	-1.1333113553113523	-0.12295115995115613	0.07914896214896594	-0.29010012210012254
709	-1.3917057387057397	-1.9609023199023259	-0.6749523809523779	-0.573340659340664	-1.4507716727716713	-0.20842124542124751	0.29892918192917695	-0.6197704517704528
710	-1.44054578754579	-1.851012210012204	-0.6749523809523779	-0.6099706959706934	-1.2309914529914514	-0.318311355311357	0.005888888888885835	-0.338940170940173
711	-1.3306556776556806	-2.021952380952384	-0.772632478632477	-0.4390305250305231	-1.3653015873015906	-0.14737118437118757	0.3477692307692265	-0.4488302808302825
712	-1.0742454212454207	-1.9120622710622737	-0.6139023199023179	-0.6466007326007344	-1.3408815628815618	-0.24505128205128757	0.16461904761904667	-0.47325030525030326
713	-1.245185592185591	-1.7777521367521345	-0.9313626373626369	-0.3169304029304041	-1.4629816849816826	-0.08632112332112762	0.21345909645909622	-0.47325030525030326
714	-1.086455433455431	-2.083002442002445	-0.4429621489621467	-0.6343907203907222	-1.3653015873015906	-0.4404114774114778	0.28671916971916656	-0.4244102564102528
715	-1.1352954822954806	-1.826592185592185	-0.7970525030524978	-0.4390305250305231	-1.2432014652014618	-0.06190109890109796	0.28671916971916656	-0.2412600732600721
716	-0.8788852258852303	-1.9609023199023259	-0.6871623931623962	-0.536710622710624	-1.4629816849816826	-0.17179120879120835	0.4210293040293066	-0.5587203907203928
717	-1.0131953601953598	-1.9609023199023259	-0.5772722832722876	-0.573340659340664	-1.279831501831501	-0.3061013431013475	0.17682905982905617	-0.3023101343101329
718	-1.0376153846153806	-2.021952380952384	-0.7360024420024378	-0.5122905982906032	-1.3775115995116027	-0.07411111111110658	0.518709401709396	-0.4244102564102528
719	-0.7689951159951199	-2.0707924297924345	-0.6139023199023179	-0.6099706959706934	-1.1455213675213618	-0.37936141636141785	0.29892918192917695	-0.4122002442002424
720	-0.9887753357753407	-1.7899621489621556	-0.8581025641025684	-0.37798046398046403	-1.4874017094017113	0.011358974358973262	0.39660927960927606	-0.5098803418803424
721	-0.8178351648351704	-2.119632478632484	-0.4307521367521372	-0.7076507936507943	-1.4141416361416321	-0.3061013431013475	0.4332393162393161	-0.436620268620273
722	-0.9765653235653197	-1.9731123321123345	-0.6871623931623962	-0.46345054945055364	-1.3042515262515217	-0.12295115995115613	0.49428937728937605	-0.27789010989011304
723	-0.7689951159951199	-1.9731123321123345	-0.5772722832722876	-0.573340659340664	-1.4629816849816826	-0.14737118437118757	0.5797594627594665	-0.5465103785103833
724	-0.6835250305250294	-1.924272283272285	-0.5284322344322381	-0.597760683760683	-1.2920415140415122	-0.25726129426129707	0.37218925518925616	-0.3145201465201433
725	-0.9277252747252701	-1.9120622710622737	-0.6627423687423675	-0.536710622710624	-1.5118217338217321	-0.12295115995115613	0.5797594627594665	-0.5953504273504231
726	-0.6957350427350389	-2.1318424908424944	-0.4307521367521372	-0.756490842490843	-1.1821514041514019	-0.29389133089132646	0.48207936507936566	-0.18021001221001215
727	-0.7689951159951199	-1.8143821733821746	-0.7970525030524978	-0.37798046398046403	-1.475191697191692	-0.0008510378510380168	0.653019536019536	-0.436620268620273
728	-0.7445750915750903	-2.046372405372405	-0.39412210012209714	-0.6954407814407839	-1.3897216117216113	-0.29389133089132646	0.35997924297924666	-0.39999023199023204
729	-0.8788852258852303	-2.021952380952384	-0.6139023199023179	-0.561130647130643	-1.3042515262515217	-0.11074114774114752	0.6652295482295464	-0.2656800976800929
730	-0.7689951159951199	-2.0341623931623944	-0.6261123321123274	-0.536710622710624	-1.4507716727716713	-0.12295115995115613	0.5797594627594665	-0.47325030525030326
731	-0.6591050061050104	-1.9609023199023259	-0.49180219780219714	-0.5489206349206326	-1.2432014652014618	-0.17179120879120835	0.4454493284493265	-0.27789010989011304
732	-0.8422551892551894	-1.8021721611721642	-0.6749523809523779	-0.6466007326007344	-1.5240317460317416	-0.15958119658119618	0.689649572649576	-0.6319804639804631
733	-0.6591050061050104	-2.046372405372405	-0.4063321123321182	-0.7931208791208733	-1.1333113553113523	-0.2206312576312579	0.518709401709396	-0.16800000000000265
734	-0.8666752136752102	-1.8632222222222241	-0.6993724053724084	-0.536710622710624	-1.4385616605616618	-0.02527106227105702	0.8239597069597063	-0.5098803418803424
735	-0.5858449328449303	-1.9120622710622737	-0.5040122100122075	-0.756490842490843	-1.3286715506715514	-0.20842124542124751	0.4576593406593369	-0.37557020757021303
736	-0.7445750915750903	-1.8754322344322345	-0.5772722832722876	-0.6710207570207534	-1.2187814407814428	-0.08632112332112762	0.6285995115995161	-0.3511501831501825
737	-0.8666752136752102	-1.887642246642245	-0.589482295482298	-0.7198608058608029	-1.3775115995116027	-0.09853113553113713	0.6285995115995161	-0.4488302808302825
738	-0.57363492063492	-1.887642246642245	-0.5650622710622675	-0.6343907203907222	-1.2432014652014618	0.07240903540903232	0.6041794871794864	-0.2290500610500626
739	-0.7934151404151398	-1.7044920634920642	-0.6139023199023179	-0.6710207570207534	-1.4507716727716713	-0.15958119658119618	0.7262796092796063	-0.5465103785103833
740	-0.7079450549450502	-1.8998522588522553	-0.3330720390720372	-0.8175409035409029	-1.1699413919413915	-0.19621123321123712	0.518709401709396	-0.2534700854700816
741	-0.8666752136752102	-1.7533321123321146	-0.711582417582417	-0.6221807081807038	-1.3897216117216113	0.035778998778993154	0.9094297924297964	-0.46104029304029287
742	-0.6713150183150199	-1.8143821733821746	-0.4185421245421277	-0.7809108669108638	-1.2309914529914514	-0.18400122100121696	0.5675494505494562	-0.4244102564102528
743	-0.6957350427350389	-1.606811965811965	-0.47959218559218675	-0.6221807081807038	-1.2309914529914514	-0.03748107448107718	0.7995396825396864	-0.3511501831501825
744	-0.8544652014651998	-1.7044920634920642	-0.5406422466422485	-0.9518510378510332	-1.2309914529914514	-0.2206312576312579	0.7995396825396864	-0.38778021978022253
745	-0.6957350427350389	-1.8632222222222241	-0.455172161172158	-0.732070818070824	-1.1699413919413915	0.011358974358973262	0.7262796092796063	-0.3023101343101329
746	-0.8056251526251502	-1.6190219780219834	-0.5772722832722876	-0.7687008547008525	-1.3775115995116027	-0.19621123321123712	0.7629096459096473	-0.5343003663003623
747	-0.6957350427350389	-1.826592185592185	-0.35749206349206775	-0.8908009768009733	-1.096681318681322	-0.20842124542124751	0.7018595848595864	-0.2290500610500626
748	-0.9521452991452998	-1.728912087912085	-0.5528522588522571	-0.658810744810743	-1.2920415140415122	-0.04969108669108757	0.958269841269846	-0.5343003663003623
749	-0.8666752136752102	-1.9120622710622737	-0.39412210012209714	-0.8419609279609237	-1.1943614163614122	-0.23284126984126652	0.689649572649576	-0.4122002442002424
750	-0.6835250305250294	-1.6922820512820547	-0.49180219780219714	-0.4878705738705744	-1.316461538461541	0.060199023199022816	0.958269841269846	-0.4244102564102528
751	-0.9277252747252701	-1.5823919413919443	-0.3208620268620286	-0.9640610500610525	-1.121101343101341	-0.3427313797313769	0.8727997557997563	-0.3023101343101329
752	-0.7689951159951199	-1.8388021978021953	-0.4185421245421277	-0.7076507936507943	-1.1088913308913315	0.023568986568982764	0.8361697191697163	-0.338940170940173
753	-0.9277252747252701	-1.5946019536019547	-0.5528522588522571	-0.756490842490843	-1.2309914529914514	-0.24505128205128757	0.7995396825396864	-0.48546031746031276
754	-0.6713150183150199	-1.7044920634920642	-0.27202197802197725	-0.8541709401709439	-1.035631257631262	-0.18400122100121696	0.8117496947496959	-0.2656800976800929
755	-0.9033052503052502	-1.6678620268620241	-0.47959218559218675	-0.7442808302808335	-1.1333113553113523	-0.09853113553113713	1.0193199023199064	-0.39999023199023204
756	-0.9399352869352894	-1.7167020757020746	-0.4185421245421277	-0.8908009768009733	-0.9501611721611716	-0.23284126984126652	0.8117496947496959	-0.2656800976800929
757	-0.7323650793650799	-1.7044920634920642	-0.4429621489621467	-0.573340659340664	-1.2676214896214923	-0.0008510378510380168	0.958269841269846	-0.6564004884004824
758	-0.9521452991452998	-1.509131868131865	-0.28423199023198764	-0.8663809523809543	-0.9745811965811924	-0.3305213675213665	0.7873296703296672	-0.4122002442002424
759	-0.7934151404151398	-1.7044920634920642	-0.36970207570207814	-0.7442808302808335	-1.0112112332112315	-0.02527106227105702	1.1169999999999962	-0.436620268620273
760	-1.0498253968253999	-1.5823919413919443	-0.49180219780219714	-0.6954407814407839	-1.1333113553113523	-0.26947130647130746	0.8483797313797262	-0.5587203907203928
761	-0.8300451770451799	-1.6678620268620241	-0.27202197802197725	-0.8663809523809543	-0.9867912087912107	-0.28168131868131696	0.8850097680097663	-0.39999023199023204
762	-0.7812051282051303	-1.4358717948717947	-0.47959218559218675	-0.6954407814407839	-1.2432014652014618	-0.23284126984126652	1.0803699633699664	-0.47325030525030326
763	-1.0009853479853503	-1.606811965811965	-0.24760195360195825	-0.9396410256410237	-0.7792210012210012	-0.28168131868131696	0.8605897435897464	-0.2168400488400531
764	-0.8056251526251502	-1.6678620268620241	-0.589482295482298	-0.5245006105006136	-1.1943614163614122	-0.18400122100121696	1.0437399267399268	-0.5831404151404118
765	-0.8788852258852303	-1.4480818070818042	-0.3819120879120885	-0.8297509157509133	-0.9745811965811924	-0.4648315018314977	0.7384896214896265	-0.3633601953601929
766	-0.8422551892551894	-1.6556520146520146	-0.39412210012209714	-0.6710207570207534	-1.0112112332112315	-0.18400122100121696	1.1536300366300363	-0.39999023199023204
767	-1.0009853479853503	-1.5335518925518938	-0.5528522588522571	-0.6954407814407839	-1.096681318681322	-0.37936141636141785	0.8972197802197767	-0.5465103785103833
768	-0.8910952380952398	-1.7411221001221042	-0.35749206349206775	-0.7442808302808335	-0.9501611721611716	-0.3427313797313769	0.9094297924297964	-0.3511501831501825
769	-0.6957350427350389	-1.4725018315018357	-0.4673821733821675	-0.7198608058608029	-1.1699413919413915	-0.5503015873015882	1.0925799755799759	-0.5831404151404118
770	-0.9399352869352894	-1.411451770451774	-0.14992185592185647	-0.8541709401709439	-0.7792210012210012	-0.3549413919413873	0.8483797313797262	-0.2656800976800929
771	-0.7445750915750903	-1.6190219780219834	-0.5650622710622675	-0.6343907203907222	-1.1455213675213618	-0.39157142857142646	1.1292100122100164	-0.6319804639804631
772	-0.8178351648351704	-1.3626117216117244	-0.47959218559218675	-0.7931208791208733	-0.962371184371182	-0.5503015873015882	0.7384896214896265	-0.3511501831501825
773	-0.6835250305250294	-1.4847118437118443	-0.3208620268620286	-0.6954407814407839	-0.9257411477411526	-0.39157142857142646	1.0803699633699664	-0.4122002442002424
774	-0.7201550671550704	-1.4236617826617843	-0.589482295482298	-0.6832307692307735	-1.0844713064713125	-0.5014615384615368	0.9460598290598263	-0.46104029304029287
775	-0.8788852258852303	-1.5823919413919443	-0.4063321123321182	-0.5489206349206326	-0.8646910866910917	-0.36715140415140746	0.9094297924297964	-0.46104029304029287
776	-0.61026495726496	-1.4480818070818042	-0.589482295482298	-0.6221807081807038	-1.1455213675213618	-0.6479816849816873	1.0071098901098863	-0.6075604395604424
777	-0.8300451770451799	-1.3504017094017051	-0.3330720390720372	-0.7687008547008525	-0.8280610500610508	-0.4282014652014674	0.8239597069597063	-0.3023101343101329
778	-0.7201550671550704	-1.4969218559218547	-0.6016923076923066	-0.536710622710624	-1.023421245421242	-0.4526214896214864	1.0315299145299168	-0.6441904761904738
779	-0.8544652014651998	-1.3504017094017051	-0.5650622710622675	-0.7198608058608029	-0.962371184371182	-0.574721611721617	0.7629096459096473	-0.4488302808302825
780	-0.7445750915750903	-1.5946019536019547	-0.4307521367521372	-0.6710207570207534	-0.9379511599511621	-0.4526214896214864	1.0071098901098863	-0.5587203907203928
781	-0.61026495726496	-1.191671550671555	-0.6139023199023179	-0.8908009768009733	-0.9013211233211211	-0.696821733821736	0.7995396825396864	-0.5465103785103833
782	-0.8666752136752102	-1.4358717948717947	-0.3208620268620286	-0.536710622710624	-0.9135311355311315	-0.3427313797313769	0.8972197802197767	-0.6319804639804631
783	-0.7079450549450502	-1.4725018315018357	-0.7237924297924274	-0.536710622710624	-1.0844713064713125	-0.6724017094017072	0.8727997557997563	-0.6197704517704528
784	-0.8056251526251502	-1.2405115995116036	-0.4063321123321182	-0.7442808302808335	-0.7548009768009725	-0.538091575091576	0.8361697191697163	-0.436620268620273
785	-0.7812051282051303	-1.4602918192918253	-0.6016923076923066	-0.500080586080583	-0.9990012210012229	-0.5258815628815674	0.8850097680097663	-0.6686105006105034
786	-0.9033052503052502	-1.3259816849816843	-0.589482295482298	-0.658810744810743	-0.8769010989011021	-0.6479816849816873	0.6285995115995161	-0.5098803418803424
787	-0.8910952380952398	-1.4847118437118443	-0.47959218559218675	-0.4390305250305231	-0.9501611721611716	-0.47704151404151696	0.8117496947496959	-0.7785006105006129
788	-0.6835250305250294	-1.1794615384615348	-0.6505323565323571	-0.8053308913308925	-0.9135311355311315	-0.696821733821736	0.653019536019536	-0.436620268620273
789	-0.9643553113553102	-1.2771416361416348	-0.3452820512820476	-0.536710622710624	-0.8280610500610508	-0.3427313797313769	0.653019536019536	-0.6930305250305233
790	-0.8422551892551894	-1.3259816849816843	-0.8214725274725274	-0.597760683760683	-1.1088913308913315	-0.6724017094017072	0.4576593406593369	-0.6930305250305233
791	-0.8544652014651998	-1.2038815628815644	-0.5650622710622675	-0.7442808302808335	-0.8280610500610508	-0.4648315018314977	0.5797594627594665	-0.5587203907203928
792	-0.7934151404151398	-1.313771672771674	-0.6261123321123274	-0.561130647130643	-0.9745811965811924	-0.5258815628815674	0.6652295482295464	-0.7418705738705729
793	-0.8544652014651998	-1.1306214896214843	-0.7360024420024378	-0.8297509157509133	-0.840271062271063	-0.6724017094017072	0.4454493284493265	-0.6441904761904738
794	-1.0009853479853503	-1.4602918192918253	-0.6383223443223467	-0.39019047619047265	-1.096681318681322	-0.47704151404151696	0.591969474969476	-0.8639706959706936
795	-0.8056251526251502	-1.2160915750915748	-0.7848424908424882	-0.7198608058608029	-0.9013211233211211	-0.7090317460317481	0.38439926739926655	-0.4488302808302825
796	-0.9765653235653197	-1.1184114774114748	-0.5528522588522571	-0.561130647130643	-0.8524810744810716	-0.47704151404151696	0.6774395604395568	-0.8029206349206337
797	-0.9277252747252701	-1.3626117216117244	-0.9557826617826577	-0.573340659340664	-1.0112112332112315	-0.7334517704517671	0.22566910866910572	-0.7418705738705729
798	-1.0742454212454207	-1.1306214896214843	-0.711582417582417	-0.732070818070824	-0.7914310134310116	-0.6235616605616567	0.35997924297924666	-0.717450549450553
799	-0.9155152625152606	-1.374821733821734	-0.809262515262517	-0.5245006105006136	-0.9135311355311315	-0.6235616605616567	0.35997924297924666	-0.8151306471306423
800	-0.7567851037851007	-0.9596813186813149	-0.9069426129426073	-0.7687008547008525	-0.6204908424908413	-0.5014615384615368	0.18903907203907722	-0.5831404151404118
801	-1.1108754578754607	-1.2283015873015852	-0.809262515262517	-0.4268205128205127	-1.0600512820512829	-0.696821733821736	0.4088192918192962	-0.9616507936507936
802	-0.8788852258852303	-1.155041514041514	-1.0412527472527473	-0.7442808302808335	-0.9013211233211211	-0.7212417582417567	0.16461904761904667	-0.6075604395604424
803	-0.9521452991452998	-1.0451514041514045	-0.7360024420024378	-0.597760683760683	-0.8769010989011021	-0.5136715506715472	0.5064993894993864	-0.8517606837606833
804	-1.0131953601953598	-1.191671550671555	-1.0412527472527473	-0.500080586080583	-1.035631257631262	-0.7212417582417567	0.07914896214896594	-0.7907106227106215
805	-1.0620354090354103	-0.9963113553113541	-0.9802026862026874	-0.597760683760683	-0.8524810744810716	-0.6479816849816873	0.3111391941391971	-0.7418705738705729
806	-1.1475054945054999	-1.2771416361416348	-0.9435726495726473	-0.46345054945055364	-1.1333113553113523	-0.7212417582417567	0.23787912087912588	-0.7540805860805824
807	-0.9765653235653197	-0.9230512820512855	-1.0168327228327265	-0.7442808302808335	-0.7425909645909612	-0.538091575091576	0.17682905982905617	-0.6564004884004824
808	-1.2818156288156302	-1.0085213675213653	-1.0046227106227081	-0.4512405372405335	-1.1088913308913315	-0.7334517704517671	0.20124908424908672	-0.8761807081807129
809	-1.1841355311355302	-1.1184114774114748	-1.1755628815628776	-0.6466007326007344	-0.8158510378510422	-0.7456617826617873	0.042518925518926776	-0.6441904761904738
810	-1.245185592185591	-0.898631257631255	-0.8825225885225874	-0.5489206349206326	-0.8646910866910917	-0.6357716727716778	0.35997924297924666	-0.8639706959706936
811	-1.1841355311355302	-0.9596813186813149	-1.1755628815628776	-0.46345054945055364	-0.8769010989011021	-0.7700818070818081	0.11577899877899622	-0.8273406593406625
812	-1.2573956043955996	-0.8009511599511647	-1.0290427350427387	-0.4390305250305231	-0.7914310134310116	-0.574721611721617	0.2500891330891363	-0.8029206349206337
813	-1.4527557997558005	-1.1062014652014645	-1.0168327228327265	-0.4024004884004839	-0.9135311355311315	-1.014282051282047	0.21345909645909622	-0.7785006105006129
814	-1.2329755799755788	-0.7765311355311342	-1.0778827838827882	-0.6710207570207534	-0.6082808302808318	-0.5869316239316273	0.15240903540903716	-0.7296605616605634
815	-1.4893858363858405	-0.7643211233211256	-0.9924126984126977	-0.4024004884004839	-0.803641025641022	-0.8311318681318662	0.07914896214896594	-0.9006007326007328
816	-1.44054578754579	-0.9230512820512855	-1.2366129426129482	-0.597760683760683	-0.6571208791208822	-0.8433418803418775	0.1279890109890066	-0.6930305250305233
817	-1.6236959706959708	-0.6055909645909656	-0.9924126984126977	-0.536710622710624	-0.6082808302808318	-0.7090317460317481	0.22566910866910572	-0.7662905982906025
818	-1.562645909645909	-0.898631257631255	-1.163352869352868	-0.573340659340664	-0.6815409035409012	-0.8311318681318662	0.042518925518926776	-0.6441904761904738
819	-1.44054578754579	-0.47128083028083534	-1.1389328449328473	-0.4512405372405335	-0.5838608058608012	-0.6235616605616567	0.22566910866910572	-0.9128107448107423
820	-1.7824261294261308	-0.6422210012210048	-1.2610329670329672	-0.4024004884004839	-0.7425909645909612	-1.014282051282047	-0.01853113553113317	-0.6808205128205129
821	-1.6114859584859604	-0.6300109890109953	-1.0656727716727672	-0.6710207570207534	-0.4861807081807119	-0.6846117216117176	0.3111391941391971	-0.6808205128205129
822	-1.72137606837607	-0.4468608058608039	-1.0290427350427387	-0.4024004884004839	-0.7425909645909612	-0.8677619047619063	0.06693894993894667	-0.8029206349206337
823	-1.8068461538461498	-0.5689609279609247	-1.2366129426129482	-0.597760683760683	-0.5594407814407822	-0.855551892551887	0.07914896214896594	-0.6075604395604424
824	-1.9167362637362602	-0.4468608058608039	-1.0168327228327265	-0.4390305250305231	-0.6449108669108621	-0.7456617826617873	0.22566910866910572	-0.7662905982906025
825	-1.8923162393162394	-0.6910610500610446	-1.126722832722828	-0.7076507936507943	-0.42513064713065196	-0.8677619047619063	0.005888888888885835	-0.4488302808302825
826	-1.7824261294261308	-0.2392905982905944	-1.0778827838827882	-0.5855506715506735	-0.5472307692307719	-0.6235616605616567	0.22566910866910572	-0.9128107448107423
827	-2.0876764346764305	-0.39802075702075435	-1.2366129426129482	-0.47566056166056225	-0.6571208791208822	-1.014282051282047	-0.10400122100122361	-0.7052405372405426
828	-1.9167362637362602	-0.47128083028083534	-1.1145128205128176	-0.732070818070824	-0.4007106227106223	-0.6601916971916968	0.3233492063492066	-0.717450549450553
829	-2.0266263736263697	-0.25150061050061545	-1.0290427350427387	-0.5122905982906032	-0.6327008547008517	-0.8311318681318662	0.1279890109890066	-0.8273406593406625
830	-1.9899963369963403	-0.4102307692307745	-1.2244029304029271	-0.6099706959706934	-0.44955067155067097	-0.8433418803418775	0.1279890109890066	-0.6319804639804631
831	-2.0144163614163593	-0.227080586080584	-0.9802026862026874	-0.4146105006105032	-0.803641025641022	-0.8189218559218567	0.18903907203907722	-0.9006007326007328
832	-2.2586166056166	-0.5079108669108647	-1.2976630036630081	-0.756490842490843	-0.3885006105006119	-0.8311318681318662	0.10356898656898583	-0.5343003663003623
833	-2.0632564102564097	-0.26371062271062495	-0.8947326007325977	-0.658810744810743	-0.5350207570207623	-0.6357716727716778	0.28671916971916656	-0.8517606837606833
834	-2.29524664224664	-0.202660561660565	-1.1389328449328473	-0.536710622710624	-0.5960708180708223	-0.8921819291819271	-0.06737118437118361	-0.6930305250305233
835	-2.270826617826619	-0.4102307692307745	-1.1023028083028072	-0.7687008547008525	-0.46176068376068313	-0.7334517704517671	0.35997924297924666	-0.6564004884004824
836	-2.429556776556779	-0.202660561660565	-0.9802026862026874	-0.597760683760683	-0.5838608058608012	-0.8067118437118472	0.06693894993894667	-0.7662905982906025
837	-2.3440866910866895	-0.4468608058608039	-1.126722832722828	-0.7442808302808335	-0.3152405372405318	-0.8067118437118472	0.14019902319902589	-0.6564004884004824
838	-2.234196581196579	-0.056140415140415456	-0.9802026862026874	-0.4878705738705744	-0.6815409035409012	-0.9410219780219766	0.27450915750915617	-0.7907106227106215
839	-2.51502686202686	-0.27592063492063534	-1.2610329670329672	-0.7687008547008525	-0.3762905982906024	-0.7822918192918167	0.2500891330891363	-0.5343003663003623
840	-2.3807167277167305	-0.202660561660565	-0.8947326007325977	-0.6466007326007344	-0.5472307692307719	-0.7212417582417567	0.3355592185592161	-0.7785006105006129
841	-2.4783968253968287	0.004909645909646265	-1.0778827838827882	-0.5855506715506735	-0.5838608058608012	-0.8677619047619063	0.030308913308916385	-0.6197704517704528
842	-2.41734676434676	-0.2148705738705754	-1.0778827838827882	-0.732070818070824	-0.5106007326007327	-0.6846117216117176	0.35997924297924666	-0.6564004884004824
843	-2.5394468864468904	-0.056140415140415456	-0.9924126984126977	-0.4878705738705744	-0.6937509157509116	-0.9410219780219766	0.09135897435897633	-0.6197704517704528
844	-2.5760769230769207	-0.36139072039072495	-1.0778827838827882	-0.8541709401709439	-0.44955067155067097	-0.48925152625152646	0.14019902319902589	-0.6686105006105034
845	-2.331876678876681	0.07816971916971482	-0.8458925518925473	-0.4878705738705744	-0.803641025641022	-0.8433418803418775	0.10356898656898583	-0.6808205128205129
846	-2.6249169719169703	-0.11719047619047451	-1.2732429792429776	-0.756490842490843	-0.5228107448107413	-0.6846117216117176	0.21345909645909622	-0.48546031746031276
847	-2.4783968253968287	-0.17824053724053446	-0.8581025641025684	-0.6466007326007344	-0.6449108669108621	-0.574721611721617	0.23787912087912588	-0.7785006105006129
848	-2.5272368742368703	-0.031720390720394676	-1.0290427350427387	-0.5855506715506735	-0.6449108669108621	-0.7822918192918167	-0.006321123321123667	-0.5831404151404118
849	-2.41734676434676	-0.16603052503052407	-1.0656727716727672	-0.7442808302808335	-0.6082808302808318	-0.6235616605616567	0.23787912087912588	-0.7662905982906025
850	-2.4661868131868103	0.10258974358974449	-0.9191526251526283	-0.4512405372405335	-0.6571208791208822	-0.8677619047619063	0.030308913308916385	-0.47325030525030326
851	-2.649336996337001	-0.227080586080584	-1.1511428571428568	-0.8541709401709439	-0.46176068376068313	-0.4648315018314977	0.27450915750915617	-0.6564004884004824
852	-2.3196666666666705	0.02932967032966527	-0.7848424908424882	-0.5855506715506735	-0.7425909645909612	-0.7456617826617873	-0.11621123321123311	-0.7418705738705729
853	-2.5272368742368703	-0.06835042735042407	-1.2244029304029271	-0.756490842490843	-0.5716507936507917	-0.6724017094017072	0.10356898656898583	-0.5831404151404118
854	-2.5028168498168495	-0.17824053724053446	-0.9679926739926779	-0.7442808302808335	-0.6327008547008517	-0.5991416361416377	0.042518925518926776	-0.717450549450553
855	-2.6371269841269798	-0.019510378510374515	-1.0534627594627577	-0.6466007326007344	-0.6571208791208822	-0.7578717948717977	-0.11621123321123311	-0.6564004884004824
856	-2.51502686202686	-0.26371062271062495	-1.1023028083028072	-0.7687008547008525	-0.6327008547008517	-0.574721611721617	-0.030741147741144448	-0.8883907203907233
857	-2.3440866910866895	0.11479975579975488	-1.0046227106227081	-0.597760683760683	-0.6449108669108621	-0.8067118437118472	-0.18947130647130256	-0.49767032967033203
858	-2.6249169719169703	-0.19045054945054485	-1.163352869352868	-0.8541709401709439	-0.4007106227106223	-0.5014615384615368	0.06693894993894667	-0.7785006105006129
859	-2.36850671550672	-0.06835042735042407	-0.8214725274725274	-0.6099706959706934	-0.5594407814407822	-0.7456617826617873	-0.39704151404151383	-0.717450549450553
860	-2.4539768009768	0.09037973137973587	-1.1999829059829072	-0.756490842490843	-0.33966056166056235	-0.5991416361416377	-0.17726129426129306	-0.6075604395604424
861	-2.392926739926739	-0.10498046398046501	-1.0046227106227081	-0.732070818070824	-0.3885006105006119	-0.6724017094017072	-0.28715140415140344	-0.7785006105006129
862	-2.4783968253968287	0.06595970695970532	-1.0290427350427387	-0.8419609279609237	-0.13209035409035286	-0.5869316239316273	-0.38483150183150344	-0.5343003663003623
863	-2.5028168498168495	-0.28813064713064396	-1.1389328449328473	-0.6832307692307735	-0.3762905982906024	-0.6479816849816873	-0.29936141636141383	-0.9250207570207625
864	-2.270826617826619	0.13921978021978543	-0.9313626373626369	-0.5855506715506735	-0.20535042735043207	-0.8311318681318662	-0.5801916971916947	-0.5465103785103833
865	-2.5272368742368703	-0.11719047619047451	-1.2121929181929176	-0.8297509157509133	0.026639804639807085	-0.5136715506715472	-0.213891330891334	-0.7296605616605634
866	-2.331876678876681	-0.14161050061050506	-0.9069426129426073	-0.573340659340664	-0.1931404151404128	-0.7822918192918167	-0.6534517704517739	-0.7540805860805824
867	-2.429556776556779	-0.019510378510374515	-1.1511428571428568	-0.732070818070824	0.05105982905982798	-0.6846117216117176	-0.4825115995116043	-0.6441904761904738
868	-2.36850671550672	-0.19045054945054485	-1.1023028083028072	-0.6343907203907222	-0.09546031746032169	-0.7700818070818081	-0.5069316239316233	-0.7540805860805824
869	-2.2830366300366296	0.16363980463980443	-1.0290427350427387	-0.7687008547008525	0.29526007326006776	-0.6357716727716778	-0.6656617826617843	-0.6075604395604424
870	-2.6004969474969495	-0.27592063492063534	-1.0778827838827882	-0.732070818070824	0.12431990231989742	-0.7212417582417567	-0.6046117216117244	-0.8639706959706936
871	-2.3074566544566504	0.10258974358974449	-1.0656727716727672	-0.561130647130643	0.13652991452991847	-0.8189218559218567	-0.7511318681318633	-0.5953504273504231
872	-2.4417667887667895	0.02932967032966527	-1.285452991452988	-0.756490842490843	0.3196800976800983	-0.6357716727716778	-0.5069316239316233	-0.8029206349206337
873	-2.4661868131868103	-0.019510378510374515	-0.9924126984126977	-0.6466007326007344	0.17315995115994876	-0.7822918192918167	-0.8121819291819339	-0.6930305250305233
874	-2.4661868131868103	0.13921978021978543	-1.2121929181929176	-0.8419609279609237	0.5272503052503078	-0.5503015873015882	-0.7145018315018339	-0.7296605616605634
875	-2.41734676434676	-0.17824053724053446	-1.126722832722828	-0.4878705738705744	0.16094993894993836	-1.0020720390720375	-0.7389218559218547	-0.6930305250305233
876	-2.1853565323565296	0.22468986568986526	-1.126722832722828	-0.8053308913308925	0.563880341880338	-0.5991416361416377	-0.7633418803418834	-0.5709304029304023
877	-2.4417667887667895	-0.12940048840048402	-1.1999829059829072	-0.7198608058608029	0.36852014652014786	-0.7578717948717977	-0.8121819291819339	-0.8883907203907233
878	-2.270826617826619	0.06595970695970532	-0.9924126984126977	-0.6343907203907222	0.38073015873015825	-0.8067118437118472	-0.8243919413919443	-0.6075604395604424
879	-2.270826617826619	0.06595970695970532	-1.3587130647130672	-0.8175409035409029	0.5394603174603181	-0.5869316239316273	-0.6900818070818033	-0.7418705738705729
880	-2.29524664224664	-0.043930402930405066	-1.0534627594627577	-0.6343907203907222	0.4539902319902277	-0.8067118437118472	-0.8732319902319938	-0.6441904761904738
881	-2.270826617826619	0.09037973137973587	-1.1511428571428568	-0.9396410256410237	0.7592405372405389	-0.5136715506715472	-0.7511318681318633	-0.8761807081807129
882	-2.3074566544566504	-0.11719047619047451	-1.2244029304029271	-0.5245006105006136	0.4051501831501879	-0.9410219780219766	-0.9098620268620232	-0.6197704517704528
883	-2.0510463980464	0.24910989010988516	-1.2121929181929176	-0.7931208791208733	0.7470305250305276	-0.6601916971916968	-0.6534517704517739	-0.6564004884004824
884	-2.2830366300366296	-0.056140415140415456	-1.2976630036630081	-0.756490842490843	0.6371404151404181	-0.7456617826617873	-0.9098620268620232	-0.7662905982906025
885	-2.099886446886449	0.07816971916971482	-1.0656727716727672	-0.6343907203907222	0.600510378510378	-0.7578717948717977	-0.9098620268620232	-0.5465103785103833
886	-2.099886446886449	0.12700976800976527	-1.322083028083028	-0.7931208791208733	0.7958705738705789	-0.7212417582417567	-0.7999719169719146	-0.717450549450553
887	-2.0388363858363907	0.004909645909646265	-1.126722832722828	-0.536710622710624	0.6249304029303979	-0.8677619047619063	-0.9709120879120832	-0.39999023199023204
888	-1.9655763125763097	0.1758498168498157	-1.126722832722828	-0.8908009768009733	0.8447106227106276	-0.5503015873015882	-0.8610219780219834	-0.8029206349206337
889	-2.20977655677656	-0.17824053724053446	-1.0290427350427387	-0.536710622710624	0.5883003663003685	-0.953231990231987	-1.068592185592185	-0.6075604395604424
890	-1.8801062271062299	0.15142979242979582	-1.2488229548229586	-0.7809108669108638	0.8202905982905979	-0.696821733821736	-0.6778717948717938	-0.5587203907203928
891	-2.0510463980464	-0.056140415140415456	-1.2976630036630081	-0.732070818070824	0.7348205128205083	-0.7700818070818081	-0.9098620268620232	-0.6564004884004824
892	-2.0144163614163593	-0.11719047619047451	-1.0412527472527473	-0.6466007326007344	0.7348205128205083	-0.855551892551887	-0.9342820512820538	-0.5343003663003623
893	-2.0266263736263697	0.01711965811965488	-1.3098730158730167	-0.7809108669108638	0.7104004884004875	-0.8677619047619063	-0.7999719169719146	-0.7296605616605634
894	-2.0144163614163593	-0.14161050061050506	-1.1877728937728969	-0.536710622710624	0.7836605616605579	-0.8677619047619063	-0.9953321123321137	-0.37557020757021303
895	-1.7580061050061002	0.15142979242979582	-1.322083028083028	-0.9030109890109934	0.9301807081807083	-0.696821733821736	-0.7022918192918235	-0.7418705738705729
896	-2.1243064713064697	-0.2392905982905944	-1.1145128205128176	-0.6466007326007344	0.6859804639804676	-0.9410219780219766	-1.105222222222224	-0.48546031746031276
897	-1.9167362637362602	-0.08056043956044512	-1.2366129426129482	-0.756490842490843	0.9057606837606786	-0.696821733821736	-0.7022918192918235	-0.49767032967033203
898	-1.9289462759462803	-0.10498046398046501	-1.3465030525030568	-0.7687008547008525	0.8080805860805884	-0.8189218559218567	-0.9464920634920642	-0.6319804639804631
899	-2.0266263736263697	-0.27592063492063534	-1.1145128205128176	-0.732070818070824	0.8935506715506683	-0.7822918192918167	-0.8610219780219834	-0.5098803418803424
900	-1.953366300366301	-0.202660561660565	-1.322083028083028	-0.7198608058608029	0.7104004884004875	-0.8921819291819271	-0.8488119658119633	-0.6808205128205129
901	-2.07546642246642	-0.4346507936507953	-1.0534627594627577	-0.6221807081807038	0.8935506715506683	-0.8677619047619063	-0.8976520146520146	-0.4122002442002424
902	-1.8434761904761907	-0.12940048840048402	-1.4930231990231975	-0.9518510378510332	0.9790207570207579	-0.7090317460317481	-0.8366019536019538	-0.6319804639804631
903	-2.0632564102564097	-0.5323308913308935	-1.1877728937728969	-0.658810744810743	0.7470305250305276	-0.8921819291819271	-1.0563821733821728	-0.47325030525030326
904	-1.9777863247863299	-0.4224407814407849	-1.285452991452988	-0.8541709401709439	0.9912307692307682	-0.7578717948717977	-0.7877619047619042	-0.5098803418803424
905	-1.9167362637362602	-0.4346507936507953	-1.383133089133088	-0.8053308913308925	0.6859804639804676	-1.0020720390720375	-0.9342820512820538	-0.5098803418803424
906	-1.9167362637362602	-0.5933809523809552	-1.1755628815628776	-0.8297509157509133	1.1133308913308881	-0.6113516483516463	-0.8854420024420033	-0.5098803418803424
907	-1.8801062271062299	-0.36139072039072495	-1.2366129426129482	-0.8663809523809543	0.7836605616605579	-0.9410219780219766	-0.8976520146520146	-0.6319804639804631
908	-2.0632564102564097	-0.8742112332112342	-0.9557826617826577	-0.732070818070824	0.8325006105006074	-0.8921819291819271	-0.8976520146520146	-0.3145201465201433
909	-1.8556862026861993	-0.5201208791208751	-1.383133089133088	-0.9152210012210038	0.9423907203907178	-0.696821733821736	-0.8243919413919443	-0.5709304029304023
910	-1.9777863247863299	-0.7276910866910846	-1.1999829059829072	-0.7931208791208733	0.7470305250305276	-0.928811965811968	-1.0930122100122137	-0.4488302808302825
911	-1.941156288156289	-0.8497912087912045	-1.1389328449328473	-0.9152210012210038	0.8813406593406579	-0.7578717948717977	-0.8121819291819339	-0.4488302808302825
912	-2.0144163614163593	-0.7276910866910846	-1.322083028083028	-0.6343907203907222	0.6859804639804676	-0.9898620268620262	-1.0319621489621538	-0.2656800976800929
913	-1.9289462759462803	-0.9596813186813149	-1.1023028083028072	-1.012901098901102	1.0278608058608083	-0.6357716727716778	-0.7633418803418834	-0.4122002442002424
914	-1.8190561660561708	-0.6910610500610446	-1.383133089133088	-0.9762710622710629	0.7592405372405389	-0.9166019536019576	-1.129642246642243	-0.46104029304029287
915	-2.0266263736263697	-1.0329413919413941	-0.9802026862026874	-0.7687008547008525	0.8447106227106276	-0.8311318681318662	-0.8366019536019538	-0.2168400488400531
916	-1.9045262515262498	-0.8497912087912045	-1.2976630036630081	-1.0617411477411436	0.8691306471306484	-0.7945018315018377	-0.8854420024420033	-0.4488302808302825
917	-1.9777863247863299	-0.9108412698412733	-1.1389328449328473	-0.9030109890109934	0.7958705738705789	-0.9410219780219766	-0.9953321123321137	-0.27789010989011304
918	-1.9899963369963403	-1.0207313797313748	-1.1023028083028072	-1.0373211233211228	1.0278608058608083	-0.6601916971916968	-0.8366019536019538	-0.5220903540903528
919	-2.0022063492063507	-0.9108412698412733	-1.2244029304029271	-0.8175409035409029	0.6493504273504285	-1.0997521367521366	-0.9342820512820538	-0.16800000000000265
920	-2.0632564102564097	-1.1794615384615348	-1.0290427350427387	-1.0251111111111142	1.0522808302808282	-0.7578717948717977	-0.6534517704517739	-0.2534700854700816
921	-1.8068461538461498	-0.7643211233211256	-1.3587130647130672	-1.0006910866910836	0.8080805860805884	-0.928811965811968	-1.1174322344322345	-0.3267301587301626
922	-2.0266263736263697	-1.0939914529914558	-0.9557826617826577	-0.8785909645909629	0.8935506715506683	-0.9166019536019576	-0.8976520146520146	-0.18021001221001215
923	-1.9045262515262498	-0.9596813186813149	-1.2244029304029271	-1.0495311355311332	0.9423907203907178	-0.8677619047619063	-0.8610219780219834	-0.3267301587301626
924	-1.9655763125763097	-0.9474713064713045	-1.1389328449328473	-0.7076507936507943	0.8935506715506683	-0.9898620268620262	-0.9342820512820538	-0.14357997557997298
925	-1.941156288156289	-1.0817814407814454	-1.0290427350427387	-1.1960512820512845	1.015650793650798	-0.8189218559218567	-0.7999719169719146	-0.5220903540903528
926	-1.941156288156289	-0.8497912087912045	-1.1023028083028072	-0.8419609279609237	0.7226105006104979	-1.1608021978021965	-1.007542124542124	-0.16800000000000265
927	-2.1243064713064697	-1.2405115995116036	-0.8825225885225874	-0.9274310134310124	1.0034407814407778	-0.8433418803418775	-0.7389218559218547	-0.3511501831501825
928	-1.8312661782661803	-0.9230512820512855	-1.1877728937728969	-1.0251111111111142	0.8447106227106276	-1.014282051282047	-1.0319621489621538	-0.338940170940173
929	-2.0144163614163593	-1.1306214896214843	-0.8825225885225874	-0.8908009768009733	0.8447106227106276	-1.0753321123321158	-0.8488119658119633	-0.2412600732600721
930	-1.941156288156289	-1.1428315018315054	-0.9679926739926779	-0.9762710622710629	0.8691306471306484	-1.0020720390720375	-0.8610219780219834	-0.436620268620273
931	-2.07546642246642	-1.0695714285714244	-0.9924126984126977	-0.6954407814407839	0.9546007326007282	-1.0631221001220974	-0.9342820512820538	-0.18021001221001215
932	-1.9655763125763097	-1.3259816849816843	-0.8703125763125787	-1.171631257631253	0.9057606837606786	-0.9654420024420072	-0.8488119658119633	-0.5709304029304023
933	-1.8068461538461498	-0.9963113553113541	-1.0168327228327265	-0.8419609279609237	0.7104004884004875	-1.270692307692307	-0.9953321123321137	-0.27789010989011304
934	-2.099886446886449	-1.3504017094017051	-0.7604224664224675	-0.9884810744810733	0.9546007326007282	-1.0020720390720375	-0.6534517704517739	-0.4488302808302825
935	-1.8678962148962106	-1.0939914529914558	-1.0290427350427387	-1.0617411477411436	0.7226105006104979	-1.148592185592187	-0.9342820512820538	-0.37557020757021303
936	-1.9655763125763097	-1.155041514041514	-0.748212454212458	-0.8908009768009733	0.9179706959706988	-1.1608021978021965	-0.7145018315018339	-0.37557020757021303
937	-2.0388363858363907	-1.2283015873015852	-0.809262515262517	-1.110581196581194	0.6127203907203875	-1.246272283272288	-0.8121819291819339	-0.39999023199023204
938	-2.0388363858363907	-1.1306214896214843	-0.8214725274725274	-0.7931208791208733	0.856920634920638	-1.1852222222222173	-0.7877619047619042	-0.3145201465201433
939	-2.1243064713064697	-1.3504017094017051	-0.748212454212458	-1.1227912087912035	0.8080805860805884	-1.111962148962147	-0.7999719169719146	-0.5220903540903528
940	-1.8923162393162394	-1.0085213675213653	-0.809262515262517	-0.9274310134310124	0.6249304029303979	-1.2951123321123268	-0.7877619047619042	-0.3511501831501825
941	-2.0876764346764305	-1.2893516483516443	-0.5284322344322381	-0.9640610500610525	0.7836605616605579	-1.087542124542128	-0.5679816849816841	-0.48546031746031276
942	-2.0022063492063507	-1.2405115995116036	-0.7970525030524978	-1.0617411477411436	0.5883003663003685	-1.2584822954822983	-0.8976520146520146	-0.47325030525030326
943	-2.0022063492063507	-1.191671550671555	-0.6016923076923066	-0.9640610500610525	0.8691306471306484	-1.0020720390720375	-0.6778717948717938	-0.6319804639804631
944	-1.953366300366301	-1.3504017094017051	-0.6016923076923066	-1.0495311355311332	0.4295702075702087	-1.3805824175824173	-0.8243919413919443	-0.49767032967033203
945	-1.9655763125763097	-1.057361416361415	-0.6749523809523779	-0.8297509157509133	0.6493504273504285	-1.2340622710622668	-0.49472161172161383	-0.37557020757021303
946	-2.1853565323565296	-1.4602918192918253	-0.6871623931623962	-1.0617411477411436	0.600510378510378	-1.1852222222222173	-0.6534517704517739	-0.6319804639804631
947	-1.9289462759462803	-1.057361416361415	-0.7360024420024378	-0.9152210012210038	0.49062026862026864	-1.3073223443223478	-0.7511318681318633	-0.4244102564102528
948	-2.13651648351648	-1.2771416361416348	-0.455172161172158	-0.8785909645909629	0.6493504273504285	-1.1608021978021965	-0.5435616605616633	-0.5953504273504231
949	-2.07546642246642	-1.2283015873015852	-0.6993724053724084	-0.9640610500610525	0.3318901098901078	-1.405002442002446	-0.7633418803418834	-0.3267301587301626
950	-2.1853565323565296	-1.1672515262515244	-0.4673821733821675	-0.9518510378510332	0.698190476190478	-1.0020720390720375	-0.5557716727716737	-0.7052405372405426
951	-2.173146520146521	-1.313771672771674	-0.6016923076923066	-1.0617411477411436	0.3074700854700879	-1.3805824175824173	-0.8243919413919443	-0.6075604395604424
952	-1.9655763125763097	-1.0451514041514045	-0.35749206349206775	-0.8175409035409029	0.5028302808302781	-1.209642246642247	-0.3604114774114738	-0.5343003663003623
953	-2.270826617826619	-1.3015616605616653	-0.5406422466422485	-1.0739511599511637	0.5150402930402983	-1.1608021978021965	-0.6534517704517739	-0.7052405372405426
954	-2.112096459096461	-1.0695714285714244	-0.6505323565323571	-0.9030109890109934	0.39294017094016775	-1.3073223443223478	-0.5679816849816841	-0.48546031746031276
955	-2.13651648351648	-1.0939914529914558	-0.39412210012209714	-1.0251111111111142	0.4051501831501879	-1.111962148962147	-0.5557716727716737	-0.7418705738705729
956	-2.1853565323565296	-1.1672515262515244	-0.5284322344322381	-0.8175409035409029	0.25863003663003836	-1.3927924297924277	-0.6412417582417635	-0.4122002442002424
957	-2.2830366300366296	-0.9963113553113541	-0.4063321123321182	-0.9030109890109934	0.5883003663003685	-1.0631221001220974	-0.4214615384615337	-0.7907106227106215
958	-2.3196666666666705	-1.2771416361416348	-0.6871623931623962	-0.9518510378510332	0.24642002442002797	-1.3561623931623974	-0.7633418803418834	-0.5831404151404118
959	-2.07546642246642	-0.8742112332112342	-0.3330720390720372	-0.7687008547008525	0.47841025641025825	-1.2218522588522573	-0.4458815628815634	-0.6686105006105034
960	-2.3562967032967	-1.2038815628815644	-0.4063321123321182	-1.0251111111111142	0.4417802197802182	-1.2340622710622668	-0.5801916971916947	-0.7785006105006129
961	-2.20977655677656	-0.9841013431013446	-0.5406422466422485	-0.9030109890109934	0.35631013431013747	-1.3317423687423668	-0.5679816849816841	-0.6808205128205129
962	-2.2464065934065904	-1.0085213675213653	-0.3208620268620286	-1.1594212454212436	0.4051501831501879	-1.1974322344322366	-0.4703015873015833	-0.9128107448107423
963	-2.270826617826619	-1.0695714285714244	-0.5284322344322381	-0.7687008547008525	0.3074700854700879	-1.405002442002446	-0.5679816849816841	-0.5587203907203928
964	-2.1609365079365106	-0.8497912087912045	-0.35749206349206775	-0.9396410256410237	0.5150402930402983	-1.1730122100122078	-0.4214615384615337	-0.8883907203907233
965	-2.490606837606841	-1.1184114774114748	-0.6139023199023179	-0.9518510378510332	0.35631013431013747	-1.3317423687423668	-0.6900818070818033	-0.6808205128205129
966	-2.20977655677656	-0.8009511599511647	-0.3330720390720372	-0.8175409035409029	0.47841025641025825	-1.246272283272288	-0.433671550671553	-0.7296605616605634
967	-2.3196666666666705	-1.0207313797313748	-0.28423199023198764	-0.9030109890109934	0.29526007326006776	-1.3073223443223478	-0.6046117216117244	-0.7540805860805824
968	-2.392926739926739	-0.9718913308913351	-0.5040122100122075	-0.732070818070824	0.5516703296703285	-1.111962148962147	-0.5557716727716737	-0.7540805860805824
969	-2.3562967032967	-0.8620012210012238	-0.28423199023198764	-1.0861611721611732	0.36852014652014786	-1.2218522588522573	-0.5435616605616633	-0.8395506715506729
970	-2.429556776556779	-0.9230512820512855	-0.6139023199023179	-0.8297509157509133	0.2342100122100078	-1.405002442002446	-0.6046117216117244	-0.6564004884004824
971	-2.20977655677656	-0.7521111111111152	-0.11329181929181731	-0.8908009768009733	0.49062026862026864	-1.1241721611721573	-0.4214615384615337	-0.8517606837606833
972	-2.4661868131868103	-0.9963113553113541	-0.47959218559218675	-0.9762710622710629	0.2342100122100078	-1.3927924297924277	-0.7633418803418834	-0.7052405372405426
973	-2.331876678876681	-0.7643211233211256	-0.27202197802197725	-0.8663809523809543	0.35631013431013747	-1.246272283272288	-0.5069316239316233	-0.8517606837606833
974	-2.331876678876681	-0.8620012210012238	-0.1865518925518974	-1.0739511599511637	0.13652991452991847	-1.4416324786324772	-0.6412417582417635	-0.6441904761904738
975	-2.429556776556779	-0.9352612942612941	-0.3330720390720372	-0.7198608058608029	0.4295702075702087	-1.1241721611721573	-0.5679816849816841	-0.8151306471306423
976	-2.29524664224664	-0.8620012210012238	-0.2109719169719182	-1.0251111111111142	0.27084004884004875	-1.2829023199023173	-0.7145018315018339	-0.8273406593406625
977	-2.4661868131868103	-0.9230512820512855	-0.49180219780219714	-0.8297509157509133	0.20978998778998792	-1.2951123321123268	-0.6412417582417635	-0.6686105006105034
978	-2.2586166056166	-0.7032710622710638	-0.0034017094017069205	-0.8663809523809543	0.3318901098901078	-1.1608021978021965	-0.4580915750915738	-0.8639706959706936
979	-2.4661868131868103	-1.0085213675213653	-0.29644200244199803	-0.9152210012210038	0.14873992673992797	-1.3439523809523772	-0.7267118437118425	-0.6930305250305233
980	-2.3440866910866895	-0.7765311355311342	-0.2109719169719182	-0.7809108669108638	0.39294017094016775	-1.111962148962147	-0.49472161172161383	-0.9494407814407824
981	-2.3562967032967	-0.8253711843711837	-0.10108180708180692	-1.0006910866910836	-0.02220024420024247	-1.4660525030525078	-0.5679816849816841	-0.6075604395604424
982	-2.4051367521367504	-0.9108412698412733	-0.2109719169719182	-0.7198608058608029	0.29526007326006776	-1.087542124542128	-0.29936141636141383	-0.8883907203907233
983	-2.2219865689865697	-0.7643211233211256	0.057648351648353025	-1.0373211233211228	0.25863003663003836	-1.2340622710622668	-0.6656617826617843	-0.8639706959706936
984	-2.5394468864468904	-0.9474713064713045	-0.3086520146520164	-0.8419609279609237	0.07547985347985764	-1.2829023199023173	-0.5191416361416328	-0.7418705738705729
985	-2.2830366300366296	-0.5933809523809552	0.09427838827839308	-0.8419609279609237	0.2342100122100078	-1.0997521367521366	-0.433671550671553	-0.9006007326007328
986	-2.4417667887667895	-0.8864212454212446	-0.07666178266177814	-0.9518510378510332	0.002219780219777423	-1.2951123321123268	-0.6168217338217339	-0.717450549450553
987	-2.429556776556779	-0.7643211233211256	-0.06445177045176687	-0.7931208791208733	0.3196800976800983	-1.0387020757020766	-0.4703015873015833	-1.0593308913308928
988	-2.41734676434676	-0.7765311355311342	0.10648840048840258	-0.9884810744810733	-0.04662026862027213	-1.3439523809523772	-0.6168217338217339	-0.7052405372405426
989	-2.490606837606841	-0.739901098901095	-0.1255018315018277	-0.658810744810743	0.2219999999999983	-1.0997521367521366	-0.28715140415140344	-0.9006007326007328
990	-2.2830366300366296	-0.7154810744810742	0.17974847374847203	-0.9518510378510332	0.09989987789987842	-1.246272283272288	-0.6290317460317443	-0.8639706959706936
991	-2.51502686202686	-0.9841013431013446	-0.17434188034187725	-0.8541709401709439	-0.009990231990232079	-1.246272283272288	-0.4458815628815634	-0.8395506715506729
992	-2.3807167277167305	-0.6910610500610446	0.13090842490842247	-0.8419609279609237	0.11210989010988792	-1.111962148962147	-0.4703015873015833	-0.8517606837606833
993	-2.3196666666666705	-0.9108412698412733	0.033228327228332244	-0.7442808302808335	-0.15651037851038163	-1.1974322344322366	-0.5557716727716737	-0.6930305250305233
994	-2.4539768009768	-0.8131611721611751	-0.02782173382173836	-0.8785909645909629	0.12431990231989742	-1.050912087912087	-0.3604114774114738	-1.0227008547008536
995	-2.270826617826619	-0.7521111111111152	0.09427838827839308	-1.0495311355311332	-0.20535042735043207	-1.3195323565323565	-0.6656617826617843	-0.7418705738705729
996	-2.5638669108669094	-0.8009511599511647	-0.08887179487179742	-0.7809108669108638	-0.04662026862027213	-1.0264920634920662	-0.26273137973138355	-0.9372307692307729
997	-2.2586166056166	-0.6422210012210048	0.20416849816850258	-0.9884810744810733	-0.13209035409035286	-1.1974322344322366	-0.5679816849816841	-0.8639706959706936
998	-2.4539768009768	-0.9596813186813149	-0.10108180708180692	-0.8785909645909629	-0.1931404151404128	-1.111962148962147	-0.4214615384615337	-0.8517606837606833
999	-2.4051367521367504	-0.6544310134310143	0.09427838827839308	-0.9762710622710629	-0.266400488400492	-1.1974322344322366	-0.37262148962149394	-0.8517606837606833
1000	-2.3440866910866895	-0.7765311355311342	0.057648351648353025	-0.7931208791208733	-0.3152405372405318	-1.1730122100122078	-0.49472161172161383	-0.717450549450553
1001	-2.3807167277167305	-0.7643211233211256	0.008808302808301693	-0.8541709401709439	-0.14430036630036147	-1.050912087912087	-0.3604114774114738	-1.0349108669108622
1002	-2.1487264957265	-0.7032710622710638	0.008808302808301693	-0.9640610500610525	-0.36408058608058136	-1.246272283272288	-0.5191416361416328	-0.8029206349206337
1003	-2.41734676434676	-0.8497912087912045	-0.08887179487179742	-0.7687008547008525	-0.25419047619048163	-1.0997521367521366	-0.26273137973138355	-0.8883907203907233
1004	-2.1487264957265	-0.5933809523809552	0.15532844932845302	-0.9518510378510332	-0.3152405372405318	-1.2218522588522573	-0.433671550671553	-0.8151306471306423
1005	-2.3074566544566504	-0.9108412698412733	-0.08887179487179742	-0.6832307692307735	-0.13209035409035286	-0.9654420024420072	-0.29936141636141383	-1.0837509157509118
1006	-2.29524664224664	-0.739901098901095	0.06985836385836253	-1.0739511599511637	-0.42513064713065196	-1.246272283272288	-0.335991452991453	-0.8395506715506729
1007	-2.2219865689865697	-0.7643211233211256	0.033228327228332244	-0.7809108669108638	-0.47397069597069175	-1.148592185592187	-0.11621123321123311	-0.8395506715506729
1008	-2.3074566544566504	-0.7032710622710638	0.15532844932845302	-0.8785909645909629	-0.33966056166056235	-1.0631221001220974	-0.2505213675213643	-1.0349108669108622
1009	-2.0388363858363907	-0.6910610500610446	-0.0034017094017069205	-0.9884810744810733	-0.5960708180708223	-1.246272283272288	-0.335991452991453	-0.8517606837606833
1010	-2.2464065934065904	-0.9230512820512855	-0.1255018315018277	-0.8541709401709439	-0.4129206349206309	-1.0631221001220974	-0.05516117216117322	-0.9982808302808328
1011	-2.099886446886449	-0.6300109890109953	0.17974847374847203	-0.9396410256410237	-0.6082808302808318	-1.2951123321123268	-0.27494139194139394	-0.6686105006105034
1012	-2.0022063492063507	-0.8620012210012238	-0.1255018315018277	-0.7198608058608029	-0.2908205128205128	-1.014282051282047	-0.06737118437118361	-1.1081709401709432
1013	-2.1243064713064697	-0.8253711843711837	0.045438339438342634	-1.1594212454212436	-0.5350207570207623	-1.2584822954822983	-0.29936141636141383	-0.9128107448107423
1014	-1.9777863247863299	-0.7521111111111152	0.008808302808301693	-0.8663809523809543	-0.5228107448107413	-1.1363821733821775	0.05472893772893628	-0.8273406593406625
1015	-2.2586166056166	-0.7887411477411446	0.06985836385836253	-0.9396410256410237	-0.4129206349206309	-1.111962148962147	-0.06737118437118361	-1.0227008547008536
1016	-1.9777863247863299	-0.6300109890109953	0.06985836385836253	-1.0373211233211228	-0.5960708180708223	-1.2218522588522573	-0.07958119658119395	-0.7907106227106215
1017	-2.1853565323565296	-0.9474713064713045	-0.08887179487179742	-0.8419609279609237	-0.3030305250305214	-1.087542124542128	0.005888888888885835	-1.0104908424908432
1018	-2.1853565323565296	-0.6788510378510351	0.13090842490842247	-1.1227912087912035	-0.7792210012210012	-1.3927924297924277	-0.06737118437118361	-0.6441904761904738
1019	-2.0632564102564097	-0.7643211233211256	-0.04003174603174786	-0.732070818070824	-0.36408058608058136	-0.9410219780219766	0.16461904761904667	-0.9860708180708126
1020	-2.1975665445665507	-0.8620012210012238	0.11869841269841208	-1.0251111111111142	-0.6204908424908413	-1.2584822954822983	-0.18947130647130256	-0.8517606837606833
1021	-1.9655763125763097	-0.7643211233211256	-0.13771184371184786	-0.8663809523809543	-0.5106007326007327	-1.111962148962147	0.22566910866910572	-0.7785006105006129
1022	-2.3196666666666705	-0.9474713064713045	0.033228327228332244	-0.8297509157509133	-0.47397069597069175	-1.0631221001220974	0.030308913308916385	-0.9372307692307729
1023	-2.0022063492063507	-0.6788510378510351	0.021018315018312084	-0.9152210012210038	-0.6082808302808318	-1.1974322344322366	0.06693894993894667	-0.7052405372405426
1024	-2.0632564102564097	-0.8742112332112342	-0.08887179487179742	-0.8053308913308925	-0.43734065934066235	-0.9776520146520176	0.16461904761904667	-1.0227008547008536
1025	-2.0632564102564097	-0.7765311355311342	0.057648351648353025	-1.0373211233211228	-0.7303809523809526	-1.246272283272288	0.018098901098896225	-0.6930305250305233
1026	-2.099886446886449	-0.7032710622710638	-0.08887179487179742	-0.6710207570207534	-0.5106007326007327	-0.9410219780219766	0.3111391941391971	-0.9372307692307729
1027	-2.2464065934065904	-0.7521111111111152	0.2652185592185634	-0.9396410256410237	-0.7181709401709422	-1.1241721611721573	-0.006321123321123667	-0.8639706959706936
1028	-1.9167362637362602	-0.7765311355311342	-0.1987619047619078	-0.8175409035409029	-0.7059609279609327	-1.050912087912087	0.2500891330891363	-0.8395506715506729
1029	-2.2464065934065904	-0.9596813186813149	-0.07666178266177814	-0.7931208791208733	-0.6204908424908413	-0.9654420024420072	0.16461904761904667	-0.9494407814407824
1030	-2.0632564102564097	-0.7276910866910846	0.057648351648353025	-0.8175409035409029	-0.6693308913308926	-0.9410219780219766	0.1279890109890066	-0.8029206349206337
1031	-2.1243064713064697	-0.8864212454212446	-0.1865518925518974	-0.7076507936507943	-0.5594407814407822	-0.9166019536019576	0.21345909645909622	-1.0104908424908432
1032	-2.1609365079365106	-0.8009511599511647	-0.05224175824175825	-0.9030109890109934	-0.803641025641022	-1.0631221001220974	0.2500891330891363	-0.7418705738705729
1033	-2.0144163614163593	-0.8131611721611751	-0.17434188034187725	-0.6099706959706934	-0.5594407814407822	-0.8311318681318662	0.3477692307692265	-1.0227008547008536
1034	-2.1975665445665507	-0.8009511599511647	0.11869841269841208	-0.8053308913308925	-0.6693308913308926	-0.9776520146520176	0.09135897435897633	-0.8395506715506729
1035	-1.8678962148962106	-0.6422210012210048	-0.1987619047619078	-0.756490842490843	-0.6571208791208822	-0.8433418803418775	0.35997924297924666	-0.9738608058608023
1036	-2.1243064713064697	-0.9352612942612941	-0.10108180708180692	-0.7687008547008525	-0.7548009768009725	-1.0753321123321158	0.17682905982905617	-0.8029206349206337
1037	-1.9777863247863299	-0.6178009768009742	0.008808302808301693	-0.6710207570207534	-0.6449108669108621	-0.7456617826617873	0.3233492063492066	-0.9494407814407824
1038	-1.941156288156289	-0.7032710622710638	-0.14992185592185647	-0.6832307692307735	-0.5472307692307719	-0.7945018315018377	0.15240903540903716	-1.0104908424908432
1039	-2.0388363858363907	-0.6300109890109953	0.11869841269841208	-0.9030109890109934	-0.7548009768009725	-0.9043919413919375	0.3111391941391971	-0.8151306471306423
1040	-1.8801062271062299	-0.5445409035409057	-0.28423199023198764	-0.6954407814407839	-0.6082808302808318	-0.7334517704517671	0.35997924297924666	-0.9738608058608023
1041	-2.1609365079365106	-0.5933809523809552	0.13090842490842247	-0.8663809523809543	-0.6693308913308926	-0.9043919413919375	0.2500891330891363	-0.8639706959706936
1042	-1.8801062271062299	-0.227080586080584	-0.0034017094017069205	-0.8175409035409029	-0.6082808302808318	-0.696821733821736	0.39660927960927606	-1.0959609279609328
1043	-1.9899963369963403	-0.4102307692307745	-0.05224175824175825	-0.9274310134310124	-0.8158510378510422	-1.0264920634920662	0.28671916971916656	-0.7540805860805824
1044	-1.9777863247863299	-0.202660561660565	0.08206837606837203	-0.7198608058608029	-0.6571208791208822	-0.7212417582417567	0.6652295482295464	-0.8883907203907233
1045	-1.9289462759462803	-0.09277045177045462	-0.02782173382173836	-0.6710207570207534	-0.5960708180708223	-0.7822918192918167	0.18903907203907722	-0.9616507936507936
1046	-2.0266263736263697	0.02932967032966527	0.22858852258852336	-0.9152210012210038	-0.7059609279609327	-0.8677619047619063	0.39660927960927606	-0.7785006105006129
1047	-1.6969560439560394	0.05374969474969493	-0.14992185592185647	-0.756490842490843	-0.5472307692307719	-0.7212417582417567	0.49428937728937605	-0.9494407814407824
1048	-1.9899963369963403	0.01711965811965488	0.13090842490842247	-0.8541709401709439	-0.8280610500610508	-0.9043919413919375	0.28671916971916656	-0.6808205128205129
1049	-1.7702161172161204	0.3223699633699644	0.06985836385836253	-0.7809108669108638	-0.4129206349206309	-0.5258815628815674	0.4454493284493265	-1.0959609279609328
1050	-1.7702161172161204	0.16363980463980443	0.045438339438342634	-1.012901098901102	-0.7303809523809526	-0.8677619047619063	0.2500891330891363	-0.6808205128205129
1051	-1.8556862026861993	0.2979499389499356	0.19195848595848242	-0.8297509157509133	-0.6327008547008517	-0.6846117216117176	0.5553394383394369	-0.9372307692307729
1052	-1.6725360195360204	0.35899999999999554	-0.05224175824175825	-0.7198608058608029	-0.6449108669108621	-0.7578717948717977	0.22566910866910572	-0.9616507936507936
1053	-1.9289462759462803	0.45668009768009465	0.3018485958485919	-0.9030109890109934	-0.7914310134310116	-0.8189218559218567	0.46986935286935616	-0.8517606837606833
1054	-1.6236959706959708	0.5177301587301556	-0.05224175824175825	-0.7442808302808335	-0.6327008547008517	-0.7090317460317481	0.38439926739926655	-0.9494407814407824
1055	-1.7580061050061002	0.3712100122100157	0.20416849816850258	-1.0861611721611732	-0.8646910866910917	-0.9043919413919375	0.3233492063492066	-0.6930305250305233
1056	-1.7457960927960898	0.627620268620266	0.11869841269841208	-0.6466007326007344	-0.5350207570207623	-0.5625115995115968	0.4210293040293066	-0.9860708180708126
1057	-1.6236959706959708	0.4933101343101348	0.08206837606837203	-1.0006910866910836	-0.803641025641022	-0.8677619047619063	0.17682905982905617	-0.717450549450553
1058	-1.7580061050061002	0.6032002442002452	0.10648840048840258	-0.8419609279609237	-0.7059609279609327	-0.6235616605616567	0.5064993894993864	-0.8639706959706936
1059	-1.562645909645909	0.5421501831501861	-0.05224175824175825	-0.7931208791208733	-0.6449108669108621	-0.7090317460317481	0.23787912087912588	-0.9006007326007328
1060	-1.8556862026861993	0.5909902319902357	0.2652185592185634	-0.9396410256410237	-0.7670109890109917	-0.7945018315018377	0.35997924297924666	-0.8395506715506729
1061	-1.5748559218559213	0.847400488400485	-0.01561172161171731	-0.7809108669108638	-0.5960708180708223	-0.7334517704517671	0.3477692307692265	-0.8761807081807129
1062	-1.6847460317460299	0.5787802197802147	0.17974847374847203	-1.0617411477411436	-0.8769010989011021	-0.8189218559218567	0.3111391941391971	-0.7662905982906025
1063	-1.6725360195360204	0.7741404151404155	0.2163785103785112	-0.6954407814407839	-0.5716507936507917	-0.5625115995115968	0.3355592185592161	-1.0593308913308928
1064	-1.6236959706959708	0.7130903540903556	0.06985836385836253	-0.9884810744810733	-0.840271062271063	-0.8189218559218567	0.20124908424908672	-0.8517606837606833
1065	-1.7946361416361394	0.8351904761904755	0.15532844932845302	-0.9396410256410237	-0.7670109890109917	-0.6113516483516463	0.48207936507936566	-0.9128107448107423
1066	-1.3917057387057397	0.7008803418803452	-0.02782173382173836	-0.8663809523809543	-0.7670109890109917	-0.7334517704517671	0.22566910866910572	-0.9006007326007328
1067	-1.72137606837607	0.5787802197802147	0.2652185592185634	-0.9884810744810733	-0.6937509157509116	-0.5014615384615368	0.3477692307692265	-1.0349108669108622
1068	-1.562645909645909	0.8596105006105051	0.08206837606837203	-0.6954407814407839	-0.7548009768009725	-0.8311318681318662	0.3233492063492066	-0.9616507936507936
1069	-1.53822588522589	0.6764603174603155	0.15532844932845302	-1.0617411477411436	-0.9501611721611716	-0.7700818070818081	0.4210293040293066	-0.9128107448107423
1070	-1.6725360195360204	0.7375103785103755	0.14311843711843197	-0.7442808302808335	-0.6449108669108621	-0.6724017094017072	0.3233492063492066	-1.0593308913308928
1071	-1.4161257631257596	0.7130903540903556	0.17974847374847203	-0.9884810744810733	-0.9379511599511621	-0.8799719169719167	0.21345909645909622	-0.9128107448107423
1072	-1.8068461538461498	0.8596105006105051	0.24079853479853197	-0.9152210012210038	-0.9013211233211211	-0.7212417582417567	0.4210293040293066	-1.0471208791208833
1073	-1.4527557997558005	0.847400488400485	-0.06445177045176687	-0.8908009768009733	-0.8891111111111125	-0.9166019536019576	0.20124908424908672	-0.8151306471306423
1074	-1.6114859584859604	0.6398302808302853	0.2652185592185634	-0.9274310134310124	-0.8280610500610508	-0.6357716727716778	0.29892918192917695	-1.230271062271063
1075	-1.59927594627595	0.8962405372405354	0.057648351648353025	-0.8908009768009733	-0.8524810744810716	-0.8311318681318662	0.018098901098896225	-1.0715409035409031
1076	-1.4893858363858405	0.688670329670325	0.08206837606837203	-1.0983711843711828	-1.035631257631262	-0.7578717948717977	0.4210293040293066	-0.9860708180708126
1077	-1.66032600732601	0.8229804639804651	0.057648351648353025	-0.8175409035409029	-0.8769010989011021	-0.6357716727716778	0.23787912087912588	-1.2058510378510432
1078	-1.2573956043955996	0.6642503052503052	0.11869841269841208	-0.9518510378510332	-1.0478412698412725	-0.7945018315018377	0.17682905982905617	-1.0104908424908432
1079	-1.6236959706959708	0.7008803418803452	0.24079853479853197	-0.9274310134310124	-0.8891111111111125	-0.574721611721617	0.3355592185592161	-1.2669010989011031
1080	-1.3917057387057397	0.8596105006105051	0.033228327228332244	-0.8908009768009733	-1.2065714285714324	-0.9410219780219766	0.11577899877899622	-0.8883907203907233
1081	-1.4771758241758195	0.6032002442002452	0.19195848595848242	-0.9396410256410237	-0.9501611721611716	-0.5869316239316273	0.38439926739926655	-1.2424810744810726
1082	-1.50159584859585	0.7375103785103755	0.06985836385836253	-0.8053308913308925	-0.9745811965811924	-0.8067118437118472	0.042518925518926776	-1.0593308913308928
1083	-1.34286568986569	0.6764603174603155	0.11869841269841208	-1.0617411477411436	-1.1333113553113523	-0.8189218559218567	0.3355592185592161	-1.0959609279609328
1084	-1.6236959706959708	0.8351904761904755	-0.0034017094017069205	-0.8419609279609237	-0.9135311355311315	-0.6846117216117176	0.2500891330891363	-1.2669010989011031
1085	-1.2696056166056198	0.5787802197802147	0.033228327228332244	-0.9640610500610525	-1.0844713064713125	-0.8189218559218567	0.20124908424908672	-1.0959609279609328
1086	-1.5138058608058604	0.6032002442002452	0.20416849816850258	-0.9640610500610525	-0.7303809523809526	-0.6113516483516463	0.37218925518925616	-1.413421245421242
1087	-1.44054578754579	0.7619304029304051	-0.05224175824175825	-1.110581196581194	-1.255411477411482	-0.8921819291819271	0.16461904761904667	-1.0471208791208833
1088	-1.306235653235651	0.5055201465201452	0.09427838827839308	-1.0251111111111142	-1.023421245421242	-0.6235616605616567	0.4454493284493265	-1.3767912087912135
1089	-1.403915750915751	0.6520402930402948	-0.07666178266177814	-0.9030109890109934	-1.023421245421242	-0.7212417582417567	0.11577899877899622	-1.2058510378510432
1090	-1.1230854700854702	0.5177301587301556	0.20416849816850258	-1.1350012210012228	-1.1943614163614122	-0.7456617826617873	0.39660927960927606	-1.1570109890109928
1091	-1.53822588522589	0.6764603174603155	0.021018315018312084	-0.8908009768009733	-0.9867912087912107	-0.6357716727716778	0.2500891330891363	-1.2791111111111126
1092	-1.2329755799755788	0.6398302808302853	-0.04003174603174786	-1.0006910866910836	-1.2309914529914514	-0.7945018315018377	0.18903907203907722	-1.230271062271063
1093	-1.403915750915751	0.43226007326007476	0.14311843711843197	-0.7198608058608029	-0.8769010989011021	-0.6357716727716778	0.23787912087912588	-1.3767912087912135
1094	-1.4161257631257596	0.627620268620266	-0.0034017094017069205	-1.0861611721611732	-1.2676214896214923	-0.9043919413919375	0.18903907203907722	-1.1081709401709432
1095	-1.2818156288156302	0.5177301587301556	0.13090842490842247	-0.9762710622710629	-1.0478412698412725	-0.6601916971916968	0.4332393162393161	-1.352371184371182
1096	-1.42833577533577	0.6520402930402948	-0.17434188034187725	-0.8297509157509133	-1.0722612942612915	-0.7578717948717977	0.11577899877899622	-1.2424810744810726
1097	-1.1108754578754607	0.3712100122100157	0.15532844932845302	-1.0739511599511637	-1.1699413919413915	-0.7822918192918167	0.37218925518925616	-1.2913211233211221
1098	-1.403915750915751	0.5665702075702052	0.033228327228332244	-0.8908009768009733	-1.0112112332112315	-0.8189218559218567	0.17682905982905617	-1.1570109890109928
1099	-1.2573956043955996	0.6154102564102556	-0.05224175824175825	-1.0983711843711828	-1.255411477411482	-0.7456617826617873	0.27450915750915617	-1.254691086691082
1100	-1.2573956043955996	0.3712100122100157	0.13090842490842247	-0.7931208791208733	-0.840271062271063	-0.6235616605616567	0.10356898656898583	-1.4012112332112334
1101	-1.3917057387057397	0.6032002442002452	-0.06445177045176687	-1.0251111111111142	-1.157731379731381	-0.855551892551887	0.2500891330891363	-1.2058510378510432
1102	-1.1475054945054999	0.4811001221001243	0.19195848595848242	-0.9762710622710629	-0.9990012210012229	-0.5991416361416377	0.3111391941391971	-1.352371184371182
1103	-1.4649658119658109	0.6764603174603155	-0.1865518925518974	-0.8297509157509133	-1.0600512820512829	-0.7822918192918167	0.14019902319902589	-1.315741147741143
1104	-1.0131953601953598	0.4200500610500555	0.19195848595848242	-1.012901098901102	-1.0722612942612915	-0.6846117216117176	0.3111391941391971	-1.5355213675213726
1105	-1.2818156288156302	0.4078400488400451	0.057648351648353025	-0.7931208791208733	-1.0844713064713125	-0.9776520146520176	0.27450915750915617	-1.1814310134310135
1106	-1.1719255189255207	0.5787802197802147	-0.02782173382173836	-1.110581196581194	-1.1943614163614122	-0.696821733821736	0.5431294261294265	-1.3767912087912135
1107	-1.1352954822954806	0.3712100122100157	0.057648351648353025	-0.7076507936507943	-0.9867912087912107	-0.6357716727716778	0.15240903540903716	-1.389001221001223
1108	-1.2329755799755788	0.4933101343101348	-0.16213186813186864	-0.9518510378510332	-1.1699413919413915	-0.855551892551887	0.28671916971916656	-1.2791111111111126
1109	-0.9887753357753407	0.3712100122100157	0.20416849816850258	-0.9274310134310124	-1.0722612942612915	-0.6601916971916968	0.35997924297924666	-1.389001221001223
1110	-1.2573956043955996	0.6032002442002452	-0.13771184371184786	-0.7809108669108638	-1.0844713064713125	-0.953231990231987	0.20124908424908672	-1.2058510378510432
1111	-0.9765653235653197	0.5055201465201452	0.021018315018312084	-0.9396410256410237	-0.9990012210012229	-0.5136715506715472	0.3111391941391971	-1.572151404151402
1112	-1.0742454212454207	0.3223699633699644	0.008808302808301693	-0.8053308913308925	-1.035631257631262	-0.8677619047619063	0.06693894993894667	-1.1570109890109928
1113	-1.1108754578754607	0.5787802197802147	-0.04003174603174786	-1.0495311355311332	-1.2432014652014618	-0.7945018315018377	0.4210293040293066	-1.3401611721611735
1114	-0.9521452991452998	0.3956300366300347	0.10648840048840258	-0.7442808302808335	-1.0112112332112315	-0.7334517704517671	0.17682905982905617	-1.3645811965811925
1115	-1.2329755799755788	0.5787802197802147	-0.17434188034187725	-0.9152210012210038	-1.2432014652014618	-0.855551892551887	0.3111391941391971	-1.1936410256410221
1116	-0.8544652014651998	0.33457997557997654	0.10648840048840258	-0.8785909645909629	-1.0478412698412725	-0.6724017094017072	0.3477692307692265	-1.450051282051282
1117	-1.2207655677655702	0.4933101343101348	-0.2231819291819268	-0.7931208791208733	-1.3408815628815618	-0.8799719169719167	0.23787912087912588	-1.1081709401709432
1118	-0.9521452991452998	0.5665702075702052	-0.07666178266177814	-0.9030109890109934	-0.962371184371182	-0.5625115995115968	0.39660927960927606	-1.486681318681323
1119	-0.9887753357753407	0.3956300366300347	-0.05224175824175825	-0.732070818070824	-1.121101343101341	-0.9043919413919375	0.10356898656898583	-1.1814310134310135
1120	-1.0376153846153806	0.6032002442002452	-0.2353919413919372	-1.0006910866910836	-1.157731379731381	-0.8067118437118472	0.4088192918192962	-1.2669010989011031
1121	-0.9033052503052502	0.4933101343101348	-0.0034017094017069205	-0.732070818070824	-1.0722612942612915	-0.7090317460317481	0.14019902319902589	-1.3401611721611735
1122	-1.2085555555555598	0.7375103785103755	-0.3086520146520164	-0.8541709401709439	-1.2309914529914514	-0.8311318681318662	0.27450915750915617	-1.1814310134310135
1123	-0.7567851037851007	0.44447008547008515	0.057648351648353025	-0.8175409035409029	-1.0478412698412725	-0.5625115995115968	0.3233492063492066	-1.3401611721611735
1124	-1.0131953601953598	0.4200500610500555	-0.2109719169719182	-0.8908009768009733	-1.3408815628815618	-0.9166019536019576	0.20124908424908672	-1.1203809523809518
1125	-0.8788852258852303	0.6398302808302853	-0.14992185592185647	-0.8053308913308925	-1.035631257631262	-0.538091575091576	0.28671916971916656	-1.389001221001223
1126	-0.8300451770451799	0.4200500610500555	-0.11329181929181731	-0.6343907203907222	-1.0722612942612915	-0.8189218559218567	0.15240903540903716	-1.1692210012210031
1127	-0.9399352869352894	0.5543601953601957	-0.17434188034187725	-0.9274310134310124	-1.1455213675213618	-0.7090317460317481	0.48207936507936566	-1.2424810744810726
1128	-0.7079450549450502	0.4078400488400451	-0.08887179487179742	-0.6954407814407839	-1.0112112332112315	-0.7212417582417567	0.20124908424908672	-1.2669010989011031
1129	-1.0742454212454207	0.6398302808302853	-0.4307521367521372	-0.8053308913308925	-1.2309914529914514	-0.7212417582417567	0.35997924297924666	-1.327951159951163
1130	-0.8056251526251502	0.5299401709401749	-0.08887179487179742	-0.756490842490843	-0.9257411477411526	-0.7090317460317481	0.23787912087912588	-1.254691086691082
1131	-0.8422551892551894	0.33457997557997654	-0.29644200244199803	-0.8541709401709439	-1.2309914529914514	-0.8799719169719167	0.4454493284493265	-1.1448009768009726
1132	-0.9033052503052502	0.5909902319902357	-0.24760195360195825	-0.8419609279609237	-1.0478412698412725	-0.574721611721617	0.3111391941391971	-1.315741147741143
1133	-0.7689951159951199	0.43226007326007476	-0.2109719169719182	-0.6099706959706934	-1.096681318681322	-0.8189218559218567	0.11577899877899622	-1.0959609279609328
1134	-0.9399352869352894	0.5665702075702052	-0.1865518925518974	-0.9152210012210038	-1.1821514041514019	-0.696821733821736	0.38439926739926655	-1.2180610500610527
1135	-0.6346849816849799	0.2979499389499356	0.021018315018312084	-0.6832307692307735	-1.023421245421242	-0.7212417582417567	0.15240903540903716	-0.9372307692307729
1136	-0.9277252747252701	0.5543601953601957	-0.28423199023198764	-0.8663809523809543	-1.1455213675213618	-0.6357716727716778	0.3111391941391971	-1.2791111111111126
1137	-0.7567851037851007	0.5177301587301556	-0.0034017094017069205	-0.573340659340664	-0.9135311355311315	-0.6357716727716778	0.018098901098896225	-1.2180610500610527
1138	-0.6957350427350389	0.35899999999999554	-0.1255018315018277	-0.732070818070824	-1.2432014652014618	-0.8189218559218567	0.4088192918192962	-1.0471208791208833
1139	-0.8544652014651998	0.5787802197802147	-0.04003174603174786	-0.7809108669108638	-0.9990012210012229	-0.6235616605616567	0.2500891330891363	-1.254691086691082
1140	-0.6468949938949894	0.4078400488400451	-0.14992185592185647	-0.5855506715506735	-0.9990012210012229	-0.7212417582417567	0.21345909645909622	-1.0471208791208833
1141	-0.9521452991452998	0.6764603174603155	-0.13771184371184786	-0.8053308913308925	-1.035631257631262	-0.5258815628815674	0.3477692307692265	-1.230271062271063
1142	-0.6224749694749695	0.31015995115995576	0.057648351648353025	-0.7076507936507943	-1.035631257631262	-0.855551892551887	0.1279890109890066	-0.9616507936507936
1143	-0.8178351648351704	0.31015995115995576	-0.1865518925518974	-0.9152210012210038	-1.1088913308913315	-0.5869316239316273	0.4332393162393161	-1.230271062271063
1144	-0.7567851037851007	0.4688901098901157	0.021018315018312084	-0.536710622710624	-0.8891111111111125	-0.6846117216117176	-0.01853113553113317	-1.1081709401709432
1145	-0.6346849816849799	0.23689987789987477	-0.10108180708180692	-0.7198608058608029	-1.157731379731381	-0.7212417582417567	0.29892918192917695	-1.0593308913308928
1146	-0.7934151404151398	0.4200500610500555	0.17974847374847203	-0.658810744810743	-0.962371184371182	-0.6113516483516463	0.15240903540903716	-1.1570109890109928
1147	-0.5247948717948696	0.23689987789987477	-0.08887179487179742	-0.561130647130643	-1.0600512820512829	-0.6846117216117176	0.09135897435897633	-0.9616507936507936
1148	-0.8544652014651998	0.5055201465201452	-0.04003174603174786	-0.6710207570207534	-0.8158510378510422	-0.3549413919413873	0.23787912087912588	-1.2913211233211221
1149	-0.5614249084249097	0.35899999999999554	0.15532844932845302	-0.4512405372405335	-1.1088913308913315	-0.855551892551887	0.10356898656898583	-0.8761807081807129
1150	-0.6346849816849799	0.2735299145299148	-0.08887179487179742	-0.8175409035409029	-1.0478412698412725	-0.5625115995115968	0.3233492063492066	-1.1814310134310135
1151	-0.7201550671550704	0.45668009768009465	0.13090842490842247	-0.4268205128205127	-0.8769010989011021	-0.6235616605616567	0.030308913308916385	-1.0227008547008536
1152	-0.5492148962149002	0.24910989010988516	-0.04003174603174786	-0.5489206349206326	-1.1333113553113523	-0.7090317460317481	0.26229914529914666	-0.9738608058608023
1153	-0.7689951159951199	0.5665702075702052	0.22858852258852336	-0.573340659340664	-0.9867912087912107	-0.538091575091576	0.11577899877899622	-1.1081709401709432
1154	-0.47595482295482	0.13921978021978543	0.021018315018312084	-0.4268205128205127	-1.157731379731381	-0.7456617826617873	0.11577899877899622	-0.9006007326007328
1155	-0.7445750915750903	0.43226007326007476	-0.01561172161171731	-0.6710207570207534	-0.8158510378510422	-0.39157142857142646	0.14019902319902589	-1.1936410256410221
1156	-0.61026495726496	0.3956300366300347	0.2163785103785112	-0.25588034188034325	-1.0600512820512829	-0.7334517704517671	0.16461904761904667	-0.8761807081807129
1157	-0.5614249084249097	0.35899999999999554	-0.01561172161171731	-0.6099706959706934	-1.0844713064713125	-0.5014615384615368	0.28671916971916656	-1.0227008547008536
1158	-0.7201550671550704	0.6154102564102556	0.19195848595848242	-0.37798046398046403	-0.9257411477411526	-0.5625115995115968	-0.006321123321123667	-0.9860708180708126
1159	-0.4637448107448096	0.5055201465201452	-0.14992185592185647	-0.4268205128205127	-1.1088913308913315	-0.6113516483516463	0.26229914529914666	-0.9616507936507936
1160	-0.7934151404151398	0.8962405372405354	0.15532844932845302	-0.500080586080583	-0.8158510378510422	-0.574721611721617	0.06693894993894667	-0.8395506715506729
1161	-0.40269474969475055	0.5299401709401749	0.021018315018312084	-0.37798046398046403	-1.2676214896214923	-0.5869316239316273	0.17682905982905617	-0.9250207570207625
1162	-0.5492148962149002	0.8107704517704547	-0.02782173382173836	-0.500080586080583	-0.803641025641022	-0.39157142857142646	0.005888888888885835	-1.0349108669108622
1163	-0.5492148962149002	0.920660561660566	0.09427838827839308	-0.26809035409035276	-1.0112112332112315	-0.6357716727716778	0.09135897435897633	-0.7785006105006129
1164	-0.3538547008546992	0.786350427350425	-0.04003174603174786	-0.5489206349206326	-1.023421245421242	-0.39157142857142646	0.16461904761904667	-1.0104908424908432
1165	-0.47595482295482	1.0549706959706953	0.22858852258852336	-0.3169304029304041	-0.8646910866910917	-0.538091575091576	0.005888888888885835	-0.8517606837606833
1166	-0.19512454212453928	0.8718205128205164	-0.2231819291819268	-0.37798046398046403	-1.0600512820512829	-0.4648315018314977	0.17682905982905617	-1.0471208791208833
1167	-0.5858449328449303	1.2503308913308961	0.08206837606837203	-0.4146105006105032	-0.7914310134310116	-0.5625115995115968	0.06693894993894667	-0.7540805860805824
1168	-0.3660647130647105	1.0061306471306457	0.021018315018312084	-0.37798046398046403	-1.1333113553113523	-0.48925152625152646	0.3355592185592161	-0.7540805860805824
1169	-0.31722466422465917	1.1038107448107457	-0.11329181929181731	-0.46345054945055364	-0.8524810744810716	-0.3549413919413873	-0.07958119658119395	-0.8639706959706936
1170	-0.5003748473748506	1.2991709401709448	0.057648351648353025	-0.1948302808302833	-0.9379511599511621	-0.5869316239316273	0.07914896214896594	-0.6686105006105034
1171	-0.29280463980464017	1.0916007326007353	-0.24760195360195825	-0.500080586080583	-0.9379511599511621	-0.36715140415140746	0.11577899877899622	-0.7907106227106215
1172	-0.4393247863247897	1.4090610500610454	0.14311843711843197	-0.29251037851037354	-0.8158510378510422	-0.6235616605616567	-0.01853113553113317	-0.6075604395604424
1173	-0.14628449328448972	1.0549706959706953	-0.1987619047619078	-0.35356043956044414	-0.9867912087912107	-0.28168131868131696	0.10356898656898583	-0.9128107448107423
1174	-0.40269474969475055	1.4090610500610454	-0.10108180708180692	-0.2314603174603127	-0.7792210012210012	-0.5014615384615368	-0.140631257631253	-0.5587203907203928
1175	-0.3294346764346802	1.335800976800975	-0.01561172161171731	-0.4024004884004839	-0.9990012210012229	-0.4526214896214864	0.22566910866910572	-0.6564004884004824
1176	-0.20733455433455944	1.2747509157509151	-0.1987619047619078	-0.46345054945055364	-0.7670109890109917	-0.37936141636141785	-0.1284212454212435	-0.7296605616605634
1177	-0.3416446886446897	1.4456910866910855	0.09427838827839308	-0.2314603174603127	-0.8646910866910917	-0.47704151404151696	0.030308913308916385	-0.5465103785103833
1178	-0.06081440781440989	1.3113809523809552	-0.29644200244199803	-0.4024004884004839	-0.840271062271063	-0.36715140415140746	0.018098901098896225	-0.7540805860805824
1179	-0.41490476190476006	1.689891330891335	0.057648351648353025	-0.29251037851037354	-0.9135311355311315	-0.6846117216117176	-0.06737118437118361	-0.3633601953601929
1180	-0.06081440781440989	1.2503308913308961	-0.16213186813186864	-0.37798046398046403	-0.840271062271063	-0.20842124542124751	0.07914896214896594	-0.7052405372405426
1181	-0.23175457875458022	1.4823211233211255	-0.17434188034187725	-0.09715018315018242	-0.5960708180708223	-0.574721611721617	-0.18947130647130256	-0.47325030525030326
1182	-0.18291452991452978	1.5800012210012149	-0.04003174603174786	-0.29251037851037354	-0.8891111111111125	-0.5503015873015882	0.18903907203907722	-0.5220903540903528
1183	-0.06081440781440989	1.433481074481075	-0.2109719169719182	-0.3169304029304041	-0.6204908424908413	-0.40378144078143685	-0.140631257631253	-0.5587203907203928
1184	-0.13407448107448022	1.555581196581195	0.021018315018312084	-0.10936019536019459	-0.7059609279609327	-0.5991416361416377	-0.01853113553113317	-0.48546031746031276
1185	0.19559584859585005	1.433481074481075	-0.3086520146520164	-0.3291404151404127	-0.6204908424908413	-0.40378144078143685	-0.030741147741144448	-0.5709304029304023
1186	-0.24396459096458972	1.7997814407814454	-0.06445177045176687	-0.023890109890113864	-0.6937509157509116	-0.7212417582417567	-0.10400122100122361	-0.3023101343101329
1187	0.03686568986569011	1.494531135531135	-0.1987619047619078	-0.3413504273504231	-0.6449108669108621	-0.40378144078143685	-0.06737118437118361	-0.6319804639804631
1188	0.00023565323565005736	1.555581196581195	-0.2353919413919372	-0.04831013431013376	-0.42513064713065196	-0.6601916971916968	-0.2505213675213643	-0.38778021978022253
1189	-0.0486043956043995	1.7387313797313757	-0.11329181929181731	-0.09715018315018242	-0.6815409035409012	-0.5625115995115968	-0.006321123321123667	-0.48546031746031276
1190	0.07349572649573016	1.5800012210012149	-0.25981196581196775	-0.1826202686202738	-0.44955067155067097	-0.5503015873015882	-0.17726129426129306	-0.5098803418803424
1191	-0.13407448107448022	1.7875714285714253	0.008808302808301693	-0.04831013431013376	-0.5838608058608012	-0.5869316239316273	-0.09179120879120345	-0.48546031746031276
1192	0.2566459096459109	1.4701111111111151	-0.3330720390720372	-0.13378021978022336	-0.2786105006105015	-0.5014615384615368	-0.11621123321123311	-0.48546031746031276
1193	-0.036394383394380225	1.8364114774114757	-0.05224175824175825	0.15926007326007574	-0.47397069597069175	-0.7822918192918167	-0.07958119658119395	-0.338940170940173
1194	0.06128571428571977	1.653261294261295	-0.2231819291819268	-0.24367032967033375	-0.46176068376068313	-0.5258815628815674	-0.11621123321123311	-0.5465103785103833
1195	0.2688559218559204	1.6410512820512855	-0.25981196581196775	0.04936996336996713	-0.2908205128205128	-0.7578717948717977	-0.3482014652014634	-0.3267301587301626
1196	0.1345457875457901	1.7753614163614149	-0.24760195360195825	0.0005299145299157981	-0.4861807081807119	-0.7212417582417567	-0.07958119658119395	-0.46104029304029287
1197	0.47642612942612994	1.6410512820512855	-0.3330720390720372	-0.08494017094017381	-0.35187057387057274	-0.7212417582417567	-0.3237814407814435	-0.2290500610500626
1198	0.07349572649573016	1.8852515262515253	-0.10108180708180692	0.11042002442002707	-0.5716507936507917	-0.6479816849816873	-0.18947130647130256	-0.49767032967033203
1199	0.5496862026862003	1.5189511599511558	-0.3819120879120885	-0.13378021978022336	-0.13209035409035286	-0.6601916971916968	-0.4703015873015833	-0.4244102564102528
1200	0.46421611721612	1.7387313797313757	-0.17434188034187725	0.20810012210012707	-0.36408058608058136	-0.8677619047619063	-0.11621123321123311	-0.2656800976800929
1201	0.41537606837606994	1.750941391941395	-0.2109719169719182	-0.07273015873016342	-0.25419047619048163	-0.6357716727716778	-0.29936141636141383	-0.46104029304029287
1202	0.6717863247863202	1.6044212454212454	-0.27202197802197725	0.14705006105005647	-0.15651037851038163	-0.8311318681318662	-0.39704151404151383	-0.29010012210012254
1203	0.6229462759462799	1.7631514041514054	-0.3330720390720372	0.07378998778998702	-0.32745054945055196	-0.5991416361416377	-0.335991452991453	-0.48546031746031276
1204	0.9526166056166097	1.5800012210012149	-0.3452820512820476	0.03715995115995674	-0.07104029304029202	-0.9654420024420072	-0.4825115995116043	-0.11915995115995226
1205	0.6229462759462799	1.8730415140415149	-0.1865518925518974	0.11042002442002707	-0.4861807081807119	-0.7334517704517671	-0.29936141636141383	-0.39999023199023204
1206	0.8671465201465197	1.6044212454212454	-0.4185421245421277	-0.10936019536019459	-0.08325030525030153	-0.7700818070818081	-0.5924017094017033	-0.3633601953601929
1207	0.9770366300366295	1.750941391941395	-0.27202197802197725	0.269150183150187	-0.2786105006105015	-0.9166019536019576	-0.311571428571434	-0.2290500610500626
1208	0.9037765567765602	1.7875714285714253	-0.29644200244199803	-0.023890109890113864	-0.266400488400492	-0.7578717948717977	-0.4458815628815634	-0.4244102564102528
1209	1.0869267399267395	1.6776813186813149	-0.14992185592185647	0.12263003663003658	-0.13209035409035286	-0.9043919413919375	-0.5557716727716737	-0.19242002442002254
1210	0.9892466422466399	1.8608315018315054	-0.27202197802197725	0.15926007326007574	-0.266400488400492	-0.6357716727716778	-0.38483150183150344	-0.5709304029304023
1211	1.3433369963369999	1.5067411477411454	-0.5040122100122075	0.08599999999999652	-0.07104029304029202	-1.0631221001220974	-0.6778717948717938	-0.14357997557997298
1212	1.06250671550672	1.9463015873015852	-0.27202197802197725	0.06157997557997574	-0.32745054945055196	-0.8067118437118472	-0.39704151404151383	-0.4244102564102528
1213	1.2090268620268598	1.7021013431013454	-0.47959218559218675	-0.011680097680092816	-0.02220024420024247	-0.8067118437118472	-0.7633418803418834	-0.3145201465201433
1214	1.3189169719169702	1.7753614163614149	-0.3819120879120885	0.269150183150187	-0.15651037851038163	-0.9776520146520176	-0.4703015873015833	-0.20463003663003204
1215	1.2456568986568999	1.9096715506715451	-0.6261123321123274	0.0005299145299157981	-0.14430036630036147	-0.8189218559218567	-0.6290317460317443	-0.38778021978022253
1216	1.53869719169719	1.714311355311355	-0.3208620268620286	0.17147008547008613	-0.10767032967033208	-1.014282051282047	-0.5924017094017033	-0.09473992673992349
1217	1.12355677655678	2.068401709401705	-0.4185421245421277	0.09821001221000691	-0.09546031746032169	-0.7212417582417567	-0.49472161172161383	-0.436620268620273
1218	1.5509072039072	1.628841269841275	-0.5162222222222179	0.1958901098901069	-0.03441025641026174	-1.087542124542128	-0.5924017094017033	-0.18021001221001215
1219	1.4288070818070802	1.9218815628815653	-0.4063321123321182	0.18368009768009652	-0.25419047619048163	-0.8433418803418775	-0.4214615384615337	-0.3267301587301626
1220	1.3921770451770499	1.9340915750915753	-0.5284322344322381	-0.011680097680092816	0.026639804639807085	-0.9043919413919375	-0.7633418803418834	-0.27789010989011304
1221	1.63637728937729	1.7753614163614149	-0.47959218559218675	0.20810012210012707	-0.15651037851038163	-0.953231990231987	-0.5313516483516441	-0.2290500610500626
1222	1.4410170940170897	1.9585115995115956	-0.748212454212458	0.012739926739926188	-0.009990231990232079	-0.8067118437118472	-0.6412417582417635	-0.2534700854700816
1223	1.80731746031746	1.7753614163614149	-0.5528522588522571	0.13484004884004608	-0.22977045177045197	-1.0631221001220974	-0.6168217338217339	-0.13136996336996265
1224	1.4043870573870603	2.0806117216117253	-0.5528522588522571	-0.1215702075702032	-0.08325030525030153	-0.696821733821736	-0.6778717948717938	-0.4244102564102528
1225	1.5997472527472496	1.750941391941395	-0.7360024420024378	0.23252014652014785	-0.02220024420024247	-1.014282051282047	-0.6778717948717938	-0.16800000000000265
1226	1.63637728937729	1.8852515262515253	-0.5650622710622675	0.22031013431013569	-0.266400488400492	-0.9166019536019576	-0.5679816849816841	-0.29010012210012254
1227	1.53869719169719	1.8730415140415149	-0.8336825396825378	0.0005299145299157981	-0.04662026862027213	-0.8921819291819271	-0.7755518925518938	-0.29010012210012254
1228	1.6730073260073302	1.7631514041514054	-0.3819120879120885	0.1958901098901069	-0.16872039072039202	-0.953231990231987	-0.6168217338217339	-0.4488302808302825
1229	1.50206715506715	1.9585115995115956	-0.809262515262517	0.11042002442002707	0.07547985347985764	-0.953231990231987	-0.6656617826617843	-0.19242002442002254
1230	1.86836752136752	1.6044212454212454	-0.6993724053724084	0.1958901098901069	-0.2908205128205128	-1.0264920634920662	-0.433671550671553	-0.2290500610500626
1231	1.53869719169719	1.9707216117216153	-0.6505323565323571	-0.08494017094017381	-0.14430036630036147	-0.7578717948717977	-0.7877619047619042	-0.47325030525030326
1232	1.63637728937729	1.7265213675213653	-0.7970525030524978	0.1958901098901069	-0.10767032967033208	-1.050912087912087	-0.7145018315018339	-0.2168400488400531
1233	1.75847741147741	1.7875714285714253	-0.6505323565323571	0.17147008547008613	-0.21756043956044246	-0.8799719169719167	-0.6778717948717938	-0.3633601953601929
1234	1.5875372405372397	1.848621489621486	-0.9802026862026874	0.0005299145299157981	-0.07104029304029202	-0.9410219780219766	-0.8610219780219834	-0.2534700854700816
1235	1.8927875457875496	1.7265213675213653	-0.5650622710622675	0.20810012210012707	-0.3152405372405318	-0.8311318681318662	-0.7389218559218547	-0.48546031746031276
1236	1.4532271062271094	1.9707216117216153	-0.8947326007325977	-0.10936019536019459	0.08768986568986892	-0.953231990231987	-0.8976520146520146	-0.2656800976800929
1237	1.7828974358974397	1.6044212454212454	-0.809262515262517	0.2813601953601965	-0.24198046398046147	-1.0264920634920662	-0.6046117216117244	-0.3267301587301626
1238	1.6852173382173397	1.8364114774114757	-0.748212454212458	0.0005299145299157981	-0.11988034188034069	-0.8921819291819271	-0.8732319902319938	-0.47325030525030326
1239	1.6119572649572596	1.7387313797313757	-0.8214725274725274	0.13484004884004608	-0.02220024420024247	-1.050912087912087	-0.7877619047619042	-0.27789010989011304
1240	1.7218473748473797	1.6776813186813149	-0.589482295482298	0.18368009768009652	-0.21756043956044246	-0.9166019536019576	-0.7145018315018339	-0.5343003663003623
1241	1.6241672771672797	1.8242014652014662	-1.0046227106227081	0.07378998778998702	-0.03441025641026174	-1.209642246642247	-0.8366019536019538	-0.16800000000000265
1242	1.95383760683761	1.6166312576312558	-0.6627423687423675	0.22031013431013569	-0.3030305250305214	-0.7822918192918167	-0.7389218559218547	-0.49767032967033203
1243	1.4898571428571397	1.9218815628815653	-0.8947326007325977	-0.08494017094017381	0.08768986568986892	-0.953231990231987	-0.9831221001221042	-0.29010012210012254
1244	1.7218473748473797	1.5800012210012149	-0.8703125763125787	0.366830280830287	-0.21756043956044246	-0.953231990231987	-0.6290317460317443	-0.27789010989011304
1245	1.77068742368742	1.7265213675213653	-0.8214725274725274	0.11042002442002707	-0.07104029304029202	-0.8189218559218567	-0.8732319902319938	-0.38778021978022253
1246	1.5997472527472496	1.7265213675213653	-0.9435726495726473	0.17147008547008613	-0.08325030525030153	-0.953231990231987	-0.7877619047619042	-0.27789010989011304
1247	1.77068742368742	1.6044212454212454	-0.7237924297924274	0.25694017094016686	-0.1809304029304024	-0.696821733821736	-0.8243919413919443	-0.46104029304029287
1248	1.5264871794871802	1.7997814407814454	-1.0290427350427387	0.14705006105005647	-0.04662026862027213	-1.0387020757020766	-0.9098620268620232	-0.19242002442002254
1249	1.8561575091575095	1.4090610500610454	-0.772632478632477	0.3179902319902268	-0.3152405372405318	-0.6846117216117176	-0.8976520146520146	-0.46104029304029287
1250	1.6119572649572596	1.8119914529914558	-0.9679926739926779	-0.036100122100123366	-0.009990231990232079	-0.8677619047619063	-1.0197521367521327	-0.338940170940173
1251	1.66079731379731	1.531161172161175	-0.9557826617826577	0.34241025641025646	-0.1931404151404128	-0.8921819291819271	-0.7999719169719146	-0.3267301587301626
1252	1.73405738705739	1.628841269841275	-0.8703125763125787	0.07378998778998702	-0.13209035409035286	-0.7700818070818081	-0.9953321123321137	-0.37557020757021303
1253	1.5875372405372397	1.7021013431013454	-0.9924126984126977	0.15926007326007574	-0.10767032967033208	-0.8677619047619063	-0.8121819291819339	-0.37557020757021303
1254	1.8439474969475	1.555581196581195	-0.6871623931623962	0.23252014652014785	-0.03441025641026174	-0.6724017094017072	-0.9709120879120832	-0.4122002442002424
1255	1.3921770451770499	1.7387313797313757	-1.0778827838827882	0.1958901098901069	-0.04662026862027213	-0.9654420024420072	-0.7389218559218547	-0.2290500610500626
1256	1.80731746031746	1.3602210012209959	-0.7970525030524978	0.23252014652014785	-0.21756043956044246	-0.696821733821736	-0.9098620268620232	-0.436620268620273
1257	1.6485873015873	1.6044212454212454	-0.9069426129426073	0.02494993894993658	0.11210989010988792	-0.8189218559218567	-0.9953321123321137	-0.3145201465201433
1258	1.5509072039072	1.494531135531135	-0.9802026862026874	0.3057802197802164	-0.13209035409035286	-0.8189218559218567	-0.7755518925518938	-0.37557020757021303
1259	1.73405738705739	1.4456910866910855	-0.8825225885225874	0.08599999999999652	-0.02220024420024247	-0.7090317460317481	-1.0197521367521327	-0.10694993894994276
1260	1.5509072039072	1.6044212454212454	-1.0778827838827882	0.17147008547008613	-0.1931404151404128	-0.8067118437118472	-0.8366019536019538	-0.4488302808302825
1261	1.80731746031746	1.3846410256410255	-0.772632478632477	0.15926007326007574	0.026639804639807085	-0.6113516483516463	-1.129642246642243	-0.39999023199023204
1262	1.3921770451770499	1.7265213675213653	-1.1145128205128176	0.23252014652014785	0.014429792429798471	-0.9166019536019576	-0.7511318681318633	-0.2412600732600721
1263	1.6241672771672797	1.335800976800975	-1.0046227106227081	0.2813601953601965	-0.08325030525030153	-0.5869316239316273	-0.9098620268620232	-0.5343003663003623
1264	1.6241672771672797	1.592211233211236	-1.0046227106227081	0.02494993894993658	0.08768986568986892	-0.7456617826617873	-1.0319621489621538	-0.3511501831501825
1265	1.4776471306471297	1.4701111111111151	-0.9313626373626369	0.269150183150187	-0.05883028083028252	-0.6357716727716778	-0.8243919413919443	-0.5343003663003623
1266	1.6485873015873	1.3846410256410255	-1.0534627594627577	0.11042002442002707	0.17315995115994876	-0.7945018315018377	-1.0319621489621538	-0.3267301587301626
1267	1.3799670329670302	1.5067411477411454	-1.2121929181929176	0.23252014652014785	-0.1809304029304024	-0.6479816849816873	-0.7755518925518938	-0.5709304029304023
1268	1.7218473748473797	1.3113809523809552	-0.9924126984126977	-0.011680097680092816	0.06326984126983837	-0.6235616605616567	-1.129642246642243	-0.5343003663003623
1269	1.4776471306471297	1.628841269841275	-1.2366129426129482	0.1958901098901069	0.08768986568986892	-0.8677619047619063	-0.8488119658119633	-0.47325030525030326
1270	1.4043870573870603	1.372431013431016	-1.1877728937728969	0.20810012210012707	-0.09546031746032169	-0.6724017094017072	-0.9342820512820538	-0.6319804639804631
1271	1.5875372405372397	1.494531135531135	-1.1755628815628776	0.06157997557997574	0.08768986568986892	-0.8311318681318662	-1.0441721611721642	-0.338940170940173
1272	1.4165970695970698	1.555581196581195	-1.1755628815628776	0.23252014652014785	-0.11988034188034069	-0.5258815628815674	-0.8976520146520146	-0.7907106227106215
1273	1.6241672771672797	1.3846410256410255	-1.1877728937728969	0.11042002442002707	0.2219999999999983	-1.014282051282047	-1.105222222222224	-0.38778021978022253
1274	1.2700769230769202	1.5067411477411454	-1.3953431013431064	0.44009035409035746	-0.14430036630036147	-0.7945018315018377	-0.7999719169719146	-0.6319804639804631
1275	1.5753272283272297	1.2625409035409056	-1.2366129426129482	0.0005299145299157981	0.08768986568986892	-0.7578717948717977	-1.105222222222224	-0.6075604395604424
1276	1.4288070818070802	1.494531135531135	-1.3709230769230776	0.17147008547008613	0.03884981684981759	-0.8799719169719167	-0.8854420024420033	-0.5587203907203928
1277	1.3433369963369999	1.335800976800975	-1.285452991452988	0.25694017094016686	-0.08325030525030153	-0.7456617826617873	-0.9953321123321137	-0.6930305250305233
1278	1.5997472527472496	1.2991709401709448	-1.5540732600732574	0.08599999999999652	0.09989987789987842	-1.014282051282047	-0.9098620268620232	-0.49767032967033203
1279	1.4165970695970698	1.4212710622710656	-1.4197631257631271	0.22031013431013569	-0.21756043956044246	-0.6601916971916968	-0.8854420024420033	-0.8639706959706936
1280	1.69742735042735	1.2014908424908448	-1.3709230769230776	0.0005299145299157981	0.16094993894993836	-1.0264920634920662	-0.9709120879120832	-0.5831404151404118
1281	1.3677570207570202	1.494531135531135	-1.541863247863248	0.37904029304029563	-0.15651037851038163	-0.855551892551887	-0.7267118437118425	-0.717450549450553
1282	1.4410170940170897	1.1160207570207552	-1.4075531135531185	0.06157997557997574	-0.02220024420024247	-0.928811965811968	-1.0319621489621538	-0.6686105006105034
1283	1.53869719169719	1.3480109890109855	-1.5662832722832785	0.17147008547008613	-0.03441025641026174	-1.014282051282047	-0.7511318681318633	-0.6808205128205129
1284	1.4043870573870603	1.2259108669108656	-1.2610329670329672	0.269150183150187	-0.11988034188034069	-0.8921819291819271	-0.8610219780219834	-0.6930305250305233
1285	1.5509072039072	1.1526507936507953	-1.7005934065934079	0.15926007326007574	-0.009990231990232079	-1.1608021978021965	-0.8488119658119633	-0.6075604395604424
1286	1.3433369963369999	1.2503308913308961	-1.6151233211233182	0.35462026862026597	-0.2786105006105015	-0.8311318681318662	-0.9220720390720336	-0.9250207570207625
1287	1.6852173382173397	0.9939206349206353	-1.4563931623931583	0.02494993894993658	0.03884981684981759	-1.0997521367521366	-0.8854420024420033	-0.6441904761904738
1288	1.4532271062271094	1.3602210012209959	-1.7128034188034174	0.488930402930407	-0.22977045177045197	-0.9043919413919375	-0.6900818070818033	-0.8395506715506729
1289	1.3921770451770499	1.0305506715506745	-1.578493284493287	0.1958901098901069	-0.07104029304029202	-0.9410219780219766	-0.9464920634920642	-0.7296605616605634
1290	1.5875372405372397	1.2259108669108656	-1.7494334554334574	0.269150183150187	-0.07104029304029202	-1.050912087912087	-0.7755518925518938	-0.9738608058608023
1291	1.4288070818070802	1.1648608058608048	-1.4930231990231975	0.4034603174603165	-0.03441025641026174	-1.0387020757020766	-0.8243919413919443	-0.7540805860805824
1292	1.66079731379731	1.0916007326007353	-1.7372234432234488	0.25694017094016686	-0.04662026862027213	-1.1241721611721573	-0.5801916971916947	-0.7052405372405426
1293	1.2456568986568999	1.1770708180708152	-1.6761733821733782	0.37904029304029563	-0.266400488400492	-0.9166019536019576	-0.9953321123321137	-0.8639706959706936
1294	1.5509072039072	0.9328705738705755	-1.6029133089133079	0.15926007326007574	0.014429792429798471	-1.1852222222222173	-0.8732319902319938	-0.6930305250305233
1295	1.4898571428571397	1.238120879120875	-1.7128034188034174	0.47672039072038597	-0.1809304029304024	-1.0387020757020766	-0.7511318681318633	-0.8761807081807129
1296	1.3311269841269797	1.0183406593406552	-1.5052332112332079	0.269150183150187	-0.15651037851038163	-1.1241721611721573	-0.9098620268620232	-0.6808205128205129
1297	1.5142771672771698	1.0671807081807048	-1.895953601953607	0.366830280830287	-0.1931404151404128	-0.9166019536019576	-0.7511318681318633	-1.0349108669108622
1298	1.4165970695970698	1.0549706959706953	-1.4930231990231975	0.4278803418803462	-0.04662026862027213	-1.087542124542128	-0.9587020757020746	-0.7785006105006129
1299	1.6730073260073302	0.8840305250305259	-1.7372234432234488	0.366830280830287	-0.1809304029304024	-1.1608021978021965	-0.5924017094017033	-0.8029206349206337
1300	1.2944969474969503	1.0916007326007353	-1.7128034188034174	0.44009035409035746	-0.2786105006105015	-0.9410219780219766	-0.9220720390720336	-0.9616507936507936
1301	1.4043870573870603	0.749720390720385	-1.5907032967032975	0.25694017094016686	-0.10767032967033208	-1.111962148962147	-0.7511318681318633	-0.7418705738705729
1302	1.4776471306471297	1.0427606837606858	-1.7494334554334574	0.5255604395604373	-0.20535042735043207	-0.9776520146520176	-0.6778717948717938	-1.0349108669108622
1303	1.2944969474969503	0.8840305250305259	-1.4197631257631271	0.34241025641025646	-0.03441025641026174	-1.2584822954822983	-0.8121819291819339	-0.6564004884004824
1304	1.4654371184371198	0.8107704517704547	-1.8226935286935277	0.4278803418803462	-0.42513064713065196	-0.8677619047619063	-0.6046117216117244	-1.0349108669108622
1305	1.2334468864468904	0.7741404151404155	-1.4930231990231975	0.293570207570206	-0.20535042735043207	-1.0387020757020766	-0.9342820512820538	-0.8639706959706936
1306	1.4898571428571397	0.6154102564102556	-1.578493284493287	0.47672039072038597	-0.2786105006105015	-1.087542124542128	-0.5679816849816841	-0.8883907203907233
1307	1.3067069597069598	0.8962405372405354	-1.6639633699633678	0.46451037851037646	-0.3762905982906024	-0.928811965811968	-0.7755518925518938	-0.9860708180708126
1308	1.2090268620268598	0.5543601953601957	-1.480813186813187	0.3057802197802164	-0.21756043956044246	-1.0997521367521366	-0.6656617826617843	-0.9006007326007328
1309	1.3921770451770499	0.7130903540903556	-1.6761733821733782	0.5133504273504269	-0.4129206349206309	-0.8433418803418775	-0.6290317460317443	-1.0593308913308928
1310	1.2578669108669103	0.6154102564102556	-1.4075531135531185	0.37904029304029563	-0.11988034188034069	-1.2218522588522573	-0.6900818070818033	-0.7296605616605634
1311	1.50206715506715	0.44447008547008515	-1.7250134310134277	0.488930402930407	-0.5228107448107413	-0.928811965811968	-0.6412417582417635	-1.0959609279609328
1312	1.0991367521367499	0.44447008547008515	-1.4930231990231975	0.20810012210012707	-0.24198046398046147	-0.9898620268620262	-0.7633418803418834	-0.8517606837606833
1313	1.4043870573870603	0.22468986568986526	-1.5052332112332079	0.5011404151404165	-0.32745054945055196	-1.0753321123321158	-0.5313516483516441	-0.9128107448107423
1314	1.3311269841269797	0.5055201465201452	-1.6029133089133079	0.5011404151404165	-0.5106007326007327	-0.9898620268620262	-0.7755518925518938	-1.0104908424908432
1315	1.1968168498168499	0.23689987789987477	-1.541863247863248	0.35462026862026597	-0.35187057387057274	-1.087542124542128	-0.6168217338217339	-0.8273406593406625
1316	1.4043870573870603	0.2857399267399252	-1.6517533577533574	0.5866105006104964	-0.5838608058608012	-0.8189218559218567	-0.6778717948717938	-1.1203809523809518
1317	1.3067069597069598	0.23689987789987477	-1.3953431013431064	0.2813601953601965	-0.24198046398046147	-1.1974322344322366	-0.5801916971916947	-0.7785006105006129
1318	1.5631172161172202	0.16363980463980443	-1.7005934065934079	0.7453406593406563	-0.6327008547008517	-0.9043919413919375	-0.6412417582417635	-1.0227008547008536
1319	1.1723968253968198	0.24910989010988516	-1.5174432234432271	0.39125030525030613	-0.3152405372405318	-1.0997521367521366	-0.8243919413919443	-0.9128107448107423
1320	1.3555470085470098	-0.09277045177045462	-1.5174432234432271	0.5133504273504269	-0.42513064713065196	-1.111962148962147	-0.6046117216117244	-0.9128107448107423
1321	1.4776471306471297	0.11479975579975488	-1.6029133089133079	0.6476605616605563	-0.4129206349206309	-1.014282051282047	-0.7633418803418834	-0.8517606837606833
1322	1.2944969474969503	-0.09277045177045462	-1.480813186813187	0.46451037851037646	-0.4007106227106223	-1.1241721611721573	-0.6778717948717938	-0.9860708180708126
1323	1.4776471306471297	-0.12940048840048402	-1.7128034188034174	0.6354505494505468	-0.4983907203907223	-0.855551892551887	-0.9342820512820538	-1.0837509157509118
1324	1.3677570207570202	-0.17824053724053446	-1.3587130647130672	0.37904029304029563	-0.22977045177045197	-1.2340622710622668	-0.5801916971916947	-0.8883907203907233
1325	1.6241672771672797	-0.3125506715506745	-1.5174432234432271	0.7697606837606877	-0.5228107448107413	-0.9654420024420072	-0.7633418803418834	-1.0593308913308928
1326	1.4043870573870603	-0.031720390720394676	-1.4686031746031776	0.5255604395604373	-0.3152405372405318	-1.050912087912087	-0.7999719169719146	-0.9982808302808328
1327	1.4410170940170897	-0.4102307692307745	-1.444183150183147	0.5621904761904765	-0.42513064713065196	-1.0997521367521366	-0.6778717948717938	-1.0715409035409031
1328	1.5875372405372397	-0.25150061050061545	-1.4197631257631271	0.6110305250305269	-0.4129206349206309	-1.050912087912087	-0.8488119658119633	-0.9128107448107423
1329	1.4043870573870603	-0.3369706959706944	-1.4197631257631271	0.5133504273504269	-0.46176068376068313	-1.111962148962147	-0.5801916971916947	-1.0471208791208833
1330	1.69742735042735	-0.4102307692307745	-1.6029133089133079	0.6965006105006067	-0.44955067155067097	-0.8677619047619063	-1.007542124542124	-1.0959609279609328
1331	1.3067069597069598	-0.324760683760684	-1.3465030525030568	0.3302002442002461	-0.3030305250305214	-1.087542124542128	-0.7022918192918235	-0.9494407814407824
1332	1.6241672771672797	-0.5811709401709448	-1.541863247863248	0.7697606837606877	-0.5350207570207623	-0.9410219780219766	-0.7999719169719146	-1.0593308913308928
1333	1.5509072039072	-0.30034065934065524	-1.4319731379731375	0.5133504273504269	-0.2908205128205128	-0.9654420024420072	-0.8854420024420033	-0.8395506715506729
1334	1.4288070818070802	-0.6055909645909656	-1.6151233211233182	0.5988205128205165	-0.5228107448107413	-0.7822918192918167	-0.7267118437118425	-1.2180610500610527
1335	1.6241672771672797	-0.5323308913308935	-1.4197631257631271	0.6720805860805869	-0.22977045177045197	-1.0631221001220974	-0.8610219780219834	-0.8883907203907233
1336	1.4043870573870603	-0.49570085470085434	-1.383133089133088	0.488930402930407	-0.4129206349206309	-1.050912087912087	-0.6534517704517739	-1.0227008547008536
1337	1.69742735042735	-0.5811709401709448	-1.5907032967032975	0.6598705738705765	-0.5350207570207623	-0.8921819291819271	-0.9709120879120832	-1.132590964590964
1338	1.3311269841269797	-0.4590708180708143	-1.383133089133088	0.37904029304029563	-0.3152405372405318	-1.0997521367521366	-0.6900818070818033	-0.9738608058608023
1339	1.4410170940170897	-0.8009511599511647	-1.4930231990231975	0.6965006105006067	-0.4861807081807119	-0.9776520146520176	-0.8610219780219834	-1.1570109890109928
1340	1.5142771672771698	-0.5689609279609247	-1.4319731379731375	0.5011404151404165	-0.4129206349206309	-1.1363821733821775	-0.8854420024420033	-0.8273406593406625
1341	1.3067069597069598	-0.739901098901095	-1.6273333333333269	0.5255604395604373	-0.6449108669108621	-0.8311318681318662	-0.7633418803418834	-1.254691086691082
1342	1.4776471306471297	-0.8009511599511647	-1.4197631257631271	0.6232405372405373	-0.21756043956044246	-1.050912087912087	-0.8366019536019538	-0.9372307692307729
1343	1.2700769230769202	-0.8497912087912045	-1.383133089133088	0.5499804639804661	-0.4983907203907223	-1.0020720390720375	-0.6534517704517739	-1.0959609279609328
1344	1.50206715506715	-0.8864212454212446	-1.5662832722832785	0.6965006105006067	-0.5594407814407822	-0.9166019536019576	-0.9098620268620232	-1.0959609279609328
1345	1.3555470085470098	-0.7154810744810742	-1.3465030525030568	0.44009035409035746	-0.36408058608058136	-1.0997521367521366	-0.6778717948717938	-1.0593308913308928
1346	1.3433369963369999	-0.9841013431013446	-1.6151233211233182	0.7331306471306468	-0.6204908424908413	-0.8311318681318662	-0.8243919413919443	-1.1692210012210031
1347	1.4898571428571397	-0.8864212454212446	-1.2121929181929176	0.5866105006104964	-0.33966056166056235	-1.246272283272288	-0.6778717948717938	-1.0227008547008536
1348	1.2944969474969503	-0.9596813186813149	-1.4930231990231975	0.6110305250305269	-0.6937509157509116	-0.7945018315018377	-0.8366019536019538	-1.254691086691082
1349	1.5875372405372397	-0.9718913308913351	-1.4686031746031776	0.46451037851037646	-0.4129206349206309	-1.0997521367521366	-0.7633418803418834	-1.0104908424908432
1350	1.1479768009767999	-1.0695714285714244	-1.285452991452988	0.5621904761904765	-0.5350207570207623	-0.953231990231987	-0.6168217338217339	-1.1203809523809518
1351	1.4654371184371198	-1.1306214896214843	-1.444183150183147	0.708710622710626	-0.5594407814407822	-0.9166019536019576	-0.8366019536019538	-1.1203809523809518
1352	1.4654371184371198	-0.8864212454212446	-1.3342930402930375	0.47672039072038597	-0.42513064713065196	-1.014282051282047	-0.6656617826617843	-1.1936410256410221
1353	1.2700769230769202	-1.191671550671555	-1.6029133089133079	0.7453406593406563	-0.6327008547008517	-0.9043919413919375	-0.7633418803418834	-1.132590964590964
1354	1.4165970695970698	-1.0329413919413941	-1.1877728937728969	0.6232405372405373	-0.44955067155067097	-1.1241721611721573	-0.5069316239316233	-1.0104908424908432
1355	1.3677570207570202	-1.1184114774114748	-1.4319731379731375	0.9284908424908458	-0.7303809523809526	-0.9166019536019576	-0.9098620268620232	-1.2913211233211221
1356	1.6241672771672797	-1.0207313797313748	-1.4197631257631271	0.47672039072038597	-0.5228107448107413	-1.087542124542128	-0.7145018315018339	-1.0593308913308928
1357	1.1846068376068395	-1.0085213675213653	-1.2488229548229586	0.6476605616605563	-0.6815409035409012	-1.014282051282047	-0.6534517704517739	-1.230271062271063
1358	1.3921770451770499	-1.2527216117216158	-1.4197631257631271	0.6842905982905964	-0.7425909645909612	-0.928811965811968	-0.8488119658119633	-1.0593308913308928
1359	1.4776471306471297	-0.9474713064713045	-1.1755628815628776	0.5377704517704566	-0.6571208791208822	-0.8921819291819271	-0.6656617826617843	-1.2791111111111126
1360	1.28228693528694	-1.1428315018315054	-1.5174432234432271	0.6720805860805869	-0.7303809523809526	-0.8799719169719167	-0.8976520146520146	-1.0715409035409031
1361	1.3921770451770499	-1.1184114774114748	-1.2244029304029271	0.5255604395604373	-0.5594407814407822	-1.0997521367521366	-0.5679816849816841	-1.0715409035409031
1362	1.2700769230769202	-1.1672515262515244	-1.3587130647130672	0.8063907203907162	-0.8524810744810716	-0.8311318681318662	-0.8488119658119633	-1.2791111111111126
1363	1.5875372405372397	-1.0695714285714244	-1.3953431013431064	0.5621904761904765	-0.6815409035409012	-1.0631221001220974	-0.6900818070818033	-1.0593308913308928
1364	1.4165970695970698	-0.9841013431013446	-1.285452991452988	0.6354505494505468	-0.7792210012210012	-0.9166019536019576	-0.6656617826617843	-1.4012112332112334
1365	1.3921770451770499	-1.1428315018315054	-1.5052332112332079	0.7209206349206364	-0.7914310134310116	-1.148592185592187	-0.8121819291819339	-0.9616507936507936
1366	1.5509072039072	-0.9596813186813149	-1.0656727716727672	0.5011404151404165	-0.840271062271063	-0.8067118437118472	-0.5801916971916947	-1.389001221001223
1367	1.4410170940170897	-1.0207313797313748	-1.5052332112332079	0.7209206349206364	-0.840271062271063	-0.9043919413919375	-0.9220720390720336	-1.1570109890109928
1368	1.6485873015873	-0.9352612942612941	-1.2488229548229586	0.3302002442002461	-0.6693308913308926	-0.9410219780219766	-0.49472161172161383	-1.1203809523809518
1369	1.3433369963369999	-1.057361416361415	-1.2488229548229586	0.7331306471306468	-0.9379511599511621	-0.7945018315018377	-0.8121819291819339	-1.1814310134310135
1370	1.5509072039072	-1.0329413919413941	-1.4197631257631271	0.4156703296703269	-0.7548009768009725	-0.928811965811968	-0.7511318681318633	-1.0837509157509118
1371	1.6119572649572596	-0.8253711843711837	-1.2366129426129482	0.488930402930407	-0.8524810744810716	-0.8189218559218567	-0.7145018315018339	-1.315741147741143
1372	1.4654371184371198	-1.0817814407814454	-1.4563931623931583	0.5744004884004869	-0.6449108669108621	-1.1363821733821775	-0.7877619047619042	-0.9616507936507936
1373	1.63637728937729	-0.9230512820512855	-1.1511428571428568	0.37904029304029563	-0.962371184371182	-0.855551892551887	-0.6534517704517739	-1.2913211233211221
1374	1.5753272283272297	-1.0329413919413941	-1.4075531135531185	0.5744004884004869	-0.962371184371182	-0.9166019536019576	-0.9220720390720336	-1.0593308913308928
1375	1.81952747252747	-0.8497912087912045	-1.2244029304029271	0.20810012210012707	-0.7670109890109917	-1.0020720390720375	-0.5924017094017033	-1.1448009768009726
1376	1.5631172161172202	-0.9718913308913351	-1.2244029304029271	0.5133504273504269	-1.023421245421242	-0.8311318681318662	-0.8488119658119633	-1.2180610500610527
1377	1.53869719169719	-1.0817814407814454	-1.2732429792429776	0.24473015873015647	-0.9135311355311315	-0.9898620268620262	-0.7633418803418834	-1.0593308913308928
1378	1.75847741147741	-0.8620012210012238	-1.0900927960927969	0.3179902319902268	-0.9990012210012229	-0.6479816849816873	-0.7633418803418834	-1.2180610500610527
1379	1.5753272283272297	-1.0817814407814454	-1.4319731379731375	0.34241025641025646	-0.803641025641022	-1.0997521367521366	-0.6656617826617843	-0.9616507936507936
1380	1.73405738705739	-1.0451514041514045	-1.0290427350427387	0.293570207570206	-1.035631257631262	-0.7945018315018377	-0.7511318681318633	-1.1936410256410221
1381	1.63637728937729	-1.2160915750915748	-1.2488229548229586	0.39125030525030613	-1.023421245421242	-0.9043919413919375	-0.8854420024420033	-1.0471208791208833
1382	1.7828974358974397	-1.0085213675213653	-1.2121929181929176	0.17147008547008613	-0.8891111111111125	-0.8677619047619063	-0.6412417582417635	-1.0227008547008536
1383	1.7218473748473797	-1.0085213675213653	-1.126722832722828	0.47672039072038597	-1.0844713064713125	-0.7334517704517671	-0.8854420024420033	-0.9250207570207625
1384	1.5753272283272297	-1.1794615384615348	-1.2244029304029271	0.3179902319902268	-0.8158510378510422	-0.8677619047619063	-0.7755518925518938	-1.0837509157509118
1385	1.75847741147741	-1.0207313797313748	-1.1023028083028072	0.34241025641025646	-1.279831501831501	-0.6479816849816873	-0.9464920634920642	-1.1570109890109928
1386	1.6730073260073302	-1.1794615384615348	-1.3709230769230776	0.17147008547008613	-0.8891111111111125	-1.0020720390720375	-0.6900818070818033	-0.8639706959706936
1387	1.81952747252747	-1.0695714285714244	-1.1023028083028072	0.3302002442002461	-1.1088913308913315	-0.6724017094017072	-0.7145018315018339	-1.1203809523809518
1388	1.4776471306471297	-1.2771416361416348	-1.285452991452988	0.4034603174603165	-1.121101343101341	-0.8189218559218567	-0.8243919413919443	-0.9738608058608023
1389	1.7462673992673996	-1.2283015873015852	-1.285452991452988	0.18368009768009652	-0.9745811965811924	-0.7945018315018377	-0.7022918192918235	-1.1448009768009726
1390	1.69742735042735	-1.0695714285714244	-1.3098730158730167	0.3302002442002461	-1.157731379731381	-0.7700818070818081	-0.8121819291819339	-0.9250207570207625
1391	1.5753272283272297	-1.3015616605616653	-1.3098730158730167	0.23252014652014785	-0.8280610500610508	-0.7578717948717977	-0.5679816849816841	-1.0104908424908432
1392	1.80731746031746	-1.1794615384615348	-1.2610329670329672	0.2813601953601965	-1.3042515262515217	-0.5625115995115968	-0.9831221001221042	-1.0593308913308928
1393	1.63637728937729	-1.313771672771674	-1.5907032967032975	0.11042002442002707	-0.9745811965811924	-0.8189218559218567	-0.6534517704517739	-0.8883907203907233
1394	1.9294175824175799	-1.0451514041514045	-1.4197631257631271	0.25694017094016686	-1.157731379731381	-0.574721611721617	-0.7145018315018339	-1.0593308913308928
1395	1.6119572649572596	-1.2771416361416348	-1.578493284493287	0.3179902319902268	-1.157731379731381	-0.7090317460317481	-0.7755518925518938	-0.8395506715506729
1396	1.5997472527472496	-1.2893516483516443	-1.578493284493287	0.14705006105005647	-1.0722612942612915	-0.47704151404151696	-0.6412417582417635	-1.1692210012210031
1397	1.80731746031746	-1.1184114774114748	-1.7250134310134277	0.2813601953601965	-1.2309914529914514	-0.8067118437118472	-0.9342820512820538	-0.7785006105006129
1398	1.5875372405372397	-1.374821733821734	-1.7250134310134277	0.04936996336996713	-0.9990012210012229	-0.7212417582417567	-0.5435616605616633	-0.9860708180708126
1399	1.69742735042735	-1.191671550671555	-1.5907032967032975	0.366830280830287	-1.3530915750915722	-0.5503015873015882	-0.8976520146520146	-0.9982808302808328
1400	1.5997472527472496	-1.4602918192918253	-1.8104835164835174	0.07378998778998702	-1.0844713064713125	-0.7822918192918167	-0.6656617826617843	-0.8883907203907233
1401	1.8439474969475	-1.2038815628815644	-1.6639633699633678	0.11042002442002707	-1.1943614163614122	-0.574721611721617	-0.7877619047619042	-1.0349108669108622
1402	1.69742735042735	-1.2038815628815644	-1.798273504273507	0.20810012210012707	-1.1455213675213618	-0.7578717948717977	-0.8366019536019538	-0.7907106227106215
1403	1.6485873015873	-1.3992417582417547	-1.6639633699633678	0.012739926739926188	-1.2065714285714324	-0.4282014652014674	-0.7145018315018339	-1.1203809523809518
1404	1.90499755799756	-1.2405115995116036	-1.9325836385836364	0.1958901098901069	-1.1821514041514019	-0.6724017094017072	-0.8732319902319938	-0.7662905982906025
1405	1.75847741147741	-1.3381916971916947	-1.9936336996336972	-0.08494017094017381	-1.0478412698412725	-0.6235616605616567	-0.6046117216117244	-0.9494407814407824
1406	2.03930769230769	-1.2527216117216158	-1.8471135531135574	0.293570207570206	-1.316461538461541	-0.47704151404151696	-0.8976520146520146	-0.9006007326007328
1407	1.7462673992673996	-1.5213418803418852	-2.127943833943838	-0.06052014652014237	-1.1455213675213618	-0.6357716727716778	-0.7145018315018339	-0.8517606837606833
1408	2.0026776556776604	-1.3381916971916947	-1.9447936507936467	-0.036100122100123366	-1.1943614163614122	-0.4404114774114778	-0.7877619047619042	-0.9250207570207625
1409	2.03930769230769	-1.2649316239316244	-2.127943833943838	0.07378998778998702	-1.1821514041514019	-0.7945018315018377	-0.7877619047619042	-0.8029206349206337
1410	1.8927875457875496	-1.4969218559218547	-1.8104835164835174	-0.023890109890113864	-1.279831501831501	-0.40378144078143685	-0.8610219780219834	-1.0593308913308928
1411	2.16140781440781	-1.2771416361416348	-2.0791037851037877	0.23252014652014785	-1.1943614163614122	-0.6235616605616567	-0.8366019536019538	-0.7785006105006129
1412	2.07593772893773	-1.5213418803418852	-2.1035238095238067	-0.2314603174603127	-1.0600512820512829	-0.5869316239316273	-0.6656617826617843	-0.8883907203907233
1413	2.3567680097680097	-1.2160915750915748	-2.0058437118437076	0.12263003663003658	-1.3042515262515217	-0.5136715506715472	-0.9220720390720336	-0.8883907203907233
1414	2.08814774114774	-1.411451770451774	-2.152363858363857	-0.04831013431013376	-1.096681318681322	-0.5869316239316273	-0.7145018315018339	-0.9372307692307729
1415	2.11256776556777	-1.4725018315018357	-1.8837435897435877	-0.04831013431013376	-1.4019316239316217	-0.5014615384615368	-0.8610219780219834	-0.8029206349206337
1416	2.3079279609279597	-1.3259816849816843	-2.3599340659340693	0.07378998778998702	-1.0112112332112315	-0.7090317460317481	-0.5801916971916947	-0.7052405372405426
1417	2.1369877899877903	-1.4969218559218547	-2.0058437118437076	-0.14599023199023375	-1.2676214896214923	-0.39157142857142646	-0.9220720390720336	-0.9372307692307729
1418	2.2590879120879097	-1.3870317460317452	-2.188993894993897	0.07378998778998702	-1.1699413919413915	-0.5503015873015882	-0.8732319902319938	-0.717450549450553
1419	2.1491978021978	-1.6556520146520146	-2.152363858363857	-0.25588034188034325	-1.035631257631262	-0.4648315018314977	-0.7267118437118425	-0.8395506715506729
1420	2.3933980463980498	-1.313771672771674	-2.0424737484737476	0.03715995115995674	-1.2432014652014618	-0.4404114774114778	-0.9587020757020746	-0.7052405372405426
1421	2.22245787545788	-1.374821733821734	-2.176783882783887	-0.07273015873016342	-1.1455213675213618	-0.40378144078143685	-0.8243919413919443	-0.9128107448107423
1422	2.1491978021978	-1.5335518925518938	-1.8837435897435877	-0.13378021978022336	-1.4019316239316217	-0.3427313797313769	-1.068592185592185	-0.717450549450553
1423	2.3933980463980498	-1.313771672771674	-2.286673992673998	-0.10936019536019459	-0.9990012210012229	-0.5625115995115968	-0.7511318681318633	-0.6808205128205129
1424	2.1980378510378498	-1.4847118437118443	-2.0424737484737476	-0.24367032967033375	-1.2309914529914514	-0.23284126984126652	-1.129642246642243	-0.8883907203907233
1425	2.41781807081807	-1.3504017094017051	-2.1401538461538485	0.0005299145299157981	-1.1943614163614122	-0.4159914529914579	-1.1174322344322345	-0.6441904761904738
1426	2.10035775335775	-1.5335518925518938	-2.1401538461538485	-0.3413504273504231	-1.0844713064713125	-0.3549413919413873	-1.0441721611721642	-1.0104908424908432
1427	2.3079279609279597	-1.3626117216117244	-2.0424737484737476	-0.07273015873016342	-1.2309914529914514	-0.47704151404151696	-1.227322344322343	-0.5953504273504231
1428	2.344557997558	-1.3015616605616653	-2.2988840048840085	-0.13378021978022336	-0.962371184371182	-0.25726129426129707	-1.105222222222224	-0.9006007326007328
1429	2.1369877899877903	-1.4969218559218547	-1.8715335775335782	-0.2314603174603127	-1.3775115995116027	-0.20842124542124751	-1.508152625152623	-0.8273406593406625
1430	2.3567680097680097	-1.313771672771674	-2.2378339438339476	-0.17041025641025276	-0.9745811965811924	-0.4648315018314977	-1.129642246642243	-0.7296605616605634
1431	2.1491978021978	-1.5579719169719146	-2.0424737484737476	-0.3169304029304041	-1.2676214896214923	-0.19621123321123712	-1.483732600732604	-0.9128107448107423
1432	2.4544481074481097	-1.155041514041514	-1.9936336996336972	-0.023890109890113864	-1.1699413919413915	-0.3427313797313769	-1.4104725274725238	-0.7662905982906025
1433	2.10035775335775	-1.4236617826617843	-2.1035238095238067	-0.3291404151404127	-1.1333113553113523	-0.24505128205128757	-1.386052503052503	-1.0349108669108622
1434	2.1980378510378498	-1.4480818070818042	-1.9814236874236868	-0.17041025641025276	-1.157731379731381	-0.4159914529914579	-1.5447826617826639	-0.6564004884004824
1435	2.33234798534798	-1.2405115995116036	-2.1645738705738675	-0.1948302808302833	-1.0600512820512829	-0.24505128205128757	-1.508152625152623	-0.9738608058608023
1436	2.12477777777778	-1.5335518925518938	-1.7860634920634886	-0.08494017094017381	-1.255411477411482	-0.19621123321123712	-1.7523528693528636	-0.8273406593406625
1437	2.27129792429793	-1.3504017094017051	-2.0791037851037877	-0.3169304029304041	-0.9501611721611716	-0.3549413919413873	-1.4715225885225935	-0.8517606837606833
1438	2.16140781440781	-1.5946019536019547	-1.9081636141636173	-0.37798046398046403	-1.1333113553113523	-0.18400122100121696	-1.7279328449328428	-0.9250207570207625
1439	2.3567680097680097	-1.2893516483516443	-1.8471135531135574	-0.14599023199023375	-1.1088913308913315	-0.4282014652014674	-1.6913028083028143	-0.7662905982906025
1440	2.18582783882784	-1.4236617826617843	-1.9081636141636173	-0.36577045177045364	-1.0844713064713125	-0.04969108669108757	-1.6668827838827847	-1.0593308913308928
1441	2.11256776556777	-1.5213418803418852	-1.7738534798534773	-0.25588034188034325	-1.0112112332112315	-0.3549413919413873	-1.6913028083028143	-0.7296605616605634
1442	2.3201379731379697	-1.2527216117216158	-1.9570036630036571	-0.3413504273504231	-0.962371184371182	-0.19621123321123712	-1.8134029304029342	-1.0227008547008536
1443	2.1369877899877903	-1.4480818070818042	-1.6761733821733782	-0.13378021978022336	-1.1699413919413915	-0.19621123321123712	-1.9721330891330924	-0.8639706959706936
1444	2.27129792429793	-1.2893516483516443	-1.8104835164835174	-0.3047203907203937	-0.9745811965811924	-0.26947130647130746	-1.7523528693528636	-0.8639706959706936
1445	2.0026776556776604	-1.6312319902319956	-1.7128034188034174	-0.3291404151404127	-1.0722612942612915	-0.12295115995115613	-1.9721330891330924	-0.8029206349206337
1446	2.17361782661783	-1.3381916971916947	-1.7494334554334574	-0.2070402930402937	-0.9379511599511621	-0.37936141636141785	-1.9355030525030532	-0.9372307692307729
1447	2.2468778998778998	-1.3381916971916947	-1.7005934065934079	-0.3413504273504231	-1.1333113553113523	0.035778998778993154	-2.1430732600732645	-1.0471208791208833
1448	2.0270976800976803	-1.4969218559218547	-1.6517533577533574	-0.07273015873016342	-0.9990012210012229	-0.318311355311357	-1.8622429792429838	-0.7785006105006129
1449	2.2102478632478597	-1.3626117216117244	-1.798273504273507	-0.4878705738705744	-0.9867912087912107	-0.13516117216117718	-1.9721330891330924	-1.0471208791208833
1450	2.07593772893773	-1.5946019536019547	-1.541863247863248	-0.09715018315018242	-1.121101343101341	-0.12295115995115613	-2.082023199023194	-0.9494407814407824
1451	2.28350793650794	-1.1794615384615348	-1.639543345543347	-0.25588034188034325	-0.962371184371182	-0.26947130647130746	-1.9355030525030532	-0.9860708180708126
1452	2.0270976800976803	-1.411451770451774	-1.578493284493287	-0.25588034188034325	-1.023421245421242	-0.07411111111110658	-2.057603174603173	-0.8273406593406625
1453	1.96604761904762	-1.374821733821734	-1.6639633699633678	-0.1215702075702032	-0.7792210012210012	-0.318311355311357	-1.9232930402930428	-1.0104908424908432
1454	2.16140781440781	-1.2283015873015852	-1.4686031746031776	-0.29251037851037354	-1.1455213675213618	-0.0008510378510380168	-2.240753357753354	-1.0227008547008536
1455	1.90499755799756	-1.4725018315018357	-1.4319731379731375	0.03715995115995674	-0.9257411477411526	-0.23284126984126652	-1.9965531135531132	-0.8883907203907233
1456	2.01488766788767	-1.3015616605616653	-1.5540732600732574	-0.4146105006105032	-0.9135311355311315	-0.09853113553113713	-2.1308632478632434	-1.1081709401709432
1457	1.8927875457875496	-1.5579719169719146	-1.3342930402930375	-0.08494017094017381	-1.0478412698412725	-0.08632112332112762	-2.179703296703294	-0.7785006105006129
1458	2.12477777777778	-1.2038815628815644	-1.4197631257631271	-0.17041025641025276	-0.9379511599511621	-0.01306105006104663	-2.1064432234432235	-1.2669010989011031
1459	2.06372771672772	-1.374821733821734	-1.322083028083028	-0.28030036630036315	-1.157731379731381	-0.14737118437118757	-2.314013431013435	-0.9006007326007328
1460	1.9294175824175799	-1.4236617826617843	-1.5296532356532375	-0.10936019536019459	-0.803641025641022	-0.19621123321123712	-1.9721330891330924	-1.0349108669108622
1461	2.1369877899877903	-1.191671550671555	-1.3709230769230776	-0.3169304029304041	-1.096681318681322	-0.02527106227105702	-2.3628534798534844	-1.0593308913308928
1462	2.0026776556776604	-1.374821733821734	-1.2610329670329672	-0.06052014652014237	-0.9135311355311315	-0.2206312576312579	-2.1064432234432235	-0.9006007326007328
1463	2.18582783882784	-1.1428315018315054	-1.480813186813187	-0.36577045177045364	-0.8769010989011021	-0.04969108669108757	-2.216333333333333	-0.9982808302808328
1464	1.8927875457875496	-1.5213418803418852	-1.2244029304029271	-0.13378021978022336	-1.0112112332112315	-0.17179120879120835	-2.277383394383394	-0.7662905982906025
1465	2.11256776556777	-1.1794615384615348	-1.4930231990231975	-0.2314603174603127	-0.8280610500610508	0.08461904761904271	-2.1674932844932835	-1.132590964590964
1466	2.1491978021978	-1.2771416361416348	-1.1389328449328473	-0.26809035409035276	-1.0844713064713125	-0.07411111111110658	-2.3628534798534844	-0.8395506715506729
1467	2.0026776556776604	-1.3870317460317452	-1.322083028083028	-0.28030036630036315	-0.7181709401709422	-0.18400122100121696	-2.0453931623931636	-0.9738608058608023
1468	2.16140781440781	-1.2160915750915748	-1.3587130647130672	-0.3169304029304041	-1.0478412698412725	0.035778998778993154	-2.3628534798534844	-0.9250207570207625
1469	2.07593772893773	-1.4847118437118443	-1.1755628815628776	-0.06052014652014237	-0.8646910866910917	-0.15958119658119618	-2.155283272283275	-0.8639706959706936
1470	2.3201379731379697	-1.0207313797313748	-1.3098730158730167	-0.37798046398046403	-0.8891111111111125	0.08461904761904271	-2.2041233211233244	-0.9738608058608023
1471	2.01488766788767	-1.411451770451774	-1.2121929181929176	-0.15820024420024414	-0.962371184371182	-0.29389133089132646	-2.252963369963374	-0.7662905982906025
1472	2.06372771672772	-1.191671550671555	-1.4563931623931583	-0.2314603174603127	-0.9257411477411526	0.047989010989013314	-2.1919133089133034	-1.0959609279609328
1473	2.2468778998778998	-1.1794615384615348	-1.0534627594627577	-0.28030036630036315	-1.1088913308913315	-0.11074114774114752	-2.252963369963374	-0.7785006105006129
1474	2.05151770451771	-1.2283015873015852	-1.1999829059829072	-0.24367032967033375	-0.7548009768009725	-0.14737118437118757	-2.020973137973134	-0.9006007326007328
1475	2.22245787545788	-1.1062014652014645	-1.2488229548229586	-0.3413504273504231	-1.023421245421242	0.011358974358973262	-2.252963369963374	-0.9372307692307729
1476	2.12477777777778	-1.374821733821734	-1.1145128205128176	-0.1215702075702032	-0.8524810744810716	-0.08632112332112762	-2.033183150183154	-0.9982808302808328
1477	2.27129792429793	-0.9718913308913351	-1.2488229548229586	-0.3169304029304041	-0.9135311355311315	0.15787912087912193	-2.1064432234432235	-0.9006007326007328
1478	2.22245787545788	-1.2160915750915748	-1.0412527472527473	-0.2314603174603127	-0.8646910866910917	-0.24505128205128757	-1.8744529914529942	-0.8151306471306423
1479	1.9904676434676403	-1.155041514041514	-1.4075531135531185	-0.36577045177045364	-0.840271062271063	0.13345909645909315	-2.155283272283275	-1.0227008547008536
1480	2.27129792429793	-1.0817814407814454	-1.0412527472527473	-0.10936019536019459	-1.0722612942612915	-0.01306105006104663	-2.155283272283275	-0.7907106227106215
1481	2.10035775335775	-1.191671550671555	-1.0900927960927969	-0.29251037851037354	-0.7670109890109917	-0.04969108669108757	-1.9355030525030532	-0.9372307692307729
1482	2.2102478632478597	-0.9718913308913351	-1.1511428571428568	-0.36577045177045364	-0.9990012210012229	0.09682905982906198	-2.1919133089133034	-0.8273406593406625
1483	2.0026776556776604	-1.2771416361416348	-0.9557826617826577	-0.15820024420024414	-0.962371184371182	-0.07411111111110658	-1.9721330891330924	-1.0471208791208833
1484	2.11256776556777	-0.9841013431013446	-1.2366129426129482	-0.4024004884004839	-1.0600512820512829	0.1700891330891341	-2.2041233211233244	-0.9128107448107423
1485	2.2590879120879097	-1.0451514041514045	-0.7604224664224675	-0.25588034188034325	-0.9013211233211211	-0.04969108669108757	-1.8744529914529942	-0.8395506715506729
1486	1.9904676434676403	-1.0939914529914558	-1.1145128205128176	-0.500080586080583	-0.8646910866910917	0.1822991452991427	-2.118653235653234	-0.9982808302808328
1487	2.22245787545788	-0.9108412698412733	-0.8825225885225874	-0.13378021978022336	-1.0112112332112315	0.08461904761904271	-2.118653235653234	-0.8395506715506729
1488	2.11256776556777	-1.155041514041514	-0.9191526251526283	-0.35356043956044414	-0.8524810744810716	0.15787912087912193	-1.9721330891330924	-1.0959609279609328
1489	2.344557997558	-0.8131611721611751	-1.0046227106227081	-0.4146105006105032	-0.9867912087912107	0.047989010989013314	-2.1430732600732645	-0.6564004884004824
1490	2.07593772893773	-1.1184114774114748	-0.9191526251526283	-0.28030036630036315	-0.8891111111111125	0.13345909645909315	-1.8256129426129446	-1.0471208791208833
1491	1.9904676434676403	-0.9474713064713045	-1.1755628815628776	-0.37798046398046403	-1.1943614163614122	0.34102930402930276	-2.2651733821733835	-0.8761807081807129
1492	2.1980378510378498	-0.9230512820512855	-0.772632478632477	-0.17041025641025276	-0.9501611721611716	0.047989010989013314	-1.8378229548229532	-0.8517606837606833
1493	1.95383760683761	-1.0695714285714244	-1.0290427350427387	-0.536710622710624	-0.9867912087912107	0.2799792429792427	-2.118653235653234	-1.0227008547008536
1494	2.10035775335775	-0.898631257631255	-0.8825225885225874	-0.1948302808302833	-1.0722612942612915	0.21892918192918276	-2.0087631257631235	-0.8029206349206337
1495	1.9904676434676403	-1.0939914529914558	-0.8581025641025684	-0.3413504273504231	-0.962371184371182	0.25555921855921304	-1.9721330891330924	-1.0227008547008536
1496	2.1369877899877903	-0.739901098901095	-1.0046227106227081	-0.39019047619047265	-1.2432014652014618	0.047989010989013314	-2.082023199023194	-0.7052405372405426
1497	2.06372771672772	-1.0085213675213653	-0.8336825396825378	-0.2314603174603127	-0.840271062271063	0.23113919413919226	-1.8866630036630028	-1.0104908424908432
1498	1.90499755799756	-0.9596813186813149	-1.1755628815628776	-0.46345054945055364	-1.2187814407814428	0.2921892551892522	-2.179703296703294	-0.8761807081807129
1499	2.08814774114774	-0.837581196581195	-0.8336825396825378	-0.06052014652014237	-1.023421245421242	0.12124908424908276	-1.9110830280830235	-0.8883907203907233
1500	1.9782576312576299	-0.9718913308913351	-1.0290427350427387	-0.4390305250305231	-1.023421245421242	0.3654493284493324	-2.033183150183154	-0.9372307692307729
1501	1.9904676434676403	-0.7521111111111152	-1.0168327228327265	-0.1826202686202738	-1.1455213675213618	0.035778998778993154	-1.9965531135531132	-0.7540805860805824
1502	1.80731746031746	-1.0939914529914558	-0.8947326007325977	-0.2192503052503032	-0.9990012210012229	0.45091941391941315	-1.8622429792429838	-1.0349108669108622
1503	1.8805775335775294	-0.7521111111111152	-1.0046227106227081	-0.29251037851037354	-1.2676214896214923	0.1456691086691133	-1.9843431013431045	-0.7052405372405426
1504	2.0026776556776604	-0.9230512820512855	-0.8581025641025684	-0.1948302808302833	-0.8769010989011021	0.23113919413919226	-1.8134029304029342	-0.9738608058608023
1505	1.79510744810745	-0.9352612942612941	-1.1755628815628776	-0.26809035409035276	-1.2432014652014618	0.2799792429792427	-2.1064432234432235	-0.9128107448107423
1506	1.95383760683761	-0.8009511599511647	-0.8825225885225874	-0.023890109890113864	-1.1088913308913315	0.1822991452991427	-1.7645628815628829	-0.8639706959706936
1507	1.96604761904762	-0.9718913308913351	-1.0778827838827882	-0.39019047619047265	-1.121101343101341	0.30439926739927325	-1.9355030525030532	-0.7662905982906025
1508	2.10035775335775	-0.6788510378510351	-1.0534627594627577	-0.13378021978022336	-1.2432014652014618	0.09682905982906198	-1.8134029304029342	-0.8761807081807129
1509	1.8927875457875496	-1.0695714285714244	-0.9802026862026874	-0.2070402930402937	-1.121101343101341	0.4997594627594627	-1.9232930402930428	-0.9982808302808328
1510	1.80731746031746	-0.8009511599511647	-0.9802026862026874	-0.25588034188034325	-1.3042515262515217	0.12124908424908276	-1.6668827838827847	-0.7540805860805824
1511	2.07593772893773	-0.8497912087912045	-0.772632478632477	-0.1215702075702032	-1.096681318681322	0.25555921855921304	-1.7157228327228333	-1.0227008547008536
1512	1.75847741147741	-0.9718913308913351	-1.1145128205128176	-0.26809035409035276	-1.3408815628815618	0.31660927960928187	-1.8622429792429838	-0.8639706959706936
1513	1.8439474969475	-0.7765311355311342	-0.9191526251526283	-0.023890109890113864	-1.2432014652014618	0.13345909645909315	-1.6546727716727743	-0.9494407814407824
1514	1.75847741147741	-1.0695714285714244	-0.9924126984126977	-0.2314603174603127	-1.279831501831501	0.35323931623931315	-1.801192918192914	-0.8151306471306423
1515	1.86836752136752	-0.7032710622710638	-1.0168327228327265	-0.06052014652014237	-1.1821514041514019	0.09682905982906198	-1.6058327228327247	-0.8395506715506729
1516	1.86836752136752	-0.9474713064713045	-1.0046227106227081	-0.10936019536019459	-1.3897216117216113	0.4142893772893722	-1.898873015873014	-1.0349108669108622
1517	1.6485873015873	-0.9108412698412733	-1.0778827838827882	0.12263003663003658	-1.4629816849816826	0.12124908424908276	-1.5569926739926734	-0.7907106227106215
1518	1.9294175824175799	-0.8253711843711837	-0.8214725274725274	-0.10936019536019459	-1.255411477411482	0.2677692307692323	-1.6058327228327247	-0.9250207570207625
1519	1.73405738705739	-0.9474713064713045	-1.1023028083028072	-0.15820024420024414	-1.5362417582417627	0.25555921855921304	-1.6790927960927933	-0.7052405372405426
1520	1.86836752136752	-0.7276910866910846	-0.8947326007325977	0.09821001221000691	-1.3897216117216113	0.2921892551892522	-1.508152625152623	-1.0593308913308928
1521	1.69742735042735	-1.0817814407814454	-0.9802026862026874	-0.13378021978022336	-1.5362417582417627	0.30439926739927325	-1.7523528693528636	-0.717450549450553
1522	1.79510744810745	-0.7521111111111152	-0.7604224664224675	-0.023890109890113864	-1.3286715506715514	0.10903907203907237	-1.4104725274725238	-0.8273406593406625
1523	1.86836752136752	-0.8131611721611751	-1.0412527472527473	-0.06052014652014237	-1.4507716727716713	0.35323931623931315	-1.7279328449328428	-0.9128107448107423
1524	1.6852173382173397	-0.8864212454212446	-1.0168327228327265	0.11042002442002707	-1.6095018315018312	0.15787912087912193	-1.5203626373626333	-0.6564004884004824
1525	1.86836752136752	-0.7521111111111152	-0.8214725274725274	-0.036100122100123366	-1.4141416361416321	0.20671916971917326	-1.5325726495726544	-0.8639706959706936
1526	1.80731746031746	-0.9963113553113541	-1.0046227106227081	-0.10936019536019459	-1.572871794871792	0.1822991452991427	-1.6180427350427333	-0.49767032967033203
1527	1.9782576312576299	-0.6178009768009742	-0.9069426129426073	0.11042002442002707	-1.3897216117216113	0.24334920634920265	-1.483732600732604	-0.8883907203907233
1528	1.6730073260073302	-0.8864212454212446	-0.9435726495726473	-0.09715018315018242	-1.7682319902319912	0.25555921855921304	-1.6180427350427333	-0.6930305250305233
1529	1.66079731379731	-0.7276910866910846	-0.6749523809523779	0.17147008547008613	-1.4385616605616618	0.023568986568982764	-1.325002442002444	-0.717450549450553
1530	1.8561575091575095	-0.6910610500610446	-0.7848424908424882	-0.1826202686202738	-1.6217118437118416	0.2921892551892522	-1.6546727716727743	-0.7785006105006129
1531	1.6485873015873	-0.7765311355311342	-0.8947326007325977	0.06157997557997574	-1.6217118437118416	0.1456691086691133	-1.4593125763125734	-0.6197704517704528
1532	1.69742735042735	-0.6910610500610446	-0.7360024420024378	0.02494993894993658	-1.5240317460317416	0.2921892551892522	-1.508152625152623	-0.8273406593406625
1533	1.6485873015873	-0.8864212454212446	-0.8825225885225874	-0.04831013431013376	-1.7193919413919416	-0.01306105006104663	-1.6302527472527437	-0.5709304029304023
1534	1.75847741147741	-0.5445409035409057	-0.6383223443223467	0.11042002442002707	-1.4141416361416321	0.2799792429792427	-1.5203626373626333	-0.8761807081807129
1535	1.69742735042735	-0.8009511599511647	-1.0046227106227081	-0.036100122100123366	-1.9025421245421215	0.1945091575091531	-1.6180427350427333	-0.6686105006105034
1536	1.4776471306471297	-0.7276910866910846	-0.711582417582417	0.3179902319902268	-1.6217118437118416	0.060199023199022816	-1.3738424908424935	-0.717450549450553
1537	1.69742735042735	-0.6055909645909656	-0.711582417582417	-0.1826202686202738	-1.707181929181933	0.2799792429792427	-1.6180427350427333	-0.8151306471306423
1538	1.5875372405372397	-0.7643211233211256	-0.8336825396825378	0.08599999999999652	-1.8292820512820511	0.13345909645909315	-1.4715225885225935	-0.7296605616605634
1539	1.5997472527472496	-0.5079108669108647	-0.6016923076923066	0.04936996336996713	-1.7560219780219826	0.42649938949939326	-1.483732600732604	-0.8151306471306423
1540	1.4288070818070802	-0.8497912087912045	-0.772632478632477	-0.09715018315018242	-1.9391721611721615	0.011358974358973262	-1.3127924297924345	-0.5098803418803424
1541	1.5264871794871802	-0.4590708180708143	-0.4429621489621467	0.12263003663003658	-1.7438119658119615	0.21892918192918276	-1.483732600732604	-0.8395506715506729
1542	1.5875372405372397	-0.6544310134310143	-0.9191526251526283	-0.14599023199023375	-2.0734822954823007	0.1700891330891341	-1.5203626373626333	-0.6319804639804631
1543	1.3799670329670302	-0.6910610500610446	-0.6505323565323571	0.15926007326007574	-1.8414920634920624	0.047989010989013314	-1.3005824175824134	-0.7785006105006129
1544	1.5264871794871802	-0.5567509157509143	-0.6749523809523779	-0.13378021978022336	-2.012432234432232	0.1945091575091531	-1.5936227106227125	-0.7662905982906025
1545	1.4165970695970698	-0.7521111111111152	-0.7604224664224675	-0.011680097680092816	-2.049062271062272	-0.03748107448107718	-1.4348925518925526	-0.8273406593406625
1546	1.6241672771672797	-0.4224407814407849	-0.6016923076923066	0.012739926739926188	-2.146742368742372	0.32881929181929237	-1.5936227106227125	-0.7785006105006129
1547	1.3799670329670302	-0.739901098901095	-0.9069426129426073	-0.04831013431013376	-2.244422466422473	0.023568986568982764	-1.325002442002444	-0.6319804639804631
1548	1.3311269841269797	-0.47128083028083534	-0.5284322344322381	0.07378998778998702	-2.012432234432232	0.1945091575091531	-1.5447826617826639	-0.8273406593406625
1549	1.5631172161172202	-0.5445409035409057	-0.8214725274725274	-0.13378021978022336	-2.3298925518925517	0.1700891330891341	-1.4471025641025648	-0.5953504273504231
1550	1.2944969474969503	-0.6666410256410238	-0.6383223443223467	0.17147008547008613	-2.1955824175824215	0.10903907203907237	-1.3738424908424935	-0.8273406593406625
1551	1.4410170940170897	-0.5567509157509143	-0.5528522588522571	-0.06052014652014237	-2.2566324786324814	0.1945091575091531	-1.5325726495726544	-0.48546031746031276
1552	1.3677570207570202	-0.7765311355311342	-0.748212454212458	0.07378998778998702	-2.268842490842492	-0.02527106227105702	-1.3372124542124544	-0.8151306471306423
1553	1.4532271062271094	-0.4102307692307745	-0.5406422466422485	0.08599999999999652	-2.464202686202683	0.30439926739927325	-1.7645628815628829	-0.7540805860805824
1554	1.5142771672771698	-0.7521111111111152	-0.8947326007325977	-0.04831013431013376	-2.342102564102562	-0.01306105006104663	-1.288372405372403	-0.6564004884004824
1555	1.22123687423688	-0.5567509157509143	-0.4429621489621467	0.06157997557997574	-2.281052503052502	0.1700891330891341	-1.6058327228327247	-0.8273406593406625
1556	1.4532271062271094	-0.5201208791208751	-0.7237924297924274	-0.1215702075702032	-2.5130427350427325	0.12124908424908276	-1.5692026862026838	-0.7662905982906025
1557	1.3311269841269797	-0.6055909645909656	-0.589482295482298	0.13484004884004608	-2.2932625152625126	0.060199023199022816	-1.4104725274725238	-0.9982808302808328
1558	1.3555470085470098	-0.4590708180708143	-0.5528522588522571	-0.13378021978022336	-2.6107228327228307	0.07240903540903232	-1.5569926739926734	-0.6441904761904738
1559	1.2456568986568999	-0.8131611721611751	-0.6383223443223467	0.03715995115995674	-2.2322124542124517	-0.02527106227105702	-1.3372124542124544	-0.8883907203907233
1560	1.2456568986568999	-0.48349084249084484	-0.47959218559218675	-0.036100122100123366	-2.500832722832722	0.1700891330891341	-1.6790927960927933	-0.8273406593406625
1561	1.4165970695970698	-0.6422210012210048	-0.7970525030524978	0.15926007326007574	-2.5130427350427325	-0.06190109890109796	-1.3616324786324743	-0.8151306471306423
1562	1.1479768009767999	-0.6178009768009742	-0.47959218559218675	0.04936996336996713	-2.403152625152622	0.07240903540903232	-1.5569926739926734	-0.9128107448107423
1563	1.2578669108669103	-0.49570085470085434	-0.5772722832722876	-0.04831013431013376	-2.5130427350427325	-0.07411111111110658	-1.5569926739926734	-0.7540805860805824
1564	1.2578669108669103	-0.6178009768009742	-0.6139023199023179	0.13484004884004608	-2.464202686202683	0.1822991452991427	-1.4715225885225935	-1.0959609279609328
1565	1.3677570207570202	-0.4102307692307745	-0.455172161172158	-0.04831013431013376	-2.7328229548229523	0.011358974358973262	-1.5936227106227125	-0.8151306471306423
1566	1.1601868131868103	-0.739901098901095	-0.6016923076923066	0.06157997557997574	-2.305472527472521	-0.08632112332112762	-1.3616324786324743	-1.0349108669108622
1567	1.0869267399267395	-0.49570085470085434	-0.35749206349206775	-0.1826202686202738	-2.6351428571428515	0.15787912087912193	-1.740142857142854	-0.9738608058608023
1568	1.28228693528694	-0.5933809523809552	-0.6749523809523779	0.12263003663003658	-2.622932844932841	-0.09853113553113713	-1.4104725274725238	-0.9250207570207625
1569	1.0502967032967003	-0.6666410256410238	-0.4307521367521372	0.012739926739926188	-2.4886227106227117	0.035778998778993154	-1.5936227106227125	-0.9738608058608023
1570	1.1601868131868103	-0.5201208791208751	-0.4673821733821675	-0.036100122100123366	-2.6717728937728915	-0.17179120879120835	-1.5447826617826639	-0.9006007326007328
1571	1.1357667887667904	-0.6910610500610446	-0.5406422466422485	0.11042002442002707	-2.439782661782662	0.1700891330891341	-1.6180427350427333	-1.0837509157509118
1572	1.1357667887667904	-0.3125506715506745	-0.4673821733821675	-0.04831013431013376	-2.757242979242982	-0.0008510378510380168	-1.4959426129426143	-0.8517606837606833
1573	1.2334468864468904	-0.6910610500610446	-0.5528522588522571	0.09821001221000691	-2.4519926739926716	-0.01306105006104663	-1.3616324786324743	-1.1081709401709432
1574	0.9526166056166097	-0.48349084249084484	-0.3208620268620286	-0.24367032967033375	-2.696192918192921	0.10903907203907237	-1.6180427350427333	-1.0837509157509118
1575	1.2090268620268598	-0.5201208791208751	-0.5772722832722876	0.0005299145299157981	-2.598512820512822	-0.04969108669108757	-1.3738424908424935	-1.0471208791208833
1576	1.0991367521367499	-0.6544310134310143	-0.4063321123321182	-0.08494017094017381	-2.5740927960928013	0.21892918192918276	-1.5203626373626333	-1.0104908424908432
1577	1.07471672771673	-0.4224407814407849	-0.4185421245421277	-0.2314603174603127	-2.6351428571428515	-0.19621123321123712	-1.3982625152625134	-1.0349108669108622
1578	1.0869267399267395	-0.6910610500610446	-0.4673821733821675	-0.04831013431013376	-2.439782661782662	0.1822991452991427	-1.6790927960927933	-1.230271062271063
1579	0.9770366300366295	-0.36139072039072495	-0.3819120879120885	-0.25588034188034325	-2.7694529914529906	0.035778998778993154	-1.483732600732604	-1.0349108669108622
1580	1.1968168498168499	-0.6544310134310143	-0.455172161172158	0.09821001221000691	-2.464202686202683	0.023568986568982764	-1.3982625152625134	-1.1448009768009726
1581	1.0014566544566494	-0.5445409035409057	-0.2231819291819268	-0.2314603174603127	-2.5740927960928013	0.13345909645909315	-1.6180427350427333	-0.9738608058608023
1582	1.0991367521367499	-0.5445409035409057	-0.4429621489621467	-0.06052014652014237	-2.5863028083028117	0.023568986568982764	-1.4471025641025648	-1.3035311355311325
1583	1.1113467643467594	-0.5201208791208751	-0.24760195360195825	-0.04831013431013376	-2.5496727716727725	0.2677692307692323	-1.7035128205128238	-1.0104908424908432
1584	1.1601868131868103	-0.49570085470085434	-0.27202197802197725	-0.15820024420024414	-2.5252527472527517	-0.04969108669108757	-1.3005824175824134	-1.0349108669108622
1585	1.03808669108669	-0.739901098901095	-0.1865518925518974	0.0005299145299157981	-2.4519926739926716	0.23113919413919226	-1.6058327228327247	-1.1692210012210031
1586	0.96482661782662	-0.4590708180708143	-0.16213186813186864	-0.2314603174603127	-2.7450329670329716	0.10903907203907237	-1.4715225885225935	-0.9982808302808328
1587	1.1846068376068395	-0.6788510378510351	-0.35749206349206775	0.14705006105005647	-2.3909426129426117	0.09682905982906198	-1.4104725274725238	-1.132590964590964
1588	0.9892466422466399	-0.6178009768009742	-0.08887179487179742	-0.17041025641025276	-2.5740927960928013	0.13345909645909315	-1.5203626373626333	-0.8639706959706936
1589	1.1113467643467594	-0.5445409035409057	-0.29644200244199803	-0.011680097680092816	-2.500832722832722	0.1822991452991427	-1.4348925518925526	-1.2424810744810726
1590	1.0869267399267395	-0.6055909645909656	-0.14992185592185647	-0.023890109890113864	-2.598512820512822	0.31660927960928187	-1.6302527472527437	-1.0471208791208833
1591	1.0991367521367499	-0.4468608058608039	-0.3330720390720372	-0.13378021978022336	-2.4886227106227117	0.023568986568982764	-1.2517423687423639	-1.0471208791208833
1592	1.2578669108669103	-0.7154810744810742	-0.14992185592185647	0.08599999999999652	-2.415362637362643	0.30439926739927325	-1.5936227106227125	-1.1081709401709432
1593	0.96482661782662	-0.5323308913308935	-0.05224175824175825	-0.1826202686202738	-2.5252527472527517	0.1456691086691133	-1.3616324786324743	-0.9738608058608023
1594	1.2456568986568999	-0.6422210012210048	-0.28423199023198764	0.13484004884004608	-2.403152625152622	0.21892918192918276	-1.4104725274725238	-1.1692210012210031
1595	1.1601868131868103	-0.6544310134310143	-0.08887179487179742	-0.06052014652014237	-2.4764126984127013	0.047989010989013314	-1.4593125763125734	-0.8639706959706936
1596	1.1479768009767999	-0.6055909645909656	-0.2231819291819268	0.08599999999999652	-2.146742368742372	0.1822991452991427	-1.3127924297924345	-1.1814310134310135
1597	1.12355677655678	-0.7521111111111152	-0.11329181929181731	0.07378998778998702	-2.561882783882782	0.2799792429792427	-1.5447826617826639	-0.8761807081807129
1598	1.0869267399267395	-0.5445409035409057	-0.29644200244199803	0.12263003663003658	-2.3909426129426117	0.060199023199022816	-1.2151123321123336	-0.9494407814407824
1599	1.3189169719169702	-0.7643211233211256	-0.14992185592185647	0.07378998778998702	-2.3543125763125725	0.23113919413919226	-1.4471025641025648	-0.9616507936507936
1600	1.0869267399267395	-0.6544310134310143	-0.05224175824175825	-0.10936019536019459	-2.4764126984127013	0.060199023199022816	-1.349422466422463	-0.9250207570207625
1601	1.2334468864468904	-0.6910610500610446	-0.1865518925518974	0.12263003663003658	-2.244422466422473	0.3898693528693532	-1.349422466422463	-1.0104908424908432
1602	1.2578669108669103	-0.5811709401709448	-0.04003174603174786	-0.1215702075702032	-2.464202686202683	-0.03748107448107718	-1.2395323565323535	-0.6930305250305233
1603	1.3311269841269797	-0.6788510378510351	-0.27202197802197725	0.0005299145299157981	-2.0734822954823007	0.08461904761904271	-1.422682539682544	-0.9494407814407824
1604	1.1968168498168499	-0.8131611721611751	0.16753846153846164	0.0005299145299157981	-2.4275726495726517	0.1822991452991427	-1.5203626373626333	-0.7540805860805824
1605	1.12355677655678	-0.5933809523809552	-0.16213186813186864	0.09821001221000691	-2.2322124542124517	0.035778998778993154	-1.3005824175824134	-0.7296605616605634
1606	1.3189169719169702	-0.8009511599511647	-0.04003174603174786	0.09821001221000691	-2.207792429792432	0.21892918192918276	-1.508152625152623	-0.7418705738705729
1607	1.1357667887667904	-0.7521111111111152	0.045438339438342634	-0.10936019536019459	-2.268842490842492	-0.04969108669108757	-1.4471025641025648	-0.8151306471306423
1608	1.2334468864468904	-0.7887411477411446	-0.10108180708180692	0.08599999999999652	-2.1589523809523814	0.32881929181929237	-1.5569926739926734	-0.7418705738705729
1609	1.1968168498168499	-0.739901098901095	0.06985836385836253	-0.036100122100123366	-2.439782661782662	-0.0008510378510380168	-1.325002442002444	-0.5343003663003623
1610	1.2456568986568999	-0.7032710622710638	-0.2353919413919372	0.15926007326007574	-2.049062271062272	0.1700891330891341	-1.5569926739926734	-0.7540805860805824
1611	1.2944969474969503	-0.9718913308913351	0.2163785103785112	-0.1826202686202738	-2.2932625152625126	0.24334920634920265	-1.5814126984126942	-0.5343003663003623
1612	1.07471672771673	-0.7521111111111152	-0.01561172161171731	0.12263003663003658	-2.207792429792432	0.07240903540903232	-1.4348925518925526	-0.7296605616605634
1613	1.3433369963369999	-0.9108412698412733	-0.0034017094017069205	0.02494993894993658	-2.1223223443223413	0.2677692307692323	-1.6424627594627639	-0.3511501831501825
1614	1.1846068376068395	-0.9230512820512855	0.16753846153846164	-0.07273015873016342	-2.244422466422473	-0.03748107448107718	-1.349422466422463	-0.5343003663003623
1615	1.2090268620268598	-0.9474713064713045	-0.01561172161171731	0.09821001221000691	-2.0368522588522615	0.32881929181929237	-1.7645628815628829	-0.5709304029304023
1616	1.1357667887667904	-1.0329413919413941	0.22858852258852336	-0.09715018315018242	-2.281052503052502	0.060199023199022816	-1.3982625152625134	-0.3633601953601929
1617	1.1846068376068395	-0.8497912087912045	-0.11329181929181731	0.22031013431013569	-2.012432234432232	0.1822991452991427	-1.6180427350427333	-0.5831404151404118
1618	1.3433369963369999	-1.155041514041514	0.22858852258852336	-0.1948302808302833	-2.2566324786324814	0.21892918192918276	-1.6424627594627639	-0.39999023199023204
1619	1.1479768009767999	-0.9718913308913351	0.08206837606837203	0.02494993894993658	-2.110112332112332	0.12124908424908276	-1.5447826617826639	-0.717450549450553
1620	1.2456568986568999	-1.0451514041514045	0.045438339438342634	0.06157997557997574	-2.085692307692313	0.20671916971917326	-1.6790927960927933	-0.27789010989011304
1621	1.22123687423688	-1.0329413919413941	0.16753846153846164	-0.13378021978022336	-2.024642246642251	0.035778998778993154	-1.483732600732604	-0.48546031746031276
1622	1.3799670329670302	-1.0695714285714244	-0.01561172161171731	0.04936996336996713	-2.0002222222222223	0.30439926739927325	-1.8378229548229532	-0.48546031746031276
1623	1.1846068376068395	-1.3259816849816843	0.2896385836385824	-0.2314603174603127	-2.183372405372402	0.060199023199022816	-1.5569926739926734	-0.3145201465201433
1624	1.0991367521367499	-1.0329413919413941	-0.08887179487179742	0.07378998778998702	-1.8659120879120912	0.20671916971917326	-1.7523528693528636	-0.46104029304029287
1625	1.3921770451770499	-1.2771416361416348	0.2163785103785112	-0.1948302808302833	-2.0979023199023215	0.1945091575091531	-1.6790927960927933	-0.16800000000000265
1626	1.1479768009767999	-1.2038815628815644	0.09427838827839308	-0.1215702075702032	-1.9635921855921823	0.20671916971917326	-1.6302527472527437	-0.5831404151404118
1627	1.2456568986568999	-1.2283015873015852	0.033228327228332244	-0.08494017094017381	-2.2322124542124517	0.31660927960928187	-1.7157228327228333	-0.14357997557997298
1628	1.2334468864468904	-1.374821733821734	0.17974847374847203	-0.1826202686202738	-1.9025421245421215	0.035778998778993154	-1.5325726495726544	-0.3145201465201433
1629	1.28228693528694	-1.155041514041514	0.008808302808301693	-0.011680097680092816	-1.926962148962153	0.2677692307692323	-1.8622429792429838	-0.2656800976800929
1630	1.4043870573870603	-1.5213418803418852	0.3262686202686216	-0.35356043956044414	-2.049062271062272	0.10903907203907237	-1.5692026862026838	-0.18021001221001215
1631	1.12355677655678	-1.3015616605616653	0.021018315018312084	0.03715995115995674	-1.8659120879120912	0.1456691086691133	-1.7035128205128238	-0.3267301587301626
1632	1.3677570207570202	-1.4236617826617843	0.15532844932845302	-0.25588034188034325	-2.024642246642251	-0.0008510378510380168	-1.7279328449328428	-0.11915995115995226
1633	1.2700769230769202	-1.5213418803418852	0.15532844932845302	-0.15820024420024414	-1.7682319902319912	0.23113919413919226	-1.8744529914529942	-0.37557020757021303
1634	1.28228693528694	-1.4480818070818042	0.11869841269841208	-0.13378021978022336	-2.085692307692313	0.21892918192918276	-1.6668827838827847	-0.08252991452991221
1635	1.2700769230769202	-1.6190219780219834	0.2163785103785112	-0.1948302808302833	-1.792652014652012	0.09682905982906198	-1.6913028083028143	-0.2168400488400531
1636	1.2700769230769202	-1.3381916971916947	0.045438339438342634	-0.04831013431013376	-1.9025421245421215	0.24334920634920265	-1.8744529914529942	-0.10694993894994276
1637	1.4654371184371198	-1.5457619047619051	0.3751086691086729	-0.3169304029304041	-1.9391721611721615	0.1456691086691133	-1.6913028083028143	-0.09473992673992349
1638	1.2578669108669103	-1.4847118437118443	0.008808302808301693	-0.036100122100123366	-1.8048620268620224	0.2921892551892522	-1.8866630036630028	-0.11915995115995226
1639	1.4288070818070802	-1.4847118437118443	0.2163785103785112	-0.25588034188034325	-2.0734822954823007	0.011358974358973262	-1.7767728937728933	-0.04589987789988281
1640	1.3921770451770499	-1.4358717948717947	0.24079853479853197	-0.2070402930402937	-1.6949719169719208	0.30439926739927325	-2.0087631257631235	-0.2656800976800929
1641	1.5631172161172202	-1.4969218559218547	0.277428571428572	-0.1826202686202738	-2.049062271062272	0.24334920634920265	-1.801192918192914	-0.021479853479852262
1642	1.4288070818070802	-1.6190219780219834	0.277428571428572	-0.17041025641025276	-1.7682319902319912	0.12124908424908276	-1.8134029304029342	-0.13136996336996265
1643	1.3067069597069598	-1.3870317460317452	0.14311843711843197	-0.15820024420024414	-1.8414920634920624	0.24334920634920265	-1.9232930402930428	0.015150183150186902
1644	1.5997472527472496	-1.5701819291819339	0.35068864468864236	-0.37798046398046403	-1.890332112332112	0.011358974358973262	-1.7645628815628829	-0.1557899877899825
1645	1.3677570207570202	-1.4847118437118443	0.17974847374847203	-0.13378021978022336	-1.792652014652012	0.2921892551892522	-2.033183150183154	0.051780219780217185
1646	1.4654371184371198	-1.509131868131865	0.2896385836385824	-0.26809035409035276	-1.8781221001221016	-0.0008510378510380168	-1.5936227106227125	0.07620024420024685
1647	1.50206715506715	-1.4358717948717947	0.2163785103785112	-0.26809035409035276	-1.5850818070818016	0.1700891330891341	-1.9721330891330924	-0.13136996336996265
1648	1.53869719169719	-1.374821733821734	0.35068864468864236	-0.3291404151404127	-1.9635921855921823	0.15787912087912193	-1.7767728937728933	0.08841025641025813
1649	1.63637728937729	-1.6434420024420042	0.33847863247863197	-0.15820024420024414	-1.707181929181933	0.035778998778993154	-1.7889829059829037	-0.03368986568986265
1650	1.4043870573870603	-1.374821733821734	0.09427838827839308	-0.08494017094017381	-1.7804420024420016	0.1945091575091531	-1.8866630036630028	0.28377045177044746
1651	1.6730073260073302	-1.5335518925518938	0.3751086691086729	-0.36577045177045364	-1.792652014652012	-0.0008510378510380168	-1.7645628815628829	-0.09473992673992349
1652	1.53869719169719	-1.4969218559218547	0.22858852258852336	-0.17041025641025276	-1.731601953601952	0.34102930402930276	-1.9477130647130636	0.11283028083027713
1653	1.5142771672771698	-1.5579719169719146	0.3628986568986625	-0.28030036630036315	-1.8659120879120912	-0.07411111111110658	-1.6302527472527437	0.13725030525030768
1654	1.5142771672771698	-1.5823919413919443	0.11869841269841208	-0.1826202686202738	-1.572871794871792	0.15787912087912193	-1.959923076923074	-0.00926984126984276
1655	1.5264871794871802	-1.3259816849816843	0.3262686202686216	-0.4024004884004839	-1.8292820512820511	0.08461904761904271	-1.740142857142854	0.11283028083027713
1656	1.77068742368742	-1.606811965811965	0.33847863247863197	-0.1948302808302833	-1.6827619047619025	0.047989010989013314	-1.8256129426129446	-0.14357997557997298
1657	1.53869719169719	-1.4236617826617843	0.19195848595848242	-0.10936019536019459	-1.731601953601952	0.08461904761904271	-1.8500329670329636	0.18609035409035724
1658	1.73405738705739	-1.4725018315018357	0.3628986568986625	-0.28030036630036315	-1.4996117216117217	0.023568986568982764	-1.7157228327228333	-0.14357997557997298
1659	1.6852173382173397	-1.3626117216117244	0.22858852258852336	-0.15820024420024414	-1.707181929181933	0.24334920634920265	-1.9232930402930428	0.07620024420024685
1660	1.8561575091575095	-1.509131868131865	0.5582588522588536	-0.4146105006105032	-1.707181929181933	0.023568986568982764	-1.6302527472527437	0.13725030525030768
1661	1.7218473748473797	-1.5579719169719146	0.20416849816850258	-0.011680097680092816	-1.4874017094017113	0.10903907203907237	-1.8866630036630028	0.027360195360197292
1662	1.66079731379731	-1.374821733821734	0.2896385836385824	-0.28030036630036315	-1.7438119658119615	0.07240903540903232	-1.7523528693528636	0.11283028083027713
1663	1.8439474969475	-1.5579719169719146	0.44836874236874236	-0.2192503052503032	-1.5606617826617817	0.25555921855921304	-1.7523528693528636	-0.11915995115995226
1664	1.63637728937729	-1.4969218559218547	0.2652185592185634	-0.08494017094017381	-1.670551892551892	0.023568986568982764	-1.5936227106227125	0.25935042735042757
1665	1.73405738705739	-1.5579719169719146	0.3995286935286928	-0.24367032967033375	-1.4385616605616618	0.023568986568982764	-1.8256129426129446	-0.11915995115995226
1666	1.80731746031746	-1.4602918192918253	0.277428571428572	-0.06052014652014237	-1.572871794871792	0.24334920634920265	-1.8500329670329636	0.06399023199022758
1667	1.8561575091575095	-1.4725018315018357	0.5948888888888928	-0.4512405372405335	-1.6827619047619025	0.035778998778993154	-1.6302527472527437	0.039570207570206795
1668	1.95383760683761	-1.6434420024420042	0.3262686202686216	0.012739926739926188	-1.475191697191692	0.20671916971917326	-1.8866630036630028	0.027360195360197292
1669	1.63637728937729	-1.3992417582417547	0.3873186813186815	-0.29251037851037354	-1.633921855921852	0.035778998778993154	-1.7157228327228333	0.051780219780217185
1670	1.95383760683761	-1.5823919413919443	0.5216288156288127	-0.1826202686202738	-1.4141416361416321	0.24334920634920265	-1.8378229548229532	-0.10694993894994276
1671	1.8317374847374799	-1.4480818070818042	0.35068864468864236	-0.10936019536019459	-1.792652014652012	0.023568986568982764	-1.6546727716727743	0.10062026862026763
1672	1.8317374847374799	-1.6190219780219834	0.6925689865689928	-0.2314603174603127	-1.4019316239316217	0.011358974358973262	-1.7523528693528636	-0.19242002442002254
1673	1.7828974358974397	-1.509131868131865	0.25300854700854236	-0.011680097680092816	-1.5972918192918226	0.15787912087912193	-1.8378229548229532	-0.00926984126984276
1674	1.75847741147741	-1.3259816849816843	0.6193089133089118	-0.37798046398046403	-1.5850818070818016	-0.06190109890109796	-1.6913028083028143	-0.20463003663003204
1675	1.9904676434676403	-1.5823919413919443	0.4972087912087919	-0.036100122100123366	-1.4874017094017113	0.2677692307692323	-1.801192918192914	0.10062026862026763
1676	1.8317374847374799	-1.3870317460317452	0.46057875457875186	-0.26809035409035276	-1.633921855921852	-0.15958119658119618	-1.5569926739926734	-0.16800000000000265
1677	1.9416275946276	-1.3870317460317452	0.6437289377289326	-0.2192503052503032	-1.2920415140415122	0.2921892551892522	-2.0087631257631235	-0.1557899877899825
1678	1.96604761904762	-1.2038815628815644	0.4972087912087919	-0.2070402930402937	-1.8048620268620224	0.060199023199022816	-1.5692026862026838	-0.0703199023199027
1679	1.96604761904762	-1.4602918192918253	0.8390891330891327	-0.25588034188034325	-1.4629816849816826	0.09682905982906198	-1.7523528693528636	-0.2534700854700816
1680	1.9294175824175799	-1.411451770451774	0.3995286935286928	-0.10936019536019459	-1.4996117216117217	0.15787912087912193	-1.7889829059829037	-0.1557899877899825
1681	1.77068742368742	-1.2649316239316244	0.6437289377289326	-0.3291404151404127	-1.633921855921852	0.023568986568982764	-1.5814126984126942	-0.4122002442002424
1682	2.05151770451771	-1.4480818070818042	0.6070989010989023	-0.07273015873016342	-1.4263516483516523	0.20671916971917326	-1.740142857142854	-0.00926984126984276
1683	1.8561575091575095	-1.2771416361416348	0.4972087912087919	-0.28030036630036315	-1.5972918192918226	-0.13516117216117718	-1.4348925518925526	-0.3145201465201433
1684	1.96604761904762	-1.3870317460317452	0.6925689865689928	-0.26809035409035276	-1.279831501831501	0.1700891330891341	-1.801192918192914	-0.29010012210012254
1685	2.01488766788767	-1.1794615384615348	0.46057875457875186	-0.2314603174603127	-1.6095018315018312	-0.0008510378510380168	-1.5203626373626333	-0.2168400488400531
1686	1.9782576312576299	-1.2038815628815644	0.8146691086691128	-0.17041025641025276	-1.3653015873015906	0.10903907203907237	-1.6302527472527437	-0.3511501831501825
1687	2.12477777777778	-1.4358717948717947	0.5094188034188023	-0.036100122100123366	-1.3653015873015906	0.1456691086691133	-1.6180427350427333	-0.10694993894994276
1688	1.79510744810745	-1.155041514041514	0.6559389499389519	-0.3413504273504231	-1.4385616605616618	0.060199023199022816	-1.5203626373626333	-0.5220903540903528
1689	2.07593772893773	-1.2649316239316244	0.7169890109890119	-0.15820024420024414	-1.3042515262515217	0.1945091575091531	-1.5936227106227125	-0.14357997557997298
1690	1.9294175824175799	-1.1062014652014645	0.6559389499389519	-0.28030036630036315	-1.3530915750915722	-0.06190109890109796	-1.483732600732604	-0.37557020757021303
1691	1.91720757020757	-1.374821733821734	0.7902490842490822	-0.25588034188034325	-1.0844713064713125	0.1945091575091531	-1.7523528693528636	-0.3511501831501825
1692	1.91720757020757	-1.1428315018315054	0.5704688644688622	-0.36577045177045364	-1.3653015873015906	0.011358974358973262	-1.483732600732604	-0.338940170940173
1693	1.8439474969475	-1.1306214896214843	0.9123492063492021	-0.3169304029304041	-1.1943614163614122	0.060199023199022816	-1.5569926739926734	-0.37557020757021303
1694	2.08814774114774	-1.2649316239316244	0.7169890109890119	-0.1215702075702032	-1.1821514041514019	-0.09853113553113713	-1.5692026862026838	-0.2290500610500626
1695	1.90499755799756	-1.057361416361415	0.7780390720390727	-0.35356043956044414	-1.2309914529914514	0.060199023199022816	-1.6180427350427333	-0.5831404151404118
1696	2.01488766788767	-1.1672515262515244	0.8512991452991431	-0.15820024420024414	-1.255411477411482	0.15787912087912193	-1.4959426129426143	-0.3145201465201433
1697	2.01488766788767	-0.9352612942612941	0.6559389499389519	-0.2192503052503032	-1.2676214896214923	-0.03748107448107718	-1.3372124542124544	-0.48546031746031276
1698	2.01488766788767	-1.1794615384615348	0.9001391941391926	0.02494993894993658	-1.0478412698412725	0.1945091575091531	-1.6180427350427333	-0.4244102564102528
1699	1.96604761904762	-1.1794615384615348	0.6193089133089118	-0.3047203907203937	-1.2920415140415122	0.023568986568982764	-1.422682539682544	-0.4488302808302825
1700	1.7462673992673996	-0.9841013431013446	0.9611892551892526	-0.25588034188034325	-1.0844713064713125	0.15787912087912193	-1.5569926739926734	-0.436620268620273
1701	1.9904676434676403	-1.155041514041514	0.753619047619052	-0.10936019536019459	-1.2920415140415122	-0.08632112332112762	-1.422682539682544	-0.2656800976800929
1702	1.81952747252747	-1.0451514041514045	0.8268791208791223	-0.39019047619047265	-0.962371184371182	0.10903907203907237	-1.6180427350427333	-0.5831404151404118
1703	1.8317374847374799	-1.1306214896214843	0.9245592185592223	-0.26809035409035276	-1.1943614163614122	0.1822991452991427	-1.422682539682544	-0.338940170940173
1704	1.9416275946276	-0.8742112332112342	0.9245592185592223	-0.4024004884004839	-1.2187814407814428	-0.06190109890109796	-1.349422466422463	-0.5098803418803424
1705	1.8805775335775294	-1.057361416361415	1.0222393162393124	-0.17041025641025276	-1.0600512820512829	0.1456691086691133	-1.5569926739926734	-0.38778021978022253
1706	2.01488766788767	-1.155041514041514	0.7169890109890119	-0.4146105006105032	-1.279831501831501	-0.11074114774114752	-1.3127924297924345	-0.6075604395604424
1707	1.6730073260073302	-0.8864212454212446	1.046659340659342	-0.4024004884004839	-1.096681318681322	0.35323931623931315	-1.6180427350427333	-0.5465103785103833
1708	1.9416275946276	-1.1062014652014645	0.8757191697191719	-0.28030036630036315	-1.3653015873015906	-0.01306105006104663	-1.1540622710622737	-0.38778021978022253
1709	1.8561575091575095	-0.8742112332112342	0.9611892551892526	-0.47566056166056225	-0.8891111111111125	0.060199023199022816	-1.5692026862026838	-0.6197704517704528
1710	1.8561575091575095	-1.1672515262515244	0.8635091575091624	-0.26809035409035276	-1.121101343101341	0.13345909645909315	-1.3982625152625134	-0.47325030525030326
1711	1.8805775335775294	-0.9963113553113541	0.9856092796092822	-0.5855506715506735	-1.1088913308913315	-0.02527106227105702	-1.386052503052503	-0.5953504273504231
1712	1.77068742368742	-0.9230512820512855	1.107709401709403	-0.2314603174603127	-1.023421245421242	0.15787912087912193	-1.4471025641025648	-0.3145201465201433
1713	2.01488766788767	-1.057361416361415	0.9489792429792431	-0.39019047619047265	-1.157731379731381	-0.09853113553113713	-1.3616324786324743	-0.7418705738705729
1714	1.80731746031746	-0.9108412698412733	1.132129426129422	-0.39019047619047265	-0.9135311355311315	0.32881929181929237	-1.5692026862026838	-0.6197704517704528
1715	1.8927875457875496	-0.9963113553113541	1.071079365079362	-0.29251037851037354	-1.2676214896214923	-0.08632112332112762	-1.190692307692303	-0.5220903540903528
1716	1.9294175824175799	-0.6666410256410238	1.0344493284493317	-0.4146105006105032	-0.8646910866910917	0.07240903540903232	-1.4959426129426143	-0.6808205128205129
1717	1.8561575091575095	-1.0207313797313748	0.9367692307692327	-0.25588034188034325	-1.023421245421242	0.011358974358973262	-1.3616324786324743	-0.5343003663003623
1718	1.8927875457875496	-0.9352612942612941	0.9978192918192926	-0.561130647130643	-1.023421245421242	-0.06190109890109796	-1.422682539682544	-0.7052405372405426
1719	1.6852173382173397	-0.7154810744810742	1.132129426129422	-0.3291404151404127	-0.9257411477411526	0.08461904761904271	-1.4593125763125734	-0.37557020757021303
1720	2.01488766788767	-0.9474713064713045	0.9123492063492021	-0.4268205128205127	-1.035631257631262	-0.17179120879120835	-1.288372405372403	-0.717450549450553
1721	1.7828974358974397	-0.7765311355311342	1.0588693528693525	-0.4268205128205127	-0.8524810744810716	0.1456691086691133	-1.483732600732604	-0.5709304029304023
1722	1.8561575091575095	-0.837581196581195	0.9367692307692327	-0.37798046398046403	-1.1943614163614122	-0.11074114774114752	-1.227322344322343	-0.5709304029304023
1723	1.90499755799756	-0.6300109890109953	1.2298095238095228	-0.5245006105006136	-0.8646910866910917	0.023568986568982764	-1.4471025641025648	-0.6441904761904738
1724	1.8805775335775294	-0.739901098901095	1.010029304029302	-0.28030036630036315	-0.9990012210012229	-0.0008510378510380168	-1.325002442002444	-0.47325030525030326
1725	2.0270976800976803	-0.8253711843711837	0.9978192918192926	-0.6099706959706934	-0.9013211233211211	0.07240903540903232	-1.2761623931623944	-0.8151306471306423
1726	1.69742735042735	-0.5567509157509143	1.2420195360195323	-0.35356043956044414	-0.8769010989011021	0.047989010989013314	-1.1540622710622737	-0.38778021978022253
1727	2.0270976800976803	-0.739901098901095	1.0222393162393124	-0.46345054945055364	-0.8524810744810716	-0.15958119658119618	-1.325002442002444	-0.717450549450553
1728	1.91720757020757	-0.5323308913308935	1.144339438339443	-0.4390305250305231	-0.7425909645909612	0.10903907203907237	-1.3738424908424935	-0.5831404151404118
1729	1.8317374847374799	-0.8009511599511647	0.8512991452991431	-0.4512405372405335	-0.9745811965811924	-0.17179120879120835	-1.1540622710622737	-0.5587203907203928
1730	1.95383760683761	-0.6178009768009742	1.2542295482295516	-0.536710622710624	-0.7548009768009725	-0.02527106227105702	-1.349422466422463	-0.6686105006105034
1731	1.80731746031746	-0.5323308913308935	1.144339438339443	-0.2314603174603127	-0.8646910866910917	-0.13516117216117718	-1.288372405372403	-0.5098803418803424
1732	2.06372771672772	-0.6666410256410238	1.0344493284493317	-0.6221807081807038	-0.8769010989011021	-0.04969108669108757	-1.349422466422463	-0.6808205128205129
1733	1.8805775335775294	-0.4590708180708143	1.2542295482295516	-0.4024004884004839	-0.9135311355311315	-0.06190109890109796	-1.0808021978021936	-0.4122002442002424
1734	1.96604761904762	-0.5567509157509143	1.046659340659342	-0.47566056166056225	-0.840271062271063	-0.3305213675213665	-1.325002442002444	-0.6075604395604424
1735	1.9416275946276	-0.26371062271062495	1.3396996336996323	-0.47566056166056225	-0.6815409035409012	-0.04969108669108757	-1.3372124542124544	-0.5465103785103833
1736	2.05151770451771	-0.6055909645909656	0.9856092796092822	-0.5489206349206326	-0.9379511599511621	-0.23284126984126652	-1.190692307692303	-0.5587203907203928
1737	2.01488766788767	-0.5567509157509143	1.2786495726495724	-0.597760683760683	-0.7303809523809526	-0.03748107448107718	-1.288372405372403	-0.4122002442002424
1738	1.7828974358974397	-0.3491807081807048	1.1931794871794925	-0.37798046398046403	-0.8646910866910917	-0.4159914529914579	-1.0808021978021936	-0.5465103785103833
1739	2.12477777777778	-0.5323308913308935	1.0954993894993934	-0.6710207570207534	-0.5838608058608012	-0.12295115995115613	-1.483732600732604	-0.6075604395604424
1740	1.8927875457875496	-0.4102307692307745	1.3152796092796124	-0.5245006105006136	-0.8769010989011021	-0.18400122100121696	-1.068592185592185	-0.39999023199023204
1741	1.8927875457875496	-0.5445409035409057	0.9733992673992621	-0.6710207570207534	-0.803641025641022	-0.3061013431013475	-1.227322344322343	-0.6197704517704528
1742	2.01488766788767	-0.28813064713064396	1.425169719169722	-0.4390305250305231	-0.6449108669108621	-0.14737118437118757	-1.2761623931623944	-0.47325030525030326
1743	1.95383760683761	-0.49570085470085434	1.046659340659342	-0.6466007326007344	-0.9135311355311315	-0.2206312576312579	-1.190692307692303	-0.7540805860805824
1744	2.07593772893773	-0.5933809523809552	1.2786495726495724	-0.658810744810743	-0.6937509157509116	0.023568986568982764	-1.3127924297924345	-0.338940170940173
1745	1.8317374847374799	-0.3491807081807048	1.2298095238095228	-0.500080586080583	-0.9379511599511621	-0.4404114774114778	-1.129642246642243	-0.5220903540903528
1746	2.0026776556776604	-0.5933809523809552	1.132129426129422	-0.6954407814407839	-0.5838608058608012	-0.15958119658119618	-1.4471025641025648	-0.5587203907203928
1747	1.8805775335775294	-0.3125506715506745	1.3274896214896228	-0.597760683760683	-0.9135311355311315	-0.3061013431013475	-1.1540622710622737	-0.3511501831501825
1748	1.8805775335775294	-0.6544310134310143	1.0954993894993934	-0.8541709401709439	-0.7303809523809526	-0.36715140415140746	-1.2761623931623944	-0.5587203907203928
1749	1.96604761904762	-0.4102307692307745	1.5106398046398017	-0.4268205128205127	-0.6449108669108621	-0.24505128205128757	-1.2151123321123336	-0.3023101343101329
1750	1.80731746031746	-0.4346507936507953	1.132129426129422	-0.6466007326007344	-0.8158510378510422	-0.4648315018314977	-1.166272283272284	-0.6197704517704528
1751	2.05151770451771	-0.5689609279609247	1.3274896214896228	-0.6343907203907222	-0.5594407814407822	-0.15958119658119618	-1.2517423687423639	-0.29010012210012254
1752	1.8439474969475	-0.39802075702075435	1.3152796092796124	-0.500080586080583	-0.9501611721611716	-0.5625115995115968	-1.0930122100122137	-0.4244102564102528
1753	1.95383760683761	-0.5079108669108647	1.1931794871794925	-0.6832307692307735	-0.4983907203907223	-0.29389133089132646	-1.3982625152625134	-0.46104029304029287
1754	2.0270976800976803	-0.202660561660565	1.4862197802197827	-0.4268205128205127	-0.840271062271063	-0.4404114774114778	-1.068592185592185	-0.338940170940173
1755	2.03930769230769	-0.6666410256410238	1.144339438339443	-0.8053308913308925	-0.7548009768009725	-0.5136715506715472	-1.263952380952384	-0.46104029304029287
1756	2.08814774114774	-0.5079108669108647	1.4862197802197827	-0.4512405372405335	-0.6693308913308926	-0.4526214896214864	-1.190692307692303	-0.2412600732600721
1757	1.8561575091575095	-0.39802075702075435	1.3030695970695922	-0.5489206349206326	-0.8158510378510422	-0.574721611721617	-1.3005824175824134	-0.5343003663003623
1758	2.12477777777778	-0.5933809523809552	1.3030695970695922	-0.6343907203907222	-0.6693308913308926	-0.4159914529914579	-1.2151123321123336	-0.27789010989011304
1759	1.95383760683761	-0.4590708180708143	1.425169719169722	-0.46345054945055364	-0.9135311355311315	-0.696821733821736	-1.129642246642243	-0.46104029304029287
1760	1.9294175824175799	-0.6178009768009742	1.4495897435897427	-0.658810744810743	-0.5838608058608012	-0.5869316239316273	-1.325002442002444	-0.39999023199023204
1761	2.0270976800976803	-0.324760683760684	1.522849816849822	-0.4024004884004839	-0.7670109890109917	-0.7090317460317481	-1.1418522588522642	-0.37557020757021303
1762	1.95383760683761	-0.5567509157509143	1.3152796092796124	-0.6832307692307735	-0.6937509157509116	-0.696821733821736	-1.2395323565323535	-0.47325030525030326
1763	2.23466788766789	-0.5201208791208751	1.6205299145299121	-0.4512405372405335	-0.6327008547008517	-0.9043919413919375	-1.1174322344322345	-0.2412600732600721
1764	1.86836752136752	-0.4102307692307745	1.425169719169722	-0.5122905982906032	-0.6571208791208822	-0.8677619047619063	-1.3738424908424935	-0.5953504273504231
1765	2.1369877899877903	-0.5933809523809552	1.5106398046398017	-0.561130647130643	-0.6082808302808318	-0.7822918192918167	-1.1540622710622737	-0.3633601953601929
1766	2.10035775335775	-0.27592063492063534	1.6083199023199026	-0.47566056166056225	-0.7792210012210012	-1.050912087912087	-1.1174322344322345	-0.38778021978022253
1767	2.03930769230769	-0.7521111111111152	1.5472698412698427	-0.573340659340664	-0.4983907203907223	-0.8799719169719167	-1.263952380952384	-0.38778021978022253
1768	2.1980378510378498	-0.38581074481074573	1.779260073260072	-0.3413504273504231	-0.6571208791208822	-1.246272283272288	-1.0808021978021936	-0.5465103785103833
1769	1.9782576312576299	-0.4468608058608039	1.4617997557997522	-0.6954407814407839	-0.6449108669108621	-0.8433418803418775	-1.4348925518925526	-0.3633601953601929
1770	2.344557997558	-0.5811709401709448	1.742630036630033	-0.4512405372405335	-0.7914310134310116	-1.1730122100122078	-0.9220720390720336	-0.2656800976800929
1771	2.07593772893773	-0.4224407814407849	1.6693699633699626	-0.5489206349206326	-0.5716507936507917	-1.1363821733821775	-1.325002442002444	-0.48546031746031276
1772	2.18582783882784	-0.5323308913308935	1.6327399267399225	-0.6221807081807038	-0.5838608058608012	-1.0631221001220974	-1.190692307692303	-0.2412600732600721
1773	2.2590879120879097	-0.25150061050061545	1.742630036630033	-0.536710622710624	-0.7181709401709422	-1.246272283272288	-1.0930122100122137	-0.4244102564102528
1774	2.17361782661783	-0.7154810744810742	1.6205299145299121	-0.7198608058608029	-0.5228107448107413	-1.1974322344322366	-1.3127924297924345	-0.13136996336996265
1775	2.344557997558	-0.4468608058608039	1.9135702075702121	-0.4268205128205127	-0.6693308913308926	-1.4538424908424867	-1.1418522588522642	-0.5220903540903528
1776	2.07593772893773	-0.4346507936507953	1.7548400488400522	-0.6466007326007344	-0.5594407814407822	-1.0631221001220974	-1.4593125763125734	-0.37557020757021303
1777	2.3567680097680097	-0.6178009768009742	1.901360195360192	-0.573340659340664	-0.7914310134310116	-1.4294224664224668	-1.0563821733821728	-0.3023101343101329
1778	2.2590879120879097	-0.4468608058608039	1.9257802197802225	-0.561130647130643	-0.5350207570207623	-1.3317423687423668	-1.3616324786324743	-0.436620268620273
1779	2.22245787545788	-0.6300109890109953	2.0234603174603225	-0.39019047619047265	-0.5472307692307719	-1.3073223443223478	-1.2395323565323535	-0.29010012210012254
1780	2.33234798534798	-0.324760683760684	1.9257802197802225	-0.6466007326007344	-0.6815409035409012	-1.4782625152625164	-1.190692307692303	-0.48546031746031276
1781	2.17361782661783	-0.6666410256410238	1.840310134310133	-0.6221807081807038	-0.46176068376068313	-1.246272283272288	-1.349422466422463	-0.10694993894994276
1782	2.4544481074481097	-0.5811709401709448	2.0478803418803433	-0.39019047619047265	-0.803641025641022	-1.6614126984126971	-1.1418522588522642	-0.436620268620273
1783	2.18582783882784	-0.4468608058608039	1.8891501831501825	-0.658810744810743	-0.3152405372405318	-1.3195323565323565	-1.422682539682544	-0.2534700854700816
1784	2.344557997558	-0.6544310134310143	1.9624102564102528	-0.4878705738705744	-0.6693308913308926	-1.5637326007325971	-1.0319621489621538	-0.20463003663003204
1785	2.344557997558	-0.38581074481074573	1.9502002442002424	-0.6099706959706934	-0.4861807081807119	-1.5637326007325971	-1.325002442002444	-0.3145201465201433
1786	2.2957179487179498	-0.7887411477411446	2.035670329670333	-0.37798046398046403	-0.3885006105006119	-1.5148925518925476	-1.2151123321123336	-0.10694993894994276
1787	2.40560805860806	-0.38581074481074573	2.035670329670333	-0.4878705738705744	-0.5838608058608012	-1.4904725274725268	-1.227322344322343	-0.27789010989011304
1788	2.16140781440781	-0.6178009768009742	1.876940170940172	-0.6221807081807038	-0.3762905982906024	-1.5271025641025668	-1.1784822954822936	0.16167032967032668
1789	2.5154981684981697	-0.6666410256410238	2.1455604395604424	-0.47566056166056225	-0.6937509157509116	-1.722462759462757	-1.288372405372403	0.00294017094016763
1790	2.3201379731379697	-0.49570085470085434	2.0234603174603225	-0.6221807081807038	-0.25419047619048163	-1.4660525030525078	-1.386052503052503	0.25935042735042757
1791	2.3933980463980498	-0.6910610500610446	2.243240537240542	-0.37798046398046403	-0.5594407814407822	-1.7590927960927971	-1.0930122100122137	0.332610500610497
1792	2.40560805860806	-0.4102307692307745	1.937990231990232	-0.7442808302808335	-0.47397069597069175	-1.6492026862026867	-1.3372124542124544	0.35703052503052757
1793	2.36897802197802	-0.8131611721611751	2.1821904761904727	-0.4024004884004839	-0.3762905982906024	-1.6858327228327277	-1.2151123321123336	0.5035506715506771
1794	2.4788681318681296	-0.5323308913308935	2.243240537240542	-0.561130647130643	-0.5716507936507917	-1.6492026862026867	-1.3372124542124544	0.49134065934065785
1795	2.22245787545788	-0.6300109890109953	2.096720390720392	-0.6099706959706934	-0.3762905982906024	-1.6247826617826677	-1.1174322344322345	0.8820610500610473
1796	2.46665811965812	-0.7032710622710638	2.377550671550672	-0.46345054945055364	-0.6327008547008517	-1.8323528693528666	-1.2761623931623944	0.7721709401709372
1797	2.3567680097680097	-0.5201208791208751	2.3042905982906023	-0.6832307692307735	-0.35187057387057274	-1.6858327228327277	-1.349422466422463	0.9797411477411477
1798	2.36897802197802	-0.8009511599511647	2.7194310134310125	-0.3413504273504231	-0.5716507936507917	-1.8079328449328467	-1.190692307692303	0.9431111111111072
1799	2.4544481074481097	-0.4346507936507953	2.3409206349206326	-0.7931208791208733	-0.44955067155067097	-1.6125726495726467	-1.263952380952384	1.2605714285714276
1800	2.3201379731379697	-0.739901098901095	2.5851208791208826	-0.5122905982906032	-0.46176068376068313	-2.0277130647130663	-1.0563821733821728	1.1506813186813172
1801	2.58875824175824	-0.5323308913308935	2.6461709401709426	-0.5489206349206326	-0.43734065934066235	-1.6980427350427363	-1.4593125763125734	1.0896312576312572
1802	2.3079279609279597	-0.5201208791208751	2.572910866910863	-0.6343907203907222	-0.47397069597069175	-1.795722832722838	-1.1418522588522642	1.4437216117216067
1803	2.46665811965812	-0.6300109890109953	2.743851037851042	-0.5245006105006136	-0.6571208791208822	-1.9666630036630066	-1.288372405372403	1.223941391941388
1804	2.49107814407814	-0.37360073260073356	2.5973308913308926	-0.7076507936507943	-0.35187057387057274	-1.783512820512826	-1.386052503052503	1.394881562881567
1805	2.3201379731379697	-0.739901098901095	2.975841269841272	-0.4024004884004839	-0.6082808302808318	-1.9056129426129467	-1.1784822954822936	1.2361514041514077
1806	2.5154981684981697	-0.324760683760684	2.743851037851042	-0.7687008547008525	-0.5106007326007327	-1.6736227106227075	-1.3372124542124544	1.6024517704517676
1807	2.1980378510378498	-0.5933809523809552	2.8903711843711823	-0.47566056166056225	-0.5472307692307719	-2.0643431013430975	-0.9709120879120832	1.4925616605616576
1808	2.53991819291819	-0.49570085470085434	3.0368913308913323	-0.573340659340664	-0.4861807081807119	-1.8079328449328467	-1.422682539682544	1.4925616605616576
1809	2.2468778998778998	-0.4590708180708143	2.8659511599511625	-0.6466007326007344	-0.44955067155067097	-1.917822954822957	-1.1418522588522642	1.6512918192918171
1810	2.344557997558	-0.6178009768009742	3.1467814407814423	-0.597760683760683	-0.7059609279609327	-2.0032930402930376	-1.288372405372403	1.4803516483516472
1811	2.4544481074481097	-0.3491807081807048	2.7194310134310125	-0.7076507936507943	-0.47397069597069175	-1.8567728937728971	-1.3005824175824134	1.7611819291819275
1812	2.33234798534798	-0.7887411477411446	3.1712014652014626	-0.47566056166056225	-0.5716507936507917	-2.149813186813187	-1.263952380952384	1.394881562881567
1813	2.49107814407814	-0.4346507936507953	2.975841269841272	-0.7198608058608029	-0.42513064713065196	-1.795722832722838	-1.386052503052503	1.7123418803418775
1814	2.1491978021978	-0.5323308913308935	3.1345714285714323	-0.5245006105006136	-0.7059609279609327	-2.1009731379731367	-1.190692307692303	1.7001318681318676
1815	2.4422380952381	-0.6422210012210048	3.2566715506715522	-0.5855506715506735	-0.47397069597069175	-1.9056129426129467	-1.4715225885225935	1.6268717948717968
1816	2.2590879120879097	-0.48349084249084484	3.122361416361412	-0.6099706959706934	-0.5350207570207623	-1.9666630036630066	-1.202902319902324	1.7611819291819275
1817	2.23466788766789	-0.7643211233211256	3.3421416361416325	-0.573340659340664	-0.6082808302808318	-1.978873015873017	-1.3005824175824134	1.5414017094017072
1818	2.28350793650794	-0.38581074481074573	3.0368913308913323	-0.6710207570207534	-0.46176068376068313	-1.9666630036630066	-1.3127924297924345	1.8954920634920667
1819	2.1369877899877903	-0.7276910866910846	3.2933015873015825	-0.36577045177045364	-0.6082808302808318	-2.1009731379731367	-1.3616324786324743	1.5291916971916968
1820	2.41781807081807	-0.6422210012210048	3.1712014652014626	-0.561130647130643	-0.3152405372405318	-1.7468827838827867	-1.3372124542124544	1.8466520146520176
1821	2.05151770451771	-0.5445409035409057	3.1589914529914527	-0.4512405372405335	-0.7914310134310116	-2.088763125763127	-1.202902319902324	1.7856019536019572
1822	2.3079279609279597	-0.7276910866910846	3.3299316239316226	-0.47566056166056225	-0.4861807081807119	-1.9056129426129467	-1.4471025641025648	1.7245518925518972
1823	2.23466788766789	-0.5201208791208751	3.1589914529914527	-0.3169304029304041	-0.5594407814407822	-1.8689829059829066	-1.227322344322343	1.8466520146520176
1824	2.18582783882784	-0.8742112332112342	3.4642417582417626	-0.4024004884004839	-0.7181709401709422	-1.978873015873017	-1.3616324786324743	1.6757118437118477
1825	2.33234798534798	-0.5323308913308935	3.1345714285714323	-0.561130647130643	-0.5106007326007327	-1.8934029304029274	-1.2395323565323535	1.9443321123321073
1826	2.01488766788767	-0.7887411477411446	3.4276117216117226	-0.2314603174603127	-0.7792210012210012	-1.978873015873017	-1.508152625152623	1.5902417582417572
1827	2.3201379731379697	-0.739901098901095	3.268881562881562	-0.4268205128205127	-0.43734065934066235	-1.7590927960927971	-1.325002442002444	1.8710720390720375
1828	2.11256776556777	-0.6666410256410238	3.2933015873015825	-0.3169304029304041	-0.7792210012210012	-1.978873015873017	-1.3372124542124544	1.7856019536019572
1829	2.17361782661783	-0.8009511599511647	3.268881562881562	-0.47566056166056225	-0.5472307692307719	-1.783512820512826	-1.508152625152623	1.7123418803418775
1830	2.2102478632478597	-0.48349084249084484	3.232251526251522	-0.1948302808302833	-0.5838608058608012	-1.8934029304029274	-1.288372405372403	1.7123418803418775
1831	2.16140781440781	-0.9596813186813149	3.537501831501832	-0.2314603174603127	-0.6204908424908413	-1.6369926739926781	-1.6058327228327247	1.7123418803418775
1832	2.3201379731379697	-0.6666410256410238	3.1467814407814423	-0.3047203907203937	-0.5716507936507917	-1.722462759462757	-1.1540622710622737	1.858862026862027
1833	2.10035775335775	-0.739901098901095	3.3421416361416325	-0.13378021978022336	-0.7059609279609327	-1.881192918192917	-1.5936227106227125	1.6512918192918171
1834	2.3201379731379697	-0.7887411477411446	3.281091575091572	-0.26809035409035276	-0.3762905982906024	-1.6125726495726467	-1.4348925518925526	1.858862026862027
1835	2.22245787545788	-0.6544310134310143	3.281091575091572	-0.09715018315018242	-0.6815409035409012	-1.7713028083028075	-1.4471025641025648	1.7123418803418775
1836	2.23466788766789	-0.9352612942612941	3.2200415140415126	-0.36577045177045364	-0.47397069597069175	-1.6858327228327277	-1.5814126984126942	1.9687521367521374
1837	2.3567680097680097	-0.5201208791208751	3.1834114774114823	-0.1215702075702032	-0.44955067155067097	-1.881192918192917	-1.422682539682544	1.614661782661777
1838	2.2102478632478597	-0.9352612942612941	3.4276117216117226	-0.08494017094017381	-0.5472307692307719	-1.5271025641025668	-1.6790927960927933	1.6635018315018373
1839	2.43002808302808	-0.7765311355311342	3.232251526251522	-0.2070402930402937	-0.46176068376068313	-1.6614126984126971	-1.263952380952384	1.8222319902319875
1840	2.1491978021978	-0.7521111111111152	3.3055115995116022	-0.06052014652014237	-0.5472307692307719	-1.7102527472527476	-1.6790927960927933	1.6268717948717968
1841	2.3079279609279597	-0.898631257631255	3.2566715506715522	-0.3291404151404127	-0.3152405372405318	-1.5881526251526268	-1.483732600732604	1.7611819291819275
1842	2.27129792429793	-0.6666410256410238	3.4520317460317425	0.14705006105005647	-0.4861807081807119	-1.6858327228327277	-1.4959426129426143	1.6024517704517676
1843	2.1491978021978	-1.0451514041514045	3.281091575091572	-0.24367032967033375	-0.32745054945055196	-1.4904725274725268	-1.6424627594627639	1.932122100122097
1844	2.3567680097680097	-0.6055909645909656	3.1834114774114823	-0.023890109890113864	-0.3885006105006119	-1.9056129426129467	-1.4593125763125734	1.6268717948717968
1845	2.08814774114774	-0.898631257631255	3.390981684981682	0.07378998778998702	-0.1931404151404128	-1.5148925518925476	-1.7523528693528636	1.7123418803418775
1846	2.43002808302808	-0.7887411477411446	3.2078315018315022	-0.09715018315018242	-0.32745054945055196	-1.6369926739926781	-1.4348925518925526	1.7856019536019572
1847	2.22245787545788	-0.739901098901095	3.2933015873015825	0.012739926739926188	-0.43734065934066235	-1.6369926739926781	-1.7523528693528636	1.6024517704517676
1848	2.2590879120879097	-0.8253711843711837	3.0613113553113527	-0.17041025641025276	-0.14430036630036147	-1.4904725274725268	-1.6668827838827847	1.858862026862027
1849	2.3933980463980498	-0.6300109890109953	3.390981684981682	0.18368009768009652	-0.3762905982906024	-1.6492026862026867	-1.7035128205128238	1.5169816849816873
1850	2.23466788766789	-0.9718913308913351	3.3055115995116022	-0.15820024420024414	-0.21756043956044246	-1.4172124542124582	-1.5569926739926734	1.8466520146520176
1851	2.49107814407814	-0.7032710622710638	3.2078315018315022	0.03715995115995674	-0.4129206349206309	-1.6614126984126971	-1.7279328449328428	1.5780317460317477
1852	2.10035775335775	-0.8253711843711837	3.403191697191692	0.012739926739926188	-0.08325030525030153	-1.4172124542124582	-1.8378229548229532	1.7245518925518972
1853	2.36897802197802	-0.8742112332112342	3.281091575091572	-0.13378021978022336	-0.1809304029304024	-1.5271025641025668	-1.6180427350427333	1.7367619047619076
1854	2.2590879120879097	-0.7276910866910846	3.378771672771672	0.12263003663003658	-0.1931404151404128	-1.6003626373626372	-1.8500329670329636	1.6268717948717968
1855	2.1980378510378498	-0.8864212454212446	3.0368913308913323	-0.2192503052503032	-0.05883028083028252	-1.4782625152625164	-1.7279328449328428	1.8344420024420072
1856	2.3079279609279597	-0.5811709401709448	3.3055115995116022	0.08599999999999652	-0.1809304029304024	-1.5393125763125763	-1.8378229548229532	1.5902417582417572
1857	2.17361782661783	-0.9474713064713045	3.2566715506715522	-0.08494017094017381	0.07547985347985764	-1.3073223443223478	-1.6668827838827847	1.8954920634920667
1858	2.52770818070818	-0.7521111111111152	3.085731379731383	-0.06052014652014237	-0.2786105006105015	-1.6369926739926781	-1.801192918192914	1.7489719169719171
1859	2.2102478632478597	-0.8009511599511647	3.232251526251522	-0.08494017094017381	0.06326984126983837	-1.3317423687423668	-1.8622429792429838	1.8710720390720375
1860	2.40560805860806	-0.8864212454212446	2.975841269841272	-0.06052014652014237	-0.03441025641026174	-1.4294224664224668	-1.740142857142854	1.919912087912087
1861	2.3567680097680097	-0.7032710622710638	3.403191697191692	-0.13378021978022336	-0.11988034188034069	-1.3073223443223478	-1.8622429792429838	1.9809621489621474
1862	2.33234798534798	-0.9718913308913351	2.9636312576312522	-0.36577045177045364	0.03884981684981759	-1.4660525030525078	-1.6424627594627639	1.9687521367521374
1863	2.56433821733822	-0.5567509157509143	3.122361416361412	-0.08494017094017381	-0.11988034188034069	-1.4172124542124582	-2.0453931623931636	1.8100219780219775
1864	2.3079279609279597	-0.8742112332112342	3.1589914529914527	-0.37798046398046403	0.17315995115994876	-1.2829023199023173	-1.6913028083028143	2.127482295482297
1865	2.6620183150183103	-0.7276910866910846	2.9880512820512823	-0.37798046398046403	-0.16872039072039202	-1.4538424908424867	-1.898873015873014	1.907702075702077
1866	2.53991819291819	-0.7154810744810742	3.1712014652014626	-0.39019047619047265	0.13652991452991847	-1.2218522588522573	-1.898873015873014	1.9809621489621474
1867	2.60096825396825	-0.8009511599511647	2.8537411477411525	-0.36577045177045364	0.026639804639807085	-1.368372405372407	-1.801192918192914	1.8222319902319875
1868	2.82074847374847	-0.6788510378510351	3.3177216117216126	-0.46345054945055364	0.002219780219777423	-1.0631221001220974	-1.9232930402930428	2.127482295482297
1869	2.68643833943834	-0.9230512820512855	3.0124713064713124	-0.6466007326007344	0.14873992673992797	-1.4782625152625164	-1.6424627594627639	2.017592185592187
1870	3.01610866910867	-0.6300109890109953	2.9880512820512823	-0.5122905982906032	0.03884981684981759	-1.2584822954822983	-2.1064432234432235	1.956542124542127
1871	2.6620183150183103	-0.8131611721611751	3.122361416361412	-0.7442808302808335	0.27084004884004875	-1.2340622710622668	-1.8134029304029342	2.1519023199023173
1872	2.9794786324786298	-0.7643211233211256	2.902581196581192	-0.5489206349206326	-0.03441025641026174	-1.3561623931623974	-1.9477130647130636	2.0053821733821775
1873	2.9428485958486	-0.6422210012210048	3.1956214896214927	-0.9518510378510332	0.20978998778998792	-1.2340622710622668	-1.9843431013431045	2.2373724053724073
1874	2.9306385836385798	-0.7154810744810742	2.7194310134310125	-0.7809108669108638	0.05105982905982798	-1.4538424908424867	-1.8622429792429838	1.8954920634920667
1875	3.1259987789987798	-0.4346507936507953	3.0979413919413923	-0.7931208791208733	0.08768986568986892	-1.0997521367521366	-2.057603174603173	2.2495824175824173
1876	2.9184285714285703	-0.6910610500610446	2.975841269841272	-1.0006910866910836	0.13652991452991847	-1.5026825396825372	-1.7035128205128238	2.127482295482297
1877	3.394619047619047	-0.4224407814407849	2.841531135531133	-0.8419609279609237	0.05105982905982798	-1.3195323565323565	-2.082023199023194	2.054222222222217
1878	3.13820879120879	-0.39802075702075435	3.0002612942612923	-0.9884810744810733	0.3074700854700879	-1.2829023199023173	-1.8134029304029342	2.2617924297924272
1879	3.27251892551893	-0.47128083028083534	2.7316410256410224	-0.7442808302808335	0.07547985347985764	-1.3317423687423668	-1.8622429792429838	2.029802197802197
1880	3.406829059829061	-0.36139072039072495	3.0491013431013427	-1.1960512820512845	0.2219999999999983	-1.209642246642247	-1.9232930402930428	2.3594725274725272
1881	3.333568986568988	-0.5079108669108647	2.7194310134310125	-0.9640610500610525	0.19757997557997753	-1.4904725274725268	-1.898873015873014	2.066432234432237
1882	3.675449328449328	-0.12940048840048402	2.9514212454212427	-0.9884810744810733	0.39294017094016775	-1.0753321123321158	-1.8622429792429838	2.2617924297924272
1883	3.3824090354090357	-0.36139072039072495	2.8903711843711823	-1.1960512820512845	0.16094993894993836	-1.3561623931623974	-1.7157228327228333	2.1396923076923073
1884	3.760919413919415	-0.202660561660565	2.7804810744810724	-1.0006910866910836	0.14873992673992797	-1.2584822954822983	-1.9477130647130636	2.1152722832722874
1885	3.675449328449328	-0.09277045177045462	2.8659511599511625	-1.2571013431013427	0.4295702075702087	-1.2829023199023173	-1.7523528693528636	2.2617924297924272
1886	3.687659340659342	-0.17824053724053446	2.707221001221002	-0.9396410256410237	0.14873992673992797	-1.3439523809523772	-1.8378229548229532	2.127482295482297
1887	3.9318595848595845	0.04153968253968632	2.9880512820512823	-1.244891330891334	0.29526007326006776	-1.270692307692307	-1.7645628815628829	2.3594725274725272
1888	3.724289377289377	-0.19045054945054485	2.6950109890109926	-1.0739511599511637	0.2342100122100078	-1.4294224664224668	-1.9721330891330924	2.0053821733821775
1889	4.1394297924297945	0.11479975579975488	2.902581196581192	-1.0495311355311332	0.4173601953601992	-1.209642246642247	-1.7767728937728933	2.225162393162397
1890	3.79754945054945	-0.056140415140415456	2.8293211233211224	-1.1960512820512845	0.24642002442002797	-1.405002442002446	-1.7157228327228333	2.188532356532357
1891	4.1272197802197805	0.004909645909646265	2.7804810744810724	-1.0006910866910836	0.20978998778998792	-1.2584822954822983	-1.9232930402930428	2.0908522588522573
1892	4.078379731379732	0.13921978021978543	2.927001221001223	-1.2937313797313836	0.35631013431013747	-1.2829023199023173	-1.6668827838827847	2.054222222222217
1893	4.0661697191697215	-0.019510378510374515	2.658380952380952	-0.9518510378510332	0.19757997557997753	-1.148592185592187	-1.9843431013431045	2.042012210012207
1894	4.188269841269841	0.2002698412698356	2.9636312576312522	-1.244891330891334	0.5028302808302781	-1.2584822954822983	-1.4959426129426143	2.188532356532357
1895	4.017329670329673	-0.10498046398046501	2.658380952380952	-1.0739511599511637	0.026639804639807085	-1.368372405372407	-1.7523528693528636	1.956542124542127
1896	4.4324700854700865	0.21247985347985576	2.792691086691082	-1.0739511599511637	0.39294017094016775	-1.1608021978021965	-1.6302527472527437	2.042012210012207
1897	4.176059829059829	0.07816971916971482	2.7560610500610525	-1.171631257631253	0.2342100122100078	-1.3073223443223478	-1.508152625152623	1.9809621489621474
1898	4.298159951159951	0.11479975579975488	2.7316410256410224	-1.012901098901102	0.16094993894993836	-1.2584822954822983	-1.6180427350427333	2.2129523809523772
1899	4.371420024420026	0.16363980463980443	2.743851037851042	-1.269311355311353	0.3074700854700879	-1.4416324786324772	-1.4348925518925526	1.932122100122097
1900	4.298159951159951	0.11479975579975488	2.4874407814407826	-0.9762710622710629	0.19757997557997753	-1.0997521367521366	-1.5814126984126942	1.9931721611721573
1901	4.5057301587301595	0.34678998778998515	2.743851037851042	-1.1472112332112332	0.4417802197802182	-1.2218522588522573	-1.166272283272284	2.1030622710622673
1902	4.1394297924297945	0.06595970695970532	2.5607008547008525	-1.0739511599511637	0.002219780219777423	-1.2951123321123268	-1.4348925518925526	1.907702075702077
1903	4.4324700854700865	0.26131990231990443	2.5851208791208826	-1.0373211233211228	0.3318901098901078	-1.148592185592187	-1.2151123321123336	2.066432234432237
1904	4.285949938949939	0.31015995115995576	2.5973308913308926	-0.9884810744810733	0.17315995115994876	-1.2951123321123268	-1.202902319902324	1.8710720390720375
1905	4.2737399267399265	0.23689987789987477	2.6095409035409025	-0.9884810744810733	0.13652991452991847	-1.0997521367521366	-1.1784822954822936	2.1763223443223474
1906	4.359210012210012	0.2857399267399252	2.6095409035409025	-1.171631257631253	0.29526007326006776	-1.4660525030525078	-1.0319621489621538	1.919912087912087
1907	4.176059829059829	0.11479975579975488	2.4141807081807123	-0.8908009768009733	0.03884981684981759	-1.1363821733821775	-1.263952380952384	1.9809621489621474
1908	4.5057301587301595	0.3712100122100157	2.5973308913308926	-1.012901098901102	0.3196800976800983	-1.2218522588522573	-0.8488119658119633	2.0786422466422474
1909	4.2004798534798535	0.21247985347985576	2.4508107448107426	-1.012901098901102	0.002219780219777423	-1.3439523809523772	-1.105222222222224	1.858862026862027
1910	4.420260073260074	0.2857399267399252	2.548490842490843	-1.1838412698412741	0.24642002442002797	-1.1241721611721573	-0.9220720390720336	2.1396923076923073
1911	4.420260073260074	0.2857399267399252	2.3409206349206326	-0.9518510378510332	0.09989987789987842	-1.3317423687423668	-0.8854420024420033	1.7001318681318676
1912	4.40805006105006	0.24910989010988516	2.5118608058608025	-0.9274310134310124	0.09989987789987842	-1.0020720390720375	-0.7877619047619042	2.1030622710622673
1913	4.530150183150184	0.33457997557997654	2.572910866910863	-1.0739511599511637	0.14873992673992797	-1.3195323565323565	-0.8488119658119633	1.919912087912087
1914	4.285949938949939	0.15142979242979582	2.389760683760682	-0.8541709401709439	0.09989987789987842	-1.1241721611721573	-0.9220720390720336	1.907702075702077
1915	4.664460317460318	0.4200500610500555	2.5973308913308926	-0.9762710622710629	0.3196800976800983	-1.1852222222222173	-0.6656617826617843	1.9931721611721573
1916	4.347000000000001	0.23689987789987477	2.4508107448107426	-0.8419609279609237	0.014429792429798471	-1.209642246642247	-0.8732319902319938	1.883282051282047
1917	4.420260073260074	0.2002698412698356	2.707221001221002	-1.110581196581194	0.24642002442002797	-1.1241721611721573	-0.7633418803418834	2.0908522588522573
1918	4.420260073260074	0.1880598290598252	2.3653406593406623	-0.8663809523809543	0.11210989010988792	-1.2584822954822983	-0.8488119658119633	1.7123418803418775
1919	4.310369963369963	0.1758498168498157	2.4141807081807123	-0.7931208791208733	0.07547985347985764	-0.953231990231987	-0.5924017094017033	2.017592185592187
1920	4.5057301587301595	0.4200500610500555	2.5362808302808326	-0.9640610500610525	-0.009990231990232079	-1.3317423687423668	-0.7633418803418834	1.7978119658119671
1921	4.090589743589746	0.1758498168498157	2.3165006105006127	-0.7076507936507943	0.03884981684981759	-1.0264920634920662	-0.7633418803418834	1.8222319902319875
1922	4.444680097680099	0.31015995115995576	2.4263907203907227	-1.012901098901102	0.18536996336996803	-1.111962148962147	-0.5924017094017033	1.858862026862027
1923	4.261529914529914	0.2979499389499356	2.3042905982906023	-0.5855506715506735	-0.07104029304029202	-1.209642246642247	-0.7877619047619042	1.7856019536019572
1924	4.249319902319902	0.21247985347985576	2.548490842490843	-0.8541709401709439	0.09989987789987842	-1.0753321123321158	-0.4580915750915738	1.9443321123321073
1925	4.334789987789987	0.2857399267399252	2.2798705738705722	-0.8297509157509133	-0.09546031746032169	-1.270692307692307	-0.9220720390720336	1.6024517704517676
1926	4.1272197802197805	0.10258974358974449	2.3165006105006127	-0.6954407814407839	0.25863003663003836	-0.9410219780219766	-0.5557716727716737	1.907702075702077
1927	4.517940170940172	0.33457997557997654	2.4263907203907227	-0.8053308913308925	0.002219780219777423	-1.209642246642247	-0.6656617826617843	1.7001318681318676
1928	4.1272197802197805	0.13921978021978543	2.243240537240542	-0.6954407814407839	0.014429792429798471	-1.0631221001220974	-0.7389218559218547	1.7123418803418775
1929	4.39584004884005	0.1880598290598252	2.548490842490843	-0.9640610500610525	0.17315995115994876	-1.0753321123321158	-0.6046117216117244	1.6024517704517676
1930	4.347000000000001	0.2735299145299148	2.0845103785103825	-0.5245006105006136	-0.02220024420024247	-0.9898620268620262	-0.7022918192918235	1.7245518925518972
1931	4.2737399267399265	0.24910989010988516	2.4630207570207525	-0.7931208791208733	0.03884981684981759	-1.1730122100122078	-0.4703015873015833	1.8222319902319875
1932	4.39584004884005	0.33457997557997654	2.353130647130653	-0.756490842490843	-0.1809304029304024	-1.1974322344322366	-0.8366019536019538	1.5536117216117167
1933	4.115009768009768	0.13921978021978543	2.2676605616605623	-0.597760683760683	0.2219999999999983	-0.9776520146520176	-0.49472161172161383	1.7611819291819275
1934	4.542360195360196	0.34678998778998515	2.4141807081807123	-0.732070818070824	-0.11988034188034069	-1.209642246642247	-0.6778717948717938	1.5536117216117167
1935	4.176059829059829	0.23689987789987477	2.2798705738705722	-0.500080586080583	-0.03441025641026174	-1.0264920634920662	-0.6412417582417635	1.6757118437118477
1936	4.2737399267399265	0.24910989010988516	2.499650793650792	-0.9030109890109934	0.08768986568986892	-1.1241721611721573	-0.5191416361416328	1.394881562881567
1937	4.347000000000001	0.13921978021978543	2.096720390720392	-0.4512405372405335	-0.10767032967033208	-0.8677619047619063	-0.6900818070818033	1.5658217338217373
1938	4.102799755799756	0.2735299145299148	2.3653406593406623	-0.6466007326007344	0.17315995115994876	-1.087542124542128	-0.5069316239316233	1.5536117216117167
1939	4.39584004884005	0.3834200244200252	2.2310305250305222	-0.6954407814407839	-0.20535042735043207	-1.0997521367521366	-0.7511318681318633	1.3704615384615373
1940	3.9318595848595845	0.11479975579975488	2.1944004884004924	-0.536710622710624	0.11210989010988792	-0.8799719169719167	-0.5069316239316233	1.5902417582417572
1941	4.261529914529914	0.31015995115995576	2.2798705738705722	-0.7442808302808335	-0.07104029304029202	-1.087542124542128	-0.6412417582417635	1.2605714285714276
1942	4.115009768009768	0.22468986568986526	2.0234603174603225	-0.4268205128205127	-0.04662026862027213	-0.8067118437118472	-0.5924017094017033	1.6757118437118477
1943	3.9562796092796098	0.22468986568986526	2.389760683760682	-0.7931208791208733	0.002219780219777423	-1.2340622710622668	-0.7755518925518938	1.2361514041514077
1944	4.1272197802197805	0.1758498168498157	2.035670329670333	-0.47566056166056225	-0.09546031746032169	-0.8311318681318662	-0.6534517704517739	1.4559316239316273
1945	3.895229548229547	0.11479975579975488	2.2310305250305222	-0.5855506715506735	0.05105982905982798	-1.0387020757020766	-0.5069316239316233	1.4070915750915773
1946	4.163849816849819	0.35899999999999554	2.2310305250305222	-0.5855506715506735	-0.24198046398046147	-0.9776520146520176	-0.7511318681318633	1.3094114774114771
1947	3.8097594627594638	0.01711965811965488	2.1211404151404123	-0.47566056166056225	0.014429792429798471	-0.8677619047619063	-0.5435616605616633	1.394881562881567
1948	3.9562796092796098	0.1758498168498157	2.1577704517704523	-0.6099706959706934	-0.15651037851038163	-0.9898620268620262	-0.6046117216117244	1.2483614163614176
1949	3.9318595848595845	0.1880598290598252	1.9502002442002424	-0.3047203907203937	-0.09546031746032169	-0.8189218559218567	-0.5557716727716737	1.5414017094017072
1950	3.748709401709401	0.21247985347985576	2.3042905982906023	-0.6466007326007344	-0.13209035409035286	-1.148592185592187	-0.8121819291819339	1.2483614163614176
1951	3.846389499389499	0.21247985347985576	1.999040293040292	-0.3291404151404127	-0.10767032967033208	-0.855551892551887	-0.5435616605616633	1.394881562881567
1952	3.62660927960928	-0.031720390720394676	2.1455604395604424	-0.500080586080583	-0.02220024420024247	-1.0264920634920662	-0.5557716727716737	1.3704615384615373
1953	3.919649572649572	0.1758498168498157	2.1699804639804623	-0.46345054945055364	-0.35187057387057274	-1.014282051282047	-0.7511318681318633	1.2361514041514077
1954	3.56555921855922	0.02932967032966527	2.0112503052503024	-0.46345054945055364	-0.08325030525030153	-0.9166019536019576	-0.49472161172161383	1.3216214896214875
1955	3.699869352869353	0.004909645909646265	2.1333504273504222	-0.47566056166056225	-0.1931404151404128	-0.928811965811968	-0.7999719169719146	1.1506813186813172
1956	3.699869352869353	-0.10498046398046501	1.901360195360192	-0.2314603174603127	-0.10767032967033208	-0.8067118437118472	-0.39704151404151383	1.4437216117216067
1957	3.541139194139193	-0.019510378510374515	2.1821904761904727	-0.4146105006105032	-0.3030305250305214	-1.111962148962147	-0.7145018315018339	1.1506813186813172
1958	3.760919413919415	0.04153968253968632	1.999040293040292	-0.29251037851037354	-0.14430036630036147	-0.8189218559218567	-0.6168217338217339	1.3582515262515271
1959	3.2847289377289397	-0.16603052503052407	2.060090354090353	-0.29251037851037354	-0.07104029304029202	-1.050912087912087	-0.5924017094017033	1.2849914529914572
1960	3.638819291819293	-0.08056043956044512	2.0845103785103825	-0.17041025641025276	-0.25419047619048163	-0.9166019536019576	-0.6656617826617843	1.4681416361416377
1961	3.431249084249085	-0.202660561660565	2.035670329670333	-0.37798046398046403	-0.09546031746032169	-1.0631221001220974	-0.5679816849816841	1.1873113553113577
1962	3.30914896214896	-0.14161050061050506	2.1455604395604424	-0.4146105006105032	-0.22977045177045197	-0.7945018315018377	-0.8243919413919443	1.1506813186813172
1963	3.394619047619047	-0.3125506715506745	1.8525201465201522	-0.15820024420024414	0.014429792429798471	-0.7700818070818081	-0.38483150183150344	1.394881562881567
1964	3.0893687423687397	-0.3125506715506745	2.1577704517704523	-0.3169304029304041	-0.32745054945055196	-0.9776520146520176	-0.7633418803418834	1.0896312576312572
1965	3.480089133089134	-0.14161050061050506	1.999040293040292	-0.09715018315018242	-0.21756043956044246	-0.8067118437118472	-0.6656617826617843	1.2727814407814375
1966	3.05273870573871	-0.48349084249084484	1.9868302808302825	-0.2314603174603127	-0.11988034188034069	-0.8921819291819271	-0.6046117216117244	1.1018412698412676
1967	3.1504188034188	-0.36139072039072495	1.9135702075702121	0.04936996336996713	-0.2786105006105015	-0.7822918192918167	-0.7022918192918235	1.4070915750915773
1968	3.2236788766788798	-0.48349084249084484	1.9624102564102528	-0.1948302808302833	-0.13209035409035286	-1.014282051282047	-0.5679816849816841	1.199521367521368
1969	2.9794786324786298	-0.36139072039072495	2.096720390720392	-0.2070402930402937	-0.32745054945055196	-0.7945018315018377	-0.7877619047619042	1.2605714285714276
1970	3.05273870573871	-0.47128083028083534	1.840310134310133	-0.023890109890113864	-0.02220024420024247	-0.7212417582417567	-0.4580915750915738	1.3582515262515271
1971	2.79632844932845	-0.6544310134310143	2.060090354090353	-0.1948302808302833	-0.32745054945055196	-0.8433418803418775	-0.7389218559218547	1.199521367521368
1972	3.16262881562881	-0.4102307692307745	1.974620268620272	0.04936996336996713	-0.10767032967033208	-0.6357716727716778	-0.5679816849816841	1.4315115995115972
1973	2.86958852258852	-0.6666410256410238	1.9624102564102528	-0.3413504273504231	-0.11988034188034069	-0.9410219780219766	-0.5679816849816841	1.0163711843711873
1974	2.86958852258852	-0.6422210012210048	1.937990231990232	0.07378998778998702	-0.20535042735043207	-0.538091575091576	-0.5801916971916947	1.4437216117216067
1975	2.9428485958486	-0.8009511599511647	1.876940170940172	-0.06052014652014237	-0.009990231990232079	-0.855551892551887	-0.5924017094017033	1.1506813186813172
1976	2.7352783882783895	-0.6422210012210048	2.0845103785103825	-0.10936019536019459	-0.33966056166056235	-0.696821733821736	-0.7267118437118425	1.2117313797313776
1977	2.9306385836385798	-0.6178009768009742	1.876940170940172	0.02494993894993658	0.09989987789987842	-0.6846117216117176	-0.4825115995116043	1.2605714285714276
1978	2.4788681318681296	-0.837581196581195	2.0234603174603225	-0.07273015873016342	-0.20535042735043207	-0.7578717948717977	-0.7022918192918235	1.1628913308913276
1979	2.80853846153846	-0.6666410256410238	1.9257802197802225	0.13484004884004608	-0.15651037851038163	-0.5869316239316273	-0.5924017094017033	1.3094114774114771
1980	2.6620183150183103	-0.8009511599511647	2.1211404151404123	-0.25588034188034325	-0.05883028083028252	-0.7578717948717977	-0.6534517704517739	0.9919511599511577
1981	2.49107814407814	-0.739901098901095	2.035670329670333	0.03715995115995674	-0.21756043956044246	-0.4404114774114778	-0.5191416361416328	1.3338315018315072
1982	2.62538827838828	-0.9474713064713045	1.803680097680092	-0.023890109890113864	-0.009990231990232079	-0.7700818070818081	-0.6046117216117244	1.1384713064713077
1983	2.2590879120879097	-0.9108412698412733	2.072300366300363	-0.04831013431013376	-0.25419047619048163	-0.574721611721617	-0.7511318681318633	1.199521367521368
1984	2.6375982905982904	-0.7032710622710638	1.9135702075702121	0.11042002442002707	0.002219780219777423	-0.5869316239316273	-0.5557716727716737	1.1751013431013473
1985	2.2957179487179498	-0.9474713064713045	1.937990231990232	-0.06052014652014237	-0.16872039072039202	-0.6479816849816873	-0.6900818070818033	1.1262612942612973
1986	2.33234798534798	-0.7887411477411446	1.7548400488400522	0.22031013431013569	-0.10767032967033208	-0.5258815628815674	-0.4703015873015833	1.1506813186813172
1987	2.36897802197802	-0.9596813186813149	2.0478803418803433	-0.09715018315018242	-0.10767032967033208	-0.7456617826617873	-0.8976520146520146	0.8820610500610473
1988	2.1491978021978	-0.6910610500610446	1.974620268620272	0.13484004884004608	-0.04662026862027213	-0.40378144078143685	-0.5435616605616633	1.1384713064713077
1989	2.2102478632478597	-0.8864212454212446	1.815890109890113	0.08599999999999652	-0.009990231990232079	-0.696821733821736	-0.6778717948717938	0.9797411477411477
1990	1.9294175824175799	-0.898631257631255	2.0112503052503024	-0.036100122100123366	-0.22977045177045197	-0.5258815628815674	-0.7511318681318633	1.0041611721611778
1991	2.344557997558	-0.7276910866910846	1.8647301587301626	0.02494993894993658	0.014429792429798471	-0.5869316239316273	-0.6046117216117244	0.8820610500610473
1992	2.01488766788767	-0.9596813186813149	1.974620268620272	-0.07273015873016342	-0.15651037851038163	-0.40378144078143685	-0.7511318681318633	1.0407912087912072
1993	2.01488766788767	-0.7765311355311342	1.7304200244200225	0.22031013431013569	-0.03441025641026174	-0.5869316239316273	-0.4214615384615337	1.0774212454212477
1994	2.07593772893773	-1.057361416361415	1.9502002442002424	-0.08494017094017381	-0.24198046398046147	-0.6235616605616567	-0.8854420024420033	0.8454310134310173
1995	1.8561575091575095	-0.7887411477411446	1.937990231990232	0.09821001221000691	0.026639804639807085	-0.40378144078143685	-0.6534517704517739	1.0774212454212477
1996	2.07593772893773	-0.7765311355311342	1.803680097680092	0.12263003663003658	0.026639804639807085	-0.6724017094017072	-0.7267118437118425	0.9553211233211274
1997	1.6730073260073302	-0.9718913308913351	1.9502002442002424	0.06157997557997574	-0.15651037851038163	-0.47704151404151696	-0.7755518925518938	1.0530012210012172
1998	1.9416275946276	-0.8009511599511647	1.6327399267399225	0.03715995115995674	0.05105982905982798	-0.6113516483516463	-0.6290317460317443	0.7965909645909673
[truncated: 33,001 more rows]
