# Supplementary material for: Multilevel visual motion opponency in Drosophila
Source: Nat Neurosci. 2023 Oct 2;26(11):1894–905. doi: 10.1038/s41593-023-01443-z (PMC10620086; doi:10.1038/s41593-023-01443-z)
Supplement: Supplementary file 5 — Source data. [file 41593_2023_1443_MOESM5_ESM.zip › Figure 1/Optogenetic_T4T5_oscillations/VSrec_T4T5stim_current_neg50.csv]

	stim_num_0	stim_num_1	stim_num_2	stim_num_3	stim_num_4	stim_num_5	stim_num_6	stim_num_7
0	-0.10075579975580362	-0.7897936507936508	-0.911800976800981	0.20351648351648066	-0.6265250305250349	-0.5107924297924296	-0.23380463980464317	-1.161610500610502
1	0.05797435897435543	-0.6188534798534805	-0.8019108669108609	0.17909645909646077	-0.4311648351648345	-0.7183626373626395	-0.3314847374847436	-1.0150903540903524
2	-0.051915750915754066	-0.82642368742369	-0.9484310134310122	0.4110866910866906	-0.5898949938949949	-0.3764822954822993	-0.09949450549450312	-0.9784603174603226
3	-0.015285714285714014	-0.5211733821733805	-0.7286507936507906	0.056996336996340435	-0.6875750915750944	-0.6206825396825395	-0.4291648351648334	-1.1494004884004925
4	-0.051915750915754066	-0.82642368742369	-1.0216910866910913	0.19130647130647027	-0.48000488400488406	-0.4497423687423696	-0.14833455433455311	-0.9052002442002425
5	-0.08854578754578435	-0.6432735042735013	-0.7774908424908419	0.3134065934065906	-0.6875750915750944	-0.5474224664224692	-0.30706471306471306	-1.2959206349206318
6	0.10681440781440588	-0.6432735042735013	-0.9240109890109914	0.06920634920634994	-0.5654749694749746	-0.33985225885225967	-0.28264468864469317	-0.8929902319902321
7	-0.16180586080586445	-0.6921135531135508	-0.936221001221	0.2523565323565302	-0.8096752136752143	-0.49858241758241917	-0.416954822954823	-1.1127704517704524
8	-0.039705738705744564	-0.606643467643471	-0.9850610500610514	0.08141636141636033	-0.41895482295482456	-0.5596324786324791	-0.23380463980464317	-1.063930402930402
9	-0.07633577533577485	-0.8386336996337004	-0.9606410256410208	0.3500366300366302	-0.6875750915750944	-0.3886923076923092	-0.19717460317460356	-1.027300366300362
10	0.15565445665445543	-0.48454334554334044	-0.8263308913308914	0.09362637362637027	-0.6265250305250349	-0.5962625152625196	-0.34369474969475355	-1.088350427350432
11	-0.25948595848596356	-0.8142136752136707	-1.0583211233211207	0.16688644688645038	-0.5410549450549444	-0.3154322344322398	-0.19717460317460356	-1.0028803418803425
12	-0.10075579975580362	-0.6188534798534805	-0.8507509157509211	0.24014652014651983	-0.6997851037851044	-0.7183626373626395	-0.30706471306471306	-1.1982405372405323
13	-0.0030757020757036235	-0.704323565323571	-0.9850610500610514	0.11804639804640038	-0.4311648351648345	-0.26659218559218933	-0.12391452991453322	-0.8441501831501825
14	-0.25948595848596356	-0.7165335775335805	-0.7530708180708211	0.36224664224664016	-0.7974652014652048	-0.5230024420024391	-0.4902148962148938	-1.1249804639804624
15	-0.051915750915754066	-0.72874358974359	-1.0461111111111112	-0.05289377289376951	-0.48000488400488406	-0.41311233211232956	-0.11170451770452328	-1.0150903540903524
16	-0.29611599511599385	-0.704323565323571	-0.972851037851041	0.3500366300366302	-0.7242051282051247	-0.3154322344322398	-0.270434676434673	-0.9662503052503024
17	-0.0030757020757036235	-0.545593406593411	-0.8873809523809514	0.13025641025640988	-0.6265250305250349	-0.3764822954822993	-0.2948547008547031	-0.856360195360192
18	-0.25948595848596356	-0.704323565323571	-1.009481074481072	0.20351648351648066	-0.6021050061050044	-0.26659218559218933	-0.13612454212454317	-0.917410256410252
19	-0.17401587301587396	-0.4967533577533606	-0.936221001221	0.19130647130647027	-0.5654749694749746	-0.5474224664224692	-0.36811477411477345	-0.9052002442002425
20	-0.17401587301587396	-0.7165335775335805	-1.107161172161172	0.13025641025640988	-0.5776849816849845	-0.22996214896214928	-0.07507448107448322	-0.7464700854700821
21	-0.2350659340659339	-0.36244322344322055	-0.7530708180708211	0.2645665445665397	-0.7608351648351648	-0.4253223443223493	-0.36811477411477345	-0.9052002442002425
22	-0.08854578754578435	-0.6554835164835205	-1.0705311355311409	0.008156288156290437	-0.49221489621489445	-0.2788021978021993	-0.08728449328449361	-0.6976300366300325
23	-0.40600610500610335	-0.5944334554334508	-0.911800976800981	0.2645665445665397	-0.6997851037851044	-0.2910122100122092	-0.22159462759462345	-0.9784603174603226
24	0.009134310134315649	-0.47233333333333094	-0.8751709401709419	0.03257631257631033	-0.6143150183150148	-0.14449206349205967	-0.2460146520146531	-0.5511098901098923
25	-0.3449560439560443	-0.6554835164835205	-1.0339010989011017	0.11804639804640038	-0.6875750915750944	-0.22996214896214928	-0.19717460317460356	-0.7220500610500622
26	-0.28390598290598434	-0.44791330891331016	-0.8751709401709419	0.09362637362637027	-0.4311648351648345	-0.3032222222222196	-0.20938461538461306	-0.7586800976801023
27	-0.210645909645914	-0.7653736263736309	-1.0705311355311409	0.24014652014651983	-0.6265250305250349	-0.05902197802197939	-0.14833455433455311	-0.6121599511599523
28	-0.3571660561660538	-0.35023321123321016	-0.716440781440781	0.10583638583638999	-0.6753650793650743	-0.20554212454211962	-0.34369474969475355	-0.6976300366300325
29	-0.3205360195360146	-0.606643467643471	-1.0339010989011017	-0.04068376068375956	-0.49221489621489445	-0.09565201465201945	-0.13612454212454317	-0.5388998778998721
30	-0.39379609279609384	-0.5578034188034205	-0.8751709401709419	0.21572649572650038	-0.6875750915750944	-0.3520622710622696	-0.3314847374847436	-0.8441501831501825
31	-0.2228559218559244	-0.43570329670330066	-0.8629609279609315	-0.004053724053719954	-0.44337484737484445	0.0752881562881611	-0.11170451770452328	-0.4412197802197819
32	-0.47926617826617457	-0.57001343101343	-0.911800976800981	0.08141636141636033	-0.8096752136752143	-0.14449206349205967	-0.46579487179487344	-0.6854200244200221
33	-0.39379609279609384	-0.36244322344322055	-0.972851037851041	-0.1139438339438299	-0.46779487179487456	-0.10786202686202939	-0.22159462759462345	-0.5755299145299122
34	-0.47926617826617457	-0.6799035409035404	-0.972851037851041	0.22793650793651032	-0.6631550671550648	0.014238095238100712	-0.270434676434673	-0.5266898656898622
35	-0.25948595848596356	-0.2891831501831511	-0.8019108669108609	0.008156288156290437	-0.6143150183150148	-0.09565201465201945	-0.4780048840048834	-0.429009768009772
36	-0.4304261294261339	-0.545593406593411	-1.0461111111111112	0.056996336996340435	-0.5410549450549444	0.14854822954823055	-0.2582246642246635	-0.4778498168498122
37	-0.47926617826617457	-0.43570329670330066	-0.8263308913308914	0.14246642246642027	-0.6875750915750944	-0.16891208791208934	-0.3925347985348031	-0.6243699633699622
38	-0.3571660561660538	-0.3868632478632511	-1.0583211233211207	-0.05289377289376951	-0.3945347985347949	0.23401831501831083	-0.17275457875458322	-0.36795970695970226
39	-0.5403162393162443	-0.3746532356532407	-0.7652808302808315	0.21572649572650038	-0.8218852258852247	0.05086813186813055	-0.5756849816849829	-0.5266898656898622
40	-0.4304261294261339	-0.33802319902320066	-0.9240109890109914	-0.1749938949938996	-0.5166349206349246	0.099708180708181	-0.31927472527472345	-0.4412197802197819
41	-0.6990463980463936	-0.5089633699633701	-0.9606410256410208	0.14246642246642027	-0.6265250305250349	0.12412820512821066	-0.46579487179487344	-0.5144798534798523
42	-0.3571660561660538	-0.14266300366300066	-0.8873809523809514	0.008156288156290437	-0.6143150183150148	0.20959829059829094	-0.4902148962148938	-0.36795970695970226
43	-0.6135763125763137	-0.3868632478632511	-0.972851037851041	0.008156288156290437	-0.5532649572649548	0.19738827838828055	-0.36811477411477345	-0.45342979242979187
44	-0.5769462759462737	-0.25255311355311105	-0.8751709401709419	0.09362637362637027	-0.5532649572649548	0.038658119658120604	-0.5878949938949933	-0.5022698412698423
45	-0.4304261294261339	-0.21592307692308077	-1.1560012210012216	0.044786324786330045	-0.44337484737484445	0.3316984126984104	-0.31927472527472345	-0.2824896214896224
46	-0.6257863247863241	-0.08161294261293983	-0.7042307692307715	0.10583638583638999	-0.7364151404151449	0.1363382173382206	-0.6245250305250329	-0.4900598290598319
47	-0.3693760683760633	-0.10603296703297038	-0.9972710622710618	-0.1627838827838799	-0.4311648351648345	0.2828583638583604	-0.3925347985348031	-0.22143956043956203
48	-0.7600964590964544	-0.2647631257631303	-0.9240109890109914	0.16688644688645038	-0.6265250305250349	0.14854822954823055	-0.4902148962148938	-0.6610000000000023
49	-0.3571660561660538	-0.008352869352870385	-0.8385409035409018	-0.04068376068375956	-0.6021050061050044	0.31948840048840044	-0.5024249084249135	-0.2580695970696021
50	-0.6379963369963345	-0.19150305250305022	-0.972851037851041	-0.004053724053719954	-0.7608351648351648	0.2584383394383405	-0.6855750915750929	-0.46563980463980226
51	-0.5769462759462737	0.05269719169718956	-0.7652808302808315	0.03257631257631033	-0.46779487179487456	0.12412820512821066	-0.4535848595848635	-0.45342979242979187
52	-0.589156288156285	-0.3013931623931606	-1.009481074481072	0.06920634920634994	-0.5532649572649548	0.3561184371184405	-0.4413748473748531	-0.36795970695970226
53	-0.5647362637362642	0.04048717948717917	-0.7042307692307715	0.09362637362637027	-0.6631550671550648	0.12412820512821066	-0.6367350427350433	-0.4900598290598319
54	-0.6013663003663042	-0.08161294261293983	-0.9606410256410208	-0.06510378510378922	-0.46779487179487456	0.36832844932845044	-0.38032478632478295	-0.24585958485958193
55	-0.7600964590964544	-0.13045299145299027	-0.8385409035409018	0.15467643467642977	-0.6387350427350449	0.0020280830280805517	-0.563474969474973	-0.4900598290598319
56	-0.5158962148962137	0.1137472527472495	-0.8385409035409018	-0.05289377289376951	-0.48000488400488406	0.39274847374847033	-0.3925347985348031	-0.18480952380952198
57	-0.7845164835164841	-0.05719291819292083	-0.7652808302808315	0.19130647130647027	-0.7852551892551851	0.24622832722833055	-0.6733650793650829	-0.41679975579975226
58	-0.650206349206344	0.28468742368741984	-0.8019108669108609	-0.1505738705738695	-0.49221489621489445	0.19738827838828055	-0.40474481074481305	-0.2824896214896224
59	-0.7600964590964544	-0.09382295482295999	-0.9240109890109914	0.09362637362637027	-0.6387350427350449	0.3561184371184405	-0.4902148962148938	-0.29469963369963237
60	-0.5647362637362642	0.24805738705738956	-0.716440781440781	0.056996336996340435	-0.6387350427350449	0.20959829059829094	-0.5390549450549429	-0.18480952380952198
61	-0.7234664224664241	0.05269719169718956	-0.8873809523809514	-0.04068376068375956	-0.528844932844935	0.49042857142857077	-0.3925347985348031	-0.24585958485958193
62	-0.8211465201465241	0.1137472527472495	-0.8019108669108609	0.13025641025640988	-0.7242051282051247	0.099708180708181	-0.6123150183150234	-0.3557496947496923
63	-0.5769462759462737	0.223637362637359	-0.9240109890109914	-0.04068376068375956	-0.44337484737484445	0.4782185592185608	-0.270434676434673	-0.050499389499392144
64	-0.845566544566544	0.16258730158729995	-0.6553907203907211	0.2645665445665397	-0.7730451770451747	0.2828583638583604	-0.6367350427350433	-0.2702796092796125
65	-0.5525262515262547	0.2968974358974391	-0.8141208791208819	-0.1505738705738695	-0.46779487179487456	0.3561184371184405	-0.38032478632478295	-0.09933943833944214
66	-0.9554566544566544	0.08932722832722872	-0.911800976800981	0.06920634920634994	-0.6631550671550648	0.39274847374847033	-0.4780048840048834	-0.34353968253968237
67	-0.6013663003663042	0.38236752136751995	-0.6676007326007315	0.02036630036629994	-0.6265250305250349	0.3805384615384604	-0.5268449328449334	0.10823076923076824
68	-0.7234664224664241	0.27247741147740945	-0.8751709401709419	0.008156288156290437	-0.5776849816849845	0.46600854700855043	-0.4780048840048834	-0.07491941391941248
69	-0.7478864468864431	0.2968974358974391	-0.6187606837606819	0.08141636141636033	-0.5532649572649548	0.24622832722833055	-0.4902148962148938	-0.09933943833944214
70	-0.589156288156285	0.15037728937728956	-1.009481074481072	-0.1261538461538496	-0.5044249084249048	0.49042857142857077	-0.34369474969475355	0.12044078144077774
71	-0.7478864468864431	0.38236752136751995	-0.679810744810741	0.17909645909646077	-0.7242051282051247	0.31948840048840044	-0.6367350427350433	-0.050499389499392144
72	-0.5403162393162443	0.4312075702075695	-0.8385409035409018	-0.13836385836386	-0.41895482295482456	0.4171684981685009	-0.3559047619047635	0.21812087912087774
73	-0.8699865689865746	0.26026739926739906	-0.8141208791208819	0.10583638583638999	-0.5776849816849845	0.19738827838828055	-0.5024249084249135	-0.1603894993895021
74	-0.5647362637362642	0.5288876678876695	-0.7042307692307715	-0.01626373626373967	-0.4311648351648345	0.5636886446886407	-0.3925347985348031	0.1692808302808282
75	-0.7234664224664241	0.39457753357753034	-0.8751709401709419	0.03257631257631033	-0.7364151404151449	0.44158852258852077	-0.6001050061050033	0.03497069597069791
76	-0.650206349206344	0.5899377289377294	-0.5455006105006107	-0.04068376068375956	-0.45558485958486417	0.34390842490843054	-0.40474481074481305	0.03497069597069791
77	-0.6013663003663042	0.27247741147740945	-0.9484310134310122	-0.05289377289376951	-0.5166349206349246	0.5148485958486009	-0.4291648351648334	0.1326507936507979
78	-0.6868363858363841	0.5655177045177091	-0.6431807081807107	0.15467643467642977	-0.6875750915750944	0.3072783882783905	-0.5512649572649533	0.1692808302808282
79	-0.5036862026862042	0.5044676434676398	-0.7652808302808315	-0.06510378510378922	-0.49221489621489445	0.5881086691086703	-0.3925347985348031	0.1692808302808282
80	-0.8089365079365048	0.38236752136751995	-0.8019108669108609	0.08141636141636033	-0.6387350427350449	0.14854822954823055	-0.5512649572649533	0.02276068376068796
81	-0.5158962148962137	0.5533076923076894	-0.716440781440781	-0.01626373626373967	-0.3090647130647146	0.49042857142857077	-0.23380463980464317	0.3035909645909678
82	-0.6868363858363841	0.35794749694750005	-0.7286507936507906	0.10583638583638999	-0.8096752136752143	0.36832844932845044	-0.6855750915750929	0.09602075702075785
83	-0.6135763125763137	0.7486678876678898	-0.679810744810741	-0.1261538461538496	-0.528844932844935	0.29506837606838054	-0.46579487179487344	0.18149084249084746
84	-0.8333565323565345	0.37015750915751044	-0.936221001221	0.008156288156290437	-0.5898949938949949	0.4171684981685009	-0.4291648351648334	0.1570708180708178
85	-0.6624163614163642	0.6631978021977998	-0.679810744810741	0.10583638583638999	-0.6265250305250349	0.31948840048840044	-0.514634920634923	0.38906105006104763
86	-0.6746263736263737	0.5410976800976799	-0.8873809523809514	-0.07731379731379961	-0.46779487179487456	0.44158852258852077	-0.40474481074481305	0.2791709401709377
87	-0.8089365079365048	0.5777277167277195	-0.7897008547008523	0.044786324786330045	-0.7364151404151449	0.1851782661782706	-0.6001050061050033	0.1692808302808282
88	-0.5769462759462737	0.6021477411477394	-0.9606410256410208	-0.18720390720390956	-0.41895482295482456	0.46600854700855043	-0.2582246642246635	0.31580097680097774
89	-0.7967264957264945	0.5655177045177091	-0.7652808302808315	0.21572649572650038	-0.7486251526251548	0.29506837606838054	-0.6245250305250329	0.19370085470085785
90	-0.6013663003663042	0.7486678876678898	-0.7408608058608018	-0.1139438339438299	-0.5410549450549444	0.3561184371184405	-0.3925347985348031	0.4256910866910877
91	-0.9188266178266143	0.49225763125762945	-0.936221001221	-0.028473748473749616	-0.6021050061050044	0.34390842490843054	-0.4291648351648334	-0.013869352869352092
92	-0.6013663003663042	0.7486678876678898	-0.6676007326007315	0.056996336996340435	-0.6021050061050044	0.4782185592185608	-0.5268449328449334	0.3524310134310178
93	-0.6746263736263737	0.6265677655677695	-0.8385409035409018	-0.04068376068375956	-0.7119951159951143	0.4049584859584807	-0.5024249084249135	0.18149084249084746
94	-0.8089365079365048	0.7120378510378493	-0.6309706959706914	0.11804639804640038	-0.6143150183150148	0.23401831501831083	-0.4902148962148938	0.21812087912087774
95	-0.589156288156285	0.5777277167277195	-0.9606410256410208	-0.04068376068375956	-0.46779487179487456	0.46600854700855043	-0.30706471306471306	0.3035909645909678
96	-0.8699865689865746	0.6998278388278389	-0.6187606837606819	0.2523565323565302	-0.7608351648351648	0.2828583638583604	-0.6245250305250329	0.18149084249084746
97	-0.5036862026862042	0.7608778998778993	-0.7652808302808315	-0.05289377289376951	-0.528844932844935	0.5514786324786303	-0.34369474969475355	0.3524310134310178
98	-0.906616605616604	0.6021477411477394	-0.8507509157509211	0.11804639804640038	-0.6265250305250349	0.1851782661782706	-0.4780048840048834	0.0471807081807083
99	-0.7112564102564146	0.6998278388278389	-0.7042307692307715	0.11804639804640038	-0.5776849816849845	0.4782185592185608	-0.46579487179487344	0.4012710622710576
100	-0.7723064713064746	0.6387777777777799	-0.8995909645909609	0.03257631257631033	-0.8096752136752143	0.36832844932845044	-0.6001050061050033	0.1692808302808282
101	-0.8699865689865746	0.9073980463980498	-0.5821306471306517	0.09362637362637027	-0.5776849816849845	0.31948840048840044	-0.4780048840048834	0.2547509157509178
102	-0.7845164835164841	0.5166776556776596	-0.8751709401709419	0.03257631257631033	-0.6021050061050044	0.4171684981685009	-0.4291648351648334	0.29138095238095785
103	-0.845566544566544	0.7486678876678898	-0.6431807081807107	0.22793650793651032	-0.7730451770451747	0.2828583638583604	-0.563474969474973	0.2547509157509178
104	-0.6868363858363841	0.7730879120879097	-0.7652808302808315	-0.028473748473749616	-0.5654749694749746	0.46600854700855043	-0.40474481074481305	0.32801098901098813
105	-1.0287167277167237	0.6876178266178294	-0.8141208791208819	0.15467643467642977	-0.8707252747252747	0.12412820512821066	-0.7588351648351637	0.0593907203907178
106	-0.8089365079365048	0.7975079365079394	-0.7530708180708211	0.056996336996340435	-0.5166349206349246	0.4049584859584807	-0.3314847374847436	0.3768510378510377
107	-0.9554566544566544	0.6021477411477394	-0.7652808302808315	0.2645665445665397	-0.8585152625152648	0.19738827838828055	-0.6733650793650829	0.1692808302808282
108	-0.9798766788766743	0.8829780219780197	-0.6431807081807107	0.02036630036629994	-0.6509450549450553	0.2584383394383405	-0.514634920634923	0.19370085470085785
109	-1.0531367521367543	0.6143577533577493	-0.9240109890109914	-0.004053724053719954	-0.7242051282051247	0.2584383394383405	-0.514634920634923	0.0593907203907178
110	-1.0775567765567735	0.7852979242979197	-0.692020757020762	0.21572649572650038	-0.7730451770451747	0.14854822954823055	-0.6367350427350433	0.29138095238095785
111	-0.8944065934065936	0.7242478632478593	-0.716440781440781	-0.04068376068375956	-0.6265250305250349	0.27064835164835044	-0.5512649572649533	0.19370085470085785
112	-1.1874468864468848	0.6509877899877898	-0.6676007326007315	0.11804639804640038	-0.8340952380952347	-0.04681196581196989	-0.6977851037851033	0.10823076923076824
113	-0.9798766788766743	0.7120378510378493	-0.8141208791208819	0.008156288156290437	-0.5166349206349246	0.20959829059829094	-0.4413748473748531	0.24254090354090785
114	-1.0775567765567735	0.6265677655677695	-0.7042307692307715	0.24014652014651983	-0.8585152625152648	0.06307814407814094	-0.8320952380952438	0.0593907203907178
115	-0.8821965811965841	0.8585579975579998	-0.6187606837606819	0.03257631257631033	-0.6021050061050044	0.0874981684981706	-0.5756849816849829	0.2791709401709377
116	-1.2240769230769248	0.6021477411477394	-0.8385409035409018	0.08141636141636033	-0.7242051282051247	-0.14449206349205967	-0.6977851037851033	-0.13596947496947243
117	-1.163026862026865	0.7608778998778993	-0.6553907203907211	0.16688644688645038	-0.7730451770451747	0.1363382173382206	-0.7466251526251533	0.2059108669108678
118	-1.0287167277167237	0.7364578754578794	-0.8019108669108609	0.08141636141636033	-0.7486251526251548	0.014238095238100712	-0.8076752136752128	0.07160073260072819
119	-1.199656898656904	0.7486678876678898	-0.48445054945055166	0.3256166056166001	-0.7730451770451747	-0.10786202686202939	-0.7832551892551929	0.0105506715506678
120	-1.0897667887667848	0.5655177045177091	-0.8873809523809514	-0.1139438339438299	-0.5654749694749746	0.038658119658120604	-0.6123150183150234	0.1692808302808282
121	-1.2729169719169744	0.6631978021977998	-0.679810744810741	0.36224664224664016	-0.8951452991453048	-0.14449206349205967	-0.8687252747252732	-0.11154945054945253
122	-0.9920866910866936	0.8097179487179498	-0.6187606837606819	0.06920634920634994	-0.6997851037851044	0.099708180708181	-0.6489450549450528	0.24254090354090785
123	-1.2973369963369952	0.6387777777777799	-0.7530708180708211	0.16688644688645038	-0.7852551892551851	-0.3154322344322398	-0.7588351648351637	-0.12375946275946204
124	-1.1752368742368744	0.8463479853479894	-0.49666056166056116	0.24014652014651983	-0.5410549450549444	0.038658119658120604	-0.5024249084249135	0.1692808302808282
125	-1.1874468864468848	0.49225763125762945	-0.7652808302808315	0.10583638583638999	-0.8707252747252747	-0.08344200244199929	-0.8687252747252732	0.0593907203907178
126	-1.285126984126983	0.9440280830280796	-0.3989804639804603	0.3378266178266198	-0.7974652014652048	-0.1567020757020794	-0.7710451770451834	0.03497069597069791
127	-1.199656898656904	0.5777277167277195	-0.7652808302808315	-0.004053724053719954	-0.6997851037851044	-0.03460195360194973	-0.6489450549450528	0.12044078144077774
128	-1.4072271062271038	0.7120378510378493	-0.5088705738705716	0.3256166056166001	-0.8829352869352847	-0.12007203907203934	-0.8198852258852232	0.03497069597069791
129	-1.1141868131868145	0.7364578754578794	-0.5577106227106211	0.056996336996340435	-0.7852551892551851	0.05086813186813055	-0.7222051282051232	0.1692808302808282
130	-1.3828070818070848	0.6021477411477394	-0.6431807081807107	0.14246642246642027	-0.9439853479853446	-0.22996214896214928	-0.8687252747252732	-0.1603894993895021
131	-1.2729169719169744	0.7486678876678898	-0.6309706959706914	0.15467643467642977	-0.6265250305250349	0.0874981684981706	-0.5878949938949933	0.0838107448107479
132	-1.2484969474969438	0.5166776556776596	-0.692020757020762	0.15467643467642977	-0.9439853479853446	-0.14449206349205967	-0.9175653235653227	-0.07491941391941248
133	-1.3095470085470038	0.8585579975579998	-0.36235042735043177	0.15467643467642977	-0.7119951159951143	-0.05902197802197939	-0.7466251526251533	0.0471807081807083
134	-1.285126984126983	0.5533076923076894	-0.6676007326007315	-0.04068376068375956	-0.7608351648351648	-0.03460195360194973	-0.8076752136752128	-0.2824896214896224
135	-1.3705970695970744	0.6754078144078199	-0.4478205128205116	0.2767765567765603	-0.8340952380952347	-0.010181929181929394	-0.8198852258852232	-0.050499389499392144
136	-1.1752368742368744	0.7608778998778993	-0.5210805860805917	0.044786324786330045	-0.6509450549450553	0.026448107448110658	-0.7954652014652033	-0.013869352869352092
137	-1.3950170940170943	0.6021477411477394	-0.460030525030522	0.15467643467642977	-0.9317753357753351	-0.20554212454211962	-0.8931452991453028	-0.1603894993895021
138	-1.285126984126983	0.8463479853479894	-0.6187606837606819	-0.1261538461538496	-0.528844932844935	-0.03460195360194973	-0.5878949938949933	0.03497069597069791
139	-1.4072271062271038	0.4800476190476195	-0.5699206349206315	0.24014652014651983	-0.8218852258852247	-0.1567020757020794	-0.8931452991453028	-0.1603894993895021
140	-1.1263968253968248	0.9073980463980498	-0.41119047619047155	0.06920634920634994	-0.6997851037851044	0.06307814407814094	-0.6977851037851033	0.1692808302808282
141	-1.2729169719169744	0.6021477411477394	-0.6187606837606819	0.008156288156290437	-0.6509450549450553	-0.3154322344322398	-0.6855750915750929	-0.3313296703296724
142	-1.3339670329670343	0.7120378510378493	-0.3989804639804603	0.13025641025640988	-0.7364151404151449	0.038658119658120604	-0.6367350427350433	-0.038289377289371984
143	-1.1141868131868145	0.7608778998778993	-0.7042307692307715	0.02036630036629994	-0.6997851037851044	-0.05902197802197939	-0.7954652014652033	-0.18480952380952198
144	-1.3583870573870551	0.7486678876678898	-0.2524603174603214	0.19130647130647027	-0.7486251526251548	-0.16891208791208934	-0.6001050061050033	-0.19701953601953237
145	-1.1752368742368744	0.7120378510378493	-0.5577106227106211	-0.10173382173381951	-0.5410549450549444	0.0020280830280805517	-0.4902148962148938	-0.13596947496947243
146	-1.5049072039072047	0.5777277167277195	-0.4356105006105012	0.20351648351648066	-0.7608351648351648	-0.18112210012209973	-0.6611550671550632	-0.2702796092796125
147	-1.0775567765567735	0.7975079365079394	-0.37456043956044127	0.09362637362637027	-0.6265250305250349	0.0752881562881611	-0.40474481074481305	-0.050499389499392144
148	-1.321757020757024	0.5777277167277195	-0.5332905982906012	-0.01626373626373967	-0.7974652014652048	-0.26659218559218933	-0.6733650793650829	-0.3557496947496923
149	-1.2484969474969438	0.6754078144078199	-0.32572039072039083	0.13025641025640988	-0.48000488400488406	0.014238095238100712	-0.2460146520146531	-0.14817948717948193
150	-1.199656898656904	0.6143577533577493	-0.5699206349206315	-0.01626373626373967	-0.7730451770451747	-0.13228205128204928	-0.6001050061050033	-0.2702796092796125
151	-1.260706959706964	0.8219279609279593	-0.1669902319902309	0.19130647130647027	-0.7119951159951143	-0.14449206349205967	-0.3925347985348031	-0.29469963369963237
152	-0.9920866910866936	0.6509877899877898	-0.5455006105006107	-0.1261538461538496	-0.5776849816849845	-0.07123199023198978	-0.34369474969475355	-0.429009768009772
153	-1.3461770451770447	0.6509877899877898	-0.3989804639804603	0.16688644688645038	-0.7852551892551851	-0.22996214896214928	-0.46579487179487344	-0.3069096459096423
154	-1.0165067155067142	0.7730879120879097	-0.32572039072039083	0.056996336996340435	-0.6265250305250349	-0.010181929181929394	-0.2948547008547031	-0.23364957264957242
155	-1.2973369963369952	0.6509877899877898	-0.48445054945055166	0.044786324786330045	-0.9317753357753351	-0.33985225885225967	-0.4413748473748531	-0.3801697191697224
156	-1.199656898656904	0.8951880341880301	-0.30130036630036117	0.10583638583638999	-0.44337484737484445	-0.08344200244199929	-0.09949450549450312	-0.23364957264957242
157	-1.163026862026865	0.46783760683760955	-0.48445054945055166	0.056996336996340435	-0.7730451770451747	-0.19333211233210923	-0.416954822954823	-0.3313296703296724
158	-1.101976800976804	0.8341379731379697	-0.2280402930402908	0.22793650793651032	-0.6631550671550648	-0.21775213675213934	-0.19717460317460356	-0.2580695970696021
159	-1.1508168498168438	0.5777277167277195	-0.49666056166056116	-0.06510378510378922	-0.6387350427350449	-0.3520622710622696	-0.2582246642246635	-0.4900598290598319
160	-1.285126984126983	0.6509877899877898	-0.3379304029304012	0.17909645909646077	-0.7242051282051247	-0.12007203907203934	-0.2460146520146531	-0.2824896214896224
161	-1.0531367521367543	0.6876178266178294	-0.3867704517704508	-0.01626373626373967	-0.5898949938949949	-0.12007203907203934	-0.17275457875458322	-0.3557496947496923
162	-1.2484969474969438	0.5044676434676398	-0.17920024420024128	0.15467643467642977	-0.8829352869352847	-0.3032222222222196	-0.2582246642246635	-0.4778498168498122
163	-1.1141868131868145	0.7608778998778993	-0.36235042735043177	-0.08952380952380912	-0.5898949938949949	-0.05902197802197939	0.022605616605616774	-0.34353968253968237
164	-1.1874468864468848	0.38236752136751995	-0.41119047619047155	0.09362637362637027	-0.7974652014652048	-0.22996214896214928	-0.2460146520146531	-0.5511098901098923
165	-1.0165067155067142	0.6265677655677695	-0.19141025641026144	0.15467643467642977	-0.7119951159951143	-0.09565201465201945	-0.026234432234433225	-0.24585958485958193
166	-1.1386068376068352	0.4189975579975591	-0.4478205128205116	-0.028473748473749616	-0.6753650793650743	-0.33985225885225967	-0.14833455433455311	-0.5511098901098923
167	-1.260706959706964	0.44341758241757945	-0.30130036630036117	0.20351648351648066	-0.6143150183150148	-0.09565201465201945	0.14470573870573666	-0.34353968253968237
168	-1.0409267399267448	0.4556275946275894	-0.3989804639804603	0.02036630036629994	-0.6997851037851044	-0.13228205128204928	-0.17275457875458322	-0.4778498168498122
169	-1.2118669108669144	0.46783760683760955	-0.20362026862027183	0.3744566544566603	-0.8585152625152648	-0.22996214896214928	-0.08728449328449361	-0.5511098901098923
170	-0.8944065934065936	0.4189975579975591	-0.36235042735043177	-0.1261538461538496	-0.6143150183150148	-0.10786202686202939	0.010395604395606828	-0.4900598290598319
171	-1.321757020757024	0.223637362637359	-0.3867704517704508	0.14246642246642027	-0.8340952380952347	-0.3886923076923092	-0.18496459096459317	-0.5266898656898622
172	-0.9310366300366345	0.39457753357753034	-0.2646703296703309	0.11804639804640038	-0.6997851037851044	0.026448107448110658	0.03481562881562672	-0.3801697191697224
173	-1.1386068376068352	0.1992173382173391	-0.3867704517704508	-0.004053724053719954	-0.7974652014652048	-0.3642722832722791	-0.22159462759462345	-0.6365799755799721
174	-1.1874468864468848	0.27247741147740945	-0.15478021978022138	0.13025641025640988	-0.5410549450549444	-0.13228205128204928	0.12028571428571677	-0.46563980463980226
175	-0.9798766788766743	-0.008352869352870385	-0.5455006105006107	-0.1139438339438299	-0.6997851037851044	-0.16891208791208934	-0.14833455433455311	-0.5755299145299122
176	-1.1141868131868145	0.35794749694750005	-0.15478021978022138	0.2645665445665397	-0.6997851037851044	-0.26659218559218933	0.022605616605616774	-0.5388998778998721
177	-0.8089365079365048	0.1992173382173391	-0.3989804639804603	-0.1139438339438299	-0.6021050061050044	-0.18112210012209973	0.022605616605616774	-0.7220500610500622
178	-1.2240769230769248	0.08932722832722872	-0.32572039072039083	0.16688644688645038	-0.7730451770451747	-0.2543821733821692	-0.014024420024423279	-0.5633199023199018
179	-0.9554566544566544	0.26026739926739906	-0.2524603174603214	0.08141636141636033	-0.5532649572649548	-0.08344200244199929	-0.0018144078144031184	-0.4778498168498122
180	-1.0165067155067142	0.08932722832722872	-0.37456043956044127	0.06920634920634994	-0.9317753357753351	-0.3520622710622696	-0.13612454212454317	-0.6976300366300325
181	-1.0531367521367543	0.3091074481074495	-0.17920024420024128	-0.004053724053719954	-0.5044249084249048	-0.09565201465201945	0.1935457875457871	-0.5022698412698423
182	-0.9920866910866936	-0.04498290598291044	-0.5332905982906012	-0.07731379731379961	-0.7486251526251548	-0.2788021978021993	-0.13612454212454317	-0.6610000000000023
183	-1.0897667887667848	0.24805738705738956	-0.1669902319902309	0.15467643467642977	-0.6753650793650743	-0.19333211233210923	0.10807570207570683	-0.31911965811965226
184	-0.9676666666666648	0.07711721611721922	-0.4356105006105012	-0.1261538461538496	-0.6143150183150148	-0.3032222222222196	0.08365567765567716	-0.8075201465201425
185	-1.1874468864468848	0.05269719169718956	-0.36235042735043177	0.13025641025640988	-0.6997851037851044	-0.1567020757020794	0.010395604395606828	-0.6121599511599523
186	-0.9310366300366345	0.1137472527472495	-0.32572039072039083	-0.004053724053719954	-0.5898949938949949	-0.1567020757020794	0.03481562881562672	-0.5755299145299122
187	-1.0653467643467638	-0.008352869352870385	-0.3135103785103813	0.06920634920634994	-0.7974652014652048	-0.40090231990231917	0.03481562881562672	-0.7342600732600726
188	-1.0165067155067142	0.17479731379731922	-0.2768803418803413	-0.10173382173381951	-0.5654749694749746	-0.19333211233210923	0.217965811965807	-0.6121599511599523
189	-1.163026862026865	-0.16708302808303122	-0.460030525030522	0.044786324786330045	-0.6997851037851044	-0.3154322344322398	0.010395604395606828	-0.8197301587301622
190	-0.8944065934065936	0.17479731379731922	-0.20362026862027183	0.13025641025640988	-0.6509450549450553	0.0020280830280805517	0.14470573870573666	-0.5633199023199018
191	-0.9310366300366345	-0.06940293040293033	-0.37456043956044127	-0.05289377289376951	-0.6021050061050044	-0.46195238095237956	-0.03844444444444317	-0.8685702075702024
192	-1.0287167277167237	-0.06940293040293033	-0.3501404151404107	0.08141636141636033	-0.5654749694749746	-0.20554212454211962	0.31564590964590655	-0.6487899877899821
193	-0.8333565323565345	-0.03277289377289028	-0.5577106227106211	-0.18720390720390956	-0.5532649572649548	-0.26659218559218933	0.022605616605616774	-0.7464700854700821
194	-1.0042967032967038	-0.04498290598291044	-0.2646703296703309	0.21572649572650038	-0.6875750915750944	-0.3154322344322398	0.13249572649572672	-0.7953101343101321
195	-0.8089365079365048	-0.008352869352870385	-0.3379304029304012	-0.13836385836386	-0.4067448107448146	-0.20554212454211962	0.18133577533577672	-0.8807802197802221
196	-1.1508168498168438	-0.22813308913309027	-0.4234004884004917	-0.004053724053719954	-0.6509450549450553	-0.3642722832722791	0.04702564102563711	-0.8197301587301622
197	-0.8089365079365048	-0.05719291819292083	-0.2646703296703309	0.056996336996340435	-0.5898949938949949	-0.1567020757020794	0.18133577533577672	-0.7220500610500622
198	-0.906616605616604	-0.19150305250305022	-0.41119047619047155	-0.01626373626373967	-0.7974652014652048	-0.46195238095237956	-0.08728449328449361	-0.954040293040292
199	-1.0287167277167237	0.0038571428571391175	-0.20362026862027183	0.08141636141636033	-0.46779487179487456	-0.21775213675213934	0.34006593406593666	-0.6976300366300325
200	-0.7967264957264945	-0.36244322344322055	-0.5699206349206315	-0.1261538461538496	-0.5898949938949949	-0.26659218559218933	-0.014024420024423279	-0.8075201465201425
201	-1.0042967032967038	-0.06940293040293033	-0.2524603174603214	0.22793650793651032	-0.6875750915750944	-0.3276422466422497	0.217965811965807	-0.6854200244200221
202	-0.7112564102564146	-0.14266300366300066	-0.3989804639804603	-0.1505738705738695	-0.49221489621489445	-0.3276422466422497	0.18133577533577672	-0.9052002442002425
203	-0.9920866910866936	-0.313603174603171	-0.48445054945055166	0.02036630036629994	-0.6631550671550648	-0.2910122100122092	0.15691575091574705	-0.7464700854700821
204	-0.7967264957264945	-0.09382295482295999	-0.32572039072039083	0.03257631257631033	-0.3579047619047646	-0.08344200244199929	0.2790158730158767	-0.6610000000000023
205	-0.8699865689865746	-0.2647631257631303	-0.5088705738705716	-0.06510378510378922	-0.7364151404151449	-0.3764822954822993	0.14470573870573666	-0.8441501831501825
206	-0.906616605616604	-0.008352869352870385	-0.2280402930402908	0.056996336996340435	-0.3823247863247845	-0.21775213675213934	0.41332600732600655	-0.5755299145299122
207	-0.8211465201465241	-0.3868632478632511	-0.5332905982906012	-0.23604395604396	-0.5776849816849845	-0.3520622710622696	0.10807570207570683	-0.8807802197802221
208	-0.8944065934065936	-0.14266300366300066	-0.30130036630036117	0.14246642246642027	-0.6265250305250349	-0.26659218559218933	0.3034358974358966	-0.4900598290598319
209	-0.6868363858363841	-0.2647631257631303	-0.48445054945055166	-0.13836385836386	-0.48000488400488406	-0.46195238095237956	0.217965811965807	-0.7831001221001221
210	-0.9676666666666648	-0.24034310134309977	-0.5088705738705716	-0.01626373626373967	-0.6387350427350449	-0.2910122100122092	0.42553601953601694	-0.6365799755799721
211	-0.7112564102564146	-0.19150305250305022	-0.4356105006105012	-0.004053724053719954	-0.44337484737484445	-0.22996214896214928	0.13249572649572672	-0.6487899877899821
212	-0.8211465201465241	-0.3990732600732606	-0.460030525030522	0.06920634920634994	-0.7486251526251548	-0.4253223443223493	0.2545958485958466	-0.6976300366300325
213	-0.7845164835164841	-0.08161294261293983	-0.32572039072039083	-0.05289377289376951	-0.4067448107448146	-0.18112210012209973	0.3766959706959665	-0.5755299145299122
214	-0.845566544566544	-0.46012332112332055	-0.5821306471306517	-0.19941391941391995	-0.6021050061050044	-0.49858241758241917	0.26680586080585655	-0.8075201465201425
215	-0.8333565323565345	-0.16708302808303122	-0.3379304029304012	0.10583638583638999	-0.5410549450549444	-0.04681196581196989	0.40111599511599705	-0.41679975579975226
216	-0.6257863247863241	-0.24034310134309977	-0.47224053724054127	-0.10173382173381951	-0.5410549450549444	-0.43753235653235967	0.26680586080585655	-0.7831001221001221
217	-0.845566544566544	-0.2891831501831511	-0.3989804639804603	0.044786324786330045	-0.5044249084249048	-0.21775213675213934	0.5354261294261264	-0.5388998778998721
218	-0.6257863247863241	-0.36244322344322055	-0.6065506715506715	-0.10173382173381951	-0.4311648351648345	-0.24217216117215967	0.2790158730158767	-0.5877399267399217
219	-0.6868363858363841	-0.24034310134309977	-0.47224053724054127	0.02036630036629994	-0.5776849816849845	-0.3764822954822993	0.41332600732600655	-0.6732100122100122
220	-0.4548461538461547	-0.16708302808303122	-0.4356105006105012	-0.05289377289376951	-0.4311648351648345	-0.24217216117215967	0.49879609279609705	-0.5999499389499419
221	-0.845566544566544	-0.4234932844932814	-0.5943406593406612	-0.18720390720390956	-0.5898949938949949	-0.3520622710622696	0.40111599511599705	-0.6976300366300325
222	-0.650206349206344	-0.14266300366300066	-0.37456043956044127	0.008156288156290437	-0.370114774114775	-0.07123199023198978	0.6208962148962169	-0.4778498168498122
223	-0.589156288156285	-0.2891831501831511	-0.5577106227106211	-0.1261538461538496	-0.6997851037851044	-0.43753235653235967	0.31564590964590655	-0.6976300366300325
224	-0.7234664224664241	-0.24034310134309977	-0.21583028083028133	0.06920634920634994	-0.370114774114775	-0.16891208791208934	0.7063663003662968	-0.5388998778998721
225	-0.5525262515262547	-0.4112832722832701	-0.7042307692307715	-0.30930402930402945	-0.528844932844935	-0.20554212454211962	0.3522759462759466	-0.5388998778998721
226	-0.7600964590964544	-0.2647631257631303	-0.41119047619047155	0.056996336996340435	-0.5776849816849845	-0.13228205128204928	0.5720561660561665	-0.3313296703296724
227	-0.39379609279609384	-0.24034310134309977	-0.5088705738705716	-0.1139438339438299	-0.46779487179487456	-0.2910122100122092	0.5354261294261264	-0.7098400488400527
228	-0.7356764346764336	-0.35023321123321016	-0.5943406593406612	-0.1139438339438299	-0.5532649572649548	-0.19333211233210923	0.559846153846157	-0.5511098901098923
229	-0.5525262515262547	-0.19150305250305022	-0.4478205128205116	-0.01626373626373967	-0.3090647130647146	-0.05902197802197939	0.5110061050061065	-0.4778498168498122
230	-0.5403162393162443	-0.4967533577533606	-0.6309706959706914	-0.08952380952380912	-0.7119951159951143	-0.26659218559218933	0.5232161172161169	-0.5999499389499419
231	-0.6624163614163642	-0.03277289377289028	-0.2768803418803413	0.09362637362637027	-0.45558485958486417	-0.08344200244199929	0.6575262515262468	-0.4045897435897423
232	-0.5158962148962137	-0.44791330891331016	-0.679810744810741	-0.21162393162392945	-0.528844932844935	-0.22996214896214928	0.49879609279609705	-0.6732100122100122
233	-0.6868363858363841	-0.2891831501831511	-0.41119047619047155	0.11804639804640038	-0.6265250305250349	0.0874981684981706	0.5964761904761868	-0.2702796092796125
234	-0.4182161172161146	-0.25255311355311105	-0.5332905982906012	-0.06510378510378922	-0.48000488400488406	-0.2910122100122092	0.3889059829059769	-0.5633199023199018
235	-0.6379963369963345	-0.3990732600732606	-0.5210805860805917	-0.06510378510378922	-0.6997851037851044	-0.10786202686202939	0.7552063492063472	-0.45342979242979187
236	-0.5281062271062241	-0.2769731379731407	-0.5821306471306517	-0.07731379731379961	-0.3945347985347949	-0.07123199023198978	0.47437606837606694	-0.41679975579975226
237	-0.5403162393162443	-0.43570329670330066	-0.5699206349206315	-0.01626373626373967	-0.7242051282051247	-0.19333211233210923	0.5476361416361368	-0.5266898656898622
238	-0.5281062271062241	-0.15487301587301106	-0.3867704517704508	-0.004053724053719954	-0.3823247863247845	0.026448107448110658	0.6941562881562873	-0.39237973137973237
239	-0.6135763125763137	-0.4967533577533606	-0.6187606837606819	-0.27267399267398984	-0.528844932844935	-0.19333211233210923	0.5964761904761868	-0.6121599511599523
240	-0.5525262515262547	-0.25255311355311105	-0.47224053724054127	0.02036630036629994	-0.528844932844935	0.099708180708181	0.7307863247863269	-0.3313296703296724
241	-0.4304261294261339	-0.32581318681319027	-0.5699206349206315	-0.18720390720390956	-0.5898949938949949	-0.21775213675213934	0.5110061050061065	-0.5755299145299122
242	-0.6135763125763137	-0.4112832722832701	-0.49666056166056116	-0.1139438339438299	-0.5654749694749746	0.0020280830280805517	0.8895164835164868	-0.4412197802197819
243	-0.40600610500610335	-0.33802319902320066	-0.692020757020762	-0.3215140415140394	-0.3823247863247845	-0.04681196581196989	0.608686202686207	-0.4900598290598319
244	-0.6624163614163642	-0.46012332112332055	-0.5088705738705716	-0.08952380952380912	-0.6753650793650743	-0.13228205128204928	0.7307863247863269	-0.4778498168498122
245	-0.2472759462759434	-0.25255311355311105	-0.4478205128205116	-0.1261538461538496	-0.46779487179487456	-0.16891208791208934	0.7552063492063472	-0.5144798534798523
246	-0.5281062271062241	-0.4967533577533606	-0.6187606837606819	-0.2970940170940195	-0.5776849816849845	-0.10786202686202939	0.608686202686207	-0.5266898656898622
247	-0.4426361416361443	-0.35023321123321016	-0.4234004884004917	-0.08952380952380912	-0.49221489621489445	-0.010181929181929394	0.8040463980463968	-0.3557496947496923
248	-0.27169597069597395	-0.4234932844932814	-0.679810744810741	-0.23604395604396	-0.6997851037851044	-0.22996214896214928	0.6208962148962169	-0.5633199023199018
249	-0.47926617826617457	-0.24034310134309977	-0.2280402930402908	-0.10173382173381951	-0.5532649572649548	-0.010181929181929394	0.9383565323565368	-0.39237973137973237
250	-0.29611599511599385	-0.5578034188034205	-0.6309706959706914	-0.3947741147741102	-0.48000488400488406	-0.14449206349205967	0.6941562881562873	-0.6365799755799721
251	-0.5281062271062241	-0.48454334554334044	-0.460030525030522	-0.1139438339438299	-0.6143150183150148	0.0020280830280805517	0.8406764346764368	-0.24585958485958193
252	-0.17401587301587396	-0.3868632478632511	-0.4478205128205116	-0.21162393162392945	-0.45558485958486417	-0.2543821733821692	0.8162564102564072	-0.5144798534798523
253	-0.4182161172161146	-0.5578034188034205	-0.5455006105006107	-0.26046398046398034	-0.7242051282051247	-0.02239194139193934	0.9871965811965766	-0.4900598290598319
254	-0.3205360195360146	-0.3746532356532407	-0.460030525030522	-0.1627838827838799	-0.3334847374847345	0.014238095238100712	0.7552063492063472	-0.3557496947496923
255	-0.27169597069597395	-0.5944334554334508	-0.6431807081807107	-0.34593406593406995	-0.6631550671550648	-0.16891208791208934	0.7185763125763072	-0.5388998778998721
256	-0.4182161172161146	-0.25255311355311105	-0.2646703296703309	-0.01626373626373967	-0.4311648351648345	0.05086813186813055	0.8895164835164868	-0.31911965811965226
257	-0.2228559218559244	-0.57001343101343	-0.679810744810741	-0.3825641025640998	-0.48000488400488406	-0.19333211233210923	0.6575262515262468	-0.6121599511599523
258	-0.4670561660561642	-0.4112832722832701	-0.460030525030522	-0.08952380952380912	-0.5044249084249048	0.1851782661782706	0.8773064713064667	-0.17259951159951203
259	-0.18622588522588435	-0.3990732600732606	-0.47224053724054127	-0.24825396825396995	-0.4311648351648345	-0.1567020757020794	0.6575262515262468	-0.5022698412698423
260	-0.4304261294261339	-0.47233333333333094	-0.5699206349206315	-0.28488400488399934	-0.6265250305250349	0.0752881562881611	1.0482466422466366	-0.41679975579975226
261	-0.27169597069597395	-0.35023321123321016	-0.41119047619047155	-0.19941391941391995	-0.321274725274725	0.014238095238100712	0.7429963369963368	-0.3557496947496923
262	-0.3205360195360146	-0.6432735042735013	-0.6309706959706914	-0.30930402930402945	-0.6753650793650743	-0.010181929181929394	0.8528864468864468	-0.5022698412698423
263	-0.16180586080586445	-0.2891831501831511	-0.3135103785103813	-0.10173382173381951	-0.3823247863247845	0.099708180708181	0.9383565323565368	-0.36795970695970226
264	-0.28390598290598434	-0.48454334554334044	-0.6309706959706914	-0.4314041514041498	-0.5044249084249048	-0.05902197802197939	0.7796263736263769	-0.5388998778998721
265	-0.39379609279609384	-0.3990732600732606	-0.47224053724054127	-0.22383394383393984	-0.5532649572649548	0.2584383394383405	0.9627765567765567	-0.2824896214896224
266	-0.1373858363858339	-0.35023321123321016	-0.47224053724054127	-0.30930402930402945	-0.46779487179487456	-0.12007203907203934	0.6208962148962169	-0.5511098901098923
267	-0.3571660561660538	-0.46012332112332055	-0.3379304029304012	-0.30930402930402945	-0.5898949938949949	0.17296825396825088	0.9749865689865671	-0.34353968253968237
268	-0.2228559218559244	-0.3746532356532407	-0.5577106227106211	-0.4314041514041498	-0.3823247863247845	0.0752881562881611	0.7552063492063472	-0.4412197802197819
269	-0.30832600732600424	-0.5089633699633701	-0.5821306471306517	-0.3215140415140394	-0.5776849816849845	0.05086813186813055	0.9017264957264968	-0.2824896214896224
270	-0.08854578754578435	-0.2647631257631303	-0.37456043956044127	-0.2970940170940195	-0.44337484737484445	0.0020280830280805517	0.9383565323565368	-0.46563980463980226
271	-0.2472759462759434	-0.545593406593411	-0.6309706959706914	-0.4924542124542097	-0.5166349206349246	0.0020280830280805517	0.8162564102564072	-0.46563980463980226
272	-0.27169597069597395	-0.32581318681319027	-0.5210805860805917	-0.27267399267398984	-0.26022466422466506	0.1851782661782706	0.8040463980463968	-0.2702796092796125
273	-0.1373858363858339	-0.48454334554334044	-0.6065506715506715	-0.45582417582417945	-0.6631550671550648	-0.07123199023198978	0.7185763125763072	-0.45342979242979187
274	-0.25948595848596356	-0.14266300366300066	-0.3867704517704508	-0.1505738705738695	-0.5044249084249048	0.14854822954823055	0.9139365079365067	-0.36795970695970226
275	-0.039705738705744564	-0.36244322344322055	-0.6309706959706914	-0.5412942612942602	-0.41895482295482456	0.026448107448110658	0.7063663003662968	-0.4778498168498122
276	-0.47926617826617457	-0.3868632478632511	-0.6187606837606819	-0.4191941391941394	-0.5776849816849845	0.2584383394383405	0.9261465201465167	-0.12375946275946204
277	-0.039705738705744564	-0.20371306471305972	-0.48445054945055166	-0.3581440781440799	-0.44337484737484445	-0.12007203907203934	0.7063663003662968	-0.4412197802197819
278	-0.27169597069597395	-0.43570329670330066	-0.6187606837606819	-0.5290842490842498	-0.6631550671550648	0.014238095238100712	1.0482466422466366	-0.34353968253968237
279	-0.2350659340659339	-0.3013931623931606	-0.3989804639804603	-0.3825641025640998	-0.321274725274725	0.12412820512821066	0.7429963369963368	-0.20922954822954187
280	-0.11296581196581401	-0.6310634920634909	-0.7897008547008523	-0.5901343101343088	-0.6265250305250349	-0.08344200244199929	0.7796263736263769	-0.45342979242979187
281	-0.2350659340659339	-0.20371306471305972	-0.3379304029304012	-0.28488400488399934	-0.49221489621489445	0.1363382173382206	0.9017264957264968	-0.20922954822954187
282	-0.08854578754578435	-0.48454334554334044	-0.6187606837606819	-0.6511843711843698	-0.3945347985347949	-0.09565201465201945	0.7429963369963368	-0.5266898656898622
283	-0.30832600732600424	-0.36244322344322055	-0.5210805860805917	-0.44361416361415973	-0.5776849816849845	0.2584383394383405	0.8528864468864468	-0.19701953601953237
284	-0.027495726495723516	-0.35023321123321016	-0.4356105006105012	-0.4924542124542097	-0.44337484737484445	-0.14449206349205967	0.6575262515262468	-0.41679975579975226
285	-0.210645909645914	-0.44791330891331016	-0.5455006105006107	-0.5901343101343088	-0.6265250305250349	0.0874981684981706	1.0238266178266167	-0.2702796092796125
286	-0.051915750915754066	-0.20371306471305972	-0.32572039072039083	-0.5046642246642299	-0.3090647130647146	-0.02239194139193934	0.7796263736263769	-0.2824896214896224
287	-0.08854578754578435	-0.48454334554334044	-0.5943406593406612	-0.7244444444444401	-0.6021050061050044	-0.04681196581196989	0.8650964590964567	-0.3557496947496923
288	-0.08854578754578435	-0.19150305250305022	-0.2768803418803413	-0.3825641025640998	-0.3823247863247845	-0.02239194139193934	0.9139365079365067	-0.29469963369963237
289	-0.0030757020757036235	-0.47233333333333094	-0.4356105006105012	-0.7244444444444401	-0.46779487179487456	-0.04681196581196989	0.7918363858363864	-0.45342979242979187
290	-0.2350659340659339	-0.32581318681319027	-0.37456043956044127	-0.5535042735042697	-0.48000488400488406	0.1607582417582405	0.9139365079365067	-0.18480952380952198
291	0.02134432234432604	-0.313603174603171	-0.3501404151404107	-0.5535042735042697	-0.5166349206349246	-0.13228205128204928	0.6453162393162368	-0.39237973137973237
292	-0.18622588522588435	-0.22813308913309027	-0.2280402930402908	-0.6389743589743603	-0.5410549450549444	0.038658119658120604	0.9261465201465167	-0.22143956043956203
293	-0.06412576312576446	-0.2769731379731407	-0.2768803418803413	-0.7122344322344297	-0.3456947496947449	-0.04681196581196989	0.6331062271062269	-0.39237973137973237
294	-0.3205360195360146	-0.3990732600732606	-0.37456043956044127	-0.6756043956043994	-0.5410549450549444	0.0020280830280805517	0.7918363858363864	-0.08712942612942198
295	-0.015285714285714014	-0.13045299145299027	-0.142570207570211	-0.5412942612942602	-0.3579047619047646	-0.19333211233210923	0.7552063492063472	-0.23364957264957242
296	-0.19843589743589385	-0.2891831501831511	-0.3135103785103813	-0.7610744810744802	-0.5898949938949949	-0.05902197802197939	0.8528864468864468	-0.2580695970696021
297	-0.2472759462759434	-0.19150305250305022	-0.20362026862027183	-0.5412942612942602	-0.22359462759462456	0.038658119658120604	0.6697362637362669	-0.14817948717948193
298	-0.06412576312576446	-0.25255311355311105	-0.4356105006105012	-0.8343345543345603	-0.46779487179487456	-0.10786202686202939	0.608686202686207	-0.3801697191697224
299	-0.1251758241758244	-0.03277289377289028	0.003949938949938558	-0.5290842490842498	-0.45558485958486417	0.0752881562881611	0.8284664224664264	-0.24585958485958193
300	0.03355433455433554	-0.16708302808303122	-0.21583028083028133	-0.7854945054945001	-0.3945347985347949	-0.2543821733821692	0.5720561660561665	-0.4900598290598319
301	-0.3205360195360146	-0.17929304029304072	-0.24025030525030208	-0.7977045177045193	-0.5410549450549444	0.1363382173382206	0.7307863247863269	-0.06270940170940209
302	-0.051915750915754066	-0.10603296703297038	-0.08152014652015105	-0.6756043956043994	-0.3823247863247845	-0.21775213675213934	0.5964761904761868	-0.3557496947496923
303	-0.17401587301587396	-0.21592307692308077	-0.2768803418803413	-0.7977045177045193	-0.6509450549450553	0.026448107448110658	0.8284664224664264	-0.24585958485958193
304	-0.18622588522588435	0.04048717948717917	0.01615995115994806	-0.7000244200244202	-0.19917460317460467	0.05086813186813055	0.6453162393162368	-0.20922954822954187
305	-0.051915750915754066	-0.35023321123321016	-0.36235042735043177	-0.94422466422466	-0.5410549450549444	-0.010181929181929394	0.608686202686207	-0.2824896214896224
306	-0.28390598290598434	0.028277167277169668	0.003949938949938558	-0.5046642246642299	-0.4311648351648345	0.1363382173382206	0.7796263736263769	-0.038289377289371984
307	0.03355433455433554	-0.15487301587301106	-0.11815018315018133	-0.8343345543345603	-0.3579047619047646	0.0020280830280805517	0.5964761904761868	-0.3557496947496923
308	-0.28390598290598434	-0.05719291819292083	-0.142570207570211	-0.7610744810744802	-0.49221489621489445	0.29506837606838054	0.7796263736263769	-0.038289377289371984
309	0.02134432234432604	0.016067155067159278	0.003949938949938558	-0.6511843711843698	-0.29685470085470467	-0.04681196581196989	0.462166056166057	-0.2580695970696021
310	-0.16180586080586445	-0.13045299145299027	-0.06931013431013178	-0.8099145299145297	-0.5410549450549444	0.19738827838828055	0.8162564102564072	-0.17259951159951203
311	-0.16180586080586445	0.06490720390719995	0.0649999999999985	-0.5901343101343088	-0.24801465201465467	0.05086813186813055	0.5476361416361368	-0.038289377289371984
312	-0.1251758241758244	-0.20371306471305972	-0.15478021978022138	-0.9198046398046401	-0.5410549450549444	0.06307814407814094	0.6208962148962169	-0.050499389499392144
313	-0.18622588522588435	0.07711721611721922	0.12605006105005845	-0.5901343101343088	-0.3456947496947449	-0.02239194139193934	0.6331062271062269	-0.06270940170940209
314	-0.015285714285714014	-0.08161294261293983	-0.032680097680101494	-0.8099145299145297	-0.41895482295482456	0.06307814407814094	0.5476361416361368	-0.2824896214896224
315	-0.2472759462759434	-0.020562881562880775	0.0649999999999985	-0.7000244200244202	-0.321274725274725	0.1607582417582405	0.5842661782661769	0.02276068376068796
316	-0.0030757020757036235	0.016067155067159278	0.0649999999999985	-0.7122344322344297	-0.370114774114775	-0.010181929181929394	0.36448595848595655	-0.23364957264957242
317	-0.1373858363858339	0.0038571428571391175	0.12605006105005845	-0.7610744810744802	-0.5044249084249048	0.1607582417582405	0.6697362637362669	-0.09933943833944214
318	-0.11296581196581401	0.06490720390719995	0.1871001221001184	-0.6511843711843698	-0.321274725274725	0.038658119658120604	0.3889059829059769	-0.22143956043956203
319	-0.28390598290598434	-0.16708302808303122	-0.032680097680101494	-0.8953846153846193	-0.5166349206349246	0.20959829059829094	0.5232161172161169	-0.0016593406593421456
320	-0.1373858363858339	0.15037728937728956	0.1871001221001184	-0.6023443223443192	-0.41895482295482456	-0.22996214896214928	0.4865860805860769	-0.12375946275946204
321	-0.08854578754578435	-0.04498290598291044	0.10163003663003944	-0.7732844932844897	-0.528844932844935	-0.05902197802197939	0.5720561660561665	-0.14817948717948193
322	-0.28390598290598434	0.04048717948717917	0.2847802197802184	-0.7122344322344297	-0.26022466422466506	-0.02239194139193934	0.4377460317460371	-0.0016593406593421456
323	-0.039705738705744564	-0.13045299145299027	-0.032680097680101494	-0.7732844932844897	-0.44337484737484445	-0.1567020757020794	0.3522759462759466	-0.13596947496947243
324	-0.1495958485958443	0.13816727716728006	0.2847802197802184	-0.6023443223443192	-0.5166349206349246	-0.09565201465201945	0.5110061050061065	0.0471807081807083
325	0.15565445665445543	0.10153724053723912	0.1748901098901089	-0.7000244200244202	-0.3090647130647146	-0.3154322344322398	0.3522759462759466	-0.3069096459096423
326	-0.3205360195360146	-0.008352869352870385	0.12605006105005845	-0.8587545787545802	-0.528844932844935	-0.04681196581196989	0.41332600732600655	0.03497069597069791
327	-0.18622588522588435	0.1992173382173391	0.32141025641025933	-0.6267643467643499	-0.321274725274725	-0.3642722832722791	0.12028571428571677	-0.08712942612942198
328	-0.1373858363858339	0.1137472527472495	0.1871001221001184	-0.8099145299145297	-0.6753650793650743	-0.19333211233210923	0.5476361416361368	-0.12375946275946204
329	-0.29611599511599385	0.27247741147740945	0.4801404151404184	-0.5901343101343088	-0.29685470085470467	-0.21775213675213934	0.24238583638583666	0.03497069597069791
330	-0.10075579975580362	-0.04498290598291044	0.0649999999999985	-0.94422466422466	-0.5410549450549444	-0.3154322344322398	0.31564590964590655	-0.12375946275946204
331	-0.3449560439560443	0.38236752136751995	0.3458302808302792	-0.6756043956043994	-0.46779487179487456	-0.3276422466422497	0.3766959706959665	0.10823076923076824
332	-0.0030757020757036235	0.26026739926739906	0.2847802197802184	-0.7732844932844897	-0.3945347985347949	-0.4253223443223493	0.20575579975579705	-0.2580695970696021
333	-0.40600610500610335	0.24805738705738956	0.2603601953601985	-0.8099145299145297	-0.5776849816849845	-0.24217216117215967	0.462166056166057	0.07160073260072819
334	-0.1373858363858339	0.4556275946275894	0.3824603174603184	-0.6633943833943802	-0.3579047619047646	-0.5107924297924296	0.08365567765567716	-0.17259951159951203
335	-0.2472759462759434	0.223637362637359	0.22373015873015845	-0.8099145299145297	-0.6875750915750944	-0.3886923076923092	0.42553601953601694	-0.050499389499392144
336	-0.28390598290598434	0.6021477411477394	0.44351037851037833	-0.5046642246642299	-0.4067448107448146	-0.46195238095237956	0.2545958485958466	-0.026079365079362038
337	-0.3205360195360146	0.28468742368741984	0.13826007326006884	-0.9320146520146496	-0.5532649572649548	-0.43753235653235967	0.2790158730158767	0.0593907203907178
338	-0.38158608058608434	0.6021477411477394	0.4557203907203887	-0.6145543345543296	-0.5410549450549444	-0.6451025641025594	0.29122588522588666	0.0593907203907178
339	-0.16180586080586445	0.49225763125762945	0.32141025641025933	-0.7244444444444401	-0.528844932844935	-0.46195238095237956	0.41332600732600655	-0.11154945054945253
340	-0.3693760683760633	0.46783760683760955	0.3458302808302792	-0.7977045177045193	-0.5410549450549444	-0.46195238095237956	0.23017582417582672	0.09602075702075785
341	-0.210645909645914	0.6387777777777799	0.23594017094016884	-0.6511843711843698	-0.49221489621489445	-0.5962625152625196	0.12028571428571677	-0.08712942612942198
342	-0.29611599511599385	0.49225763125762945	0.3458302808302792	-0.8099145299145297	-0.7608351648351648	-0.46195238095237956	0.36448595848595655	0.0105506715506678
343	-0.30832600732600424	0.7242478632478593	0.4679304029303991	-0.6023443223443192	-0.4311648351648345	-0.6817326007325994	0.07144566544566677	-0.22143956043956203
344	-0.4182161172161146	0.4556275946275894	0.24815018315017923	-0.8709645909645906	-0.6509450549450553	-0.3032222222222196	0.217965811965807	0.0838107448107479
345	-0.3571660561660538	0.6998278388278389	0.43130036630036883	-0.6145543345543296	-0.6143150183150148	-0.693942612942609	0.09586568986568667	-0.013869352869352092
346	-0.2472759462759434	0.6509877899877898	0.33362026862026883	-0.7366544566544603	-0.7364151404151449	-0.5230024420024391	0.3278559218559267	-0.038289377289371984
347	-0.49147619047619384	0.6631978021977998	0.44351037851037833	-0.7366544566544603	-0.5044249084249048	-0.5962625152625196	0.13249572649572672	0.1326507936507979
348	-0.25948595848596356	0.6021477411477394	0.1748901098901089	-0.8587545787545802	-0.5898949938949949	-0.6451025641025594	0.12028571428571677	-0.06270940170940209
349	-0.5525262515262547	0.6998278388278389	0.43130036630036883	-0.6878144078144098	-0.6997851037851044	-0.5962625152625196	0.23017582417582672	0.12044078144077774
350	-0.10075579975580362	0.8341379731379697	0.44351037851037833	-0.6511843711843698	-0.5776849816849845	-0.7549926739926796	0.10807570207570683	-0.23364957264957242
351	-0.47926617826617457	0.6754078144078199	0.3092002442002383	-0.8465445665445698	-0.7364151404151449	-0.4497423687423696	0.3034358974358966	0.0838107448107479
352	-0.3571660561660538	0.8707680097680102	0.5045604395604383	-0.6267643467643499	-0.5044249084249048	-0.877092796092799	-0.08728449328449361	-0.08712942612942198
353	-0.3449560439560443	0.7608778998778993	0.2603601953601985	-0.8343345543345603	-0.9439853479853446	-0.6206825396825395	0.3278559218559267	-0.11154945054945253
354	-0.4670561660561642	1.0417081807081796	0.6632905982905988	-0.6878144078144098	-0.6021050061050044	-0.7305726495726494	0.03481562881562672	-0.013869352869352092
355	-0.3327460317460348	0.6754078144078199	0.2847802197802184	-0.9808547008547001	-0.6997851037851044	-0.7794126984126994	0.12028571428571677	-0.14817948717948193
356	-0.6257863247863241	0.7730879120879097	0.4679304029303991	-0.7244444444444401	-0.8340952380952347	-0.7183626373626395	0.16912576312576677	0.0471807081807083
357	-0.25948595848596356	0.8341379731379697	0.41909035409035844	-0.7610744810744802	-0.6753650793650743	-0.7794126984126994	0.05923565323565727	-0.29469963369963237
358	-0.6013663003663042	0.6876178266178294	0.33362026862026883	-0.9198046398046401	-0.8585152625152648	-0.5474224664224692	0.10807570207570683	-0.0016593406593421456
359	-0.3693760683760633	0.9196080586080597	0.4923504273504288	-0.6878144078144098	-0.6143150183150148	-0.8282527472527494	-0.03844444444444317	-0.31911965811965226
360	-0.4304261294261339	0.6754078144078199	0.3824603174603184	-1.0052747252747296	-0.9561953601953639	-0.6695225885225891	0.217965811965807	-0.22143956043956203
361	-0.5158962148962137	1.0417081807081796	0.6144505494505488	-0.6023443223443192	-0.6875750915750944	-0.7061526251526193	-0.026234432234433225	-0.2580695970696021
362	-0.3571660561660538	0.6754078144078199	0.3092002442002383	-0.9320146520146496	-0.7486251526251548	-0.5107924297924296	0.10807570207570683	-0.22143956043956203
363	-0.5525262515262547	0.9440280830280796	0.5167704517704487	-0.7488644688644698	-0.7608351648351648	-0.8404627594627598	-0.026234432234433225	-0.2580695970696021
364	-0.30832600732600424	0.8341379731379697	0.4068803418803383	-0.7732844932844897	-0.7242051282051247	-0.7305726495726494	0.20575579975579705	-0.429009768009772
365	-0.6013663003663042	0.7975079365079394	0.41909035409035844	-0.8343345543345603	-0.7974652014652048	-0.5840525030524994	0.04702564102563711	-0.19701953601953237
366	-0.38158608058608434	0.8219279609279593	0.4557203907203887	-0.7366544566544603	-0.6875750915750944	-0.8160427350427399	-0.026234432234433225	-0.429009768009772
367	-0.49147619047619384	0.8097179487179498	0.3580402930402985	-0.9320146520146496	-0.9439853479853446	-0.6817326007325994	0.18133577533577672	-0.18480952380952198
368	-0.3449560439560443	1.0294981684981692	0.5900305250305289	-0.5412942612942602	-0.6631550671550648	-0.8526727716727693	-0.014024420024423279	-0.5633199023199018
369	-0.5158962148962137	0.7975079365079394	0.3824603174603184	-0.9075946275946297	-0.8707252747252747	-0.5352124542124495	0.08365567765567716	-0.2702796092796125
370	-0.5647362637362642	0.9440280830280796	0.5534004884004897	-0.7122344322344297	-0.6509450549450553	-0.9015128205128189	-0.1605445665445635	-0.4412197802197819
371	-0.39379609279609384	0.9318180708180697	0.4801404151404184	-0.7000244200244202	-0.9684053724053743	-0.7061526251526193	0.217965811965807	-0.4412197802197819
372	-0.5647362637362642	0.8707680097680102	0.7121306471306488	-0.7977045177045193	-0.6875750915750944	-0.7549926739926796	-0.05065445665445356	-0.4045897435897423
373	-0.4426361416361443	0.8097179487179498	0.3702503052503089	-0.7854945054945001	-0.7486251526251548	-0.8526727716727693	0.03481562881562672	-0.5633199023199018
374	-0.6624163614163642	0.8585579975579998	0.4679304029303991	-0.7977045177045193	-0.8340952380952347	-0.6695225885225891	0.09586568986568667	-0.3069096459096423
375	-0.3449560439560443	1.114968253968249	0.6388705738705687	-0.6267643467643499	-0.7119951159951143	-0.9015128205128189	-0.03844444444444317	-0.6976300366300325
376	-0.6135763125763137	0.8829780219780197	0.3580402930402985	-0.9075946275946297	-0.8340952380952347	-0.5474224664224692	0.16912576312576677	-0.3801697191697224
377	-0.589156288156285	1.0905482295482292	0.5900305250305289	-0.7000244200244202	-0.5654749694749746	-0.8648827838827793	-0.11170451770452328	-0.4778498168498122
378	-0.4426361416361443	0.7852979242979197	0.4068803418803383	-0.7854945054945001	-1.0050354090354046	-0.7427826617826598	0.1935457875457871	-0.5144798534798523
379	-0.650206349206344	1.24927838827839	0.6999206349206388	-0.5901343101343088	-0.7852551892551851	-0.767202686202689	-0.09949450549450312	-0.4412197802197819
380	-0.49147619047619384	0.8951880341880301	0.41909035409035844	-0.9075946275946297	-0.8585152625152648	-0.8404627594627598	0.03481562881562672	-0.46563980463980226
381	-0.8089365079365048	1.0417081807081796	0.5411904761904793	-0.8099145299145297	-0.8585152625152648	-0.8404627594627598	0.022605616605616774	-0.4045897435897423
382	-0.4304261294261339	1.1027582417582396	0.5656105006104992	-0.6878144078144098	-0.7486251526251548	-0.8282527472527494	0.05923565323565727	-0.6365799755799721
383	-0.6868363858363841	1.0417081807081796	0.4679304029303991	-0.8953846153846193	-0.9684053724053743	-0.693942612942609	0.05923565323565727	-0.3069096459096423
384	-0.650206349206344	1.1638083028083	0.7243406593406592	-0.7244444444444401	-0.7608351648351648	-0.8893028083028094	-0.13612454212454317	-0.4778498168498122
385	-0.5647362637362642	0.9806581196581192	0.3580402930402985	-0.9320146520146496	-1.0416654456654446	-0.7427826617826598	0.12028571428571677	-0.4045897435897423
386	-0.650206349206344	1.3835885225885198	0.7487606837606884	-0.565714285714289	-0.8218852258852247	-1.0114029304029297	-0.09949450549450312	-0.6487899877899821
387	-0.5769462759462737	1.0905482295482292	0.4679304029303991	-0.9075946275946297	-0.9561953601953639	-0.5840525030524994	-0.0018144078144031184	-0.31911965811965226
388	-0.7356764346764336	1.24927838827839	0.5656105006104992	-0.7732844932844897	-1.0172454212454247	-0.9137228327228293	-0.11170451770452328	-0.45342979242979187
389	-0.47926617826617457	1.2736984126984099	0.5534004884004897	-0.6756043956043994	-1.0660854700854743	-0.791622710622709	0.09586568986568667	-0.5022698412698423
390	-0.6379963369963345	1.1638083028083	0.5167704517704487	-0.8221245421245392	-0.9806153846153838	-0.7061526251526193	-0.05065445665445356	-0.34353968253968237
391	-0.5525262515262547	1.3591684981684995	0.5656105006104992	-0.6878144078144098	-0.8463052503052544	-0.9137228327228293	-0.19717460317460356	-0.429009768009772
392	-0.6013663003663042	1.1515982905982896	0.3946703296703288	-1.01748473748474	-1.0416654456654446	-0.7305726495726494	0.05923565323565727	-0.20922954822954187
393	-0.5281062271062241	1.5423186813186798	0.6755006105006087	-0.5779242979242993	-0.8951452991453048	-0.9991929181929193	-0.13612454212454317	-0.5144798534798523
394	-0.6135763125763137	1.2614884004883995	0.44351037851037833	-0.9198046398046401	-0.9561953601953639	-0.5962625152625196	0.10807570207570683	-0.17259951159951203
395	-0.7234664224664241	1.4324285714285698	0.5289804639804689	-0.7732844932844897	-0.8585152625152648	-0.9137228327228293	-0.28264468864469317	-0.3313296703296724
396	-0.5281062271062241	1.4202185592185594	0.4557203907203887	-0.7977045177045193	-1.090505494505495	-0.791622710622709	0.07144566544566677	-0.3313296703296724
397	-0.6868363858363841	1.5789487179487194	0.6632905982905988	-0.8587545787545802	-0.9439853479853446	-0.791622710622709	-0.17275457875458322	-0.23364957264957242
398	-0.5769462759462737	1.4202185592185594	0.4801404151404184	-0.8465445665445698	-0.9073553113553148	-0.9381428571428594	-0.08728449328449361	-0.2824896214896224
399	-0.7845164835164841	1.40800854700855	0.4557203907203887	-0.9686446886446897	-1.090505494505495	-0.8404627594627598	-0.026234432234433225	-0.11154945054945253
400	-0.4304261294261339	1.6277887667887694	0.6388705738705687	-0.6878144078144098	-0.9561953601953639	-0.9503528693528698	-0.1605445665445635	-0.4045897435897423
401	-0.6257863247863241	1.3713785103785099	0.3824603174603184	-0.9686446886446897	-1.224815628815635	-0.7794126984126994	0.04702564102563711	-0.09933943833944214
402	-0.6013663003663042	1.5178986568986599	0.5411904761904793	-0.7610744810744802	-0.8463052503052544	-1.0236129426129392	-0.2948547008547031	-0.31911965811965226
403	-0.5158962148962137	1.4202185592185594	0.24815018315017923	-0.9320146520146496	-1.1393455433455446	-0.8282527472527494	0.022605616605616774	-0.23364957264957242
404	-0.6013663003663042	1.6766288156288198	0.6266605616605587	-0.7000244200244202	-0.9806153846153838	-0.9137228327228293	-0.17275457875458322	-0.20922954822954187
405	-0.3205360195360146	1.4934786324786298	0.4068803418803383	-0.9198046398046401	-1.053875457875455	-0.7305726495726494	-0.13612454212454317	-0.14817948717948193
406	-0.7234664224664241	1.4812686202686198	0.43130036630036883	-0.9930647130647096	-1.114925518925515	-1.0236129426129392	-0.06286446886447372	-0.07491941391941248
407	-0.28390598290598434	1.6522087912087897	0.5045604395604383	-0.7488644688644698	-0.9806153846153838	-0.9747728937728897	-0.08728449328449361	-0.29469963369963237
408	-0.47926617826617457	1.4812686202686198	0.3702503052503089	-1.01748473748474	-1.1881855921855942	-0.8404627594627598	-0.08728449328449361	-0.026079365079362038
409	-0.4670561660561642	1.6888388278388293	0.5900305250305289	-0.8587545787545802	-1.0416654456654446	-1.0724529914529892	-0.2582246642246635	-0.17259951159951203
410	-0.30832600732600424	1.3713785103785099	0.19931013431013855	-1.1517948717948694	-1.3347057387057348	-0.8893028083028094	-0.014024420024423279	-0.0016593406593421456
411	-0.47926617826617457	1.7376788766788793	0.5778205128205096	-0.7488644688644698	-1.1393455433455446	-1.0968730158730193	-0.270434676434673	-0.2824896214896224
412	-0.27169597069597395	1.5056886446886495	0.3702503052503089	-0.9198046398046401	-1.2370256410256446	-0.8038327228327193	-0.12391452991453322	-0.026079365079362038
413	-0.5281062271062241	1.5789487179487194	0.3824603174603184	-0.9564346764346802	-1.310285714285715	-1.0968730158730193	-0.3559047619047635	-0.050499389499392144
414	-0.28390598290598434	1.6644188034187997	0.4557203907203887	-0.7854945054945001	-1.3713357753357749	-0.9747728937728897	0.03481562881562672	-0.14817948717948193
415	-0.40600610500610335	1.5178986568986599	0.4801404151404184	-0.9930647130647096	-1.310285714285715	-0.9747728937728897	-0.19717460317460356	0.0105506715506678
416	-0.4304261294261339	1.5789487179487194	0.43130036630036883	-0.7244444444444401	-1.1881855921855942	-1.0846630036629996	-0.2582246642246635	-0.07491941391941248
417	-0.39379609279609384	1.4202185592185594	0.2603601953601985	-1.0907448107448094	-1.3713357753357749	-0.9747728937728897	-0.11170451770452328	0.2059108669108678
418	-0.3449560439560443	1.6644188034187997	0.5167704517704487	-0.7732844932844897	-1.224815628815635	-1.2189731379731397	-0.23380463980464317	-0.2580695970696021
419	-0.3327460317460348	1.4812686202686198	0.32141025641025933	-0.9075946275946297	-1.310285714285715	-0.8160427350427399	0.05923565323565727	0.0593907203907178
420	-0.5403162393162443	1.5423186813186798	0.41909035409035844	-0.9198046398046401	-1.0660854700854743	-1.1579230769230793	-0.2948547008547031	-0.07491941391941248
421	-0.3205360195360146	1.5545286935286893	0.33362026862026883	-0.8831746031746001	-1.4934358974358948	-1.0236129426129392	0.14470573870573666	-0.08712942612942198
422	-0.4670561660561642	1.6644188034187997	0.4557203907203887	-0.94422466422466	-1.273655677655675	-1.0358229548229496	-0.06286446886447372	-0.0016593406593421456
423	-0.3205360195360146	1.5545286935286893	0.43130036630036883	-0.8343345543345603	-1.2614456654456654	-1.0968730158730193	0.08365567765567716	-0.12375946275946204
424	-0.6257863247863241	1.4446385836385793	0.2847802197802184	-1.0663247863247896	-1.407965811965815	-1.1457130647130689	0.14470573870573666	0.12044078144077774
425	-0.30832600732600424	1.6644188034187997	0.4557203907203887	-0.7854945054945001	-1.2614456654456654	-1.1090830280830293	0.16912576312576677	-0.2702796092796125
426	-0.39379609279609384	1.4934786324786298	0.3092002442002383	-1.0296947496947495	-1.5178559218559253	-0.9503528693528698	0.16912576312576677	0.02276068376068796
427	-0.47926617826617457	1.6155787545787497	0.5534004884004897	-0.9320146520146496	-1.1637655677655645	-1.1701330891330888	0.03481562881562672	-0.11154945054945253
428	-0.30832600732600424	1.3347484737484796	0.12605006105005845	-0.9930647130647096	-1.5056459096459052	-0.9991929181929193	0.3522759462759466	-0.06270940170940209
429	-0.39379609279609384	1.7376788766788793	0.5045604395604383	-0.94422466422466	-1.3224957264957244	-1.2922332112332091	0.15691575091574705	-0.22143956043956203
430	-0.1495958485958443	1.5423186813186798	0.3580402930402985	-0.9075946275946297	-1.310285714285715	-0.877092796092799	0.2545958485958466	-0.0016593406593421456
431	-0.6013663003663042	1.5056886446886495	0.32141025641025933	-1.200634920634919	-1.432385836385834	-1.1579230769230793	0.23017582417582672	0.0838107448107479
432	-0.3205360195360146	1.6522087912087897	0.4557203907203887	-0.9564346764346802	-1.4201758241758244	-1.1335030525030492	0.4377460317460371	-0.14817948717948193
433	-0.39379609279609384	1.4812686202686198	0.3458302808302792	-1.0907448107448094	-1.5178559218559253	-1.0602429792429797	0.3278559218559267	0.10823076923076824
434	-0.4304261294261339	1.7743089133089096	0.5778205128205096	-0.9686446886446897	-1.2614456654456654	-1.1579230769230793	0.24238583638583666	-0.06270940170940209
435	-0.28390598290598434	1.3103284493284495	0.1748901098901089	-1.2738949938949902	-1.5544859584859538	-1.0846630036629996	0.3889059829059769	0.1570708180708178
436	-0.4182161172161146	1.7254688644688592	0.5289804639804689	-1.0296947496947495	-1.3224957264957244	-1.2678131868131892	0.3034358974358966	-0.20922954822954187
437	-0.17401587301587396	1.6155787545787497	0.3458302808302792	-1.1151648351648302	-1.3957557997558045	-0.8893028083028094	0.49879609279609705	0.12044078144077774
438	-0.4670561660561642	1.4934786324786298	0.3580402930402985	-1.2250549450549495	-1.444595848595854	-1.2922332112332091	0.08365567765567716	0.0105506715506678
439	-0.210645909645914	1.6644188034187997	0.44351037851037833	-1.0663247863247896	-1.4568058608058645	-1.1212930402930392	0.47437606837606694	-0.038289377289371984
440	-0.3327460317460348	1.4568485958485995	0.4068803418803383	-1.164004884004879	-1.4812258852258844	-1.1090830280830293	0.31564590964590655	0.07160073260072819
441	-0.3693760683760633	1.7254688644688592	0.43130036630036883	-0.94422466422466	-1.249235653235655	-1.2556031746031793	0.36448595848595655	-0.07491941391941248
442	-0.40600610500610335	1.4324285714285698	0.21152014652014894	-1.3837851037851006	-1.5300659340659348	-1.1457130647130689	0.462166056166057	0.24254090354090785
443	-0.3327460317460348	1.6888388278388293	0.5411904761904793	-1.041904761904759	-1.346915750915755	-1.2433931623931596	0.34006593406593666	-0.06270940170940209
444	-0.1373858363858339	1.5789487179487194	0.3458302808302792	-1.1762148962149	-1.5422759462759443	-1.0968730158730193	0.5110061050061065	0.1692808302808282
445	-0.38158608058608434	1.5545286935286893	0.3702503052503089	-1.2128449328449302	-1.212605616605614	-1.34107326007326	0.2790158730158767	0.02276068376068796
446	-0.17401587301587396	1.6277887667887694	0.2603601953601985	-1.0907448107448094	-1.407965811965815	-1.1701330891330888	0.5354261294261264	0.03497069597069791
447	-0.3449560439560443	1.6522087912087897	0.44351037851037833	-1.2983150183150198	-1.407965811965815	-1.2678131868131892	0.3522759462759466	0.10823076923076824
448	-0.18622588522588435	1.7132588522588492	0.3702503052503089	-1.01748473748474	-1.2370256410256446	-1.0602429792429797	0.3766959706959665	0.0471807081807083
449	-0.47926617826617457	1.4812686202686198	0.2847802197802184	-1.3959951159951198	-1.407965811965815	-1.3288632478632496	0.3766959706959665	0.24254090354090785
450	-0.2350659340659339	1.7498888888888897	0.4557203907203887	-1.0907448107448094	-1.273655677655675	-1.3044432234432195	0.4499560439560466	-0.0016593406593421456
451	-0.28390598290598434	1.5789487179487194	0.3092002442002383	-1.2494749694749703	-1.5666959706959749	-1.1823431013430992	0.36448595848595655	0.29138095238095785
452	-0.3449560439560443	1.7498888888888897	0.4679304029303991	-1.2861050061050094	-1.175975579975575	-1.34107326007326	0.217965811965807	0.10823076923076824
453	-0.210645909645914	1.4690586080586094	0.13826007326006884	-1.3105250305250293	-1.444595848595854	-1.2067631257631293	0.4377460317460371	0.2303308913308877
454	-0.4182161172161146	1.7376788766788793	0.4557203907203887	-1.3105250305250293	-1.3835457875457844	-1.4143333333333294	0.3034358974358966	-0.026079365079362038
455	-0.039705738705744564	1.7132588522588492	0.3702503052503089	-1.1273748473748504	-1.310285714285715	-1.0358229548229496	0.3766959706959665	0.2059108669108678
456	-0.39379609279609384	1.5423186813186798	0.32141025641025933	-1.3837851037851006	-1.4934358974358948	-1.3777032967032992	0.12028571428571677	0.18149084249084746
457	-0.2472759462759434	1.7743089133089096	0.4557203907203887	-1.1151648351648302	-1.224815628815635	-1.2800231990231996	0.5232161172161169	0.0471807081807083
458	-0.27169597069597395	1.6033687423687393	0.33362026862026883	-1.2616849816849798	-1.5666959706959749	-1.1945531135531096	0.34006593406593666	0.24254090354090785
459	-0.3449560439560443	1.8841990231990196	0.5778205128205096	-1.1762148962149	-1.1637655677655645	-1.3532832722832695	0.3034358974358966	0.07160073260072819
460	-0.2472759462759434	1.5056886446886495	0.2603601953601985	-1.4204151404151397	-1.407965811965815	-1.1945531135531096	0.3889059829059769	0.4256910866910877
461	-0.3693760683760633	1.7132588522588492	0.4679304029303991	-1.1884249084249094	-1.273655677655675	-1.4509633699633695	0.29122588522588666	-0.013869352869352092
462	-0.11296581196581401	1.7010488400488393	0.2969902319902288	-1.200634920634919	-1.3347057387057348	-1.0846630036629996	0.47437606837606694	0.2791709401709377
463	-0.3571660561660538	1.6399987789987798	0.3092002442002383	-1.3349450549450599	-1.249235653235655	-1.402123321123319	0.10807570207570683	0.1570708180708178
464	-0.17401587301587396	1.7987289377289393	0.3458302808302792	-1.2128449328449302	-1.3957557997558045	-1.2311831501831492	0.4377460317460371	0.12044078144077774
465	-0.2350659340659339	1.6399987789987798	0.272570207570208	-1.4448351648351596	-1.4568058608058645	-1.2311831501831492	0.217965811965807	0.24254090354090785
466	-0.28390598290598434	1.9452490842490795	0.5045604395604383	-1.041904761904759	-1.2370256410256446	-1.2922332112332091	0.29122588522588666	0.03497069597069791
467	-0.2350659340659339	1.6399987789987798	0.12605006105005845	-1.3471550671550703	-1.4201758241758244	-1.2067631257631293	0.3278559218559267	0.2791709401709377
468	-0.27169597069597395	1.9208290598290596	0.3580402930402985	-1.200634920634919	-1.273655677655675	-1.3044432234432195	0.3278559218559267	-0.026079365079362038
469	-0.08854578754578435	1.8231489621489596	0.272570207570208	-1.200634920634919	-1.346915750915755	-1.0968730158730193	0.3889059829059769	0.32801098901098813
470	-0.3205360195360146	1.8475689865689897	0.24815018315017923	-1.2983150183150198	-1.2003956043956046	-1.3044432234432195	0.15691575091574705	0.1448608058608074
471	-0.1251758241758244	1.8353589743589793	0.12605006105005845	-1.2128449328449302	-1.3347057387057348	-1.1457130647130689	0.4377460317460371	0.2059108669108678
472	-0.17401587301587396	1.8719890109890096	0.21152014652014894	-1.3715750915750893	-1.3835457875457844	-1.365493284493279	0.20575579975579705	0.0838107448107479
473	0.0701843711843756	2.0917692307692297	0.2847802197802184	-1.041904761904759	-1.2003956043956046	-0.9991929181929193	0.23017582417582672	0.2547509157509178
474	-0.2472759462759434	1.7743089133089096	0.10163003663003944	-1.3959951159951198	-1.3835457875457844	-1.2922332112332091	0.26680586080585655	0.31580097680097774
475	-0.11296581196581401	2.0185091575091594	0.2847802197802184	-1.164004884004879	-1.0660854700854743	-1.2311831501831492	0.3522759462759466	0.09602075702075785
476	0.03355433455433554	1.9574590964590997	0.1626800976800985	-1.2738949938949902	-1.4690158730158749	-1.0846630036629996	0.2545958485958466	0.31580097680097774
477	-0.17401587301587396	2.0185091575091594	0.4801404151404184	-1.3349450549450599	-0.9928253968253942	-1.3166532356532397	0.1935457875457871	0.1692808302808282
478	0.009134310134315649	1.9330390720390696	0.003949938949938558	-1.200634920634919	-1.3224957264957244	-1.1457130647130689	0.31564590964590655	0.3524310134310178
479	-0.2472759462759434	2.0307191697191698	0.19931013431013855	-1.3349450549450599	-1.273655677655675	-1.389913308913309	0.16912576312576677	-0.0016593406593421456
480	0.08239438339438598	2.0917692307692297	0.272570207570208	-1.1151648351648302	-1.224815628815635	-1.0358229548229496	0.4377460317460371	0.3035909645909678
481	-0.210645909645914	1.9696691086691092	0.0649999999999985	-1.2861050061050094	-1.2980757020757046	-1.2800231990231996	-0.026234432234433225	0.2791709401709377
482	-0.08854578754578435	2.14060927960928	0.2969902319902288	-1.2128449328449302	-1.1637655677655645	-1.1457130647130689	0.3766959706959665	0.19370085470085785
483	-0.06412576312576446	1.8475689865689897	0.02836996336996822	-1.2738949938949902	-1.3713357753357749	-1.1579230769230793	0.2790158730158767	0.36464102564102774
484	-0.17401587301587396	2.299339438339439	0.41909035409035844	-0.9930647130647096	-1.090505494505495	-1.2433931623931596	0.1935457875457871	0.18149084249084746
485	-0.015285714285714014	1.9208290598290596	0.08942002442001928	-1.3715750915750893	-1.2980757020757046	-1.1090830280830293	0.36448595848595655	0.5233711843711881
486	-0.27169597069597395	2.0917692307692297	0.22373015873015845	-1.2372649572649599	-1.212605616605614	-1.365493284493279	0.217965811965807	0.1326507936507979
487	0.10681440781440588	2.1161892551892603	0.272570207570208	-1.1029548229548198	-1.2003956043956046	-0.9869829059829094	0.5232161172161169	0.43790109890109763
488	-0.17401587301587396	1.9818791208791195	0.13826007326006884	-1.3593650793650798	-1.090505494505495	-1.2800231990231996	0.12028571428571677	0.2547509157509178
489	0.02134432234432604	2.16502930402931	0.272570207570208	-1.1762148962149	-1.212605616605614	-1.1090830280830293	0.3766959706959665	0.2791709401709377
490	-0.051915750915754066	1.9696691086691092	0.02836996336996822	-1.3715750915750893	-1.3347057387057348	-1.2311831501831492	0.2790158730158767	0.31580097680097774
491	-0.11296581196581401	2.2749194139194095	0.33362026862026883	-1.0907448107448094	-1.1027155067155046	-1.0358229548229496	0.20575579975579705	0.34022100122099763
492	-0.1495958485958443	1.9818791208791195	0.08942002442001928	-1.2983150183150198	-1.212605616605614	-1.2922332112332091	0.3034358974358966	0.4745311355311377
493	-0.18622588522588435	2.2138693528693496	0.1871001221001184	-1.2494749694749703	-1.151555555555555	-1.2678131868131892	0.23017582417582672	0.18149084249084746
494	0.03355433455433554	2.1161892551892603	0.1748901098901089	-1.1151648351648302	-1.3957557997558045	-1.1090830280830293	0.3522759462759466	0.41348107448107774
495	-0.1373858363858339	2.1283992673992698	0.13826007326006884	-1.2983150183150198	-1.0172454212454247	-1.2922332112332091	0.12028571428571677	0.31580097680097774
496	0.009134310134315649	2.14060927960928	0.1748901098901089	-1.1151648351648302	-1.2370256410256446	-1.1212930402930392	0.3034358974358966	0.38906105006104763
497	-0.17401587301587396	2.0551391941391994	0.11384004884004895	-1.3715750915750893	-1.212605616605614	-1.2922332112332091	0.1935457875457871	0.19370085470085785
498	0.10681440781440588	2.3115494505494496	0.3458302808302792	-0.9808547008547001	-1.0782954822954847	-1.0236129426129392	0.217965811965807	0.3524310134310178
499	-0.1251758241758244	2.0307191697191698	0.0649999999999985	-1.2494749694749703	-1.249235653235655	-1.34107326007326	0.05923565323565727	0.4012710622710576
500	-0.11296581196581401	2.201659340659339	0.2969902319902288	-1.164004884004879	-1.029455433455435	-1.2311831501831492	0.31564590964590655	0.24254090354090785
501	0.05797435897435543	2.1772393162393193	0.003949938949938558	-1.0541147741147792	-1.3835457875457844	-1.1701330891330888	0.26680586080585655	0.4745311355311377
502	-0.11296581196581401	2.3359694749694793	0.3580402930402985	-1.2494749694749703	-1.0172454212454247	-1.2678131868131892	0.13249572649572672	0.26696092796092774
503	-0.039705738705744564	2.0429291819291793	0.0649999999999985	-1.164004884004879	-1.1881855921855942	-1.1212930402930392	0.26680586080585655	0.560001221001218
504	-0.28390598290598434	2.1772393162393193	0.13826007326006884	-1.3715750915750893	-1.175975579975575	-1.4265433455433496	0.13249572649572672	0.18149084249084746
505	0.15565445665445543	2.2627094017094	0.23594017094016884	-1.0541147741147792	-1.0172454212454247	-1.0602429792429797	0.217965811965807	0.41348107448107774
506	-0.11296581196581401	2.0795592185592193	0.11384004884004895	-1.2738949938949902	-1.090505494505495	-1.3044432234432195	-0.09949450549450312	0.46232112332112774
507	-0.039705738705744564	2.2382893772893793	0.22373015873015845	-1.1151648351648302	-0.8951452991453048	-1.1945531135531096	0.15691575091574705	0.32801098901098813
508	0.02134432234432604	1.9818791208791195	0.01615995115994806	-1.1762148962149	-1.1881855921855942	-1.2311831501831492	0.10807570207570683	0.450111111111108
509	-0.08854578754578435	2.3481794871794897	0.33362026862026883	-1.0785347985348	-0.8829352869352847	-1.2800231990231996	-0.0018144078144031184	0.2791709401709377
510	0.13123443223443554	2.0917692307692297	0.04057997557997861	-1.1762148962149	-1.114925518925515	-1.2800231990231996	0.16912576312576677	0.5844212454212481
511	-0.18622588522588435	2.16502930402931	0.1626800976800985	-1.3105250305250293	-1.090505494505495	-1.365493284493279	-0.07507448107448322	0.24254090354090785
512	0.11902442002441627	2.2260793650793698	0.24815018315017923	-1.0785347985348	-1.029455433455435	-1.2067631257631293	0.2790158730158767	0.4256910866910877
513	-0.06412576312576446	2.14060927960928	0.12605006105005845	-1.2616849816849798	-0.9928253968253942	-1.4265433455433496	-0.13612454212454317	0.34022100122099763
514	-0.07633577533577485	2.2382893772893793	0.33362026862026883	-1.200634920634919	-0.9806153846153838	-1.2311831501831492	0.15691575091574705	0.31580097680097774
515	-0.0030757020757036235	1.9330390720390696	0.0649999999999985	-1.4082051282051293	-1.224815628815635	-1.4753833943833898	-0.0018144078144031184	0.3768510378510377
516	-0.11296581196581401	2.360389499389499	0.41909035409035844	-1.0541147741147792	-0.9928253968253942	-1.1823431013430992	0.03481562881562672	0.3035909645909678
517	-0.0030757020757036235	1.994089133089129	0.10163003663003944	-1.1151648351648302	-1.1637655677655645	-1.34107326007326	0.04702564102563711	0.547791208791208
518	-0.2472759462759434	2.1528192918192897	0.1748901098901089	-1.2494749694749703	-0.9561953601953639	-1.4143333333333294	0.08365567765567716	0.26696092796092774
519	0.0701843711843756	2.201659340659339	0.1626800976800985	-1.1151648351648302	-1.2858656898656942	-1.2311831501831492	0.13249572649572672	0.43790109890109763
520	-0.17401587301587396	2.0429291819291793	0.2603601953601985	-1.2983150183150198	-1.0050354090354046	-1.4143333333333294	-0.09949450549450312	0.29138095238095785
521	-0.11296581196581401	2.0795592185592193	0.1626800976800985	-1.0541147741147792	-1.0782954822954847	-1.3166532356532397	0.07144566544566677	0.38906105006104763
522	-0.11296581196581401	2.0551391941391994	0.02836996336996822	-1.4204151404151397	-1.175975579975575	-1.5608534798534794	-0.06286446886447372	0.1448608058608074
523	-0.06412576312576446	2.2504993894993897	0.32141025641025933	-1.0663247863247896	-1.0416654456654446	-1.0968730158730193	0.04702564102563711	0.31580097680097774
524	-0.051915750915754066	2.0185091575091594	0.0649999999999985	-1.1762148962149	-1.175975579975575	-1.4265433455433496	-0.19717460317460356	0.36464102564102774
525	-0.2350659340659339	2.201659340659339	0.24815018315017923	-1.2494749694749703	-0.9684053724053743	-1.34107326007326	0.010395604395606828	0.1448608058608074
526	-0.027495726495723516	2.006299145299149	0.08942002442001928	-1.1151648351648302	-1.3224957264957244	-1.2433931623931596	-0.0018144078144031184	0.32801098901098813
527	-0.18622588522588435	2.2260793650793698	0.32141025641025933	-1.2983150183150198	-1.090505494505495	-1.402123321123319	-0.14833455433455311	-0.0016593406593421456
528	0.02134432234432604	2.10397924297924	0.08942002442001928	-1.01748473748474	-1.212605616605614	-1.1945531135531096	0.07144566544566677	0.450111111111108
529	-0.3571660561660538	2.006299145299149	0.08942002442001928	-1.3959951159951198	-1.224815628815635	-1.4387533577533596	-0.17275457875458322	0.0593907203907178
530	-0.08854578754578435	2.1894493284493297	0.2603601953601985	-1.0907448107448094	-1.2003956043956046	-1.1090830280830293	0.13249572649572672	0.26696092796092774
531	-0.2350659340659339	2.0429291819291793	0.0772100122100089	-1.2494749694749703	-1.3347057387057348	-1.4143333333333294	-0.3314847374847436	0.2791709401709377
532	-0.25948595848596356	2.10397924297924	0.3092002442002383	-1.1762148962149	-1.1393455433455446	-1.2678131868131892	-0.03844444444444317	0.09602075702075785
533	-0.210645909645914	1.8353589743589793	-0.09373015873016144	-1.164004884004879	-1.4568058608058645	-1.2800231990231996	-0.1605445665445635	0.26696092796092774
534	-0.3205360195360146	2.2749194139194095	0.3702503052503089	-1.1395848595848599	-1.151555555555555	-1.1823431013430992	-0.18496459096459317	0.03497069597069791
535	-0.08854578754578435	2.0307191697191698	0.12605006105005845	-1.0052747252747296	-1.3591257631257645	-1.3288632478632496	-0.07507448107448322	0.36464102564102774
536	-0.5036862026862042	1.994089133089129	0.150470085470089	-1.2616849816849798	-1.2614456654456654	-1.389913308913309	-0.2582246642246635	0.03497069597069791
537	-0.18622588522588435	2.16502930402931	0.21152014652014894	-0.9930647130647096	-1.432385836385834	-1.1945531135531096	-0.05065445665445356	0.24254090354090785
538	-0.38158608058608434	1.994089133089129	0.11384004884004895	-1.1762148962149	-1.273655677655675	-1.4143333333333294	-0.40474481074481305	0.19370085470085785
539	-0.3327460317460348	2.201659340659339	0.22373015873015845	-0.9686446886446897	-1.1637655677655645	-1.34107326007326	-0.09949450549450312	0.0838107448107479
540	-0.27169597069597395	1.8597789987789992	-0.09373015873016144	-1.2861050061050094	-1.444595848595854	-1.4509633699633695	-0.2948547008547031	0.10823076923076824
541	-0.38158608058608434	2.2260793650793698	0.22373015873015845	-1.0663247863247896	-1.224815628815635	-1.1945531135531096	-0.2460146520146531	0.07160073260072819
542	-0.1495958485958443	2.0185091575091594	-0.008260073260070944	-1.0663247863247896	-1.346915750915755	-1.4265433455433496	-0.3314847374847436	0.2059108669108678
543	-0.49147619047619384	2.0429291819291793	0.12605006105005845	-1.1884249084249094	-1.2370256410256446	-1.4143333333333294	-0.22159462759462345	-0.0016593406593421456
544	-0.210645909645914	2.1528192918192897	0.0772100122100089	-0.9808547008547001	-1.4934358974358948	-1.3166532356532397	-0.14833455433455311	0.1692808302808282
545	-0.30832600732600424	1.994089133089129	0.10163003663003944	-1.1151648351648302	-1.3347057387057348	-1.3777032967032992	-0.4535848595848635	0.0593907203907178
546	-0.28390598290598434	2.1528192918192897	0.08942002442001928	-0.7610744810744802	-1.2614456654456654	-1.2433931623931596	-0.270434676434673	0.36464102564102774
547	-0.40600610500610335	1.8841990231990196	-0.06931013431013178	-1.2250549450549495	-1.4690158730158749	-1.5730634920634894	-0.3925347985348031	-0.0016593406593421456
548	-0.210645909645914	2.16502930402931	0.1871001221001184	-0.9075946275946297	-1.310285714285715	-1.1823431013430992	-0.22159462759462345	0.12044078144077774
549	-0.1373858363858339	1.9574590964590997	-0.008260073260070944	-0.9686446886446897	-1.5544859584859538	-1.4265433455433496	-0.514634920634923	0.2059108669108678
550	-0.3327460317460348	2.0429291819291793	0.02836996336996822	-1.0052747252747296	-1.2003956043956046	-1.3288632478632496	-0.2948547008547031	-0.0016593406593421456
551	-0.17401587301587396	2.0185091575091594	-0.21583028083028133	-0.9075946275946297	-1.5178559218559253	-1.34107326007326	-0.3559047619047635	0.2059108669108678
552	-0.2350659340659339	2.0551391941391994	0.052789987789989	-1.1151648351648302	-1.3347057387057348	-1.402123321123319	-0.4535848595848635	-0.06270940170940209
553	-0.10075579975580362	2.0185091575091594	-0.020470085470080446	-0.8221245421245392	-1.432385836385834	-1.3777032967032992	-0.3314847374847436	0.29138095238095785
554	-0.40600610500610335	1.8841990231990196	-0.1669902319902309	-1.1762148962149	-1.4690158730158749	-1.5730634920634894	-0.5390549450549429	-0.0016593406593421456
555	-0.08854578754578435	2.0429291819291793	0.0649999999999985	-0.9075946275946297	-1.407965811965815	-1.2311831501831492	-0.23380463980464317	0.1326507936507979
556	-0.1373858363858339	1.9330390720390696	-0.10594017094017183	-1.0052747252747296	-1.5300659340659348	-1.5120134310134294	-0.5512649572649533	0.1570708180708178
557	-0.2228559218559244	2.1283992673992698	0.0649999999999985	-0.9930647130647096	-1.2614456654456654	-1.3777032967032992	-0.3559047619047635	0.0838107448107479
558	-0.027495726495723516	1.7010488400488393	-0.2524603174603214	-0.9930647130647096	-1.6155360195360244	-1.402123321123319	-0.4291648351648334	0.18149084249084746
559	-0.25948595848596356	2.006299145299149	0.0772100122100089	-1.0541147741147792	-1.346915750915755	-1.3166532356532397	-0.40474481074481305	-0.013869352869352092
560	0.13123443223443554	1.9208290598290596	-0.08152014652015105	-0.7854945054945001	-1.432385836385834	-1.4143333333333294	-0.34369474969475355	0.3035909645909678
561	-0.25948595848596356	1.7987289377289393	-0.1669902319902309	-1.01748473748474	-1.4812258852258844	-1.4875934065934096	-0.36811477411477345	0.03497069597069791
562	-0.0030757020757036235	1.9574590964590997	-0.09373015873016144	-0.8587545787545802	-1.4934358974358948	-1.34107326007326	-0.19717460317460356	0.21812087912087774
563	-0.051915750915754066	1.8597789987789992	-0.17920024420024128	-0.9564346764346802	-1.5300659340659348	-1.499803418803419	-0.4902148962148938	0.1448608058608074
564	-0.1373858363858339	2.0551391941391994	0.052789987789989	-0.9198046398046401	-1.3347057387057348	-1.3777032967032992	-0.2948547008547031	0.18149084249084746
565	-0.0030757020757036235	1.6399987789987798	-0.30130036630036117	-1.01748473748474	-1.5300659340659348	-1.7073736263736294	-0.4780048840048834	0.0838107448107479
566	-0.051915750915754066	1.9818791208791195	-0.032680097680101494	-0.9075946275946297	-1.3713357753357749	-1.2678131868131892	-0.30706471306471306	0.0838107448107479
567	0.10681440781440588	1.7865189255189298	-0.17920024420024128	-0.8099145299145297	-1.432385836385834	-1.499803418803419	-0.5268449328449334	0.3035909645909678
568	-0.16180586080586445	1.7376788766788793	-0.20362026862027183	-0.9930647130647096	-1.1881855921855942	-1.499803418803419	-0.3559047619047635	0.07160073260072819
569	0.09460439560439549	1.8964090354090393	-0.15478021978022138	-0.8343345543345603	-1.5666959706959749	-1.3777032967032992	-0.36811477411477345	0.24254090354090785
570	-0.051915750915754066	1.7132588522588492	-0.1669902319902309	-1.01748473748474	-1.4201758241758244	-1.5608534798534794	-0.514634920634923	-0.0016593406593421456
571	0.05797435897435543	1.8719890109890096	-0.032680097680101494	-0.6511843711843698	-1.346915750915755	-1.2678131868131892	-0.30706471306471306	0.3524310134310178
572	-0.10075579975580362	1.6522087912087897	-0.28909035409035166	-0.9564346764346802	-1.4690158730158749	-1.6707435897435885	-0.4535848595848635	0.0593907203907178
573	-0.015285714285714014	1.8353589743589793	-0.08152014652015105	-0.8465445665445698	-1.3224957264957244	-1.2678131868131892	-0.14833455433455311	0.1570708180708178
574	0.08239438339438598	1.6888388278388293	-0.19141025641026144	-0.7610744810744802	-1.5544859584859538	-1.4143333333333294	-0.5878949938949933	0.2303308913308877
575	-0.16180586080586445	1.7498888888888897	-0.142570207570211	-0.8709645909645906	-1.175975579975575	-1.3777032967032992	-0.31927472527472345	0.1326507936507979
576	0.02134432234432604	1.5545286935286893	-0.3379304029304012	-0.7854945054945001	-1.5422759462759443	-1.2800231990231996	-0.3314847374847436	0.2791709401709377
577	-0.07633577533577485	1.7254688644688592	-0.20362026862027183	-0.9686446886446897	-1.3591257631257645	-1.2922332112332091	-0.4535848595848635	0.03497069597069791
578	0.16786446886446582	1.7865189255189298	-0.1669902319902309	-0.5901343101343088	-1.3347057387057348	-1.2678131868131892	-0.270434676434673	0.43790109890109763
579	-0.25948595848596356	1.5423186813186798	-0.30130036630036117	-0.8709645909645906	-1.4934358974358948	-1.4753833943833898	-0.5390549450549429	0.09602075702075785
580	-0.051915750915754066	1.7620989010988997	-0.11815018315018133	-0.7488644688644698	-1.3347057387057348	-1.2311831501831492	-0.20938461538461306	0.24254090354090785
581	-0.1251758241758244	1.6399987789987798	-0.21583028083028133	-0.7122344322344297	-1.5422759462759443	-1.4143333333333294	-0.5756849816849829	0.26696092796092774
582	-0.2350659340659339	1.7743089133089096	0.10163003663003944	-0.7366544566544603	-1.2614456654456654	-1.3044432234432195	-0.3314847374847436	0.1448608058608074
583	-0.08854578754578435	1.4324285714285698	-0.36235042735043177	-0.5290842490842498	-1.5300659340659348	-1.34107326007326	-0.36811477411477345	0.29138095238095785
584	-0.38158608058608434	1.6766288156288198	-0.142570207570211	-0.7610744810744802	-1.3713357753357749	-1.1945531135531096	-0.4535848595848635	0.1448608058608074
585	-0.039705738705744564	1.6033687423687393	-0.142570207570211	-0.5046642246642299	-1.407965811965815	-1.2556031746031793	-0.46579487179487344	0.36464102564102774
586	-0.3693760683760633	1.5545286935286893	-0.2646703296703309	-0.7122344322344297	-1.407965811965815	-1.34107326007326	-0.4413748473748531	0.1692808302808282
587	-0.2350659340659339	1.6888388278388293	-0.11815018315018133	-0.6145543345543296	-1.4690158730158749	-1.1090830280830293	-0.270434676434673	0.34022100122099763
588	-0.2350659340659339	1.4324285714285698	-0.3989804639804603	-0.6267643467643499	-1.432385836385834	-1.34107326007326	-0.5390549450549429	0.2303308913308877
589	-0.3327460317460348	1.8231489621489596	-0.008260073260070944	-0.4191941391941394	-1.2614456654456654	-1.0358229548229496	-0.31927472527472345	0.46232112332112774
590	-0.3449560439560443	1.4568485958485995	-0.37456043956044127	-0.6267643467643499	-1.4812258852258844	-1.5120134310134294	-0.38032478632478295	0.2059108669108678
591	-0.4426361416361443	1.6522087912087897	-0.17920024420024128	-0.6511843711843698	-1.273655677655675	-1.0724529914529892	-0.36811477411477345	0.2303308913308877
592	-0.19843589743589385	1.566738705738709	-0.2280402930402908	-0.3825641025640998	-1.5300659340659348	-1.3532832722832695	-0.5756849816849829	0.38906105006104763
593	-0.5525262515262547	1.5178986568986599	-0.30130036630036117	-0.6389743589743603	-1.1393455433455446	-1.2433931623931596	-0.36811477411477345	0.2059108669108678
594	-0.3205360195360146	1.5545286935286893	-0.2524603174603214	-0.4924542124542097	-1.3591257631257645	-1.1823431013430992	-0.3559047619047635	0.32801098901098813
595	-0.4304261294261339	1.4934786324786298	-0.37456043956044127	-0.5901343101343088	-1.310285714285715	-1.2556031746031793	-0.4902148962148938	0.1692808302808282
596	-0.4670561660561642	1.6888388278388293	-0.142570207570211	-0.37035409035408984	-1.224815628815635	-1.1212930402930392	-0.270434676434673	0.4745311355311377
597	-0.5403162393162443	1.3347484737484796	-0.3867704517704508	-0.5290842490842498	-1.2980757020757046	-1.34107326007326	-0.563474969474973	0.18149084249084746
598	-0.5647362637362642	1.5301086691086694	-0.2646703296703309	-0.46803418803418984	-1.2003956043956046	-1.0968730158730193	-0.14833455433455311	0.34022100122099763
599	-0.4426361416361443	1.4690586080586094	-0.3135103785103813	-0.3825641025640998	-1.4201758241758244	-1.2800231990231996	-0.514634920634923	0.3768510378510377
600	-0.6624163614163642	1.4812686202686198	-0.32572039072039083	-0.5168742368742398	-0.9928253968253942	-1.2189731379731397	-0.30706471306471306	0.2303308913308877
601	-0.5158962148962137	1.3591684981684995	-0.460030525030522	-0.30930402930402945	-1.3224957264957244	-1.1579230769230793	-0.30706471306471306	0.4256910866910877
602	-0.8211465201465241	1.4568485958485995	-0.32572039072039083	-0.7000244200244202	-1.151555555555555	-1.0968730158730193	-0.4413748473748531	0.09602075702075785
603	-0.4304261294261339	1.5301086691086694	-0.24025030525030208	-0.24825396825396995	-1.090505494505495	-1.0602429792429797	-0.28264468864469317	0.4745311355311377
604	-0.7600964590964544	1.3225384615384594	-0.3989804639804603	-0.5046642246642299	-1.212605616605614	-1.2800231990231996	-0.4902148962148938	0.24254090354090785
605	-0.7478864468864431	1.5178986568986599	-0.2280402930402908	-0.3947741147741102	-1.0172454212454247	-1.0236129426129392	-0.20938461538461306	0.36464102564102774
606	-0.6257863247863241	1.3957985347985395	-0.5210805860805917	-0.3337240537240498	-1.224815628815635	-1.3044432234432195	-0.4902148962148938	0.34022100122099763
607	-0.8577765567765544	1.6277887667887694	-0.09373015873016144	-0.4802442002441998	-0.9561953601953639	-1.1823431013430992	-0.3314847374847436	0.32801098901098813
608	-0.7356764346764336	1.1882283272283296	-0.3989804639804603	-0.21162393162392945	-1.2003956043956046	-1.4509633699633695	-0.416954822954823	0.32801098901098813
609	-1.0165067155067142	1.4202185592185594	-0.3501404151404107	-0.5412942612942602	-1.0172454212454247	-1.0602429792429797	-0.4291648351648334	0.21812087912087774
610	-0.6624163614163642	1.4568485958485995	-0.2280402930402908	-0.19941391941391995	-1.0660854700854743	-1.2556031746031793	-0.46579487179487344	0.5355811965811976
611	-0.9554566544566544	1.2370683760683796	-0.3989804639804603	-0.3581440781440799	-0.8707252747252747	-1.2189731379731397	-0.4535848595848635	0.29138095238095785
612	-0.906616605616604	1.4446385836385793	-0.2280402930402908	-0.28488400488399934	-0.9928253968253942	-1.1090830280830293	-0.28264468864469317	0.4256910866910877
613	-0.8699865689865746	1.224858363858359	-0.47224053724054127	-0.21162393162392945	-1.114925518925515	-1.2556031746031793	-0.5024249084249135	0.4012710622710576
614	-1.0042967032967038	1.5789487179487194	-0.13036019536019172	-0.28488400488399934	-0.8707252747252747	-1.0358229548229496	-0.28264468864469317	0.608841269841268
615	-0.8089365079365048	1.2126483516483495	-0.4234004884004917	-0.13836385836386	-1.029455433455435	-1.4509633699633695	-0.416954822954823	0.4256910866910877
616	-1.2118669108669144	1.4812686202686198	-0.28909035409035166	-0.4191941391941394	-0.9317753357753351	-1.0480329670329693	-0.14833455433455311	0.450111111111108
617	-0.845566544566544	1.4690586080586094	-0.32572039072039083	-0.1505738705738695	-1.0416654456654446	-1.2922332112332091	-0.5024249084249135	0.596631257631258
618	-1.1141868131868145	1.3957985347985395	-0.37456043956044127	-0.3581440781440799	-0.7486251526251548	-1.2189731379731397	-0.3925347985348031	0.38906105006104763
619	-1.0531367521367543	1.40800854700855	-0.2768803418803413	-0.27267399267398984	-1.0050354090354046	-1.1823431013430992	-0.28264468864469317	0.5844212454212481
620	-0.9676666666666648	1.2736984126984099	-0.47224053724054127	-0.44361416361415973	-0.9561953601953639	-1.1701330891330888	-0.4780048840048834	0.2547509157509178
621	-0.9920866910866936	1.5911587301587293	-0.1669902319902309	-0.19941391941391995	-0.8096752136752143	-1.0968730158730193	-0.30706471306471306	0.7065213675213675
622	-1.101976800976804	1.2736984126984099	-0.5088705738705716	-0.18720390720390956	-0.9684053724053743	-1.2678131868131892	-0.4780048840048834	0.4745311355311377
623	-1.1874468864468848	1.4446385836385793	-0.3379304029304012	-0.3337240537240498	-0.7730451770451747	-1.0236129426129392	-0.14833455433455311	0.4989511599511576
624	-0.9554566544566544	1.40800854700855	-0.3379304029304012	-0.1139438339438299	-1.090505494505495	-1.2067631257631293	-0.4535848595848635	0.5844212454212481
625	-1.2118669108669144	1.3591684981684995	-0.2768803418803413	-0.30930402930402945	-0.7364151404151449	-1.1823431013430992	-0.2582246642246635	0.5111611721611777
626	-1.0531367521367543	1.24927838827839	-0.4234004884004917	-0.07731379731379961	-0.9561953601953639	-1.2556031746031793	-0.3314847374847436	0.6698913308913275
627	-1.163026862026865	1.298118437118439	-0.460030525030522	-0.46803418803418984	-0.8340952380952347	-1.0846630036629996	-0.3314847374847436	0.36464102564102774
628	-1.0165067155067142	1.4324285714285698	-0.2768803418803413	-0.13836385836386	-0.8218852258852247	-1.2067631257631293	-0.2948547008547031	0.7553614163614153
629	-1.101976800976804	1.2614884004883995	-0.49666056166056116	-0.24825396825396995	-0.9439853479853446	-1.34107326007326	-0.416954822954823	0.4867411477411481
630	-1.1874468864468848	1.40800854700855	-0.37456043956044127	-0.30930402930402945	-0.8218852258852247	-1.1335030525030492	-0.12391452991453322	0.5844212454212481
631	-1.0653467643467638	1.1515982905982896	-0.5455006105006107	-0.1749938949938996	-1.053875457875455	-1.2433931623931596	-0.4291648351648334	0.6698913308913275
632	-1.199656898656904	1.566738705738709	-0.2768803418803413	-0.3581440781440799	-0.7608351648351648	-1.0236129426129392	-0.22159462759462345	0.6698913308913275
633	-0.9676666666666648	1.224858363858359	-0.5210805860805917	-0.07731379731379961	-0.9195653235653247	-1.4265433455433496	-0.30706471306471306	0.6210512820512877
634	-1.3583870573870551	1.3347484737484796	-0.48445054945055166	-0.3825641025640998	-0.8463052503052544	-1.0602429792429797	-0.30706471306471306	0.547791208791208
635	-1.0531367521367543	1.3957985347985395	-0.37456043956044127	-0.1749938949938996	-0.8951452991453048	-1.1945531135531096	-0.4291648351648334	0.7553614163614153
636	-1.2362869352869343	1.1882283272283296	-0.5699206349206315	-0.30930402930402945	-0.7119951159951143	-1.2556031746031793	-0.31927472527472345	0.560001221001218
637	-1.2240769230769248	1.34695848595849	-0.32572039072039083	-0.3581440781440799	-0.8218852258852247	-1.0968730158730193	-0.23380463980464317	0.7431514041514049
638	-1.0897667887667848	0.9806581196581192	-0.7286507936507906	-0.26046398046398034	-0.9684053724053743	-1.2800231990231996	-0.3925347985348031	0.6698913308913275
639	-1.260706959706964	1.3713785103785099	-0.3379304029304012	-0.3337240537240498	-0.6875750915750944	-1.0114029304029297	-0.23380463980464317	0.877461538461537
640	-1.0409267399267448	1.1027582417582396	-0.5577106227106211	-0.13836385836386	-0.8951452991453048	-1.3288632478632496	-0.5268449328449334	0.6332612942612976
641	-1.419437118437124	1.0905482295482292	-0.48445054945055166	-0.45582417582417945	-0.8096752136752143	-1.0968730158730193	-0.05065445665445356	0.6454713064713076
642	-1.0775567765567735	1.13938827838828	-0.4478205128205116	-0.1627838827838799	-1.029455433455435	-1.2311831501831492	-0.4291648351648334	0.7919914529914536
643	-1.260706959706964	0.9928681318681296	-0.5455006105006107	-0.3581440781440799	-0.6387350427350449	-1.2067631257631293	-0.30706471306471306	0.6821013431013476
644	-1.1874468864468848	1.0905482295482292	-0.460030525030522	-0.23604395604396	-0.8218852258852247	-1.1579230769230793	-0.23380463980464317	0.8652515262515266
645	-1.163026862026865	0.7730879120879097	-0.7042307692307715	-0.4802442002441998	-0.7852551892551851	-1.1945531135531096	-0.38032478632478295	0.5355811965811976
646	-1.1263968253968248	1.0539181929181896	-0.3501404151404107	-0.27267399267398984	-0.6753650793650743	-1.2189731379731397	-0.2582246642246635	0.9385115995115996
647	-1.0287167277167237	0.7608778998778993	-0.6187606837606819	-0.2970940170940195	-0.8585152625152648	-1.4265433455433496	-0.3925347985348031	0.7553614163614153
648	-1.2362869352869343	0.8097179487179498	-0.5455006105006107	-0.4314041514041498	-0.5410549450549444	-1.1335030525030492	-0.11170451770452328	0.804201465201464
649	-1.0042967032967038	0.7364578754578794	-0.5210805860805917	-0.2970940170940195	-0.9561953601953639	-1.2678131868131892	-0.46579487179487344	0.9018815628815613
650	-1.2362869352869343	0.7975079365079394	-0.49666056166056116	-0.3947741147741102	-0.6021050061050044	-1.1335030525030492	-0.19717460317460356	0.7675714285714292
651	-1.101976800976804	0.6265677655677695	-0.5699206349206315	-0.1505738705738695	-0.7486251526251548	-1.4143333333333294	-0.30706471306471306	0.9140915750915752
652	-1.3461770451770447	0.4556275946275894	-0.6676007326007315	-0.5412942612942602	-0.7119951159951143	-1.1823431013430992	-0.34369474969475355	0.718731379731377
653	-1.0287167277167237	0.6631978021977998	-0.48445054945055166	-0.37035409035408984	-0.6509450549450553	-1.3166532356532397	-0.30706471306471306	0.9018815628815613
654	-1.1508168498168438	0.38236752136751995	-0.679810744810741	-0.27267399267398984	-0.7486251526251548	-1.365493284493279	-0.36811477411477345	0.7065213675213675
655	-1.2362869352869343	0.46783760683760955	-0.5088705738705716	-0.45582417582417945	-0.5654749694749746	-1.2311831501831492	-0.19717460317460356	0.7919914529914536
656	-1.0897667887667848	0.3091074481074495	-0.7897008547008523	-0.27267399267398984	-0.8463052503052544	-1.3532832722832695	-0.3925347985348031	0.804201465201464
657	-1.163026862026865	0.5410976800976799	-0.460030525030522	-0.5290842490842498	-0.5776849816849845	-1.1457130647130689	-0.2460146520146531	0.877461538461537
658	-0.9676666666666648	0.28468742368741984	-0.5699206349206315	-0.1749938949938996	-0.7364151404151449	-1.4753833943833898	-0.3314847374847436	0.8164114774114779
659	-1.3095470085470038	0.27247741147740945	-0.6676007326007315	-0.565714285714289	-0.6875750915750944	-1.1945531135531096	-0.05065445665445356	0.6698913308913275
660	-0.9310366300366345	0.35794749694750005	-0.48445054945055166	-0.30930402930402945	-0.7119951159951143	-1.3777032967032992	-0.4902148962148938	0.9385115995115996
661	-1.0897667887667848	0.1870073260073296	-0.5943406593406612	-0.3947741147741102	-0.6143150183150148	-1.402123321123319	-0.30706471306471306	0.6943113553113571
662	-1.101976800976804	0.3335274725274694	-0.3989804639804603	-0.4069841269841299	-0.6509450549450553	-1.3777032967032992	-0.22159462759462345	0.804201465201464
663	-1.0042967032967038	-0.05719291819292083	-0.7774908424908419	-0.3825641025640998	-0.8340952380952347	-1.5242234432234394	-0.3925347985348031	0.5722112332112279
664	-1.1263968253968248	0.2968974358974391	-0.3867704517704508	-0.4314041514041498	-0.5776849816849845	-1.3288632478632496	-0.2582246642246635	0.9385115995115996
665	-0.8333565323565345	0.07711721611721922	-0.6065506715506715	-0.19941391941391995	-0.7730451770451747	-1.6707435897435885	-0.4413748473748531	0.6821013431013476
666	-1.1874468864468848	0.07711721611721922	-0.5943406593406612	-0.5046642246642299	-0.528844932844935	-1.365493284493279	-0.12391452991453322	0.7553614163614153
667	-0.8577765567765544	0.1870073260073296	-0.3989804639804603	-0.27267399267398984	-0.8707252747252747	-1.5974835164835195	-0.4535848595848635	0.8408315018315022
668	-1.0409267399267448	0.04048717948717917	-0.5455006105006107	-0.37035409035408984	-0.6021050061050044	-1.536433455433459	-0.20938461538461306	0.6821013431013476
669	-1.0409267399267448	0.23584737484737917	-0.3501404151404107	-0.30930402930402945	-0.6875750915750944	-1.5486434676434695	-0.31927472527472345	0.9995616605616622
670	-0.943246642246644	-0.13045299145299027	-0.6309706959706914	-0.44361416361415973	-0.7119951159951143	-1.5486434676434695	-0.3559047619047635	0.596631257631258
671	-0.943246642246644	0.13816727716728006	-0.41119047619047155	-0.3215140415140394	-0.5776849816849845	-1.4875934065934096	-0.270434676434673	0.9140915750915752
672	-0.8577765567765544	-0.08161294261293983	-0.5577106227106211	-0.23604395604396	-0.6997851037851044	-1.7684236874236894	-0.4291648351648334	0.7553614163614153
673	-1.0775567765567735	0.016067155067159278	-0.49666056166056116	-0.46803418803418984	-0.3945347985347949	-1.499803418803419	-0.1605445665445635	0.7797814407814405
674	-0.8211465201465241	-0.008352869352870385	-0.47224053724054127	-0.28488400488399934	-0.8463052503052544	-1.6707435897435885	-0.3925347985348031	0.8286214896214883
675	-1.0165067155067142	0.07711721611721922	-0.5088705738705716	-0.565714285714289	-0.5410549450549444	-1.4875934065934096	-0.2582246642246635	0.8408315018315022
676	-0.8333565323565345	0.05269719169718956	-0.3379304029304012	-0.1505738705738695	-0.6265250305250349	-1.8294737484737493	-0.31927472527472345	0.877461538461537
677	-1.0897667887667848	-0.14266300366300066	-0.679810744810741	-0.4924542124542097	-0.6753650793650743	-1.5852735042735095	-0.270434676434673	0.6698913308913275
678	-0.8944065934065936	0.07711721611721922	-0.41119047619047155	-0.3337240537240498	-0.5776849816849845	-1.658533577533579	-0.4413748473748531	0.9263015873015865
679	-0.8699865689865746	-0.13045299145299027	-0.5088705738705716	-0.2970940170940195	-0.6875750915750944	-1.7928437118437093	-0.36811477411477345	0.7065213675213675
680	-1.0287167277167237	-0.04498290598291044	-0.460030525030522	-0.4069841269841299	-0.5044249084249048	-1.6341135531135493	-0.17275457875458322	0.804201465201464
681	-0.7845164835164841	-0.35023321123321016	-0.6431807081807107	-0.24825396825396995	-0.8463052503052544	-1.756213675213679	-0.416954822954823	0.7065213675213675
682	-0.9676666666666648	-0.008352869352870385	-0.47224053724054127	-0.46803418803418984	-0.5410549450549444	-1.536433455433459	-0.2582246642246635	0.877461538461537
683	-0.6868363858363841	-0.16708302808303122	-0.4356105006105012	-0.07731379731379961	-0.6997851037851044	-1.95157387057387	-0.4535848595848635	0.7675714285714292
684	-1.0531367521367543	-0.17929304029304072	-0.5943406593406612	-0.4314041514041498	-0.6997851037851044	-1.6829536019535989	-0.07507448107448322	0.718731379731377
685	-0.7845164835164841	-0.09382295482295999	-0.3867704517704508	-0.22383394383393984	-0.7974652014652048	-1.8661037851037796	-0.416954822954823	0.8530415140415135
686	-0.845566544566544	-0.24034310134309977	-0.5577106227106211	-0.26046398046398034	-0.6875750915750944	-1.8905238095238093	-0.2460146520146531	0.608841269841268
687	-0.9798766788766743	-0.020562881562880775	-0.2524603174603214	-0.3581440781440799	-0.6143150183150148	-1.7928437118437093	-0.19717460317460356	0.8896715506715509
688	-0.845566544566544	-0.3746532356532407	-0.6676007326007315	-0.1627838827838799	-0.7852551892551851	-1.9393638583638597	-0.38032478632478295	0.43790109890109763
689	-1.1141868131868145	-0.10603296703297038	-0.47224053724054127	-0.4314041514041498	-0.6265250305250349	-1.7440036630036597	-0.13612454212454317	0.8408315018315022
690	-0.7967264957264945	-0.2647631257631303	-0.460030525030522	-0.08952380952380912	-0.7608351648351648	-2.049253968253969	-0.46579487179487344	0.547791208791208
691	-1.163026862026865	-0.3013931623931606	-0.5699206349206315	-0.4069841269841299	-0.5898949938949949	-1.7195836385836398	-0.09949450549450312	0.5844212454212481
692	-0.8577765567765544	-0.17929304029304072	-0.460030525030522	-0.24825396825396995	-0.9439853479853446	-1.9271538461538493	-0.36811477411477345	0.6698913308913275
693	-0.9676666666666648	-0.2647631257631303	-0.6187606837606819	-0.26046398046398034	-0.6631550671550648	-1.8905238095238093	-0.22159462759462345	0.547791208791208
694	-0.9798766788766743	-0.08161294261293983	-0.3501404151404107	-0.1261538461538496	-0.7242051282051247	-1.9759938949938989	-0.2460146520146531	0.7065213675213675
695	-0.9920866910866936	-0.36244322344322055	-0.6431807081807107	-0.21162393162392945	-0.8463052503052544	-1.8294737484737493	-0.30706471306471306	0.3768510378510377
696	-1.0653467643467638	-0.09382295482295999	-0.5210805860805917	-0.3337240537240498	-0.6875750915750944	-1.8050537240537197	-0.19717460317460356	0.6943113553113571
697	-0.8089365079365048	-0.24034310134309977	-0.5577106227106211	-0.05289377289376951	-0.9195653235653247	-1.95157387057387	-0.40474481074481305	0.46232112332112774
698	-1.0897667887667848	-0.22813308913309027	-0.6187606837606819	-0.3337240537240498	-0.5532649572649548	-1.7440036630036597	-0.08728449328449361	0.5355811965811976
699	-0.8577765567765544	-0.15487301587301106	-0.5332905982906012	-0.18720390720390956	-0.9317753357753351	-1.9027338217338188	-0.31927472527472345	0.4745311355311377
700	-0.9676666666666648	-0.19150305250305022	-0.6553907203907211	-0.34593406593406995	-0.6875750915750944	-1.7317936507936493	-0.20938461538461306	0.5111611721611777
701	-0.9554566544566544	-0.14266300366300066	-0.3867704517704508	-0.1139438339438299	-0.7608351648351648	-2.0614639804639796	-0.2460146520146531	0.4867411477411481
702	-1.0897667887667848	-0.35023321123321016	-0.679810744810741	-0.26046398046398034	-0.8340952380952347	-1.756213675213679	-0.03844444444444317	0.2791709401709377
703	-1.0165067155067142	-0.14266300366300066	-0.4234004884004917	-0.37035409035408984	-0.7608351648351648	-1.8783137973137989	-0.30706471306471306	0.5355811965811976
704	-0.9310366300366345	-0.3013931623931606	-0.5577106227106211	-0.1627838827838799	-0.7974652014652048	-1.9271538461538493	-0.30706471306471306	0.2791709401709377
705	-1.0775567765567735	-0.15487301587301106	-0.5332905982906012	-0.34593406593406995	-0.6387350427350449	-1.7928437118437093	-0.12391452991453322	0.4256910866910877
706	-0.9554566544566544	-0.4112832722832701	-0.7286507936507906	-0.1139438339438299	-0.9806153846153838	-2.0248339438339396	-0.3314847374847436	0.1448608058608074
707	-1.2118669108669144	-0.17929304029304072	-0.5699206349206315	-0.5046642246642299	-0.6875750915750944	-1.658533577533579	-0.19717460317460356	0.46232112332112774
708	-0.7967264957264945	-0.20371306471305972	-0.48445054945055166	-0.1627838827838799	-0.8218852258852247	-2.0248339438339396	-0.36811477411477345	0.38906105006104763
709	-1.1263968253968248	-0.32581318681319027	-0.6431807081807107	-0.30930402930402945	-0.7730451770451747	-1.8050537240537197	-0.07507448107448322	0.2303308913308877
710	-0.9798766788766743	-0.10603296703297038	-0.4478205128205116	-0.3337240537240498	-0.9195653235653247	-1.8661037851037796	-0.3925347985348031	0.450111111111108
711	-0.9554566544566544	-0.2891831501831511	-0.7530708180708211	-0.1749938949938996	-0.8096752136752143	-1.9027338217338188	-0.2460146520146531	0.2547509157509178
712	-1.1141868131868145	-0.03277289377289028	-0.32572039072039083	-0.26046398046398034	-0.7608351648351648	-1.8661037851037796	-0.19717460317460356	0.4256910866910877
713	-0.9554566544566544	-0.44791330891331016	-0.6553907203907211	-0.028473748473749616	-0.9317753357753351	-1.8538937728937692	-0.3559047619047635	0.10823076923076824
714	-1.260706959706964	-0.14266300366300066	-0.49666056166056116	-0.4069841269841299	-0.7730451770451747	-1.756213675213679	-0.11170451770452328	0.4256910866910877
715	-0.8211465201465241	-0.2647631257631303	-0.5577106227106211	-0.10173382173381951	-0.9317753357753351	-2.0004139194139197	-0.416954822954823	0.2791709401709377
716	-1.1386068376068352	-0.24034310134309977	-0.6676007326007315	-0.22383394383393984	-0.5898949938949949	-1.7073736263736294	-0.07507448107448322	0.21812087912087774
717	-1.0042967032967038	-0.17929304029304072	-0.5577106227106211	-0.23604395604396	-1.053875457875455	-1.8783137973137989	-0.34369474969475355	0.2791709401709377
718	-0.9676666666666648	-0.35023321123321016	-0.716440781440781	-0.18720390720390956	-0.8951452991453048	-1.7073736263736294	-0.20938461538461306	0.10823076923076824
719	-1.101976800976804	-0.05719291819292083	-0.41119047619047155	-0.18720390720390956	-0.8707252747252747	-1.9759938949938989	-0.2460146520146531	0.31580097680097774
720	-0.906616605616604	-0.36244322344322055	-0.7286507936507906	-0.07731379731379961	-1.0172454212454247	-1.7440036630036597	-0.2948547008547031	-0.013869352869352092
721	-1.163026862026865	-0.03277289377289028	-0.5577106227106211	-0.3825641025640998	-0.8340952380952347	-1.756213675213679	-0.2948547008547031	0.31580097680097774
722	-0.8821965811965841	-0.21592307692308077	-0.5577106227106211	-0.08952380952380912	-1.114925518925515	-1.8783137973137989	-0.34369474969475355	0.0838107448107479
723	-1.0897667887667848	-0.20371306471305972	-0.679810744810741	-0.27267399267398984	-0.7730451770451747	-1.7195836385836398	-0.13612454212454317	0.12044078144077774
724	-0.9920866910866936	-0.2769731379731407	-0.6065506715506715	-0.21162393162392945	-1.114925518925515	-1.8172637362637398	-0.3559047619047635	0.10823076923076824
725	-0.9798766788766743	-0.19150305250305022	-0.7286507936507906	-0.3581440781440799	-0.8463052503052544	-1.5486434676434695	-0.19717460317460356	0.0593907203907178
726	-0.8821965811965841	-0.08161294261293983	-0.49666056166056116	-0.18720390720390956	-0.8829352869352847	-1.9637838827838796	-0.3925347985348031	0.1692808302808282
727	-1.0775567765567735	-0.33802319902320066	-0.716440781440781	-0.13836385836386	-0.9928253968253942	-1.658533577533579	-0.07507448107448322	-0.06270940170940209
728	-1.0897667887667848	-0.14266300366300066	-0.6187606837606819	-0.37035409035408984	-0.9317753357753351	-1.7928437118437093	-0.3314847374847436	0.18149084249084746
729	-0.9676666666666648	-0.22813308913309027	-0.6309706959706914	-0.1627838827838799	-1.0782954822954847	-1.8538937728937692	-0.28264468864469317	0.02276068376068796
730	-1.1386068376068352	-0.10603296703297038	-0.460030525030522	-0.30930402930402945	-0.7852551892551851	-1.6707435897435885	-0.1605445665445635	0.18149084249084746
731	-1.0165067155067142	-0.2769731379731407	-0.6676007326007315	-0.1627838827838799	-1.053875457875455	-1.8905238095238093	-0.3314847374847436	-0.11154945054945253
732	-1.1141868131868145	-0.09382295482295999	-0.6431807081807107	-0.44361416361415973	-0.8951452991453048	-1.6341135531135493	-0.20938461538461306	0.12044078144077774
733	-0.8821965811965841	-0.08161294261293983	-0.5210805860805917	-0.21162393162392945	-0.8951452991453048	-1.9149438339438398	-0.514634920634923	0.07160073260072819
734	-1.1141868131868145	-0.2647631257631303	-0.7042307692307715	-0.26046398046398034	-0.9317753357753351	-1.6829536019535989	-0.06286446886447372	0.0105506715506678
735	-1.0531367521367543	-0.05719291819292083	-0.5455006105006107	-0.34593406593406995	-1.1027155067155046	-1.7806336996336998	-0.3925347985348031	0.1692808302808282
736	-0.9554566544566544	-0.35023321123321016	-0.692020757020762	-0.23604395604396	-0.9806153846153838	-1.7440036630036597	-0.2948547008547031	0.0105506715506678
737	-1.0775567765567735	0.125957264957259	-0.4356105006105012	-0.4314041514041498	-0.8463052503052544	-1.8905238095238093	-0.31927472527472345	0.2303308913308877
738	-0.8944065934065936	-0.2769731379731407	-0.679810744810741	-0.10173382173381951	-1.114925518925515	-1.7440036630036597	-0.38032478632478295	-0.13596947496947243
739	-1.2240769230769248	-0.03277289377289028	-0.5699206349206315	-0.46803418803418984	-0.8585152625152648	-1.6463235653235686	-0.22159462759462345	0.0838107448107479
740	-0.906616605616604	0.016067155067159278	-0.5455006105006107	-0.1749938949938996	-1.1393455433455446	-1.8905238095238093	-0.46579487179487344	-0.026079365079362038
741	-1.1386068376068352	-0.11824297924298077	-0.679810744810741	-0.30930402930402945	-0.7852551892551851	-1.6463235653235686	-0.14833455433455311	-0.06270940170940209
742	-1.0897667887667848	0.028277167277169668	-0.48445054945055166	-0.3215140415140394	-1.0050354090354046	-1.7440036630036597	-0.40474481074481305	0.02276068376068796
743	-1.0042967032967038	-0.20371306471305972	-0.716440781440781	-0.24825396825396995	-0.9928253968253942	-1.658533577533579	-0.3559047619047635	-0.07491941391941248
744	-1.1141868131868145	0.16258730158729995	-0.3867704517704508	-0.3581440781440799	-0.8707252747252747	-1.9393638583638597	-0.34369474969475355	0.07160073260072819
745	-0.9554566544566544	-0.19150305250305022	-0.6431807081807107	-0.1261538461538496	-1.0416654456654446	-1.6219035409035398	-0.17275457875458322	-0.18480952380952198
746	-1.1752368742368744	0.0038571428571391175	-0.49666056166056116	-0.46803418803418984	-0.9195653235653247	-1.7195836385836398	-0.416954822954823	0.0593907203907178
747	-0.9188266178266143	0.0038571428571391175	-0.4356105006105012	-0.23604395604396	-1.151555555555555	-1.8050537240537197	-0.4413748473748531	-0.08712942612942198
748	-1.0653467643467638	-0.13045299145299027	-0.5577106227106211	-0.34593406593406995	-0.7608351648351648	-1.6096935286935294	-0.20938461538461306	-0.07491941391941248
749	-1.0409267399267448	-0.09382295482295999	-0.5577106227106211	-0.37035409035408984	-1.029455433455435	-1.8661037851037796	-0.46579487179487344	-0.22143956043956203
750	-1.0165067155067142	-0.10603296703297038	-0.6309706959706914	-0.46803418803418984	-0.8951452991453048	-1.4875934065934096	-0.3314847374847436	-0.013869352869352092
751	-1.0042967032967038	0.04048717948717917	-0.4234004884004917	-0.3825641025640998	-0.8829352869352847	-1.8050537240537197	-0.46579487179487344	-0.013869352869352092
752	-0.9676666666666648	-0.14266300366300066	-0.6065506715506715	-0.2970940170940195	-0.9439853479853446	-1.5608534798534794	-0.17275457875458322	-0.17259951159951203
753	-1.1508168498168438	0.016067155067159278	-0.49666056166056116	-0.4924542124542097	-0.7974652014652048	-1.6341135531135493	-0.4902148962148938	-0.06270940170940209
754	-0.906616605616604	-0.06940293040293033	-0.5821306471306517	-0.34593406593406995	-1.029455433455435	-1.5852735042735095	-0.40474481074481305	-0.1603894993895021
755	-1.1141868131868145	0.16258730158729995	-0.3501404151404107	-0.45582417582417945	-0.6997851037851044	-1.5120134310134294	-0.2948547008547031	-0.013869352869352092
756	-1.0042967032967038	-0.16708302808303122	-0.5332905982906012	-0.21162393162392945	-0.9684053724053743	-1.5242234432234394	-0.4780048840048834	-0.36795970695970226
757	-1.163026862026865	-0.06940293040293033	-0.5577106227106211	-0.6145543345543296	-0.7974652014652048	-1.3166532356532397	-0.2948547008547031	-0.050499389499392144
758	-0.8821965811965841	0.04048717948717917	-0.37456043956044127	-0.4191941391941394	-0.8096752136752143	-1.6341135531135493	-0.6001050061050033	-0.1603894993895021
759	-0.9920866910866936	-0.16708302808303122	-0.5577106227106211	-0.37035409035408984	-0.6631550671550648	-1.34107326007326	-0.20938461538461306	-0.19701953601953237
760	-1.0531367521367543	0.07711721611721922	-0.3867704517704508	-0.5535042735042697	-0.8707252747252747	-1.4387533577533596	-0.5268449328449334	-0.09933943833944214
761	-0.8821965811965841	-0.17929304029304072	-0.6676007326007315	-0.3581440781440799	-0.9073553113553148	-1.4265433455433496	-0.40474481074481305	-0.2824896214896224
762	-1.0775567765567735	0.16258730158729995	-0.30130036630036117	-0.6023443223443192	-0.6997851037851044	-1.4875934065934096	-0.34369474969475355	0.0593907203907178
763	-0.8699865689865746	-0.14266300366300066	-0.47224053724054127	-0.28488400488399934	-0.8829352869352847	-1.34107326007326	-0.5390549450549429	-0.31911965811965226
764	-1.2240769230769248	-0.06940293040293033	-0.5210805860805917	-0.5412942612942602	-0.7730451770451747	-1.2678131868131892	-0.4291648351648334	-0.050499389499392144
765	-0.8821965811965841	0.04048717948717917	-0.37456043956044127	-0.4069841269841299	-0.8585152625152648	-1.4265433455433496	-0.5512649572649533	-0.23364957264957242
766	-1.0653467643467638	-0.10603296703297038	-0.48445054945055166	-0.3947741147741102	-0.6143150183150148	-1.1945531135531096	-0.34369474969475355	-0.19701953601953237
767	-1.0409267399267448	0.10153724053723912	-0.2768803418803413	-0.4314041514041498	-0.7852551892551851	-1.3288632478632496	-0.5756849816849829	-0.22143956043956203
768	-0.9188266178266143	-0.24034310134309977	-0.6431807081807107	-0.3825641025640998	-0.8218852258852247	-0.9991929181929193	-0.4291648351648334	-0.23364957264957242
769	-0.9676666666666648	0.1137472527472495	-0.24025030525030208	-0.5290842490842498	-0.6753650793650743	-1.3777032967032992	-0.46579487179487344	-0.11154945054945253
770	-0.8821965811965841	-0.13045299145299027	-0.460030525030522	-0.1627838827838799	-0.7974652014652048	-1.2189731379731397	-0.31927472527472345	-0.3313296703296724
771	-1.1141868131868145	-0.05719291819292083	-0.4356105006105012	-0.5046642246642299	-0.528844932844935	-1.1823431013430992	-0.4780048840048834	-0.07491941391941248
772	-0.8821965811965841	-0.05719291819292083	-0.3135103785103813	-0.30930402930402945	-0.9195653235653247	-1.3166532356532397	-0.5268449328449334	-0.2580695970696021
773	-1.0531367521367543	-0.15487301587301106	-0.4234004884004917	-0.30930402930402945	-0.45558485958486417	-1.1701330891330888	-0.3314847374847436	-0.12375946275946204
774	-0.9920866910866936	-0.10603296703297038	-0.2524603174603214	-0.3581440781440799	-0.6509450549450553	-1.3288632478632496	-0.5512649572649533	-0.429009768009772
775	-1.0165067155067142	-0.24034310134309977	-0.5699206349206315	-0.3947741147741102	-0.5410549450549444	-1.0114029304029297	-0.46579487179487344	-0.14817948717948193
776	-0.9310366300366345	0.05269719169718956	-0.24025030525030208	-0.3825641025640998	-0.45558485958486417	-1.3777032967032992	-0.6733650793650829	-0.17259951159951203
777	-0.8944065934065936	-0.25255311355311105	-0.47224053724054127	-0.21162393162392945	-0.5654749694749746	-1.0724529914529892	-0.34369474969475355	-0.24585958485958193
778	-1.1386068376068352	-0.08161294261293983	-0.4356105006105012	-0.4191941391941394	-0.3334847374847345	-1.1823431013430992	-0.6123150183150234	-0.12375946275946204
779	-0.906616605616604	-0.21592307692308077	-0.3867704517704508	-0.26046398046398034	-0.6143150183150148	-1.1823431013430992	-0.5268449328449334	-0.24585958485958193
780	-1.0653467643467638	-0.03277289377289028	-0.41119047619047155	-0.4802442002441998	-0.29685470085470467	-1.1212930402930392	-0.514634920634923	-0.013869352869352092
781	-0.7845164835164841	-0.16708302808303122	-0.3379304029304012	-0.10173382173381951	-0.46779487179487456	-1.1945531135531096	-0.6367350427350433	-0.429009768009772
782	-1.1752368742368744	-0.2891831501831511	-0.6187606837606819	-0.3581440781440799	-0.29685470085470467	-0.9381428571428594	-0.3925347985348031	-0.19701953601953237
783	-0.8211465201465241	-0.09382295482295999	-0.3379304029304012	-0.3581440781440799	-0.3090647130647146	-1.2311831501831492	-0.7954652014652033	-0.20922954822954187
784	-0.8821965811965841	-0.25255311355311105	-0.5210805860805917	-0.21162393162392945	-0.21138461538461417	-1.0236129426129392	-0.38032478632478295	-0.3557496947496923
785	-0.9676666666666648	-0.17929304029304072	-0.3501404151404107	-0.3825641025640998	-0.321274725274725	-1.1335030525030492	-0.6367350427350433	-0.19701953601953237
786	-0.7967264957264945	-0.44791330891331016	-0.6553907203907211	-0.23604395604396	-0.3945347985347949	-1.1212930402930392	-0.5756849816849829	-0.3557496947496923
787	-0.9676666666666648	-0.020562881562880775	-0.4234004884004917	-0.4802442002441998	-0.22359462759462456	-1.2922332112332091	-0.5024249084249135	-0.08712942612942198
788	-0.650206349206344	-0.32581318681319027	-0.4478205128205116	-0.07731379731379961	-0.3823247863247845	-1.1579230769230793	-0.5512649572649533	-0.39237973137973237
789	-1.0897667887667848	-0.2891831501831511	-0.5821306471306517	-0.3825641025640998	-0.28464468864468495	-1.0236129426129392	-0.5268449328449334	-0.11154945054945253
790	-0.7967264957264945	-0.17929304029304072	-0.3989804639804603	-0.28488400488399934	-0.48000488400488406	-1.2311831501831492	-0.6977851037851033	-0.19701953601953237
791	-0.8699865689865746	-0.3746532356532407	-0.6309706959706914	-0.24825396825396995	-0.08928449328449473	-1.0358229548229496	-0.4535848595848635	-0.24585958485958193
792	-0.9676666666666648	-0.09382295482295999	-0.36235042735043177	-0.34593406593406995	-0.23580463980464517	-1.3532832722832695	-0.6245250305250329	-0.3313296703296724
793	-0.8333565323565345	-0.48454334554334044	-0.8385409035409018	-0.1505738705738695	-0.24801465201465467	-0.9015128205128189	-0.5390549450549429	-0.2702796092796125
794	-1.0287167277167237	-0.14266300366300066	-0.5699206349206315	-0.44361416361415973	-0.11370451770451462	-1.2800231990231996	-0.6245250305250329	-0.14817948717948193
795	-0.8211465201465241	-0.35023321123321016	-0.679810744810741	-0.1261538461538496	-0.18696459096459428	-1.0236129426129392	-0.416954822954823	-0.45342979242979187
796	-1.0897667887667848	-0.32581318681319027	-0.716440781440781	-0.3337240537240498	0.045025641025645324	-1.1212930402930392	-0.5512649572649533	-0.22143956043956203
797	-0.845566544566544	-0.24034310134309977	-0.6187606837606819	-0.26046398046398034	-0.29685470085470467	-1.1579230769230793	-0.6367350427350433	-0.3557496947496923
798	-0.943246642246644	-0.22813308913309027	-0.7897008547008523	-0.27267399267398984	-0.0038144078144042304	-1.0480329670329693	-0.40474481074481305	-0.29469963369963237
799	-0.943246642246644	-0.20371306471305972	-0.5821306471306517	-0.1749938949938996	-0.15033455433455511	-1.1701330891330888	-0.6001050061050033	-0.5144798534798523
800	-1.0653467643467638	-0.43570329670330066	-0.9240109890109914	-0.19941391941391995	-0.13812454212454472	-0.9015128205128189	-0.3314847374847436	-0.3313296703296724
801	-0.9310366300366345	-0.17929304029304072	-0.679810744810741	-0.3581440781440799	-0.0038144078144042304	-1.2067631257631293	-0.7344151404151433	-0.2702796092796125
802	-0.8089365079365048	-0.43570329670330066	-0.8141208791208819	-0.07731379731379961	-0.07707448107448434	-0.9747728937728897	-0.34369474969475355	-0.4778498168498122
803	-1.0409267399267448	-0.36244322344322055	-0.8141208791208819	-0.28488400488399934	0.06944566544566522	-0.9869829059829094	-0.563474969474973	-0.23364957264957242
804	-0.7723064713064746	-0.35023321123321016	-0.8385409035409018	-0.22383394383393984	-0.12591452991453522	-1.0724529914529892	-0.5756849816849829	-0.5388998778998721
805	-0.9310366300366345	-0.2647631257631303	-0.7530708180708211	-0.22383394383393984	0.14270573870573555	-1.1212930402930392	-0.4535848595848635	-0.07491941391941248
806	-0.8211465201465241	-0.2647631257631303	-0.6309706959706914	-0.028473748473749616	-0.05265445665445512	-1.1212930402930392	-0.6123150183150234	-0.4778498168498122
807	-1.0042967032967038	-0.3990732600732606	-0.8995909645909609	-0.13836385836386	-0.01602442002441462	-0.9869829059829094	-0.36811477411477345	-0.3069096459096423
808	-0.8577765567765544	-0.2647631257631303	-0.7042307692307715	-0.24825396825396995	0.008395604395605272	-1.1701330891330888	-0.7222051282051232	-0.31911965811965226
809	-0.7478864468864431	-0.3746532356532407	-0.8263308913308914	0.008156288156290437	0.08165567765567561	-1.0480329670329693	-0.40474481074481305	-0.4778498168498122
810	-0.9188266178266143	-0.15487301587301106	-0.7530708180708211	-0.21162393162392945	0.057235653235655715	-1.0846630036629996	-0.6123150183150234	-0.2702796092796125
811	-0.7356764346764336	-0.57001343101343	-0.972851037851041	0.08141636141636033	-0.11370451770451462	-0.8648827838827793	-0.5024249084249135	-0.5877399267399217
812	-1.0042967032967038	-0.11824297924298077	-0.7408608058608018	-0.28488400488399934	0.10607570207570527	-1.1823431013430992	-0.46579487179487344	-0.20922954822954187
813	-0.6013663003663042	-0.25255311355311105	-0.6309706959706914	-0.004053724053719954	-0.04044444444444473	-1.0358229548229496	-0.38032478632478295	-0.5511098901098923
814	-0.9310366300366345	-0.22813308913309027	-0.8141208791208819	-0.10173382173381951	0.16712576312576566	-0.9991929181929193	-0.4413748473748531	-0.36795970695970226
815	-0.7356764346764336	-0.008352869352870385	-0.6676007326007315	-0.13836385836386	-0.16254456654456462	-1.1579230769230793	-0.6123150183150234	-0.36795970695970226
816	-0.7478864468864431	-0.06940293040293033	-0.9850610500610514	0.008156288156290437	0.17933577533577516	-0.9625628815628793	-0.3559047619047635	-0.4412197802197819
817	-0.8089365079365048	0.1992173382173391	-0.5699206349206315	-0.1627838827838799	0.06944566544566522	-1.1579230769230793	-0.6001050061050033	-0.34353968253968237
818	-0.7112564102564146	-0.05719291819292083	-0.9484310134310122	0.21572649572650038	-0.02823443223443478	-0.8526727716727693	-0.4535848595848635	-0.4778498168498122
819	-0.9554566544566544	0.3335274725274694	-0.7286507936507906	-0.24825396825396995	0.1304957264957256	-1.1701330891330888	-0.6977851037851033	-0.20922954822954187
820	-0.5403162393162443	0.24805738705738956	-0.7897008547008523	0.056996336996340435	-0.04044444444444473	-0.9747728937728897	-0.2582246642246635	-0.4045897435897423
821	-0.9188266178266143	0.37015750915751044	-0.8385409035409018	-0.004053724053719954	0.21596581196581477	-0.9259328449328499	-0.4413748473748531	-0.24585958485958193
822	-0.7234664224664241	0.5044676434676398	-0.7408608058608018	-0.05289377289376951	-0.07707448107448434	-1.0114029304029297	-0.4291648351648334	-0.29469963369963237
823	-0.7112564102564146	0.4067875457875496	-0.8873809523809514	0.03257631257631033	0.16712576312576566	-0.9503528693528698	-0.3559047619047635	-0.07491941391941248
824	-0.845566544566544	0.6509877899877898	-0.6065506715506715	-0.06510378510378922	0.045025641025645324	-0.9747728937728897	-0.46579487179487344	-0.36795970695970226
825	-0.7723064713064746	0.4556275946275894	-0.9240109890109914	0.16688644688645038	0.03281562881562561	-0.7061526251526193	-0.2582246642246635	-0.29469963369963237
826	-0.8577765567765544	0.7730879120879097	-0.7774908424908419	-0.18720390720390956	0.09386568986568511	-0.9869829059829094	-0.5756849816849829	-0.20922954822954187
827	-0.6868363858363841	0.7120378510378493	-0.8629609279609315	0.10583638583638999	-0.02823443223443478	-0.8404627594627598	-0.22159462759462345	-0.3557496947496923
828	-0.8821965811965841	0.7852979242979197	-0.9606410256410208	-0.004053724053719954	0.08165567765567561	-0.8526727716727693	-0.36811477411477345	-0.19701953601953237
829	-0.7112564102564146	0.6265677655677695	-0.8629609279609315	0.008156288156290437	-0.22359462759462456	-0.8160427350427399	-0.31927472527472345	-0.4412197802197819
830	-0.7967264957264945	0.8707680097680102	-0.9972710622710618	-0.06510378510378922	0.11828571428571522	-0.9747728937728897	-0.22159462759462345	-0.07491941391941248
831	-0.5403162393162443	0.9562380952380993	-0.7530708180708211	0.06920634920634994	-0.05265445665445512	-0.8893028083028094	-0.23380463980464317	-0.41679975579975226
832	-0.7967264957264945	0.7975079365079394	-1.0216910866910913	0.15467643467642977	0.008395604395605272	-0.7549926739926796	-0.17275457875458322	-0.23364957264957242
833	-0.8089365079365048	1.0783382173382197	-0.8995909645909609	-0.06510378510378922	-0.19917460317460467	-0.9137228327228293	-0.40474481074481305	-0.2702796092796125
834	-0.6379963369963345	0.9684481074481097	-0.936221001221	0.17909645909646077	0.008395604395605272	-0.7427826617826598	-0.12391452991453322	-0.31911965811965226
835	-0.8577765567765544	1.0783382173382197	-0.7530708180708211	0.056996336996340435	-0.02823443223443478	-0.9869829059829094	-0.34369474969475355	-0.19701953601953237
836	-0.6990463980463936	0.8463479853479894	-1.0705311355311409	0.15467643467642977	-0.22359462759462456	-0.5962625152625196	-0.23380463980464317	-0.31911965811965226
837	-0.8821965811965841	1.13938827838828	-1.009481074481072	-0.06510378510378922	-0.0038144078144042304	-0.8648827838827793	-0.2948547008547031	-0.050499389499392144
838	-0.5525262515262547	1.114968253968249	-0.8751709401709419	0.19130647130647027	-0.06486446886447483	-0.7305726495726494	-0.12391452991453322	-0.3069096459096423
839	-0.7967264957264945	1.0050781440781493	-1.1804212454212406	0.16688644688645038	0.06944566544566522	-0.7183626373626395	-0.1605445665445635	-0.23364957264957242
840	-0.7478864468864431	1.200438339438339	-1.009481074481072	0.08141636141636033	-0.22359462759462456	-0.8282527472527494	-0.23380463980464317	-0.20922954822954187
841	-0.6257863247863241	0.8951880341880301	-1.2292612942612902	0.2645665445665397	-0.04044444444444473	-0.7183626373626395	-0.03844444444444317	-0.2702796092796125
842	-0.7234664224664241	1.34695848595849	-0.9240109890109914	-0.04068376068375956	-0.01602442002441462	-0.8526727716727693	-0.23380463980464317	-0.23364957264957242
843	-0.5158962148962137	1.0050781440781493	-1.2048412698412712	0.3988766788766802	-0.22359462759462456	-0.5962625152625196	0.08365567765567716	-0.2824896214896224
844	-0.8699865689865746	1.200438339438339	-1.1437912087912112	0.03257631257631033	-0.04044444444444473	-0.8893028083028094	-0.3925347985348031	-0.08712942612942198
845	-0.5281062271062241	1.1515982905982896	-1.0461111111111112	0.22793650793651032	-0.370114774114775	-0.6695225885225891	0.010395604395606828	-0.3557496947496923
846	-0.7478864468864431	1.0783382173382197	-1.2170512820512815	0.24014652014651983	0.045025641025645324	-0.767202686202689	-0.22159462759462345	-0.14817948717948193
847	-0.6746263736263737	1.1271782661782697	-1.0461111111111112	0.17909645909646077	-0.321274725274725	-0.791622710622709	-0.1605445665445635	-0.39237973137973237
848	-0.6379963369963345	0.9562380952380993	-1.290311355311351	0.2523565323565302	-0.08928449328449473	-0.7794126984126994	-0.03844444444444317	0.0105506715506678
849	-0.7478864468864431	1.2736984126984099	-0.9240109890109914	0.13025641025640988	-0.08928449328449473	-0.8038327228327193	-0.19717460317460356	-0.2702796092796125
850	-0.650206349206344	0.9073980463980498	-1.2170512820512815	0.43550671550672027	-0.23580463980464517	-0.5962625152625196	0.03481562881562672	-0.18480952380952198
851	-0.7967264957264945	1.13938827838828	-1.0949511599511608	0.06920634920634994	-0.07707448107448434	-0.8404627594627598	-0.28264468864469317	-0.09933943833944214
852	-0.589156288156285	1.0417081807081796	-1.0705311355311409	0.3011965811965802	-0.22359462759462456	-0.6451025641025594	0.08365567765567716	-0.19701953601953237
853	-0.7723064713064746	0.9806581196581192	-1.168211233211232	0.2767765567765603	0.06944566544566522	-0.7183626373626395	-0.13612454212454317	-0.07491941391941248
854	-0.6868363858363841	0.9684481074481097	-1.1926312576312617	0.19130647130647027	-0.26022466422466506	-0.47416239316238995	-0.026234432234433225	-0.2824896214896224
855	-0.6990463980463936	0.9073980463980498	-1.2048412698412712	0.19130647130647027	-0.06486446886447483	-0.8282527472527494	-0.06286446886447372	0.03497069597069791
856	-0.6257863247863241	1.1271782661782697	-1.0461111111111112	0.2645665445665397	-0.11370451770451462	-0.6451025641025594	-0.014024420024423279	-0.2702796092796125
857	-0.6868363858363841	0.8707680097680102	-1.2170512820512815	0.3866666666666707	-0.17475457875457456	-0.6084725274725291	-0.026234432234433225	-0.14817948717948193
858	-0.8821965811965841	0.9806581196581192	-1.107161172161172	0.16688644688645038	-0.24801465201465467	-0.7305726495726494	-0.23380463980464317	-0.07491941391941248
859	-0.6379963369963345	0.8463479853479894	-1.2170512820512815	0.3866666666666707	-0.18696459096459428	-0.5718424908424895	0.022605616605616774	-0.18480952380952198
860	-0.7967264957264945	1.1027582417582396	-0.9484310134310122	0.2889865689865707	-0.08928449328449473	-0.791622710622709	-0.19717460317460356	-0.038289377289371984
861	-0.7478864468864431	0.7608778998778993	-1.1560012210012216	0.5209768009768005	-0.321274725274725	-0.3886923076923092	-0.03844444444444317	-0.2702796092796125
862	-0.9676666666666648	0.8463479853479894	-1.1560012210012216	0.19130647130647027	-0.13812454212454472	-0.7305726495726494	-0.3314847374847436	0.0471807081807083
863	-0.6013663003663042	0.9562380952380993	-0.9850610500610514	0.3256166056166001	-0.27243467643467456	-0.5230024420024391	0.04702564102563711	-0.24585958485958193
864	-0.8333565323565345	0.7120378510378493	-1.1437912087912112	0.4110866910866906	-0.0038144078144042304	-0.5107924297924296	-0.17275457875458322	-0.06270940170940209
865	-0.7845164835164841	0.9196080586080597	-0.9972710622710618	0.19130647130647027	-0.44337484737484445	-0.6573125763125791	-0.18496459096459317	-0.12375946275946204
866	-0.6624163614163642	0.6631978021977998	-1.290311355311351	0.3988766788766802	-0.27243467643467456	-0.4253223443223493	-0.12391452991453322	0.10823076923076824
867	-0.845566544566544	1.0294981684981692	-0.8385409035409018	0.16688644688645038	-0.21138461538461417	-0.6695225885225891	-0.2948547008547031	-0.11154945054945253
868	-0.5525262515262547	0.5777277167277195	-1.1437912087912112	0.44771672771673066	-0.41895482295482456	-0.3032222222222196	-0.11170451770452328	-0.11154945054945253
869	-0.906616605616604	0.7608778998778993	-1.0949511599511608	0.16688644688645038	-0.23580463980464517	-0.5962625152625196	-0.46579487179487344	0.10823076923076824
870	-0.5647362637362642	0.7364578754578794	-0.972851037851041	0.3256166056166001	-0.5044249084249048	-0.46195238095237956	-0.19717460317460356	-0.12375946275946204
871	-0.7234664224664241	0.6876178266178294	-1.168211233211232	0.3256166056166001	-0.18696459096459428	-0.43753235653235967	-0.38032478632478295	0.10823076923076824
872	-0.6746263736263737	0.7608778998778993	-0.8507509157509211	0.20351648351648066	-0.48000488400488406	-0.5230024420024391	-0.4291648351648334	-0.08712942612942198
873	-0.6135763125763137	0.5777277167277195	-1.3147313797313815	0.3866666666666707	-0.3334847374847345	-0.48637240537240967	-0.36811477411477345	0.24254090354090785
874	-0.589156288156285	0.8829780219780197	-0.911800976800981	0.13025641025640988	-0.3579047619047646	-0.5107924297924296	-0.4291648351648334	0.02276068376068796
875	-0.49147619047619384	0.6387777777777799	-1.0949511599511608	0.43550671550672027	-0.4311648351648345	-0.3032222222222196	-0.38032478632478295	0.0838107448107479
876	-0.7478864468864431	0.7364578754578794	-1.131581196581191	0.19130647130647027	-0.4067448107448146	-0.5352124542124495	-0.6123150183150234	0.1570708180708178
877	-0.4182161172161146	0.6631978021977998	-0.9850610500610514	0.3744566544566603	-0.5410549450549444	-0.33985225885225967	-0.40474481074481305	0.07160073260072819
878	-0.6135763125763137	0.6143577533577493	-1.0949511599511608	0.3744566544566603	-0.26022466422466506	-0.49858241758241917	-0.6611550671550632	0.2303308913308877
879	-0.5647362637362642	0.5655177045177091	-0.972851037851041	0.2889865689865707	-0.6387350427350449	-0.13228205128204928	-0.6001050061050033	-0.06270940170940209
880	-0.5647362637362642	0.5899377289377294	-1.2048412698412712	0.3744566544566603	-0.3945347985347949	-0.3764822954822993	-0.6367350427350433	0.2791709401709377
881	-0.4426361416361443	0.7242478632478593	-0.9240109890109914	0.3011965811965802	-0.48000488400488406	-0.3276422466422497	-0.5756849816849829	0.03497069597069791
882	-0.39379609279609384	0.5044676434676398	-1.0949511599511608	0.5576068376068406	-0.48000488400488406	-0.19333211233210923	-0.6367350427350433	0.2059108669108678
883	-0.6135763125763137	0.6509877899877898	-1.0339010989011017	0.36224664224664016	-0.5898949938949949	-0.3886923076923092	-0.8687252747252732	0.1448608058608074
884	-0.38158608058608434	0.46783760683760955	-1.0339010989011017	0.6064468864468897	-0.6021050061050044	-0.20554212454211962	-0.6611550671550632	0.10823076923076824
885	-0.5403162393162443	0.7730879120879097	-0.8995909645909609	0.42329670329670055	-0.4311648351648345	-0.49858241758241917	-0.8443052503052533	0.10823076923076824
886	-0.2472759462759434	0.5044676434676398	-0.9484310134310122	0.7163369963370005	-0.6875750915750944	-0.03460195360194973	-0.6001050061050033	0.10823076923076824
887	-0.6746263736263737	0.49225763125762945	-1.0827411477411513	0.5576068376068406	-0.528844932844935	-0.33985225885225967	-1.0030354090354132	0.31580097680097774
888	-0.3693760683760633	0.6021477411477394	-0.8019108669108609	0.5576068376068406	-0.7608351648351648	-0.10786202686202939	-0.7344151404151433	0.0838107448107479
889	-0.4548461538461547	0.4800476190476195	-0.9972710622710618	0.74075702075702	-0.45558485958486417	-0.12007203907203934	-0.8565152625152637	0.2303308913308877
890	-0.5158962148962137	0.5899377289377294	-0.7530708180708211	0.59423687423687	-0.7486251526251548	-0.18112210012209973	-1.0030354090354132	0.0838107448107479
891	-0.30832600732600424	0.35794749694750005	-1.1437912087912112	0.7529670329670299	-0.6509450549450553	-0.10786202686202939	-0.8687252747252732	0.32801098901098813
892	-0.4304261294261339	0.7242478632478593	-0.8385409035409018	0.5331868131868105	-0.5898949938949949	-0.2543821733821692	-1.0152454212454232	0.12044078144077774
893	-0.16180586080586445	0.4800476190476195	-0.936221001221	0.9849572649572602	-0.7852551892551851	0.0020280830280805517	-0.6855750915750929	0.0838107448107479
894	-0.5647362637362642	0.5777277167277195	-1.0339010989011017	0.6797069597069605	-0.6265250305250349	-0.21775213675213934	-1.173975579975583	0.2791709401709377
895	-0.25948595848596356	0.6143577533577493	-0.8019108669108609	0.7895970695970704	-0.9317753357753351	-0.07123199023198978	-0.8565152625152637	0.09602075702075785
896	-0.3693760683760633	0.46783760683760955	-0.972851037851041	0.93611721611722	-0.5532649572649548	-0.05902197802197939	-1.0152454212454232	0.31580097680097774
897	-0.3693760683760633	0.6998278388278389	-0.7774908424908419	0.8628571428571403	-0.9195653235653247	0.14854822954823055	-1.0274554334554336	0.0593907203907178
898	-0.3205360195360146	0.4189975579975591	-1.0949511599511608	1.1314774114774102	-0.7852551892551851	-0.08344200244199929	-0.9175653235653227	0.43790109890109763
899	-0.4548461538461547	0.6876178266178294	-0.8385409035409018	0.8506471306471304	-0.7974652014652048	-0.08344200244199929	-1.1129255189255232	0.1448608058608074
900	-0.25948595848596356	0.46783760683760955	-0.9850610500610514	1.3024175824175805	-0.9317753357753351	0.06307814407814094	-0.8687252747252732	0.21812087912087774
901	-0.5158962148962137	0.5533076923076894	-0.9606410256410208	1.04600732600733	-0.8096752136752143	-0.14449206349205967	-1.2106056166056134	0.2791709401709377
902	-0.25948595848596356	0.5288876678876695	-0.911800976800981	1.1436874236874206	-1.029455433455435	0.0874981684981706	-0.9786153846153831	0.12044078144077774
903	-0.3571660561660538	0.6265677655677695	-0.9972710622710618	1.2047374847374903	-0.8096752136752143	-0.09565201465201945	-1.1129255189255232	0.38906105006104763
904	-0.38158608058608434	0.5288876678876695	-0.7774908424908419	1.2902075702075706	-1.0782954822954847	0.31948840048840044	-1.088505494505493	0.0838107448107479
905	-0.4670561660561642	0.46783760683760955	-1.107161172161172	1.35125763125763	-0.9317753357753351	-0.03460195360194973	-1.198395604395603	0.4256910866910877
906	-0.4182161172161146	0.6265677655677695	-0.7774908424908419	1.1314774114774102	-1.0172454212454247	0.14854822954823055	-1.088505494505493	0.1326507936507979
907	-0.29611599511599385	0.4312075702075695	-0.936221001221	1.4855677655677604	-0.8463052503052544	0.17296825396825088	-1.039665445665443	0.2791709401709377
908	-0.5158962148962137	0.5533076923076894	-0.8751709401709419	1.2535775335775305	-1.1027155067155046	0.0874981684981706	-1.198395604395603	0.34022100122099763
909	-0.3449560439560443	0.4800476190476195	-0.972851037851041	1.3878876678876702	-1.127135531135535	0.23401831501831083	-1.0762954822954836	0.36464102564102774
910	-0.4548461538461547	0.6876178266178294	-0.8141208791208819	1.4367277167277201	-0.9928253968253942	0.0020280830280805517	-1.198395604395603	0.34022100122099763
911	-0.38158608058608434	0.5166776556776596	-0.7530708180708211	1.4977777777777805	-1.2370256410256446	0.36832844932845044	-1.039665445665443	0.21812087912087774
912	-0.6013663003663042	0.44341758241757945	-0.972851037851041	1.60766788766789	-1.114925518925515	0.099708180708181	-1.4181758241758229	0.4745311355311377
913	-0.4182161172161146	0.5777277167277195	-0.7530708180708211	1.40009768009768	-1.2858656898656942	0.3316984126984104	-1.0762954822954836	0.2547509157509178
914	-0.4182161172161146	0.4312075702075695	-0.8263308913308914	1.6565079365079405	-1.0050354090354046	0.2828583638583604	-1.198395604395603	0.3524310134310178
915	-0.5525262515262547	0.5899377289377294	-0.692020757020762	1.5588278388278405	-1.2980757020757046	0.3072783882783905	-1.283865689865693	0.3035909645909678
916	-0.40600610500610335	0.23584737484737917	-0.9972710622710618	1.7297680097680104	-1.175975579975575	0.24622832722833055	-1.1129255189255232	0.4867411477411481
917	-0.6624163614163642	0.6021477411477394	-0.679810744810741	1.46114774114774	-1.1393455433455446	0.3072783882783905	-1.3815457875457828	0.31580097680097774
918	-0.2350659340659339	0.38236752136751995	-0.7897008547008523	1.7419780219780203	-1.2980757020757046	0.4171684981685009	-1.0030354090354132	0.29138095238095785
919	-0.6379963369963345	0.44341758241757945	-0.8507509157509211	1.6809279609279604	-1.1027155067155046	0.20959829059829094	-1.393755799755803	0.41348107448107774
920	-0.4304261294261339	0.49225763125762945	-0.679810744810741	1.60766788766789	-1.432385836385834	0.4293785103785104	-1.1129255189255232	0.3035909645909678
921	-0.4548461538461547	0.39457753357753034	-0.936221001221	1.7663980463980504	-1.0782954822954847	0.1851782661782706	-1.1861855921855926	0.547791208791208
922	-0.5525262515262547	0.4800476190476195	-0.49666056166056116	1.6565079365079405	-1.3347057387057348	0.5881086691086703	-1.2106056166056134	0.12044078144077774
923	-0.4670561660561642	0.223637362637359	-0.8873809523809514	2.0228083028083	-1.212605616605614	0.2828583638583604	-1.1617655677655727	0.5355811965811976
924	-0.7112564102564146	0.5899377289377294	-0.6309706959706914	1.5344078144078206	-1.2003956043956046	0.36832844932845044	-1.137345543345543	0.2791709401709377
925	-0.3327460317460348	0.3335274725274694	-0.692020757020762	1.8396581196581203	-1.2614456654456654	0.5148485958486009	-1.0518754578754534	0.34022100122099763
926	-0.7234664224664241	0.4312075702075695	-0.7530708180708211	1.8152380952380907	-1.2370256410256446	0.34390842490843054	-1.2960757020757034	0.4012710622710576
927	-0.5281062271062241	0.4189975579975591	-0.6553907203907211	1.7297680097680104	-1.407965811965815	0.5026385836385807	-1.0640854700854732	0.3035909645909678
928	-0.5525262515262547	0.44341758241757945	-0.716440781440781	1.9129181929181907	-1.090505494505495	0.2828583638583604	-1.198395604395603	0.596631257631258
929	-0.6746263736263737	0.4312075702075695	-0.5332905982906012	1.7541880341880303	-1.3224957264957244	0.6491587301587307	-1.0518754578754534	0.2791709401709377
930	-0.6257863247863241	0.26026739926739906	-0.7652808302808315	2.0350183150183203	-1.224815628815635	0.3316984126984104	-1.3693357753357733	0.6210512820512877
931	-0.7112564102564146	0.4800476190476195	-0.5210805860805917	1.6931379731379703	-1.2858656898656942	0.44158852258852077	-1.0762954822954836	0.4745311355311377
932	-0.5158962148962137	0.321317460317459	-0.692020757020762	1.9373382173382203	-1.1027155067155046	0.49042857142857077	-1.149555555555553	0.5844212454212481
933	-0.7234664224664241	0.4067875457875496	-0.5577106227106211	1.9007081807081803	-1.273655677655675	0.3316984126984104	-1.2960757020757034	0.6454713064713076
934	-0.6135763125763137	0.15037728937728956	-0.716440781440781	1.8274481074481104	-1.3347057387057348	0.5392686202686208	-1.0762954822954836	0.718731379731377
935	-0.6624163614163642	0.5166776556776596	-0.6065506715506715	1.7908180708180708	-1.1393455433455446	0.3316984126984104	-1.2594456654456634	0.7919914529914536
936	-0.4426361416361443	0.38236752136751995	-0.49666056166056116	1.8396581196581203	-1.3713357753357749	0.6003186813186807	-1.0030354090354132	0.6210512820512877
937	-0.8089365079365048	0.321317460317459	-0.7042307692307715	1.9861782661782703	-1.2003956043956046	0.39274847374847033	-1.405965811965813	0.877461538461537
938	-0.6746263736263737	0.4800476190476195	-0.5577106227106211	1.7663980463980504	-1.4568058608058645	0.5026385836385807	-1.137345543345543	0.7431514041514049
939	-0.589156288156285	0.28468742368741984	-0.6309706959706914	1.9129181929181907	-1.0782954822954847	0.5270586080586104	-1.2350256410256435	0.8286214896214883
940	-0.7723064713064746	0.5655177045177091	-0.36235042735043177	1.8640781440781402	-1.249235653235655	0.6369487179487208	-1.308285714285713	0.6454713064713076
941	-0.6013663003663042	0.15037728937728956	-0.7774908424908419	1.9129181929181907	-1.273655677655675	0.4171684981685009	-1.2106056166056134	1.036191697191697
942	-0.845566544566544	0.46783760683760955	-0.5455006105006107	1.7419780219780203	-1.1393455433455446	0.4293785103785104	-1.3204957264957233	0.9018815628815613
943	-0.4670561660561642	0.35794749694750005	-0.5455006105006107	1.9129181929181907	-1.273655677655675	0.5636886446886407	-1.088505494505493	0.9018815628815613
944	-0.8089365079365048	0.223637362637359	-0.716440781440781	1.9739682539682502	-1.0172454212454247	0.3805384615384604	-1.4303858363858333	1.0117716727716726
945	-0.6624163614163642	0.39457753357753034	-0.5210805860805917	1.7663980463980504	-1.4568058608058645	0.49042857142857077	-1.149555555555553	0.95072161172161
946	-0.650206349206344	0.16258730158729995	-0.7897008547008523	1.9373382173382203	-1.0416654456654446	0.3561184371184405	-1.2960757020757034	1.1705018315018325
947	-0.8333565323565345	0.46783760683760955	-0.460030525030522	1.6442979242979203	-1.2370256410256446	0.6369487179487208	-1.3327057387057435	0.8286214896214883
948	-0.6379963369963345	0.1137472527472495	-0.7530708180708211	2.0228083028083	-1.2614456654456654	0.31948840048840044	-1.4303858363858333	1.2071318681318672
949	-0.943246642246644	0.39457753357753034	-0.5699206349206315	1.6931379731379703	-1.1393455433455446	0.4171684981685009	-1.308285714285713	0.9751416361416378
950	-0.5525262515262547	0.3335274725274694	-0.6187606837606819	1.8884981684981699	-1.249235653235655	0.4782185592185608	-1.2594456654456634	1.0606117216117212
951	-0.906616605616604	0.2968974358974391	-0.6309706959706914	1.9373382173382203	-1.1393455433455446	0.39274847374847033	-1.393755799755803	1.10945177045177
952	-0.7112564102564146	0.38236752136751995	-0.5943406593406612	1.8030280830280803	-1.3835457875457844	0.5148485958486009	-1.2594456654456634	1.10945177045177
953	-0.7845164835164841	0.321317460317459	-0.7530708180708211	1.9861782661782703	-1.0660854700854743	0.20959829059829094	-1.405965811965813	1.1582918192918186
954	-0.7600964590964544	0.49225763125762945	-0.41119047619047155	1.7663980463980504	-1.273655677655675	0.6613687423687407	-1.222815628815633	0.8896715506715509
955	-0.8333565323565345	0.16258730158729995	-0.679810744810741	2.13269841269841	-1.1637655677655645	0.34390842490843054	-1.5891159951159932	1.1827118437118438
956	-0.845566544566544	0.4312075702075695	-0.5455006105006107	1.7419780219780203	-1.1881855921855942	0.46600854700855043	-1.2594456654456634	0.9263015873015865
957	-0.7234664224664241	0.28468742368741984	-0.5332905982906012	1.9373382173382203	-1.151555555555555	0.5026385836385807	-1.3327057387057435	1.04840170940171
958	-0.8944065934065936	0.39457753357753034	-0.5577106227106211	1.8762881562881604	-1.1027155067155046	0.46600854700855043	-1.4792258852258833	0.9629316239316248
959	-0.7478864468864431	0.1870073260073296	-0.7042307692307715	1.8030280830280803	-1.310285714285715	0.49042857142857077	-1.283865689865693	1.10945177045177
960	-0.8944065934065936	0.39457753357753034	-0.6065506715506715	1.9129181929181907	-1.0416654456654446	0.34390842490843054	-1.4792258852258833	1.04840170940171
961	-0.6257863247863241	0.44341758241757945	-0.4234004884004917	1.7663980463980504	-1.1881855921855942	0.6613687423687407	-1.173975579975583	0.95072161172161
962	-0.8211465201465241	0.27247741147740945	-0.6309706959706914	2.0472283272283303	-0.9928253968253942	0.39274847374847033	-1.4914358974358937	1.10945177045177
963	-0.845566544566544	0.4067875457875496	-0.36235042735043177	1.8152380952380907	-1.3591257631257645	0.5270586080586104	-1.247235653235653	0.9629316239316248
964	-0.6624163614163642	0.26026739926739906	-0.6065506715506715	2.01059829059829	-1.0782954822954847	0.4782185592185608	-1.4181758241758229	1.0972417582417595
965	-0.906616605616604	0.5655177045177091	-0.21583028083028133	1.9739682539682502	-1.151555555555555	0.6247387057387108	-1.393755799755803	0.7065213675213675
966	-0.7356764346764336	0.10153724053723912	-0.47224053724054127	2.16932844932845	-1.273655677655675	0.5148485958486009	-1.3327057387057435	1.04840170940171
967	-1.0409267399267448	0.35794749694750005	-0.37456043956044127	1.9739682539682502	-1.114925518925515	0.3805384615384604	-1.3815457875457828	0.9385115995115996
968	-0.589156288156285	0.34573748473748966	-0.2646703296703309	1.9495482295482303	-1.273655677655675	0.6003186813186807	-1.198395604395603	0.9018815628815613
969	-0.8699865689865746	0.3091074481074495	-0.37456043956044127	2.15711843711844	-0.9073553113553148	0.44158852258852077	-1.4670158730158733	1.0117716727716726
970	-0.8211465201465241	0.44341758241757945	-0.20362026862027183	1.8762881562881604	-1.3224957264957244	0.5026385836385807	-1.271655677655683	0.8286214896214883
971	-0.7234664224664241	0.2114273504273495	-0.48445054945055166	2.0350183150183203	-1.0416654456654446	0.27064835164835044	-1.3449157509157534	1.0972417582417595
972	-0.8821965811965841	0.5044676434676398	-0.020470085470080446	1.8762881562881604	-1.2003956043956046	0.6857887667887708	-1.1861855921855926	0.7065213675213675
973	-0.6379963369963345	0.15037728937728956	-0.30130036630036117	2.16932844932845	-1.1637655677655645	0.44158852258852077	-1.4548058608058634	1.04840170940171
974	-0.943246642246644	0.4189975579975591	-0.21583028083028133	1.92512820512821	-1.0660854700854743	0.5392686202686208	-1.2106056166056134	0.804201465201464
975	-0.6257863247863241	0.34573748473748966	-0.142570207570211	1.9861782661782703	-1.175975579975575	0.6003186813186807	-1.2106056166056134	0.8652515262515266
976	-0.8089365079365048	0.321317460317459	-0.2280402930402908	2.10827838827839	-1.0172454212454247	0.5026385836385807	-1.3693357753357733	0.9263015873015865
977	-0.7723064713064746	0.3091074481074495	-0.032680097680101494	1.9007081807081803	-1.249235653235655	0.734628815628811	-1.1617655677655727	0.8164114774114779
978	-0.7600964590964544	0.3091074481074495	-0.36235042735043177	2.1204884004884	-1.0050354090354046	0.3805384615384604	-1.308285714285713	0.9385115995115996
979	-0.650206349206344	0.5044676434676398	0.052789987789989	1.8274481074481104	-1.1027155067155046	0.771258852258851	-1.039665445665443	0.6943113553113571
980	-0.7600964590964544	0.23584737484737917	-0.20362026862027183	2.20595848595849	-1.090505494505495	0.5270586080586104	-1.4181758241758229	0.95072161172161
981	-0.9310366300366345	0.4312075702075695	-0.10594017094017183	1.9495482295482303	-1.2003956043956046	0.6369487179487208	-1.173975579975583	0.7797814407814405
982	-0.6624163614163642	0.321317460317459	-0.032680097680101494	2.0228083028083	-1.053875457875455	0.6735787545787506	-1.2350256410256435	0.7919914529914536
983	-0.943246642246644	0.39457753357753034	0.01615995115994806	2.1204884004884	-1.0172454212454247	0.6979987789987807	-1.283865689865693	0.6210512820512877
984	-0.845566544566544	0.1992173382173391	-0.09373015873016144	1.9739682539682502	-1.212605616605614	0.6613687423687407	-1.173975579975583	0.9018815628815613
985	-0.906616605616604	0.44341758241757945	-0.19141025641026144	2.0350183150183203	-1.0660854700854743	0.5026385836385807	-1.4303858363858333	0.718731379731377
986	-0.7723064713064746	0.44341758241757945	0.0772100122100089	1.8884981684981699	-1.1881855921855942	0.7468388278388307	-1.0640854700854732	0.6821013431013476
987	-0.906616605616604	0.2968974358974391	-0.21583028083028133	2.18153846153846	-1.0660854700854743	0.5758986568986608	-1.4425958485958534	0.8164114774114779
988	-1.0409267399267448	0.46783760683760955	-0.09373015873016144	1.9739682539682502	-1.2980757020757046	0.6613687423687407	-1.222815628815633	0.657681318681318
989	-0.8944065934065936	0.223637362637359	-0.1669902319902309	2.10827838827839	-1.0782954822954847	0.5636886446886407	-1.2594456654456634	0.877461538461537
990	-1.0531367521367543	0.5899377289377294	-0.008260073260070944	2.0716483516483506	-1.053875457875455	0.8200989010989006	-1.3449157509157534	0.4745311355311377
991	-0.8821965811965841	0.223637362637359	-0.1669902319902309	2.1937484737484705	-1.1881855921855942	0.5881086691086703	-1.3327057387057435	0.8286214896214883
992	-1.2729169719169744	0.39457753357753034	-0.17920024420024128	2.10827838827839	-0.9561953601953639	0.6369487179487208	-1.308285714285713	0.6332612942612976
993	-0.8699865689865746	0.44341758241757945	-0.08152014652015105	1.9495482295482303	-1.212605616605614	0.7834688644688605	-1.125135531135533	0.547791208791208
994	-0.9920866910866936	0.3091074481074495	-0.2524603174603214	2.2181684981685	-0.8829352869352847	0.6247387057387108	-1.405965811965813	0.7309413919413874
995	-1.0165067155067142	0.4556275946275894	0.0649999999999985	1.9495482295482303	-1.224815628815635	0.8689389499389506	-1.173975579975583	0.5233711843711881
996	-0.943246642246644	0.23584737484737917	-0.4234004884004917	2.10827838827839	-0.9806153846153838	0.4782185592185608	-1.308285714285713	0.7431514041514049
997	-1.1508168498168438	0.5410976800976799	-0.020470085470080446	1.8396581196581203	-1.0172454212454247	0.8933589743589705	-1.2594456654456634	0.38906105006104763
998	-0.943246642246644	0.24805738705738956	-0.28909035409035166	2.2181684981685	-1.1027155067155046	0.6613687423687407	-1.393755799755803	0.6454713064713076
999	-1.2973369963369952	0.4312075702075695	-0.19141025641026144	2.01059829059829	-0.9684053724053743	0.6979987789987807	-1.247235653235653	0.43790109890109763
1000	-0.9554566544566544	0.4312075702075695	-0.13036019536019172	2.01059829059829	-1.1027155067155046	0.8200989010989006	-1.2106056166056134	0.43790109890109763
1001	-1.1141868131868145	0.2968974358974391	-0.32572039072039083	2.16932844932845	-0.7974652014652048	0.6735787545787506	-1.3571257631257638	0.5233711843711881
1002	-1.0775567765567735	0.4067875457875496	-0.11815018315018133	2.0228083028083	-1.114925518925515	0.8445189255189303	-1.2106056166056134	0.5355811965811976
1003	-1.0531367521367543	0.23584737484737917	-0.4234004884004917	2.2670085470085506	-0.9073553113553148	0.6735787545787506	-1.4792258852258833	0.547791208791208
1004	-1.1141868131868145	0.4800476190476195	-0.09373015873016144	1.8518681318681307	-0.9684053724053743	0.9299890109890105	-1.0152454212454232	0.31580097680097774
1005	-0.9798766788766743	0.2114273504273495	-0.3379304029304012	2.2303785103785105	-0.9684053724053743	0.7590488400488407	-1.3693357753357733	0.5722112332112279
1006	-1.260706959706964	0.4067875457875496	-0.2280402930402908	1.9983882783882803	-0.9928253968253942	0.8933589743589705	-1.1861855921855926	0.3524310134310178
1007	-1.0042967032967038	0.3335274725274694	-0.2280402930402908	2.0350183150183203	-0.9806153846153838	0.8078888888888902	-1.149555555555553	0.4989511599511576
1008	-1.1752368742368744	0.5288876678876695	-0.15478021978022138	2.10827838827839	-0.8463052503052544	0.9299890109890105	-1.271655677655683	0.1570708180708178
1009	-1.1508168498168438	0.26026739926739906	-0.15478021978022138	2.0472283272283303	-1.0416654456654446	0.8445189255189303	-1.125135531135533	0.4012710622710576
1010	-1.2362869352869343	0.2968974358974391	-0.3867704517704508	2.25479853479854	-0.8707252747252747	0.7590488400488407	-1.3204957264957233	0.3524310134310178
1011	-1.0287167277167237	0.49225763125762945	-0.13036019536019172	1.9983882783882803	-0.9806153846153838	0.9788290598290605	-0.9786153846153831	0.18149084249084746
1012	-1.0409267399267448	0.26026739926739906	-0.36235042735043177	2.25479853479854	-0.6997851037851044	0.7590488400488407	-1.3327057387057435	0.41348107448107774
1013	-1.2729169719169744	0.4067875457875496	-0.2524603174603214	2.14490842490842	-1.0050354090354046	0.8933589743589705	-1.1007155067155034	0.2303308913308877
1014	-1.101976800976804	0.23584737484737917	-0.5577106227106211	2.10827838827839	-0.8340952380952347	0.6247387057387108	-1.2350256410256435	0.596631257631258
1015	-1.2362869352869343	0.5166776556776596	-0.2524603174603214	2.20595848595849	-0.7730451770451747	1.0154590964591006	-1.198395604395603	0.10823076923076824
1016	-1.0775567765567735	0.2968974358974391	-0.30130036630036117	2.14490842490842	-0.9073553113553148	0.7956788766788807	-1.2350256410256435	0.36464102564102774
1017	-1.3339670329670343	0.321317460317459	-0.47224053724054127	2.37689865689866	-0.6997851037851044	0.8200989010989006	-1.1617655677655727	0.21812087912087774
1018	-1.0531367521367543	0.38236752136751995	-0.30130036630036117	2.10827838827839	-0.9317753357753351	0.8811489621489605	-1.039665445665443	0.19370085470085785
1019	-1.0531367521367543	0.27247741147740945	-0.460030525030522	2.2914285714285705	-0.6387350427350449	0.7956788766788807	-1.2350256410256435	0.31580097680097774
1020	-1.2118669108669144	0.38236752136751995	-0.19141025641026144	2.1937484737484705	-0.9317753357753351	1.0154590964591006	-1.039665445665443	0.12044078144077774
1021	-1.0409267399267448	0.125957264957259	-0.6065506715506715	2.25479853479854	-0.7364151404151449	0.6247387057387108	-1.125135531135533	0.3524310134310178
1022	-1.285126984126983	0.49225763125762945	-0.2646703296703309	2.13269841269841	-0.7486251526251548	1.0642991452991404	-0.8198852258852232	0.03497069597069791
1023	-0.9554566544566544	0.26026739926739906	-0.3867704517704508	2.2914285714285705	-0.7852551892551851	0.7834688644688605	-1.2350256410256435	0.36464102564102774
1024	-1.2729169719169744	0.3335274725274694	-0.5210805860805917	2.3280586080586105	-0.8096752136752143	0.8200989010989006	-1.1007155067155034	0.19370085470085785
1025	-1.0409267399267448	0.38236752136751995	-0.36235042735043177	2.13269841269841	-0.8707252747252747	0.9421990231990205	-1.0152454212454232	0.1692808302808282
1026	-1.0531367521367543	0.35794749694750005	-0.5088705738705716	2.3402686202686205	-0.6143150183150148	0.9299890109890105	-1.0640854700854732	0.0105506715506678
1027	-1.1508168498168438	0.24805738705738956	-0.2646703296703309	2.1937484737484705	-0.9073553113553148	0.8811489621489605	-0.9053553113553132	0.1692808302808282
1028	-0.9920866910866936	0.1992173382173391	-0.6309706959706914	2.5112087912087917	-0.6631550671550648	0.7834688644688605	-1.149555555555553	0.21812087912087774
1029	-1.1386068376068352	0.4312075702075695	-0.30130036630036117	2.0472283272283303	-0.7364151404151449	0.9788290598290605	-0.8565152625152637	0.03497069597069791
1030	-0.845566544566544	0.23584737484737917	-0.5210805860805917	2.3036385836385804	-0.7364151404151449	0.7590488400488407	-1.125135531135533	0.26696092796092774
1031	-1.1874468864468848	0.38236752136751995	-0.48445054945055166	2.3036385836385804	-0.8096752136752143	0.9177789987790006	-0.9541953601953632	0.12044078144077774
1032	-0.9920866910866936	0.17479731379731922	-0.37456043956044127	2.20595848595849	-0.8096752136752143	0.7956788766788807	-0.9664053724053736	0.24254090354090785
1033	-1.0165067155067142	0.4800476190476195	-0.460030525030522	2.38910866910867	-0.6387350427350449	0.9666190476190506	-1.0762954822954836	-0.07491941391941248
1034	-1.0897667887667848	0.26026739926739906	-0.32572039072039083	2.16932844932845	-0.8585152625152648	0.8567289377289407	-0.9908253968253935	0.2059108669108678
1035	-1.1263968253968248	0.13816727716728006	-0.5821306471306517	2.523418803418803	-0.7119951159951143	0.7590488400488407	-1.137345543345543	0.1570708180708178
1036	-1.101976800976804	0.37015750915751044	-0.3867704517704508	2.14490842490842	-0.9317753357753351	0.9055689865689907	-0.8198852258852232	0.02276068376068796
1037	-0.9554566544566544	0.1137472527472495	-0.5210805860805917	2.41352869352869	-0.6021050061050044	0.8078888888888902	-1.137345543345543	0.19370085470085785
1038	-1.1508168498168438	0.24805738705738956	-0.3501404151404107	2.3158485958485904	-0.8951452991453048	1.0154590964591006	-0.9786153846153831	-0.06270940170940209
1039	-0.9920866910866936	-0.05719291819292083	-0.5821306471306517	2.2303785103785105	-0.8218852258852247	0.6003186813186807	-1.0030354090354132	0.32801098901098813
1040	-1.0287167277167237	0.35794749694750005	-0.4234004884004917	2.3402686202686205	-0.7486251526251548	1.0520891330891304	-1.0030354090354132	-0.0016593406593421456
1041	-0.7967264957264945	0.16258730158729995	-0.3989804639804603	2.16932844932845	-0.9073553113553148	0.7590488400488407	-1.088505494505493	0.2303308913308877
1042	-1.1263968253968248	0.08932722832722872	-0.5455006105006107	2.47457875457875	-0.7730451770451747	0.771258852258851	-1.0762954822954836	0.09602075702075785
1043	-0.9676666666666648	0.24805738705738956	-0.36235042735043177	2.14490842490842	-1.090505494505495	0.9544090354090407	-0.9053553113553132	0.0593907203907178
1044	-0.906616605616604	0.07711721611721922	-0.5210805860805917	2.37689865689866	-0.6509450549450553	0.7590488400488407	-1.125135531135533	0.1326507936507979
1045	-1.0042967032967038	0.26026739926739906	-0.21583028083028133	2.3402686202686205	-0.9806153846153838	0.8689389499389506	-0.9175653235653227	0.12044078144077774
1046	-0.8944065934065936	-0.09382295482295999	-0.6187606837606819	2.3158485958485904	-0.8463052503052544	0.6613687423687407	-1.2106056166056134	0.2547509157509178
1047	-1.0653467643467638	0.23584737484737917	-0.3867704517704508	2.27921855921856	-0.8463052503052544	0.9421990231990205	-0.8076752136752128	0.02276068376068796
1048	-0.7723064713064746	0.04048717948717917	-0.4234004884004917	2.3036385836385804	-1.0050354090354046	0.6979987789987807	-1.0640854700854732	0.2303308913308877
1049	-1.0653467643467638	0.08932722832722872	-0.5821306471306517	2.47457875457875	-0.7974652014652048	0.8567289377289407	-0.9664053724053736	0.1570708180708178
1050	-0.8699865689865746	0.1137472527472495	-0.3867704517704508	2.2670085470085506	-1.151555555555555	0.8078888888888902	-0.9419853479853537	0.18149084249084746
1051	-0.8821965811965841	0.06490720390719995	-0.6431807081807107	2.42573870573871	-0.7852551892551851	0.832308913308911	-1.039665445665443	-0.0016593406593421456
1052	-0.9676666666666648	0.1137472527472495	-0.32572039072039083	2.2181684981685	-1.0782954822954847	0.832308913308911	-0.8687252747252732	0.12044078144077774
1053	-0.8944065934065936	-0.10603296703297038	-0.6676007326007315	2.5600488400488404	-0.9684053724053743	0.6735787545787506	-1.088505494505493	0.18149084249084746
1054	-1.0531367521367543	0.1992173382173391	-0.37456043956044127	2.27921855921856	-0.9806153846153838	0.8811489621489605	-0.7954652014652033	0.02276068376068796
1055	-0.7600964590964544	-0.020562881562880775	-0.5088705738705716	2.3524786324786304	-0.9073553113553148	0.7102087912087911	-1.088505494505493	0.2791709401709377
1056	-1.0409267399267448	0.06490720390719995	-0.5821306471306517	2.38910866910867	-0.9928253968253942	0.8200989010989006	-0.9175653235653227	0.0593907203907178
1057	-0.8944065934065936	0.016067155067159278	-0.5821306471306517	2.2670085470085506	-1.114925518925515	0.5270586080586104	-0.9664053724053736	0.3768510378510377
1058	-0.8699865689865746	0.10153724053723912	-0.679810744810741	2.3402686202686205	-0.8585152625152648	0.9177789987790006	-1.0518754578754534	-0.050499389499392144
1059	-0.943246642246644	0.07711721611721922	-0.37456043956044127	2.1204884004884	-1.151555555555555	0.7468388278388307	-0.9419853479853537	0.21812087912087774
1060	-0.9920866910866936	-0.08161294261293983	-0.679810744810741	2.523418803418803	-0.9561953601953639	0.6857887667887708	-1.0030354090354132	0.1570708180708178
1061	-1.0409267399267448	0.10153724053723912	-0.47224053724054127	2.16932844932845	-1.1393455433455446	0.8567289377289407	-0.8443052503052533	0.02276068376068796
1062	-0.8211465201465241	-0.04498290598291044	-0.5210805860805917	2.3402686202686205	-0.8829352869352847	0.6857887667887708	-1.0274554334554336	0.12044078144077774
1063	-1.0165067155067142	0.125957264957259	-0.5210805860805917	2.3280586080586105	-1.114925518925515	0.9055689865689907	-0.8687252747252732	-0.050499389499392144
1064	-0.8821965811965841	-0.25255311355311105	-0.6309706959706914	2.20595848595849	-1.090505494505495	0.5270586080586104	-0.9053553113553132	0.2791709401709377
1065	-1.0165067155067142	0.08932722832722872	-0.5699206349206315	2.36468864468865	-0.9806153846153838	0.8811489621489605	-0.6977851037851033	-0.06270940170940209
1066	-0.7356764346764336	-0.10603296703297038	-0.4356105006105012	2.10827838827839	-1.090505494505495	0.6613687423687407	-1.0152454212454232	0.24254090354090785
1067	-0.8821965811965841	-0.14266300366300066	-0.5943406593406612	2.47457875457875	-0.8585152625152648	0.6613687423687407	-0.9053553113553132	0.09602075702075785
1068	-0.943246642246644	0.0038571428571391175	-0.4478205128205116	2.14490842490842	-1.2003956043956046	0.8078888888888902	-0.8687252747252732	0.1570708180708178
1069	-0.7356764346764336	-0.15487301587301106	-0.7042307692307715	2.2914285714285705	-0.8707252747252747	0.6247387057387108	-0.9908253968253935	0.0471807081807083
1070	-0.9676666666666648	0.125957264957259	-0.2524603174603214	2.2914285714285705	-1.1027155067155046	0.832308913308911	-0.8809352869352831	0.1326507936507979
1071	-0.7967264957264945	-0.2891831501831511	-0.5943406593406612	2.4379487179487196	-1.0782954822954847	0.5514786324786303	-1.1007155067155034	0.2059108669108678
1072	-1.0409267399267448	0.04048717948717917	-0.49666056166056116	2.2670085470085506	-0.9439853479853446	0.8200989010989006	-0.7588351648351637	0.03497069597069791
1073	-0.650206349206344	-0.11824297924298077	-0.3501404151404107	2.2181684981685	-1.0660854700854743	0.6369487179487208	-1.1007155067155034	0.2059108669108678
1074	-0.9310366300366345	-0.13045299145299027	-0.5577106227106211	2.36468864468865	-0.8463052503052544	0.6857887667887708	-0.8687252747252732	0.12044078144077774
1075	-0.845566544566544	0.0038571428571391175	-0.37456043956044127	2.16932844932845	-1.151555555555555	0.6247387057387108	-0.9053553113553132	0.18149084249084746
1076	-0.6868363858363841	-0.14266300366300066	-0.6309706959706914	2.2914285714285705	-0.8218852258852247	0.6857887667887708	-1.0030354090354132	-0.038289377289371984
1077	-0.8333565323565345	0.016067155067159278	-0.24025030525030208	2.15711843711844	-1.114925518925515	0.7102087912087911	-0.9297753357753331	0.2303308913308877
1078	-0.6013663003663042	-0.19150305250305022	-0.48445054945055166	2.37689865689866	-0.9684053724053743	0.5270586080586104	-1.137345543345543	0.2547509157509178
1079	-0.9920866910866936	0.028277167277169668	-0.3989804639804603	2.1204884004884	-1.0050354090354046	0.734628815628811	-0.7832551892551929	0.0838107448107479
1080	-0.6013663003663042	-0.14266300366300066	-0.3135103785103813	2.20595848595849	-0.8463052503052544	0.5881086691086703	-1.0640854700854732	0.19370085470085785
1081	-0.8699865689865746	-0.08161294261293983	-0.48445054945055166	2.2670085470085506	-0.9195653235653247	0.8078888888888902	-0.9053553113553132	0.0105506715506678
1082	-0.7723064713064746	-0.2769731379731407	-0.3135103785103813	2.05943833943834	-0.9684053724053743	0.3805384615384604	-0.9175653235653227	0.36464102564102774
1083	-0.7723064713064746	-0.04498290598291044	-0.5699206349206315	2.27921855921856	-0.7242051282051247	0.7224188034188006	-0.9664053724053736	-0.0016593406593421456
1084	-0.6990463980463936	-0.05719291819292083	-0.2646703296703309	1.9129181929181907	-0.8340952380952347	0.5758986568986608	-1.0518754578754534	0.1448608058608074
1085	-0.7234664224664241	-0.22813308913309027	-0.49666056166056116	2.3280586080586105	-0.7486251526251548	0.5026385836385807	-1.0152454212454232	0.1326507936507979
1086	-0.906616605616604	-0.04498290598291044	-0.3867704517704508	2.05943833943834	-0.9684053724053743	0.6735787545787506	-0.8565152625152637	0.07160073260072819
1087	-0.6013663003663042	-0.19150305250305022	-0.37456043956044127	2.13269841269841	-0.6143150183150148	0.5026385836385807	-1.1007155067155034	0.2059108669108678
1088	-0.8944065934065936	0.0038571428571391175	-0.3135103785103813	2.20595848595849	-0.7608351648351648	0.6979987789987807	-0.8809352869352831	0.09602075702075785
1089	-0.7967264957264945	-0.32581318681319027	-0.4356105006105012	2.0228083028083	-0.7242051282051247	0.34390842490843054	-1.137345543345543	0.32801098901098813
1090	-0.8577765567765544	-0.06940293040293033	-0.5088705738705716	2.18153846153846	-0.5898949938949949	0.6369487179487208	-0.7344151404151433	0.0471807081807083
1091	-0.7112564102564146	-0.10603296703297038	-0.28909035409035166	1.9373382173382203	-0.6631550671550648	0.44158852258852077	-1.0274554334554336	0.2303308913308877
1092	-0.8333565323565345	-0.22813308913309027	-0.4478205128205116	2.20595848595849	-0.41895482295482456	0.5148485958486009	-1.0152454212454232	0.1448608058608074
1093	-0.943246642246644	-0.05719291819292083	-0.32572039072039083	2.0350183150183203	-0.7364151404151449	0.5636886446886407	-0.8687252747252732	0.1448608058608074
1094	-0.7845164835164841	-0.24034310134309977	-0.36235042735043177	2.10827838827839	-0.4067448107448146	0.5270586080586104	-1.1129255189255232	0.09602075702075785
1095	-0.9554566544566544	0.04048717948717917	-0.19141025641026144	2.05943833943834	-0.5532649572649548	0.6125286935286907	-0.9541953601953632	0.19370085470085785
1096	-0.7478864468864431	-0.35023321123321016	-0.3379304029304012	2.0960683760683803	-0.5654749694749746	0.3316984126984104	-1.308285714285713	0.26696092796092774
1097	-1.1508168498168438	-0.020562881562880775	-0.41119047619047155	2.0716483516483506	-0.44337484737484445	0.6369487179487208	-0.8931452991453028	0.03497069597069791
1098	-0.7845164835164841	-0.16708302808303122	-0.2646703296703309	1.8640781440781402	-0.44337484737484445	0.4171684981685009	-1.222815628815633	0.29138095238095785
1099	-1.0165067155067142	-0.20371306471305972	-0.3989804639804603	2.14490842490842	-0.321274725274725	0.49042857142857077	-1.173975579975583	0.1326507936507979
1100	-0.9920866910866936	-0.05719291819292083	-0.13036019536019172	1.92512820512821	-0.5532649572649548	0.34390842490843054	-1.137345543345543	0.3768510378510377
1101	-0.9554566544566544	-0.14266300366300066	-0.5088705738705716	2.0472283272283303	-0.3090647130647146	0.5758986568986608	-1.308285714285713	0.03497069597069791
1102	-1.163026862026865	0.028277167277169668	-0.09373015873016144	1.8030280830280803	-0.528844932844935	0.5392686202686208	-1.137345543345543	0.18149084249084746
1103	-0.8944065934065936	-0.20371306471305972	-0.32572039072039083	2.0350183150183203	-0.44337484737484445	0.44158852258852077	-1.4303858363858333	0.19370085470085785
1104	-1.3095470085470038	0.0038571428571391175	-0.32572039072039083	1.9861782661782703	-0.3456947496947449	0.5392686202686208	-1.1007155067155034	0.0593907203907178
1105	-1.0165067155067142	-0.14266300366300066	-0.19141025641026144	1.8762881562881604	-0.27243467643467456	0.4171684981685009	-1.3327057387057435	0.2059108669108678
1106	-1.1752368742368744	0.016067155067159278	-0.3501404151404107	2.01059829059829	-0.26022466422466506	0.6491587301587307	-1.2106056166056134	-0.0016593406593421456
1107	-1.1874468864468848	-0.22813308913309027	-0.10594017094017183	1.9129181929181907	-0.49221489621489445	0.22180830280830088	-1.2594456654456634	0.31580097680097774
1108	-1.101976800976804	-0.05719291819292083	-0.41119047619047155	2.08385836385836	-0.23580463980464517	0.5881086691086703	-1.2350256410256435	-0.0016593406593421456
1109	-1.2484969474969438	0.028277167277169668	-0.08152014652015105	1.6931379731379703	-0.49221489621489445	0.4293785103785104	-1.405965811965813	0.2059108669108678
1110	-1.0897667887667848	-0.15487301587301106	-0.24025030525030208	2.0228083028083	-0.22359462759462456	0.36832844932845044	-1.5158559218559229	0.1326507936507979
1111	-1.3583870573870551	0.028277167277169668	-0.19141025641026144	1.9495482295482303	-0.5898949938949949	0.49042857142857077	-1.3204957264957233	0.07160073260072819
1112	-1.1263968253968248	-0.05719291819292083	-0.15478021978022138	1.7908180708180708	-0.29685470085470467	0.34390842490843054	-1.6013260073260134	0.1692808302808282
1113	-1.260706959706964	0.1870073260073296	-0.1669902319902309	2.01059829059829	-0.370114774114775	0.5392686202686208	-1.393755799755803	-0.050499389499392144
1114	-1.2729169719169744	-0.24034310134309977	-0.1669902319902309	1.7053479853479905	-0.45558485958486417	0.24622832722833055	-1.6013260073260134	0.34022100122099763
1115	-1.3583870573870551	0.06490720390719995	-0.3501404151404107	2.05943833943834	-0.24801465201465467	0.4782185592185608	-1.271655677655683	-0.013869352869352092
1116	-1.1752368742368744	0.028277167277169668	-0.09373015873016144	1.7419780219780203	-0.44337484737484445	0.29506837606838054	-1.6013260073260134	0.21812087912087774
1117	-1.1386068376068352	-0.10603296703297038	-0.20362026862027183	1.92512820512821	-0.17475457875457456	0.3561184371184405	-1.552485958485963	0.1570708180708178
1118	-1.321757020757024	0.10153724053723912	-0.1669902319902309	1.8762881562881604	-0.5532649572649548	0.3072783882783905	-1.552485958485963	0.12044078144077774
1119	-1.163026862026865	-0.15487301587301106	-0.3379304029304012	1.8030280830280803	-0.26022466422466506	0.36832844932845044	-1.6623760683760724	0.1448608058608074
1120	-1.260706959706964	0.17479731379731922	-0.11815018315018133	1.8640781440781402	-0.370114774114775	0.39274847374847033	-1.5036459096459134	0.0838107448107479
1121	-1.199656898656904	-0.09382295482295999	-0.20362026862027183	1.6931379731379703	-0.44337484737484445	0.19738827838828055	-1.7966862026862036	0.32801098901098813
1122	-1.4438571428571438	0.08932722832722872	-0.3379304029304012	1.9617582417582402	-0.3090647130647146	0.34390842490843054	-1.4670158730158733	0.02276068376068796
1123	-1.163026862026865	0.028277167277169668	-0.15478021978022138	1.63208791208791	-0.48000488400488406	0.20959829059829094	-1.711216117216113	0.2303308913308877
1124	-1.163026862026865	0.0038571428571391175	-0.3379304029304012	1.8640781440781402	-0.3456947496947449	0.4171684981685009	-1.6379560439560437	-0.0016593406593421456
1125	-1.321757020757024	-0.020562881562880775	-0.08152014652015105	1.7663980463980504	-0.5898949938949949	-0.010181929181929394	-1.5769059829059833	0.3768510378510377
1126	-1.1141868131868145	-0.10603296703297038	-0.4478205128205116	1.6931379731379703	-0.3579047619047646	0.3561184371184405	-1.7478461538461532	0.10823076923076824
1127	-1.3339670329670343	0.1870073260073296	-0.0571001221001205	1.66871794871795	-0.46779487179487456	0.27064835164835044	-1.711216117216113	0.18149084249084746
1128	-0.9310366300366345	-0.11824297924298077	-0.21583028083028133	1.6565079365079405	-0.41895482295482456	0.1607582417582405	-1.869946275946273	0.31580097680097774
1129	-1.3461770451770447	0.10153724053723912	-0.2768803418803413	1.7541880341880303	-0.5898949938949949	0.2828583638583604	-1.5769059829059833	0.1570708180708178
1130	-1.1141868131868145	0.06490720390719995	-0.1669902319902309	1.54661782661783	-0.3579047619047646	0.1607582417582405	-1.8211062271062235	0.2547509157509178
1131	-1.199656898656904	0.06490720390719995	-0.30130036630036117	1.7053479853479905	-0.41895482295482456	0.3561184371184405	-1.6135360195360233	-0.06270940170940209
1132	-1.2240769230769248	-0.04498290598291044	-0.06931013431013178	1.5832478632478604	-0.5776849816849845	-0.02239194139193934	-1.808896214896213	0.3768510378510377
1133	-1.1263968253968248	0.06490720390719995	-0.460030525030522	1.8396581196581203	-0.3823247863247845	0.3072783882783905	-1.5036459096459134	0.03497069597069791
1134	-1.2118669108669144	0.1992173382173391	-0.15478021978022138	1.44893772893773	-0.5166349206349246	0.14854822954823055	-1.808896214896213	0.19370085470085785
1135	-0.9676666666666648	-0.03277289377289028	-0.3867704517704508	1.50998778998779	-0.3579047619047646	0.1119181929181905	-1.7844761904761932	0.2059108669108678
1136	-1.2729169719169744	0.1870073260073296	-0.30130036630036117	1.6565079365079405	-0.6753650793650743	0.19738827838828055	-1.6501660561660532	0.1448608058608074
1137	-1.0287167277167237	-0.04498290598291044	-0.3379304029304012	1.4245177045177102	-0.3579047619047646	0.1363382173382206	-1.869946275946273	0.26696092796092774
1138	-1.1386068376068352	0.321317460317459	-0.2768803418803413	1.5344078144078206	-0.4067448107448146	0.20959829059829094	-1.6990061050061027	0.0471807081807083
1139	-1.1508168498168438	0.08932722832722872	-0.20362026862027183	1.36346764346764	-0.5532649572649548	-0.08344200244199929	-1.9798363858363834	0.3035909645909678
1140	-1.2362869352869343	0.16258730158729995	-0.4478205128205116	1.6442979242979203	-0.3456947496947449	0.23401831501831083	-1.5280659340659333	0.09602075702075785
1141	-1.1508168498168438	0.24805738705738956	-0.2646703296703309	1.2902075702075706	-0.6631550671550648	0.0020280830280805517	-1.8821562881562834	0.1692808302808282
1142	-1.0042967032967038	0.13816727716728006	-0.49666056166056116	1.47335775335775	-0.26022466422466506	0.0874981684981706	-1.7356361416361437	0.1692808302808282
1143	-1.1752368742368744	0.27247741147740945	-0.2646703296703309	1.44893772893773	-0.6753650793650743	-0.18112210012209973	-1.7234261294261333	0.3524310134310178
1144	-0.9676666666666648	-0.03277289377289028	-0.6309706959706914	1.3146275946275905	-0.46779487179487456	0.099708180708181	-1.7966862026862036	0.12044078144077774
1145	-1.1263968253968248	0.44341758241757945	-0.36235042735043177	1.4977777777777805	-0.5044249084249048	0.038658119658120604	-1.6745860805860828	0.1326507936507979
1146	-0.8577765567765544	0.13816727716728006	-0.4234004884004917	1.1803174603174607	-0.6753650793650743	-0.12007203907203934	-1.9187863247863226	0.29138095238095785
1147	-1.285126984126983	0.223637362637359	-0.460030525030522	1.5221978021978004	-0.5654749694749746	0.06307814407814094	-1.5891159951159932	0.03497069597069791
1148	-1.0897667887667848	0.27247741147740945	-0.32572039072039083	1.2657875457875503	-0.7486251526251548	-0.12007203907203934	-1.8333162393162437	0.24254090354090785
1149	-1.0409267399267448	0.16258730158729995	-0.4478205128205116	1.3390476190476202	-0.5654749694749746	0.14854822954823055	-1.6990061050061027	0.0471807081807083
1150	-1.163026862026865	0.2968974358974391	-0.21583028083028133	1.3390476190476202	-0.8829352869352847	-0.26659218559218933	-1.7478461538461532	0.38906105006104763
1151	-1.0042967032967038	0.06490720390719995	-0.6553907203907211	1.3024175824175805	-0.7119951159951143	0.0752881562881611	-1.5402759462759432	0.10823076923076824
1152	-1.2240769230769248	0.39457753357753034	-0.30130036630036117	1.3024175824175805	-0.8585152625152648	-0.05902197802197939	-1.808896214896213	0.2059108669108678
1153	-0.9310366300366345	0.125957264957259	-0.3867704517704508	1.2047374847374903	-0.9317753357753351	-0.12007203907203934	-1.7844761904761932	0.2791709401709377
1154	-1.260706959706964	0.24805738705738956	-0.4234004884004917	1.4367277167277201	-1.0050354090354046	0.026448107448110658	-1.6379560439560437	0.1448608058608074
1155	-1.0531367521367543	0.27247741147740945	-0.30130036630036117	1.1314774114774102	-0.9561953601953639	-0.1567020757020794	-1.7966862026862036	0.31580097680097774
1156	-1.0897667887667848	0.34573748473748966	-0.5332905982906012	1.2413675213675202	-0.9073553113553148	0.0874981684981706	-1.6867960927960923	-0.013869352869352092
1157	-1.1508168498168438	0.17479731379731922	-0.17920024420024128	1.1681074481074503	-1.151555555555555	-0.22996214896214928	-1.8211062271062235	0.32801098901098813
1158	-1.101976800976804	0.15037728937728956	-0.48445054945055166	1.3146275946275905	-0.9317753357753351	0.0020280830280805517	-1.5769059829059833	0.0593907203907178
1159	-1.1508168498168438	0.3335274725274694	-0.2646703296703309	1.1436874236874206	-1.151555555555555	-0.14449206349205967	-1.8455262515262532	0.2059108669108678
1160	-0.8699865689865746	0.10153724053723912	-0.3989804639804603	1.1314774114774102	-0.8951452991453048	-0.16891208791208934	-1.7234261294261333	0.26696092796092774
1161	-1.1263968253968248	0.24805738705738956	-0.4234004884004917	1.2535775335775305	-1.2858656898656942	-0.14449206349205967	-1.6990061050061027	0.1326507936507979
1162	-0.9554566544566544	0.08932722832722872	-0.4478205128205116	1.0582173382173403	-1.175975579975575	-0.09565201465201945	-1.7966862026862036	0.19370085470085785
1163	-0.9920866910866936	0.38236752136751995	-0.3989804639804603	1.2047374847374903	-1.1393455433455446	-0.04681196581196989	-1.6745860805860828	0.0471807081807083
1164	-1.0409267399267448	0.06490720390719995	-0.17920024420024128	0.9239072039072003	-1.3224957264957244	-0.3032222222222196	-1.9187863247863226	0.31580097680097774
1165	-1.1752368742368744	0.125957264957259	-0.4478205128205116	1.2902075702075706	-1.2003956043956046	-0.010181929181929394	-1.5402759462759432	0.0105506715506678
1166	-1.0653467643467638	0.24805738705738956	-0.1669902319902309	1.0582173382173403	-1.4201758241758244	-0.24217216117215967	-1.8577362637362635	0.18149084249084746
1167	-0.9554566544566544	0.10153724053723912	-0.37456043956044127	1.0704273504273503	-1.1637655677655645	-0.08344200244199929	-1.6501660561660532	-0.013869352869352092
1168	-1.163026862026865	0.321317460317459	-0.30130036630036117	1.1192673992674003	-1.4934358974358948	-0.33985225885225967	-1.6745860805860828	0.34022100122099763
1169	-0.9676666666666648	-0.05719291819292083	-0.5210805860805917	1.0093772893772899	-1.346915750915755	-0.18112210012209973	-1.6990061050061027	0.1326507936507979
1170	-1.2240769230769248	0.39457753357753034	-0.28909035409035166	1.2657875457875503	-1.3835457875457844	-0.18112210012209973	-1.711216117216113	0.0593907203907178
1171	-0.7600964590964544	0.125957264957259	-0.24025030525030208	0.8872771672771704	-1.4201758241758244	-0.2910122100122092	-1.7844761904761932	0.2303308913308877
1172	-1.0653467643467638	0.1870073260073296	-0.3501404151404107	1.2413675213675202	-1.4201758241758244	-0.13228205128204928	-1.5402759462759432	0.0471807081807083
1173	-0.9554566544566544	0.2114273504273495	-0.2280402930402908	1.0093772893772899	-1.5911159951159939	-0.2543821733821692	-1.7966862026862036	0.2059108669108678
1174	-0.8944065934065936	0.15037728937728956	-0.460030525030522	1.0826373626373602	-1.3224957264957244	0.038658119658120604	-1.5891159951159932	-0.038289377289371984
1175	-1.0775567765567735	0.28468742368741984	-0.06931013431013178	1.0826373626373602	-1.664376068376065	-0.3642722832722791	-1.8455262515262532	0.32801098901098813
1176	-0.8944065934065936	0.028277167277169668	-0.4356105006105012	1.1314774114774102	-1.4568058608058645	-0.12007203907203934	-1.5036459096459134	0.03497069597069791
1177	-1.199656898656904	0.2968974358974391	-0.2524603174603214	1.1803174603174607	-1.5422759462759443	-0.20554212454211962	-1.7234261294261333	0.09602075702075785
1178	-0.7845164835164841	0.10153724053723912	-0.2280402930402908	0.93611721611722	-1.5544859584859538	-0.18112210012209973	-1.711216117216113	0.1326507936507979
1179	-1.1508168498168438	0.23584737484737917	-0.3379304029304012	1.2169474969475003	-1.664376068376065	-0.12007203907203934	-1.5769059829059833	0.03497069597069791
1180	-0.9676666666666648	0.1992173382173391	-0.20362026862027183	0.9849572649572602	-1.5911159951159939	-0.2543821733821692	-1.711216117216113	0.2303308913308877
1181	-0.9188266178266143	0.28468742368741984	-0.460030525030522	1.0093772893772899	-1.4568058608058645	0.0020280830280805517	-1.6135360195360233	-0.050499389499392144
1182	-1.0287167277167237	0.23584737484737917	-0.0571001221001205	0.9849572649572602	-1.664376068376065	-0.2910122100122092	-1.869946275946273	0.26696092796092774
1183	-0.7967264957264945	0.15037728937728956	-0.3989804639804603	1.1192673992674003	-1.5178559218559253	-0.04681196581196989	-1.4670158730158733	0.02276068376068796
1184	-1.0287167277167237	0.35794749694750005	-0.15478021978022138	1.04600732600733	-1.7742661782661755	-0.21775213675213934	-1.7234261294261333	0.1448608058608074
1185	-0.6624163614163642	0.16258730158729995	-0.2280402930402908	0.8628571428571403	-1.3713357753357749	-0.16891208791208934	-1.6623760683760724	0.1326507936507979
1186	-0.8944065934065936	0.27247741147740945	-0.28909035409035166	1.0826373626373602	-1.7010061050061043	-0.2910122100122092	-1.6135360195360233	0.26696092796092774
1187	-0.7234664224664241	0.016067155067159278	-0.13036019536019172	0.8994871794871799	-1.5544859584859538	-0.14449206349205967	-1.6745860805860828	0.10823076923076824
1188	-0.6990463980463936	0.35794749694750005	-0.32572039072039083	1.1070573870573903	-1.5300659340659348	-0.08344200244199929	-1.5280659340659333	0.0593907203907178
1189	-0.5647362637362642	0.24805738705738956	-0.0571001221001205	0.72854700854701	-1.7010061050061043	-0.2543821733821692	-1.8211062271062235	0.2303308913308877
1190	-0.6990463980463936	0.15037728937728956	-0.28909035409035166	1.0704273504273503	-1.5300659340659348	-0.07123199023198978	-1.4303858363858333	-0.0016593406593421456
1191	-0.7967264957264945	0.3091074481074495	-0.142570207570211	0.9239072039072003	-1.7620561660561642	-0.1567020757020794	-1.6867960927960923	0.1570708180708178
1192	-0.5525262515262547	0.16258730158729995	-0.20362026862027183	0.8506471306471304	-1.432385836385834	-0.04681196581196989	-1.5280659340659333	-0.06270940170940209
1193	-0.7478864468864431	0.35794749694750005	-0.0571001221001205	1.0093772893772899	-1.7254261294261348	-0.2910122100122092	-1.5036459096459134	0.24254090354090785
1194	-0.6379963369963345	-0.04498290598291044	-0.2646703296703309	0.8262271062271105	-1.5666959706959749	-0.10786202686202939	-1.4303858363858333	0.0471807081807083
1195	-0.7478864468864431	0.34573748473748966	-0.3135103785103813	1.0582173382173403	-1.6033260073260052	-0.09565201465201945	-1.552485958485963	0.03497069597069791
1196	-0.47926617826617457	0.17479731379731922	-0.19141025641026144	0.6797069597069605	-1.6765860805860844	-0.22996214896214928	-1.6501660561660532	0.1692808302808282
1197	-0.6257863247863241	0.1137472527472495	-0.36235042735043177	0.9727472527472503	-1.5911159951159939	-0.07123199023198978	-1.3693357753357733	-0.013869352869352092
1198	-0.589156288156285	0.23584737484737917	-0.24025030525030208	0.8628571428571403	-1.7010061050061043	-0.3154322344322398	-1.6257460317460333	0.2791709401709377
1199	-0.4548461538461547	0.125957264957259	-0.4356105006105012	0.83843711843712	-1.4568058608058645	0.1119181929181905	-1.4914358974358937	-0.1603894993895021
1200	-0.5769462759462737	0.3091074481074495	-0.142570207570211	0.9727472527472503	-1.7498461538461547	-0.21775213675213934	-1.5769059829059833	0.2791709401709377
1201	-0.40600610500610335	0.04048717948717917	-0.4356105006105012	0.7529670329670299	-1.5300659340659348	0.05086813186813055	-1.393755799755803	0.03497069597069791
1202	-0.7234664224664241	0.3091074481074495	-0.37456043956044127	0.9727472527472503	-1.5911159951159939	-0.08344200244199929	-1.6257460317460333	0.12044078144077774
1203	-0.3205360195360146	0.07711721611721922	-0.3135103785103813	0.7163369963370005	-1.407965811965815	-0.14449206349205967	-1.552485958485963	0.18149084249084746
1204	-0.5525262515262547	0.13816727716728006	-0.4478205128205116	0.9727472527472503	-1.664376068376065	-0.08344200244199929	-1.4670158730158733	0.02276068376068796
1205	-0.4670561660561642	0.17479731379731922	-0.21583028083028133	0.8140170940170903	-1.5911159951159939	-0.1567020757020794	-1.552485958485963	0.1692808302808282
1206	-0.4426361416361443	0.1870073260073296	-0.6309706959706914	0.8628571428571403	-1.5056459096459052	0.06307814407814094	-1.3327057387057435	-0.12375946275946204
1207	-0.47926617826617457	0.24805738705738956	-0.2280402930402908	0.77738705738706	-1.6399560439560452	-0.21775213675213934	-1.711216117216113	0.1692808302808282
1208	-0.40600610500610335	0.016067155067159278	-0.5088705738705716	0.7895970695970704	-1.4934358974358948	0.026448107448110658	-1.283865689865693	-0.038289377289371984
1209	-0.650206349206344	0.24805738705738956	-0.460030525030522	0.9239072039072003	-1.7132161172161147	-0.13228205128204928	-1.5769059829059833	0.03497069597069791
1210	-0.3449560439560443	0.08932722832722872	-0.37456043956044127	0.6919169719169704	-1.3713357753357749	-0.02239194139193934	-1.4670158730158733	0.07160073260072819
1211	-0.6013663003663042	0.3091074481074495	-0.5088705738705716	0.8994871794871799	-1.664376068376065	-0.2543821733821692	-1.405965811965813	0.0838107448107479
1212	-0.47926617826617457	-0.05719291819292083	-0.41119047619047155	0.7529670329670299	-1.5422759462759443	-0.07123199023198978	-1.5280659340659333	0.0838107448107479
1213	-0.5281062271062241	0.28468742368741984	-0.6187606837606819	0.8140170940170903	-1.444595848595854	-0.09565201465201945	-1.3693357753357733	-0.07491941391941248
1214	-0.4304261294261339	0.1870073260073296	-0.3867704517704508	0.63086691086691	-1.5544859584859538	-0.20554212454211962	-1.5646959706959733	0.1326507936507979
1215	-0.4304261294261339	0.08932722832722872	-0.6187606837606819	0.72854700854701	-1.444595848595854	-0.010181929181929394	-1.3204957264957233	-0.026079365079362038
1216	-0.650206349206344	0.23584737484737917	-0.47224053724054127	0.8262271062271105	-1.6765860805860844	-0.14449206349205967	-1.4792258852258833	0.0471807081807083
1217	-0.3205360195360146	0.07711721611721922	-0.5943406593406612	0.6186568986569001	-1.310285714285715	0.12412820512821066	-1.3815457875457828	-0.19701953601953237
1218	-0.589156288156285	0.35794749694750005	-0.4234004884004917	0.7651770451770399	-1.6155360195360244	-0.2543821733821692	-1.4303858363858333	0.18149084249084746
1219	-0.4426361416361443	-0.10603296703297038	-0.5455006105006107	0.44771672771673066	-1.3957557997558045	0.038658119658120604	-1.198395604395603	0.03497069597069791
1220	-0.6624163614163642	0.1992173382173391	-0.679810744810741	0.8872771672771704	-1.407965811965815	0.014238095238100712	-1.405965811965813	-0.0016593406593421456
1221	-0.3693760683760633	0.10153724053723912	-0.4234004884004917	0.5698168498168501	-1.5300659340659348	-0.10786202686202939	-1.3815457875457828	0.12044078144077774
1222	-0.4670561660561642	0.07711721611721922	-0.6553907203907211	0.6674969474969501	-1.5178559218559253	-0.02239194139193934	-1.2106056166056134	-0.050499389499392144
1223	-0.5647362637362642	0.16258730158729995	-0.5455006105006107	0.7163369963370005	-1.5911159951159939	-0.16891208791208934	-1.405965811965813	0.2059108669108678
1224	-0.4426361416361443	-0.04498290598291044	-0.7652808302808315	0.59423687423687	-1.4201758241758244	0.06307814407814094	-1.283865689865693	-0.19701953601953237
1225	-0.5769462759462737	0.26026739926739906	-0.4234004884004917	0.7041269841269804	-1.6277460317460348	-0.24217216117215967	-1.552485958485963	0.1692808302808282
1226	-0.3693760683760633	-0.08161294261293983	-0.5943406593406612	0.43550671550672027	-1.432385836385834	-0.02239194139193934	-1.088505494505493	-0.038289377289371984
1227	-0.7112564102564146	0.1992173382173391	-0.6187606837606819	0.8506471306471304	-1.6765860805860844	-0.07123199023198978	-1.3571257631257638	-0.050499389499392144
1228	-0.3693760683760633	0.13816727716728006	-0.5210805860805917	0.4965567765567802	-1.3591257631257645	-0.07123199023198978	-1.308285714285713	0.09602075702075785
1229	-0.5647362637362642	0.07711721611721922	-0.6431807081807107	0.6919169719169704	-1.5544859584859538	-0.09565201465201945	-1.1617655677655727	-0.11154945054945253
1230	-0.5036862026862042	0.028277167277169668	-0.4234004884004917	0.6797069597069605	-1.6033260073260052	-0.04681196581196989	-1.3571257631257638	0.0838107448107479
1231	-0.4426361416361443	0.08932722832722872	-0.8507509157509211	0.5453968253968302	-1.4201758241758244	0.0874981684981706	-1.137345543345543	-0.19701953601953237
1232	-0.5525262515262547	0.17479731379731922	-0.460030525030522	0.6797069597069605	-1.5911159951159939	-0.12007203907203934	-1.4181758241758229	0.02276068376068796
1233	-0.3449560439560443	-0.020562881562880775	-0.692020757020762	0.4965567765567802	-1.4934358974358948	0.05086813186813055	-1.149555555555553	-0.09933943833944214
1234	-0.6624163614163642	0.16258730158729995	-0.7042307692307715	0.7651770451770399	-1.7132161172161147	-0.010181929181929394	-1.3693357753357733	-0.08712942612942198
1235	-0.3571660561660538	0.0038571428571391175	-0.5699206349206315	0.5331868131868105	-1.273655677655675	-0.010181929181929394	-1.247235653235653	-0.09933943833944214
1236	-0.5281062271062241	0.13816727716728006	-0.692020757020762	0.63086691086691	-1.6155360195360244	-0.20554212454211962	-1.271655677655683	-0.026079365079362038
1237	-0.49147619047619384	-0.08161294261293983	-0.5699206349206315	0.6552869352869304	-1.5178559218559253	-0.02239194139193934	-1.149555555555553	-0.026079365079362038
1238	-0.4426361416361443	0.06490720390719995	-0.7897008547008523	0.7895970695970704	-1.4201758241758244	0.0020280830280805517	-1.2106056166056134	-0.18480952380952198
1239	-0.4426361416361443	0.16258730158729995	-0.5821306471306517	0.5820268620268605	-1.6155360195360244	-0.14449206349205967	-1.3815457875457828	0.03497069597069791
1240	-0.39379609279609384	-0.020562881562880775	-0.7652808302808315	0.5331868131868105	-1.3835457875457844	0.05086813186813055	-1.1007155067155034	-0.12375946275946204
1241	-0.6013663003663042	0.1870073260073296	-0.679810744810741	0.7529670329670299	-1.7132161172161147	-0.14449206349205967	-1.3327057387057435	0.1448608058608074
1242	-0.38158608058608434	-0.10603296703297038	-0.7408608058608018	0.5453968253968302	-1.3835457875457844	0.22180830280830088	-1.222815628815633	-0.29469963369963237
1243	-0.47926617826617457	0.27247741147740945	-0.6309706959706914	0.6674969474969501	-1.5911159951159939	-0.12007203907203934	-1.2960757020757034	0.07160073260072819
1244	-0.3327460317460348	-0.020562881562880775	-0.5943406593406612	0.5331868131868105	-1.4812258852258844	0.0752881562881611	-1.1007155067155034	-0.0016593406593421456
1245	-0.650206349206344	0.07711721611721922	-0.8385409035409018	0.8140170940170903	-1.4690158730158749	0.0752881562881611	-1.2594456654456634	-0.11154945054945253
1246	-0.3449560439560443	0.1137472527472495	-0.5943406593406612	0.6552869352869304	-1.5300659340659348	-0.04681196581196989	-1.222815628815633	0.09602075702075785
1247	-0.4548461538461547	0.028277167277169668	-0.7652808302808315	0.63086691086691	-1.444595848595854	0.099708180708181	-1.1129255189255232	-0.038289377289371984
1248	-0.5281062271062241	0.07711721611721922	-0.5821306471306517	0.74075702075702	-1.6521660561660547	-0.03460195360194973	-1.271655677655683	0.21812087912087774
1249	-0.3327460317460348	-0.10603296703297038	-0.9240109890109914	0.6064468864468897	-1.3713357753357749	0.27064835164835044	-1.0274554334554336	-0.18480952380952198
1250	-0.5158962148962137	0.23584737484737917	-0.5577106227106211	0.83843711843712	-1.5422759462759443	-0.09565201465201945	-1.4303858363858333	0.07160073260072819
1251	-0.18622588522588435	-0.08161294261293983	-0.7408608058608018	0.42329670329670055	-1.5056459096459052	0.20959829059829094	-0.9786153846153831	-0.026079365079362038
1252	-0.6135763125763137	0.10153724053723912	-0.7652808302808315	0.77738705738706	-1.5789059829059844	0.06307814407814094	-1.2106056166056134	-0.038289377289371984
1253	-0.3449560439560443	0.06490720390719995	-0.6065506715506715	0.5698168498168501	-1.3835457875457844	0.12412820512821066	-1.1861855921855926	0.0105506715506678
1254	-0.4426361416361443	0.016067155067159278	-0.8263308913308914	0.63086691086691	-1.5178559218559253	0.026448107448110658	-1.0640854700854732	-0.013869352869352092
1255	-0.5281062271062241	0.07711721611721922	-0.5210805860805917	0.6919169719169704	-1.6277460317460348	0.1363382173382206	-1.198395604395603	0.09602075702075785
1256	-0.3571660561660538	-0.05719291819292083	-0.9240109890109914	0.5698168498168501	-1.3835457875457844	0.2584383394383405	-1.1129255189255232	-0.22143956043956203
1257	-0.5647362637362642	0.15037728937728956	-0.6553907203907211	0.72854700854701	-1.5911159951159939	0.038658119658120604	-1.271655677655683	0.0838107448107479
1258	-0.3327460317460348	-0.04498290598291044	-0.7408608058608018	0.5209768009768005	-1.3224957264957244	0.22180830280830088	-1.0274554334554336	-0.12375946275946204
1259	-0.6379963369963345	0.06490720390719995	-0.7897008547008523	0.7651770451770399	-1.6765860805860844	0.1607582417582405	-1.271655677655683	-0.11154945054945253
1260	-0.3693760683760633	0.028277167277169668	-0.7408608058608018	0.59423687423687	-1.3591257631257645	0.4293785103785104	-1.1129255189255232	-0.23364957264957242
1261	-0.5281062271062241	0.16258730158729995	-0.8629609279609315	0.7041269841269804	-1.5544859584859538	0.038658119658120604	-1.2350256410256435	-0.050499389499392144
1262	-0.4670561660561642	-0.06940293040293033	-0.6309706959706914	0.6674969474969501	-1.4812258852258844	0.17296825396825088	-1.1129255189255232	-0.07491941391941248
1263	-0.5769462759462737	-0.05719291819292083	-0.9484310134310122	0.77738705738706	-1.3957557997558045	0.22180830280830088	-1.2594456654456634	-0.23364957264957242
1264	-0.5525262515262547	0.13816727716728006	-0.6431807081807107	0.7163369963370005	-1.5178559218559253	0.0752881562881611	-1.3571257631257638	-0.026079365079362038
1265	-0.38158608058608434	-0.10603296703297038	-0.7897008547008523	0.5453968253968302	-1.2858656898656942	0.2584383394383405	-1.173975579975583	-0.14817948717948193
1266	-0.650206349206344	0.08932722832722872	-0.8263308913308914	0.83843711843712	-1.5789059829059844	0.0752881562881611	-1.3571257631257638	0.0105506715506678
1267	-0.4670561660561642	-0.17929304029304072	-0.8995909645909609	0.6064468864468897	-1.310285714285715	0.4171684981685009	-1.283865689865693	-0.31911965811965226
1268	-0.5525262515262547	0.1870073260073296	-0.7774908424908419	0.6919169719169704	-1.5422759462759443	0.099708180708181	-1.5891159951159932	-0.0016593406593421456
1269	-0.5281062271062241	-0.14266300366300066	-0.7286507936507906	0.5331868131868105	-1.444595848595854	0.22180830280830088	-1.173975579975583	-0.14817948717948193
1270	-0.7723064713064746	0.016067155067159278	-0.911800976800981	0.8872771672771704	-1.4201758241758244	0.1851782661782706	-1.405965811965813	-0.22143956043956203
1271	-0.5647362637362642	0.028277167277169668	-0.716440781440781	0.6919169719169704	-1.3835457875457844	0.12412820512821066	-1.4303858363858333	-0.026079365079362038
1272	-0.5525262515262547	-0.06940293040293033	-0.8507509157509211	0.6552869352869304	-1.3713357753357749	0.1851782661782706	-1.3449157509157534	-0.2580695970696021
1273	-0.7112564102564146	0.08932722832722872	-0.7408608058608018	0.8506471306471304	-1.5422759462759443	0.038658119658120604	-1.4548058608058634	0.02276068376068796
1274	-0.5647362637362642	-0.17929304029304072	-0.9972710622710618	0.6552869352869304	-1.2980757020757046	0.3072783882783905	-1.2960757020757034	-0.31911965811965226
1275	-0.8699865689865746	0.15037728937728956	-0.8141208791208819	0.8994871794871799	-1.3713357753357749	0.014238095238100712	-1.6257460317460333	-0.08712942612942198
1276	-0.4670561660561642	-0.11824297924298077	-0.7286507936507906	0.5453968253968302	-1.310285714285715	0.1851782661782706	-1.283865689865693	-0.20922954822954187
1277	-0.8821965811965841	-0.03277289377289028	-0.9606410256410208	0.8872771672771704	-1.4934358974358948	0.12412820512821066	-1.6013260073260134	-0.20922954822954187
1278	-0.7234664224664241	0.05269719169718956	-0.7652808302808315	0.7041269841269804	-1.1881855921855942	0.1607582417582405	-1.5036459096459134	-0.17259951159951203
1279	-0.7112564102564146	-0.020562881562880775	-1.0339010989011017	0.7163369963370005	-1.2614456654456654	0.06307814407814094	-1.4792258852258833	-0.1603894993895021
1280	-0.8944065934065936	0.10153724053723912	-0.6187606837606819	0.8140170940170903	-1.3224957264957244	0.1607582417582405	-1.4670158730158733	-0.06270940170940209
1281	-0.7478864468864431	-0.08161294261293983	-0.936221001221	0.74075702075702	-1.224815628815635	0.29506837606838054	-1.4548058608058634	-0.3801697191697224
1282	-0.9188266178266143	0.1992173382173391	-0.7530708180708211	1.0093772893772899	-1.346915750915755	0.05086813186813055	-1.6623760683760724	-0.12375946275946204
1283	-0.6624163614163642	-0.09382295482295999	-0.7530708180708211	0.6552869352869304	-1.127135531135535	0.27064835164835044	-1.4181758241758229	-0.2580695970696021
1284	-1.0287167277167237	0.05269719169718956	-0.8751709401709419	0.9971672771672804	-1.4568058608058645	-0.04681196581196989	-1.6379560439560437	-0.13596947496947243
1285	-0.8333565323565345	-0.08161294261293983	-0.7286507936507906	0.8262271062271105	-1.1637655677655645	0.3805384615384604	-1.5402759462759432	-0.36795970695970226
1286	-0.9310366300366345	0.17479731379731922	-0.972851037851041	0.8994871794871799	-1.2614456654456654	0.038658119658120604	-1.6379560439560437	-0.14817948717948193
1287	-1.0042967032967038	-0.020562881562880775	-0.6065506715506715	0.9605372405372403	-1.2003956043956046	0.17296825396825088	-1.4425958485958534	-0.24585958485958193
1288	-0.9310366300366345	-0.05719291819292083	-0.9240109890109914	0.9971672771672804	-1.127135531135535	0.24622832722833055	-1.5891159951159932	-0.3313296703296724
1289	-1.0409267399267448	0.17479731379731922	-0.7897008547008523	1.1558974358974408	-1.2370256410256446	0.026448107448110658	-1.6990061050061027	-0.17259951159951203
1290	-0.8699865689865746	-0.020562881562880775	-0.7897008547008523	0.9239072039072003	-1.0172454212454247	0.22180830280830088	-1.4792258852258833	-0.3557496947496923
1291	-1.0775567765567735	0.13816727716728006	-0.8507509157509211	1.1314774114774102	-1.310285714285715	-0.010181929181929394	-1.7234261294261333	-0.050499389499392144
1292	-0.9310366300366345	-0.17929304029304072	-0.8141208791208819	1.0093772893772899	-1.0050354090354046	0.34390842490843054	-1.4181758241758229	-0.4778498168498122
1293	-1.0165067155067142	0.2968974358974391	-0.8873809523809514	1.2169474969475003	-1.2003956043956046	0.0752881562881611	-1.8577362637362635	-0.24585958485958193
1294	-0.7600964590964544	-0.03277289377289028	-0.7042307692307715	0.8994871794871799	-1.1393455433455446	0.24622832722833055	-1.5769059829059833	-0.29469963369963237
1295	-1.0531367521367543	0.04048717948717917	-0.8263308913308914	1.2047374847374903	-1.1027155067155046	0.22180830280830088	-1.711216117216113	-0.3557496947496923
1296	-1.0287167277167237	0.07711721611721922	-0.7042307692307715	1.1803174603174607	-1.053875457875455	0.1607582417582405	-1.6990061050061027	-0.2824896214896224
1297	-0.845566544566544	-0.020562881562880775	-0.7286507936507906	1.04600732600733	-1.0050354090354046	0.24622832722833055	-1.6257460317460333	-0.46563980463980226
1298	-1.0653467643467638	0.1992173382173391	-0.5943406593406612	1.2657875457875503	-1.1881855921855942	0.20959829059829094	-1.711216117216113	-0.18480952380952198
1299	-0.9188266178266143	-0.09382295482295999	-0.8507509157509211	1.1436874236874206	-0.9317753357753351	0.4171684981685009	-1.5280659340659333	-0.5144798534798523
1300	-1.1141868131868145	0.24805738705738956	-0.7897008547008523	1.4245177045177102	-1.127135531135535	0.23401831501831083	-1.869946275946273	-0.23364957264957242
1301	-0.7967264957264945	-0.020562881562880775	-0.6431807081807107	1.0215873015873003	-0.8585152625152648	0.44158852258852077	-1.552485958485963	-0.3313296703296724
1302	-1.1263968253968248	0.07711721611721922	-0.8751709401709419	1.2779975579975602	-1.1881855921855942	0.3316984126984104	-1.7966862026862036	-0.36795970695970226
1303	-0.9554566544566544	0.07711721611721922	-0.692020757020762	1.2657875457875503	-0.9317753357753351	0.6369487179487208	-1.6990061050061027	-0.46563980463980226
1304	-0.9310366300366345	0.15037728937728956	-0.8507509157509211	1.1925274725274702	-0.9684053724053743	0.31948840048840044	-1.6623760683760724	-0.3801697191697224
1305	-1.101976800976804	0.05269719169718956	-0.5088705738705716	1.3024175824175805	-1.0050354090354046	0.44158852258852077	-1.6867960927960923	-0.2580695970696021
1306	-0.943246642246644	-0.08161294261293983	-0.8507509157509211	1.1192673992674003	-0.9073553113553148	0.5636886446886407	-1.6135360195360233	-0.4778498168498122
1307	-1.2362869352869343	0.15037728937728956	-0.7897008547008523	1.4367277167277201	-1.0172454212454247	0.36832844932845044	-1.869946275946273	-0.23364957264957242
1308	-0.8821965811965841	-0.03277289377289028	-0.716440781440781	1.0582173382173403	-0.6875750915750944	0.6003186813186807	-1.6135360195360233	-0.39237973137973237
1309	-1.1386068376068352	0.028277167277169668	-0.8629609279609315	1.35125763125763	-1.175975579975575	0.36832844932845044	-1.7966862026862036	-0.3069096459096423
1310	-1.0165067155067142	0.04048717948717917	-0.6187606837606819	1.2291575091575102	-0.9073553113553148	0.6735787545787506	-1.7600561660561636	-0.5022698412698423
1311	-1.0287167277167237	0.1870073260073296	-0.9484310134310122	1.1681074481074503	-0.9317753357753351	0.4293785103785104	-1.967626373626374	-0.34353968253968237
1312	-1.1263968253968248	0.125957264957259	-0.5455006105006107	1.2169474969475003	-1.0172454212454247	0.5636886446886407	-1.6257460317460333	-0.29469963369963237
1313	-1.0042967032967038	-0.05719291819292083	-0.8507509157509211	1.0826373626373602	-0.9195653235653247	0.5758986568986608	-1.6867960927960923	-0.4412197802197819
1314	-1.2240769230769248	0.13816727716728006	-0.6553907203907211	1.40009768009768	-0.9928253968253942	0.5026385836385807	-1.8211062271062235	-0.2580695970696021
1315	-0.943246642246644	-0.008352869352870385	-0.6676007326007315	1.0826373626373602	-0.8218852258852247	0.6003186813186807	-1.6745860805860828	-0.5755299145299122
1316	-1.1508168498168438	0.1992173382173391	-0.7530708180708211	1.3024175824175805	-1.0782954822954847	0.4171684981685009	-1.8577362637362635	-0.09933943833944214
1317	-1.0653467643467638	-0.19150305250305022	-0.7652808302808315	1.2657875457875503	-0.7974652014652048	0.7590488400488407	-1.6135360195360233	-0.46563980463980226
1318	-1.1263968253968248	0.1870073260073296	-0.8629609279609315	1.2779975579975602	-0.8829352869352847	0.46600854700855043	-2.028676434676433	-0.31911965811965226
1319	-0.906616605616604	0.016067155067159278	-0.6309706959706914	1.2291575091575102	-0.9195653235653247	0.6613687423687407	-1.6379560439560437	-0.3069096459096423
1320	-1.1141868131868145	0.05269719169718956	-0.8507509157509211	1.2535775335775305	-1.0782954822954847	0.6247387057387108	-1.8821562881562834	-0.4045897435897423
1321	-1.1874468864468848	0.1137472527472495	-0.7286507936507906	1.46114774114774	-0.9073553113553148	0.6003186813186807	-1.8455262515262532	-0.29469963369963237
1322	-0.9554566544566544	0.0038571428571391175	-0.8507509157509211	1.2047374847374903	-0.8951452991453048	0.5514786324786303	-1.7356361416361437	-0.4900598290598319
1323	-1.1874468864468848	0.1870073260073296	-0.5577106227106211	1.4245177045177102	-1.053875457875455	0.5514786324786303	-1.7844761904761932	-0.13596947496947243
1324	-1.0775567765567735	-0.14266300366300066	-0.7652808302808315	1.0826373626373602	-0.8951452991453048	0.7224188034188006	-1.6745860805860828	-0.5144798534798523
1325	-1.285126984126983	0.223637362637359	-0.8141208791208819	1.47335775335775	-0.9806153846153838	0.5392686202686208	-1.9432063492063532	-0.2824896214896224
1326	-0.906616605616604	0.1137472527472495	-0.6431807081807107	1.1803174603174607	-0.8463052503052544	0.6613687423687407	-1.6379560439560437	-0.3313296703296724
1327	-1.1508168498168438	0.16258730158729995	-0.7774908424908419	1.2291575091575102	-1.1637655677655645	0.45379853479854093	-1.8333162393162437	-0.429009768009772
1328	-1.1141868131868145	0.1992173382173391	-0.692020757020762	1.3146275946275905	-0.8951452991453048	0.8933589743589705	-1.7234261294261333	-0.4412197802197819
1329	-1.0531367521367543	0.06490720390719995	-0.9606410256410208	1.1436874236874206	-0.9806153846153838	0.5392686202686208	-1.8211062271062235	-0.41679975579975226
1330	-1.2240769230769248	0.1992173382173391	-0.5943406593406612	1.3146275946275905	-1.0660854700854743	0.6857887667887708	-1.6990061050061027	-0.31911965811965226
1331	-0.943246642246644	-0.05719291819292083	-0.7774908424908419	1.04600732600733	-0.8463052503052544	0.771258852258851	-1.7234261294261333	-0.5633199023199018
1332	-1.3461770451770447	0.2968974358974391	-0.7286507936507906	1.46114774114774	-1.114925518925515	0.6003186813186807	-1.8211062271062235	-0.36795970695970226
1333	-1.0165067155067142	0.08932722832722872	-0.6553907203907211	1.1070573870573903	-0.7364151404151449	0.7834688644688605	-1.6379560439560437	-0.5144798534798523
1334	-1.163026862026865	0.2114273504273495	-0.7652808302808315	1.2657875457875503	-1.090505494505495	0.5514786324786303	-1.7844761904761932	-0.3069096459096423
1335	-1.1752368742368744	0.06490720390719995	-0.5455006105006107	1.2535775335775305	-0.9073553113553148	0.9177789987790006	-1.5402759462759432	-0.6487899877899821
1336	-1.1141868131868145	0.3091074481074495	-0.8141208791208819	1.1558974358974408	-0.9561953601953639	0.6003186813186807	-1.8943663003663027	-0.5633199023199018
1337	-1.101976800976804	0.34573748473748966	-0.47224053724054127	1.2902075702075706	-1.0050354090354046	0.771258852258851	-1.6013260073260134	-0.5144798534798523
1338	-1.0653467643467638	0.1870073260073296	-0.716440781440781	1.0826373626373602	-0.9317753357753351	0.7468388278388307	-1.8211062271062235	-0.6854200244200221
1339	-1.2729169719169744	0.38236752136751995	-0.6553907203907211	1.3268376068376102	-1.0660854700854743	0.6857887667887708	-1.7600561660561636	-0.5511098901098923
1340	-0.9310366300366345	0.2114273504273495	-0.5943406593406612	1.0704273504273503	-0.8096752136752143	0.771258852258851	-1.6745860805860828	-0.7953101343101321
1341	-1.199656898656904	0.44341758241757945	-0.5699206349206315	1.1558974358974408	-1.127135531135535	0.6613687423687407	-1.8455262515262532	-0.4412197802197819
1342	-1.101976800976804	0.125957264957259	-0.6065506715506715	1.1681074481074503	-0.8951452991453048	0.9177789987790006	-1.5891159951159932	-0.8075201465201425
1343	-1.0775567765567735	0.39457753357753034	-0.7897008547008523	1.2535775335775305	-0.9928253968253942	0.6491587301587307	-1.9554163614163635	-0.6243699633699622
1344	-1.0775567765567735	0.4312075702075695	-0.5210805860805917	1.04600732600733	-0.9928253968253942	0.832308913308911	-1.6501660561660532	-0.6487899877899821
1345	-1.0531367521367543	0.27247741147740945	-0.7408608058608018	1.0093772893772899	-1.029455433455435	0.7834688644688605	-1.808896214896213	-0.7708901098901122
1346	-1.199656898656904	0.5044676434676398	-0.6676007326007315	1.2535775335775305	-1.090505494505495	0.9544090354090407	-1.7844761904761932	-0.7098400488400527
1347	-1.0653467643467638	0.17479731379731922	-0.6676007326007315	1.0337973137973098	-0.8829352869352847	0.7590488400488407	-1.7234261294261333	-0.856360195360192
1348	-1.1752368742368744	0.6265677655677695	-0.460030525030522	1.1314774114774102	-1.151555555555555	0.832308913308911	-1.7234261294261333	-0.5877399267399217
1349	-0.9554566544566544	0.3091074481074495	-0.5210805860805917	0.9605372405372403	-0.9561953601953639	0.9055689865689907	-1.6867960927960923	-0.9296202686202721
1350	-1.3950170940170943	0.4800476190476195	-0.6676007326007315	1.1803174603174607	-1.029455433455435	0.7224188034188006	-1.9187863247863226	-0.7342600732600726
1351	-1.0287167277167237	0.5044676434676398	-0.5210805860805917	0.9971672771672804	-0.7974652014652048	0.8933589743589705	-1.5891159951159932	-0.8197301587301622
1352	-1.1508168498168438	0.4312075702075695	-0.6309706959706914	1.0215873015873003	-1.127135531135535	0.6613687423687407	-1.7966862026862036	-0.8685702075702024
1353	-1.2362869352869343	0.5410976800976799	-0.4234004884004917	1.1681074481074503	-1.0416654456654446	1.0276691086691105	-1.7600561660561636	-0.9784603174603226
1354	-1.0653467643467638	0.39457753357753034	-0.8385409035409018	0.9971672771672804	-0.8951452991453048	0.7590488400488407	-1.9187863247863226	-0.9296202686202721
1355	-1.1752368742368744	0.6509877899877898	-0.4234004884004917	1.2047374847374903	-1.090505494505495	0.8567289377289407	-1.6867960927960923	-0.8319401709401721
1356	-0.9920866910866936	0.39457753357753034	-0.6187606837606819	0.7895970695970704	-0.8951452991453048	0.9177789987790006	-1.7966862026862036	-1.039510378510382
1357	-1.3461770451770447	0.6265677655677695	-0.6431807081807107	1.1681074481074503	-1.1027155067155046	0.8200989010989006	-1.8333162393162437	-0.8929902319902321
1358	-1.0409267399267448	0.5533076923076894	-0.48445054945055166	0.8994871794871799	-0.7852551892551851	0.9177789987790006	-1.6867960927960923	-1.1982405372405323
1359	-1.199656898656904	0.5410976800976799	-0.6676007326007315	0.93611721611722	-1.1027155067155046	0.6979987789987807	-1.869946275946273	-0.7953101343101321
1360	-1.1874468864468848	0.49225763125762945	-0.3989804639804603	0.9849572649572602	-0.9439853479853446	1.0765091575091605	-1.6257460317460333	-1.1249804639804624
1361	-1.0531367521367543	0.4800476190476195	-0.7652808302808315	0.8506471306471304	-0.9439853479853446	0.734628815628811	-2.028676434676433	-1.063930402930402
1362	-1.2484969474969438	0.6876178266178294	-0.48445054945055166	1.0582173382173403	-1.1027155067155046	0.9177789987790006	-1.6501660561660532	-1.0150903540903524
1363	-1.0287167277167237	0.46783760683760955	-0.5699206349206315	0.7651770451770399	-0.9561953601953639	0.9055689865689907	-1.8943663003663027	-1.1860305250305219
1364	-1.2118669108669144	0.6998278388278389	-0.5821306471306517	1.1192673992674003	-1.1393455433455446	0.832308913308911	-1.8821562881562834	-1.1005604395604425
1365	-0.9920866910866936	0.5899377289377294	-0.49666056166056116	0.8262271062271105	-0.7974652014652048	0.8933589743589705	-1.7478461538461532	-1.3936007326007323
1366	-1.1141868131868145	0.8097179487179498	-0.6187606837606819	0.9727472527472503	-1.114925518925515	0.832308913308911	-1.8333162393162437	-0.9662503052503024
1367	-0.9920866910866936	0.5166776556776596	-0.4478205128205116	0.8994871794871799	-0.8829352869352847	1.0398791208791205	-1.6501660561660532	-1.3447606837606823
1368	-1.0897667887667848	0.5899377289377294	-0.7530708180708211	0.9483272283272304	-0.9561953601953639	0.8445189255189303	-1.967626373626374	-1.2348705738705723
1369	-0.943246642246644	0.7364578754578794	-0.4356105006105012	0.9483272283272304	-0.9195653235653247	1.0154590964591006	-1.6623760683760724	-1.2470805860805823
1370	-0.8333565323565345	0.5410976800976799	-0.5943406593406612	0.7651770451770399	-1.0660854700854743	0.8200989010989006	-1.869946275946273	-1.3447606837606823
1371	-0.9676666666666648	0.6876178266178294	-0.5332905982906012	1.0215873015873003	-0.9806153846153838	1.1375592185592205	-1.7844761904761932	-1.3081306471306422
1372	-0.7478864468864431	0.5044676434676398	-0.6553907203907211	0.7895970695970704	-0.8707252747252747	0.9055689865689907	-1.8211062271062235	-1.4790708180708227
1373	-0.8211465201465241	0.7975079365079394	-0.5332905982906012	0.8994871794871799	-1.0416654456654446	0.8445189255189303	-1.7722661782661828	-1.222660561660562
1374	-0.6257863247863241	0.46783760683760955	-0.37456043956044127	0.6919169719169704	-0.8951452991453048	1.0398791208791205	-1.6867960927960923	-1.4912808302808322
1375	-0.8944065934065936	0.6143577533577493	-0.6676007326007315	1.0093772893772899	-1.0782954822954847	0.8689389499389506	-1.9187863247863226	-1.3691807081807021
1376	-0.650206349206344	0.5899377289377294	-0.41119047619047155	0.8506471306471304	-0.7242051282051247	0.9666190476190506	-1.711216117216113	-1.4058107448107426
1377	-0.6257863247863241	0.5044676434676398	-0.5210805860805917	0.8018070818070804	-1.0050354090354046	0.6979987789987807	-1.8333162393162437	-1.210450549450552
1378	-0.6868363858363841	0.6143577533577493	-0.4356105006105012	0.9116971916971903	-0.9684053724053743	1.1375592185592205	-1.6257460317460333	-1.5645409035409017
1379	-0.5403162393162443	0.3335274725274694	-0.6431807081807107	0.8140170940170903	-0.9073553113553148	0.7956788766788807	-1.9798363858363834	-1.5034908424908426
1380	-0.7723064713064746	0.7242478632478593	-0.460030525030522	0.9605372405372403	-1.0172454212454247	0.9544090354090407	-1.6379560439560437	-1.3691807081807021
1381	-0.3571660561660538	0.35794749694750005	-0.3989804639804603	0.6064468864468897	-0.8585152625152648	0.9910390720390709	-1.7356361416361437	-1.5889609279609327
1382	-0.7356764346764336	0.5044676434676398	-0.5943406593406612	0.93611721611722	-1.127135531135535	0.8078888888888902	-1.8211062271062235	-1.4546507936507918
1383	-0.49147619047619384	0.5166776556776596	-0.4356105006105012	0.72854700854701	-0.6997851037851044	0.9788290598290605	-1.6501660561660532	-1.6744310134310125
1384	-0.5281062271062241	0.4067875457875496	-0.692020757020762	0.72854700854701	-1.0416654456654446	0.7468388278388307	-1.8211062271062235	-1.3569706959706918
1385	-0.5403162393162443	0.4189975579975591	-0.3135103785103813	0.8018070818070804	-0.8340952380952347	1.0154590964591006	-1.4914358974358937	-1.686641025641022
1386	-0.4670561660561642	0.37015750915751044	-0.6431807081807107	0.6919169719169704	-0.9439853479853446	0.8078888888888902	-1.9309963369963437	-1.576750915750912
1387	-0.5158962148962137	0.5533076923076894	-0.48445054945055166	0.87506715506716	-1.0416654456654446	0.9421990231990205	-1.6257460317460333	-1.4790708180708227
1388	-0.25948595848596356	0.35794749694750005	-0.47224053724054127	0.5698168498168501	-0.9561953601953639	0.9421990231990205	-1.6867960927960923	-1.6500109890109922
1389	-0.5403162393162443	0.5166776556776596	-0.5821306471306517	0.83843711843712	-1.090505494505495	1.0276691086691105	-1.7600561660561636	-1.5645409035409017
1390	-0.28390598290598434	0.34573748473748966	-0.4234004884004917	0.64307692307692	-0.8218852258852247	0.7956788766788807	-1.5891159951159932	-1.784321123321122
1391	-0.39379609279609384	0.6876178266178294	-0.5821306471306517	0.6674969474969501	-1.114925518925515	0.7956788766788807	-1.711216117216113	-1.4668608058608021
1392	-0.28390598290598434	0.5166776556776596	-0.3135103785103813	0.6797069597069605	-0.8585152625152648	0.9788290598290605	-1.4670158730158733	-1.7599010989011021
1393	-0.3327460317460348	0.5410976800976799	-0.6309706959706914	0.7163369963370005	-0.9073553113553148	0.7834688644688605	-1.7234261294261333	-1.6744310134310125
1394	-0.210645909645914	0.7608778998778993	-0.4356105006105012	0.74075702075702	-0.6509450549450553	0.8811489621489605	-1.4792258852258833	-1.6500109890109922
1395	-0.1251758241758244	0.6509877899877898	-0.47224053724054127	0.48434676434676005	-0.9561953601953639	0.7834688644688605	-1.5769059829059833	-1.6988510378510324
1396	-0.27169597069597395	0.8341379731379697	-0.5577106227106211	0.74075702075702	-0.8707252747252747	1.0642991452991404	-1.5158559218559229	-1.6988510378510324
1397	-0.06412576312576446	0.6143577533577493	-0.5821306471306517	0.5209768009768005	-0.7974652014652048	0.8689389499389506	-1.6013260073260134	-1.7476910866910824
1398	-0.19843589743589385	1.0050781440781493	-0.5699206349206315	0.7041269841269804	-0.9684053724053743	0.9055689865689907	-1.4181758241758229	-1.5523308913308922
1399	0.15565445665445543	0.8341379731379697	-0.36235042735043177	0.44771672771673066	-0.8463052503052544	0.9910390720390709	-1.393755799755803	-1.6988510378510324
1400	-0.210645909645914	0.8829780219780197	-0.5943406593406612	0.6674969474969501	-1.0172454212454247	0.832308913308911	-1.5402759462759432	-1.5523308913308922
1401	-0.015285714285714014	0.9196080586080597	-0.41119047619047155	0.64307692307692	-0.6875750915750944	1.0398791208791205	-1.3693357753357733	-1.7232710622710625
1402	0.05797435897435543	0.8585579975579998	-0.5577106227106211	0.4965567765567802	-0.9928253968253942	0.7224188034188006	-1.4792258852258833	-1.3936007326007323
1403	-0.08854578754578435	1.0783382173382197	-0.24025030525030208	0.6797069597069605	-0.8218852258852247	1.0276691086691105	-1.308285714285713	-1.6500109890109922
1404	0.15565445665445543	0.7120378510378493	-0.6553907203907211	0.47213675213675055	-0.7974652014652048	0.7590488400488407	-1.6257460317460333	-1.5523308913308922
1405	-0.11296581196581401	1.114968253968249	-0.4478205128205116	0.8262271062271105	-0.8829352869352847	0.8567289377289407	-1.283865689865693	-1.4546507936507918
1406	0.2777545787545759	0.8341379731379697	-0.4234004884004917	0.36224664224664016	-0.7486251526251548	0.9544090354090407	-1.3693357753357733	-1.6011709401709422
1407	0.02134432234432604	0.8707680097680102	-0.5210805860805917	0.6064468864468897	-0.9928253968253942	0.8445189255189303	-1.393755799755803	-1.4180207570207624
1408	0.15565445665445543	0.9684481074481097	-0.37456043956044127	0.5820268620268605	-0.6753650793650743	0.9055689865689907	-1.2350256410256435	-1.7110610500610521
1409	0.25333455433455554	0.9318180708180697	-0.5943406593406612	0.3988766788766802	-0.9439853479853446	0.7468388278388307	-1.4425958485958534	-1.2592905982906024
1410	0.15565445665445543	0.8829780219780197	-0.30130036630036117	0.5820268620268605	-0.7974652014652048	1.0032490842490804	-1.125135531135533	-1.5401208791208818
1411	0.31438461538461593	0.7608778998778993	-0.6065506715506715	0.2889865689865707	-0.8218852258852247	0.7102087912087911	-1.4303858363858333	-1.4424407814407822
1412	0.0701843711843756	0.9440280830280796	-0.49666056166056116	0.63086691086691	-0.8707252747252747	0.8567289377289407	-1.2106056166056134	-1.3569706959706918
1413	0.44869474969474576	0.6754078144078199	-0.5088705738705716	0.2767765567765603	-0.8829352869352847	0.7102087912087911	-1.271655677655683	-1.5034908424908426
1414	0.16786446886446582	0.8219279609279593	-0.5699206349206315	0.3866666666666707	-0.9195653235653247	0.9788290598290605	-1.3327057387057435	-1.2592905982906024
1415	0.33880463980463627	0.7242478632478593	-0.4234004884004917	0.3988766788766802	-0.6875750915750944	0.7834688644688605	-1.222815628815633	-1.5523308913308922
1416	0.33880463980463627	0.8585579975579998	-0.5943406593406612	0.2523565323565302	-0.9439853479853446	0.7590488400488407	-1.247235653235653	-1.222660561660562
1417	0.2899645909645858	0.8097179487179498	-0.3135103785103813	0.43550671550672027	-0.7852551892551851	0.9299890109890105	-1.039665445665443	-1.4058107448107426
1418	0.3754346764346763	0.6754078144078199	-0.6553907203907211	0.19130647130647027	-1.0416654456654446	0.771258852258851	-1.3449157509157534	-1.2959206349206318
1419	0.22891452991452677	0.7852979242979197	-0.4234004884004917	0.47213675213675055	-0.6631550671550648	0.8811489621489605	-1.0518754578754534	-1.2837106227106223
1420	0.5219548229548259	0.6998278388278389	-0.49666056166056116	0.19130647130647027	-0.9317753357753351	0.6735787545787506	-1.2350256410256435	-1.161610500610502
1421	0.22891452991452677	0.8829780219780197	-0.5088705738705716	0.2889865689865707	-0.9928253968253942	1.0642991452991404	-1.0762954822954836	-1.2348705738705723
1422	0.3876446886446858	0.4800476190476195	-0.6553907203907211	0.2889865689865707	-0.7852551892551851	0.7956788766788807	-1.3204957264957233	-1.3081306471306422
1423	0.302174603174606	0.8829780219780197	-0.5821306471306517	0.2645665445665397	-0.9806153846153838	0.9177789987790006	-1.0518754578754534	-1.039510378510382
1424	0.4731147741147763	0.6754078144078199	-0.4356105006105012	0.17909645909646077	-0.7974652014652048	0.9299890109890105	-1.039665445665443	-1.2959206349206318
1425	0.3265946275946259	0.6265677655677695	-0.6187606837606819	0.20351648351648066	-1.029455433455435	0.8200989010989006	-1.149555555555553	-1.1127704517704524
1426	0.26554456654456593	0.8097179487179498	-0.4234004884004917	0.3378266178266198	-0.6875750915750944	1.0398791208791205	-1.0030354090354132	-1.222660561660562
1427	0.4609047619047659	0.5777277167277195	-0.679810744810741	0.06920634920634994	-0.9684053724053743	0.734628815628811	-1.088505494505493	-1.039510378510382
1428	0.22891452991452677	0.8097179487179498	-0.3379304029304012	0.22793650793651032	-0.8829352869352847	1.0398791208791205	-0.8198852258852232	-1.1738205128205124
1429	0.351014652014656	0.5044676434676398	-0.6431807081807107	-0.028473748473749616	-0.7852551892551851	0.7956788766788807	-1.2106056166056134	-1.2348705738705723
1430	0.15565445665445543	0.7730879120879097	-0.6431807081807107	0.3256166056166001	-0.9195653235653247	0.8933589743589705	-0.9908253968253935	-1.039510378510382
1431	0.5341648351648354	0.5899377289377294	-0.49666056166056116	0.044786324786330045	-0.6509450549450553	0.8445189255189303	-0.9786153846153831	-1.2592905982906024
1432	0.3265946275946259	0.6998278388278389	-0.6553907203907211	0.02036630036629994	-0.9928253968253942	1.0276691086691105	-1.088505494505493	-0.9784603174603226
1433	0.351014652014656	0.7242478632478593	-0.5455006105006107	0.15467643467642977	-0.6143150183150148	0.8445189255189303	-0.8931452991453028	-1.3813907203907223
1434	0.48532478632478626	0.5899377289377294	-0.7774908424908419	-0.08952380952380912	-0.9195653235653247	0.7834688644688605	-1.1129255189255232	-1.0150903540903524
1435	0.26554456654456593	0.7975079365079394	-0.3989804639804603	0.056996336996340435	-0.8096752136752143	0.9544090354090407	-0.8320952380952438	-1.1982405372405323
1436	0.4609047619047659	0.4800476190476195	-0.6431807081807107	-0.23604395604396	-0.7852551892551851	0.7102087912087911	-1.198395604395603	-1.1982405372405323
1437	0.11902442002441627	0.7486678876678898	-0.5821306471306517	0.14246642246642027	-0.6875750915750944	0.9177789987790006	-0.8809352869352831	-1.027300366300362
1438	0.44869474969474576	0.6265677655677695	-0.5332905982906012	-0.1261538461538496	-0.7852551892551851	0.7102087912087911	-1.0030354090354132	-1.1982405372405323
1439	0.22891452991452677	0.6021477411477394	-0.6431807081807107	-0.04068376068375956	-0.8951452991453048	0.9666190476190506	-1.0274554334554336	-0.954040293040292
1440	0.31438461538461593	0.49225763125762945	-0.41119047619047155	-0.05289377289376951	-0.6997851037851044	0.7224188034188006	-1.0762954822954836	-1.2470805860805823
1441	0.39985470085470554	0.7242478632478593	-0.7286507936507906	-0.18720390720390956	-0.8707252747252747	0.7590488400488407	-0.9664053724053736	-0.917410256410252
1442	0.3754346764346763	0.7608778998778993	-0.4478205128205116	-0.04068376068375956	-0.8096752136752143	0.8689389499389506	-0.7588351648351637	-1.1738205128205124
1443	0.3754346764346763	0.5410976800976799	-0.6431807081807107	-0.3825641025640998	-0.9317753357753351	0.6369487179487208	-0.9786153846153831	-1.063930402930402
1444	0.16786446886446582	0.7730879120879097	-0.5821306471306517	-0.04068376068375956	-0.7486251526251548	0.8200989010989006	-0.7832551892551929	-1.088350427350432
1445	0.4609047619047659	0.5777277167277195	-0.5943406593406612	-0.3215140415140394	-0.8707252747252747	0.5026385836385807	-0.9419853479853537	-0.9784603174603226
1446	0.16786446886446582	0.6998278388278389	-0.48445054945055166	-0.22383394383393984	-0.9561953601953639	0.9055689865689907	-0.7588351648351637	-1.027300366300362
1447	0.302174603174606	0.49225763125762945	-0.6553907203907211	-0.22383394383393984	-0.7852551892551851	0.5636886446886407	-1.0640854700854732	-1.1371904761904728
1448	0.20449450549450687	0.7120378510378493	-0.7286507936507906	-0.23604395604396	-0.9561953601953639	0.734628815628811	-0.7954652014652033	-0.8807802197802221
1449	0.4242747252747259	0.6998278388278389	-0.5210805860805917	-0.24825396825396995	-0.7119951159951143	0.771258852258851	-0.8198852258852232	-1.0761404151404124
1450	0.2777545787545759	0.5899377289377294	-0.716440781440781	-0.44361416361415973	-1.151555555555555	0.6735787545787506	-0.9053553113553132	-0.9662503052503024
1451	0.16786446886446582	0.6998278388278389	-0.6431807081807107	-0.23604395604396	-0.7486251526251548	0.6979987789987807	-0.7099951159951128	-1.2470805860805823
1452	0.31438461538461593	0.46783760683760955	-0.7408608058608018	-0.4314041514041498	-0.9806153846153838	0.5514786324786303	-0.9419853479853537	-0.8319401709401721
1453	0.1800744810744861	0.8585579975579998	-0.47224053724054127	-0.4069841269841299	-0.9928253968253942	0.8200989010989006	-0.5512649572649533	-1.0761404151404124
1454	0.3632246642246659	0.4800476190476195	-0.679810744810741	-0.46803418803418984	-0.7852551892551851	0.5514786324786303	-0.8931452991453028	-1.0761404151404124
1455	-0.051915750915754066	0.7608778998778993	-0.692020757020762	-0.26046398046398034	-0.9806153846153838	0.6979987789987807	-0.6489450549450528	-0.9662503052503024
1456	0.25333455433455554	0.7120378510378493	-0.5821306471306517	-0.44361416361415973	-0.7242051282051247	0.5270586080586104	-0.7588351648351637	-1.063930402930402
1457	0.10681440781440588	0.6021477411477394	-0.7042307692307715	-0.5290842490842498	-1.0782954822954847	0.771258852258851	-0.7954652014652033	-0.8685702075702024
1458	0.10681440781440588	0.7242478632478593	-0.5088705738705716	-0.3337240537240498	-0.7852551892551851	0.5636886446886407	-0.6855750915750929	-1.1982405372405323
1459	0.22891452991452677	0.5899377289377294	-0.936221001221	-0.5779242979242993	-0.9928253968253942	0.5392686202686208	-0.7710451770451834	-0.8685702075702024
1460	0.10681440781440588	0.9073980463980498	-0.5088705738705716	-0.2970940170940195	-0.9928253968253942	0.6735787545787506	-0.4902148962148938	-1.051720390720392
1461	0.2899645909645858	0.5777277167277195	-0.7530708180708211	-0.7366544566544603	-0.8951452991453048	0.5270586080586104	-0.8443052503052533	-1.039510378510382
1462	-0.015285714285714014	0.8341379731379697	-0.716440781440781	-0.3581440781440799	-0.9561953601953639	0.6247387057387108	-0.5756849816849829	-1.0150903540903524
1463	0.22891452991452677	0.6876178266178294	-0.6431807081807107	-0.5535042735042697	-0.9317753357753351	0.34390842490843054	-0.7222051282051232	-1.0028803418803425
1464	0.11902442002441627	0.7242478632478593	-0.7530708180708211	-0.6023443223443192	-1.090505494505495	0.7468388278388307	-0.6733650793650829	-0.9784603174603226
1465	0.0701843711843756	0.6021477411477394	-0.5943406593406612	-0.46803418803418984	-0.8829352869352847	0.4293785103785104	-0.8198852258852232	-1.1371904761904728
1466	0.14344444444444593	0.6754078144078199	-0.9240109890109914	-0.6511843711843698	-1.0660854700854743	0.5514786324786303	-0.7222051282051232	-0.9052002442002425
1467	0.03355433455433554	0.7608778998778993	-0.5699206349206315	-0.4069841269841299	-1.0050354090354046	0.5758986568986608	-0.6733650793650829	-1.051720390720392
1468	0.14344444444444593	0.6143577533577493	-0.7652808302808315	-0.7977045177045193	-1.224815628815635	0.4049584859584807	-0.8443052503052533	-0.9662503052503024
1469	-0.1373858363858339	0.7852979242979197	-0.692020757020762	-0.5168742368742398	-0.9073553113553148	0.6735787545787506	-0.6733650793650829	-0.954040293040292
1470	0.16786446886446582	0.7364578754578794	-0.6187606837606819	-0.6756043956043994	-1.0416654456654446	0.2584383394383405	-0.7588351648351637	-0.8197301587301622
1471	0.04576434676434593	0.9806581196581192	-0.7042307692307715	-0.6511843711843698	-1.1393455433455446	0.6491587301587307	-0.514634920634923	-0.917410256410252
1472	0.08239438339438598	0.6265677655677695	-0.5699206349206315	-0.6145543345543296	-0.9195653235653247	0.46600854700855043	-0.9297753357753331	-1.039510378510382
1473	-0.07633577533577485	0.7242478632478593	-0.8263308913308914	-0.7732844932844897	-1.127135531135535	0.5026385836385807	-0.7710451770451834	-0.8685702075702024
1474	0.10681440781440588	0.8341379731379697	-0.5577106227106211	-0.565714285714289	-0.8951452991453048	0.5392686202686208	-0.7710451770451834	-0.9906703296703325
1475	0.16786446886446582	0.6876178266178294	-0.7042307692307715	-0.8709645909645906	-1.273655677655675	0.5758986568986608	-0.8565152625152637	-0.7953101343101321
1476	-0.051915750915754066	0.7975079365079394	-0.692020757020762	-0.6267643467643499	-0.9561953601953639	0.5026385836385807	-0.7832551892551929	-1.1860305250305219
1477	0.11902442002441627	0.5899377289377294	-0.8019108669108609	-0.7366544566544603	-1.0660854700854743	0.3805384615384604	-1.0274554334554336	-0.8075201465201425
1478	-0.0030757020757036235	0.9196080586080597	-0.5943406593406612	-0.7366544566544603	-1.127135531135535	0.5881086691086703	-0.7099951159951128	-0.9418302808302821
1479	0.13123443223443554	0.6754078144078199	-0.6431807081807107	-0.9075946275946297	-0.9928253968253942	0.39274847374847033	-1.0152454212454232	-0.9662503052503024
1480	-0.16180586080586445	0.8219279609279593	-0.7408608058608018	-0.7000244200244202	-1.1027155067155046	0.4782185592185608	-0.7710451770451834	-0.8075201465201425
1481	0.08239438339438598	0.8097179487179498	-0.6187606837606819	-0.6633943833943802	-0.9684053724053743	0.3316984126984104	-0.9053553113553132	-0.917410256410252
1482	0.03355433455433554	0.6631978021977998	-0.7408608058608018	-0.8465445665445698	-1.2003956043956046	0.6003186813186807	-0.9908253968253935	-0.7464700854700821
1483	-0.10075579975580362	0.8097179487179498	-0.5332905982906012	-0.6023443223443192	-0.9195653235653247	0.3805384615384604	-0.9786153846153831	-1.063930402930402
1484	0.13123443223443554	0.5533076923076894	-0.911800976800981	-0.7732844932844897	-1.151555555555555	0.36832844932845044	-1.0152454212454232	-0.8075201465201425
1485	-0.07633577533577485	0.8463479853479894	-0.5699206349206315	-0.6633943833943802	-1.053875457875455	0.44158852258852077	-0.8565152625152637	-0.9418302808302821
1486	0.24112454212454604	0.5288876678876695	-0.6553907203907211	-0.8953846153846193	-1.053875457875455	0.31948840048840044	-1.088505494505493	-0.917410256410252
1487	-0.1495958485958443	0.7242478632478593	-0.7286507936507906	-0.6878144078144098	-1.029455433455435	0.5636886446886407	-0.9297753357753331	-0.8807802197802221
1488	0.10681440781440588	0.7486678876678898	-0.5699206349206315	-0.7610744810744802	-0.9439853479853446	0.1607582417582405	-1.0152454212454232	-0.9296202686202721
1489	0.009134310134315649	0.6876178266178294	-0.8507509157509211	-0.8343345543345603	-1.1881855921855942	0.5758986568986608	-0.9419853479853537	-0.8929902319902321
1490	-0.07633577533577485	0.6754078144078199	-0.47224053724054127	-0.6756043956043994	-0.9439853479853446	0.2584383394383405	-1.137345543345543	-1.0761404151404124
1491	0.04576434676434593	0.6265677655677695	-0.8019108669108609	-0.94422466422466	-1.1027155067155046	0.39274847374847033	-1.0030354090354132	-0.8075201465201425
1492	-0.027495726495723516	0.9073980463980498	-0.5577106227106211	-0.5290842490842498	-0.9195653235653247	0.4171684981685009	-0.9419853479853537	-0.9418302808302821
1493	0.20449450549450687	0.6265677655677695	-0.6187606837606819	-0.9320146520146496	-1.273655677655675	0.3316984126984104	-1.0762954822954836	-0.8807802197802221
1494	-0.1373858363858339	0.8219279609279593	-0.679810744810741	-0.7732844932844897	-1.0050354090354046	0.39274847374847033	-0.9419853479853537	-1.088350427350432
1495	0.10681440781440588	0.5410976800976799	-0.5455006105006107	-0.7732844932844897	-1.114925518925515	0.1851782661782706	-1.2106056166056134	-0.7831001221001221
1496	-0.07633577533577485	0.9196080586080597	-0.5821306471306517	-0.8221245421245392	-1.1637655677655645	0.46600854700855043	-0.7710451770451834	-0.8685702075702024
1497	0.05797435897435543	0.6754078144078199	-0.47224053724054127	-0.7610744810744802	-1.0172454212454247	0.19738827838828055	-1.149555555555553	-1.0028803418803425
1498	-0.18622588522588435	0.6387777777777799	-0.716440781440781	-0.8343345543345603	-1.224815628815635	0.34390842490843054	-0.9419853479853537	-0.7953101343101321
1499	-0.027495726495723516	0.7975079365079394	-0.460030525030522	-0.5901343101343088	-0.8951452991453048	0.27064835164835044	-0.9786153846153831	-0.9906703296703325
1500	-0.0030757020757036235	0.6387777777777799	-0.5699206349206315	-0.94422466422466	-1.346915750915755	0.4782185592185608	-1.0518754578754534	-0.6976300366300325
1501	-0.10075579975580362	0.8585579975579998	-0.5088705738705716	-0.6756043956043994	-1.090505494505495	0.31948840048840044	-0.9786153846153831	-1.0761404151404124
1502	0.03355433455433554	0.5655177045177091	-0.6553907203907211	-0.7854945054945001	-1.1393455433455446	0.2828583638583604	-1.198395604395603	-0.6732100122100122
1503	-0.07633577533577485	0.9806581196581192	-0.47224053724054127	-0.8221245421245392	-1.224815628815635	0.4782185592185608	-0.8443052503052533	-0.9052002442002425
1504	0.1800744810744861	0.7242478632478593	-0.4234004884004917	-0.7854945054945001	-1.1027155067155046	0.3561184371184405	-1.2106056166056134	-0.8807802197802221
1505	-0.27169597069597395	0.8585579975579998	-0.6065506715506715	-0.8099145299145297	-1.212605616605614	0.4049584859584807	-0.9786153846153831	-0.7708901098901122
1506	-0.0030757020757036235	0.8829780219780197	-0.37456043956044127	-0.6511843711843698	-1.1027155067155046	0.0752881562881611	-1.0152454212454232	-0.8807802197802221
1507	0.009134310134315649	0.7242478632478593	-0.5455006105006107	-0.8587545787545802	-1.3347057387057348	0.5392686202686208	-1.0762954822954836	-0.6243699633699622
1508	-0.18622588522588435	1.0050781440781493	-0.2524603174603214	-0.6756043956043994	-1.0172454212454247	0.2584383394383405	-1.039665445665443	-1.0028803418803425
1509	-0.0030757020757036235	0.6631978021977998	-0.6676007326007315	-0.7732844932844897	-1.2614456654456654	0.3316984126984104	-1.0762954822954836	-0.7464700854700821
1510	-0.25948595848596356	1.0172881562881597	-0.4478205128205116	-0.5168742368742398	-1.2003956043956046	0.36832844932845044	-0.8565152625152637	-0.8685702075702024
1511	0.16786446886446582	0.6998278388278389	-0.4478205128205116	-0.8587545787545802	-1.2858656898656942	0.2584383394383405	-1.0030354090354132	-0.8441501831501825
1512	-0.210645909645914	0.8341379731379697	-0.5577106227106211	-0.7977045177045193	-1.175975579975575	0.4782185592185608	-0.7710451770451834	-0.7586800976801023
1513	0.009134310134315649	0.8463479853479894	-0.4234004884004917	-0.6878144078144098	-1.1027155067155046	0.1607582417582405	-0.8076752136752128	-0.7953101343101321
1514	-0.051915750915754066	0.8951880341880301	-0.5821306471306517	-0.8709645909645906	-1.2614456654456654	0.5148485958486009	-0.514634920634923	-0.6487899877899821
1515	-0.11296581196581401	0.8585579975579998	-0.2524603174603214	-0.7366544566544603	-1.127135531135535	0.24622832722833055	-0.9053553113553132	-1.0028803418803425
1516	-0.027495726495723516	0.6754078144078199	-0.5699206349206315	-0.9808547008547001	-1.224815628815635	0.3805384615384604	-0.6489450549450528	-0.7098400488400527
1517	-0.16180586080586445	0.9684481074481097	-0.30130036630036117	-0.6145543345543296	-1.0416654456654446	0.3316984126984104	-0.6001050061050033	-0.8807802197802221
1518	0.08239438339438598	0.7242478632478593	-0.4234004884004917	-0.9075946275946297	-1.3835457875457844	0.44158852258852077	-0.7222051282051232	-0.6854200244200221
1519	-0.16180586080586445	0.8097179487179498	-0.4478205128205116	-0.8587545787545802	-1.114925518925515	0.29506837606838054	-0.4902148962148938	-0.954040293040292
1520	-0.06412576312576446	0.7364578754578794	-0.3989804639804603	-0.7977045177045193	-1.114925518925515	0.19738827838828055	-0.7099951159951128	-0.7098400488400527
1521	-0.07633577533577485	0.9318180708180697	-0.47224053724054127	-0.9075946275946297	-1.2614456654456654	0.3805384615384604	-0.2948547008547031	-0.7464700854700821
1522	-0.08854578754578435	0.8097179487179498	-0.24025030525030208	-0.7366544566544603	-1.0660854700854743	0.19738827838828055	-0.6001050061050033	-0.8319401709401721
1523	-0.1495958485958443	0.7364578754578794	-0.49666056166056116	-1.0663247863247896	-1.249235653235655	0.29506837606838054	-0.3925347985348031	-0.6732100122100122
1524	-0.16180586080586445	0.8341379731379697	-0.3135103785103813	-0.6633943833943802	-0.9561953601953639	0.23401831501831083	-0.3559047619047635	-0.8441501831501825
1525	0.009134310134315649	0.7120378510378493	-0.3379304029304012	-1.0052747252747296	-1.2858656898656942	0.4293785103785104	-0.416954822954823	-0.4778498168498122
1526	-0.16180586080586445	0.9073980463980498	-0.3135103785103813	-0.8831746031746001	-1.0416654456654446	0.24622832722833055	-0.3559047619047635	-0.9906703296703325
1527	-0.051915750915754066	0.4556275946275894	-0.49666056166056116	-0.8221245421245392	-1.224815628815635	0.1851782661782706	-0.40474481074481305	-0.6976300366300325
1528	-0.3327460317460348	0.9196080586080597	-0.30130036630036117	-0.94422466422466	-1.249235653235655	0.3316984126984104	-0.20938461538461306	-0.7464700854700821
1529	0.0701843711843756	0.6754078144078199	-0.21583028083028133	-0.8587545787545802	-1.1027155067155046	0.19738827838828055	-0.4413748473748531	-0.8441501831501825
1530	-0.2228559218559244	0.6387777777777799	-0.3989804639804603	-0.9930647130647096	-1.224815628815635	0.44158852258852077	-0.270434676434673	-0.7098400488400527
1531	-0.17401587301587396	0.7852979242979197	-0.17920024420024128	-0.7244444444444401	-0.9928253968253942	0.099708180708181	-0.40474481074481305	-0.9052002442002425
1532	-0.07633577533577485	0.5899377289377294	-0.48445054945055166	-0.9930647130647096	-1.2858656898656942	0.45379853479854093	-0.2948547008547031	-0.6121599511599523
1533	-0.2350659340659339	0.7730879120879097	-0.0571001221001205	-0.8221245421245392	-1.0660854700854743	0.17296825396825088	-0.5268449328449334	-0.9784603174603226
1534	-0.07633577533577485	0.4556275946275894	-0.36235042735043177	-0.8953846153846193	-1.175975579975575	0.19738827838828055	-0.38032478632478295	-0.7098400488400527
1535	-0.39379609279609384	0.7242478632478593	-0.2768803418803413	-0.7488644688644698	-1.090505494505495	0.2584383394383405	-0.28264468864469317	-0.7708901098901122
1536	0.08239438339438598	0.5533076923076894	-0.19141025641026144	-0.8465445665445698	-1.2980757020757046	0.1363382173382206	-0.5512649572649533	-0.8319401709401721
1537	-0.25948595848596356	0.5777277167277195	-0.3135103785103813	-0.8953846153846193	-1.151555555555555	0.23401831501831083	-0.30706471306471306	-0.8441501831501825
1538	-0.1251758241758244	0.6509877899877898	-0.19141025641026144	-0.7610744810744802	-1.0660854700854743	0.026448107448110658	-0.5268449328449334	-0.7586800976801023
1539	-0.07633577533577485	0.6143577533577493	-0.36235042735043177	-0.94422466422466	-1.2980757020757046	0.31948840048840044	-0.14833455433455311	-0.6365799755799721
1540	-0.2228559218559244	0.6754078144078199	-0.008260073260070944	-0.7977045177045193	-1.090505494505495	0.14854822954823055	-0.4535848595848635	-0.8685702075702024
1541	-0.0030757020757036235	0.4067875457875496	-0.3379304029304012	-1.1151648351648302	-1.1881855921855942	0.2584383394383405	-0.22159462759462345	-0.6976300366300325
1542	-0.28390598290598434	0.6754078144078199	-0.15478021978022138	-0.6511843711843698	-0.9317753357753351	0.19738827838828055	-0.270434676434673	-0.7708901098901122
1543	0.02134432234432604	0.4556275946275894	-0.17920024420024128	-0.8831746031746001	-1.3224957264957244	0.34390842490843054	-0.2948547008547031	-0.6976300366300325
1544	-0.19843589743589385	0.5410976800976799	-0.30130036630036117	-0.8953846153846193	-1.127135531135535	0.22180830280830088	-0.1605445665445635	-0.9906703296703325
1545	-0.1251758241758244	0.35794749694750005	-0.08152014652015105	-0.7610744810744802	-1.1027155067155046	0.12412820512821066	-0.3314847374847436	-0.7220500610500622
1546	-0.1251758241758244	0.6387777777777799	-0.30130036630036117	-0.94422466422466	-1.2370256410256446	0.27064835164835044	0.022605616605616774	-0.7586800976801023
1547	-0.015285714285714014	0.6754078144078199	-0.08152014652015105	-0.7122344322344297	-1.053875457875455	0.099708180708181	-0.31927472527472345	-0.8807802197802221
1548	-0.19843589743589385	0.5410976800976799	-0.2768803418803413	-1.041904761904759	-1.310285714285715	0.20959829059829094	-0.06286446886447372	-0.7098400488400527
1549	-0.18622588522588435	0.7364578754578794	-0.1669902319902309	-0.7000244200244202	-0.9561953601953639	-0.05902197802197939	-0.11170451770452328	-0.9906703296703325
1550	-0.027495726495723516	0.6021477411477394	-0.24025030525030208	-0.94422466422466	-1.273655677655675	0.34390842490843054	-0.11170451770452328	-0.5877399267399217
1551	-0.27169597069597395	0.8341379731379697	-0.008260073260070944	-0.8709645909645906	-1.114925518925515	0.099708180708181	-0.13612454212454317	-0.9662503052503024
1552	-0.08854578754578435	0.5044676434676398	-0.2524603174603214	-0.8221245421245392	-1.114925518925515	0.1363382173382206	-0.08728449328449361	-0.7342600732600726
1553	-0.29611599511599385	0.8707680097680102	-0.2646703296703309	-0.8587545787545802	-1.1881855921855942	0.23401831501831083	0.010395604395606828	-0.7953101343101321
1554	-0.015285714285714014	0.8219279609279593	-0.06931013431013178	-0.7854945054945001	-1.1393455433455446	0.0874981684981706	-0.1605445665445635	-0.856360195360192
1555	-0.19843589743589385	0.7975079365079394	-0.2646703296703309	-0.9930647130647096	-1.2370256410256446	0.4171684981685009	0.03481562881562672	-0.7342600732600726
1556	-0.25948595848596356	0.9562380952380993	-0.17920024420024128	-0.7488644688644698	-1.0172454212454247	-0.010181929181929394	-0.09949450549450312	-0.856360195360192
1557	-0.06412576312576446	0.7852979242979197	-0.3135103785103813	-0.94422466422466	-1.2980757020757046	0.3805384615384604	0.20575579975579705	-0.6487899877899821
1558	-0.25948595848596356	1.1638083028083	-0.008260073260070944	-0.8953846153846193	-1.053875457875455	0.19738827838828055	-0.20938461538461306	-0.9418302808302821
1559	-0.039705738705744564	0.8707680097680102	-0.3135103785103813	-0.8709645909645906	-1.1637655677655645	0.22180830280830088	-0.03844444444444317	-0.7098400488400527
1560	-0.4426361416361443	1.0905482295482292	-0.2646703296703309	-0.7488644688644698	-1.1027155067155046	0.34390842490843054	0.03481562881562672	-0.7953101343101321
1561	-0.06412576312576446	1.0050781440781493	-0.13036019536019172	-0.7977045177045193	-1.2003956043956046	0.3316984126984104	-0.13612454212454317	-0.7586800976801023
1562	-0.2472759462759434	0.9562380952380993	-0.3501404151404107	-0.9320146520146496	-1.0782954822954847	0.4049584859584807	-0.014024420024423279	-0.9296202686202721
1563	-0.2228559218559244	1.0905482295482292	-0.142570207570211	-0.7244444444444401	-0.9928253968253942	0.1851782661782706	-0.22159462759462345	-0.7464700854700821
1564	-0.17401587301587396	1.0050781440781493	-0.48445054945055166	-0.9075946275946297	-1.2003956043956046	0.44158852258852077	0.09586568986568667	-0.6610000000000023
1565	-0.2472759462759434	1.2370683760683796	-0.11815018315018133	-0.6389743589743603	-1.053875457875455	0.2828583638583604	-0.28264468864469317	-0.8929902319902321
1566	-0.1251758241758244	0.9684481074481097	-0.37456043956044127	-1.041904761904759	-1.3224957264957244	0.36832844932845044	-0.05065445665445356	-0.6610000000000023
1567	-0.3693760683760633	1.224858363858359	-0.2280402930402908	-0.7244444444444401	-0.9195653235653247	0.31948840048840044	-0.11170451770452328	-0.8197301587301622
1568	-0.051915750915754066	1.114968253968249	-0.24025030525030208	-0.8587545787545802	-1.273655677655675	0.5026385836385807	-0.22159462759462345	-0.5266898656898622
1569	-0.29611599511599385	1.114968253968249	-0.3501404151404107	-0.8953846153846193	-1.175975579975575	0.4171684981685009	-0.18496459096459317	-0.9296202686202721
1570	-0.2228559218559244	1.0050781440781493	-0.19141025641026144	-0.7610744810744802	-1.127135531135535	0.23401831501831083	-0.2582246642246635	-0.7464700854700821
1571	-0.19843589743589385	1.1027582417582396	-0.5088705738705716	-0.9564346764346802	-1.1881855921855942	0.49042857142857077	-0.05065445665445356	-0.7708901098901122
1572	-0.210645909645914	1.1882283272283296	-0.21583028083028133	-0.6511843711843698	-1.090505494505495	0.27064835164835044	-0.28264468864469317	-0.8441501831501825
1573	-0.19843589743589385	1.0417081807081796	-0.3867704517704508	-1.041904761904759	-1.3224957264957244	0.5270586080586104	-0.09949450549450312	-0.7708901098901122
1574	-0.39379609279609384	1.2370683760683796	-0.36235042735043177	-0.8099145299145297	-0.9928253968253942	0.1851782661782706	-0.23380463980464317	-0.954040293040292
1575	-0.10075579975580362	1.13938827838828	-0.3379304029304012	-0.8831746031746001	-1.2980757020757046	0.4782185592185608	-0.17275457875458322	-0.6610000000000023
1576	-0.30832600732600424	1.3713785103785099	-0.2768803418803413	-0.8587545787545802	-1.127135531135535	0.34390842490843054	-0.31927472527472345	-1.0150903540903524
1577	-0.2472759462759434	0.9318180708180697	-0.3135103785103813	-0.8221245421245392	-1.127135531135535	0.3805384615384604	-0.270434676434673	-0.6854200244200221
1578	-0.4182161172161146	1.0905482295482292	-0.5332905982906012	-0.9320146520146496	-1.273655677655675	0.5026385836385807	-0.1605445665445635	-0.8441501831501825
1579	-0.10075579975580362	1.1515982905982896	-0.2524603174603214	-0.7244444444444401	-1.114925518925515	0.3805384615384604	-0.34369474969475355	-0.8685702075702024
1580	-0.25948595848596356	0.9928681318681296	-0.48445054945055166	-1.0296947496947495	-1.273655677655675	0.6247387057387108	-0.20938461538461306	-0.8441501831501825
1581	-0.29611599511599385	1.1760183150183197	-0.41119047619047155	-0.7488644688644698	-0.9561953601953639	0.22180830280830088	-0.4535848595848635	-0.8807802197802221
1582	-0.1495958485958443	0.9806581196581192	-0.5577106227106211	-0.9075946275946297	-1.2003956043956046	0.5758986568986608	-0.03844444444444317	-0.7342600732600726
1583	-0.3571660561660538	1.298118437118439	-0.28909035409035166	-0.8465445665445698	-1.053875457875455	0.3561184371184405	-0.4413748473748531	-0.9296202686202721
1584	-0.06412576312576446	0.9562380952380993	-0.4234004884004917	-1.01748473748474	-1.1393455433455446	0.4293785103785104	-0.23380463980464317	-0.7953101343101321
1585	-0.4548461538461547	1.1515982905982896	-0.49666056166056116	-0.8709645909645906	-0.9317753357753351	0.5392686202686208	-0.2460146520146531	-0.8929902319902321
1586	-0.1495958485958443	1.114968253968249	-0.3501404151404107	-0.7610744810744802	-1.2370256410256446	0.49042857142857077	-0.3925347985348031	-0.7708901098901122
1587	-0.2350659340659339	0.9928681318681296	-0.5455006105006107	-0.9808547008547001	-1.212605616605614	0.5636886446886407	-0.22159462759462345	-1.0761404151404124
1588	-0.3205360195360146	1.0661282051282093	-0.30130036630036117	-0.7732844932844897	-1.0660854700854743	0.3316984126984104	-0.4535848595848635	-0.8197301587301622
1589	-0.210645909645914	0.9196080586080597	-0.679810744810741	-0.9320146520146496	-1.249235653235655	0.5636886446886407	-0.08728449328449361	-0.7342600732600726
1590	-0.27169597069597395	1.2614884004883995	-0.37456043956044127	-0.7488644688644698	-1.029455433455435	0.4171684981685009	-0.3925347985348031	-0.954040293040292
1591	-0.07633577533577485	0.9440280830280796	-0.49666056166056116	-0.9930647130647096	-1.2614456654456654	0.5026385836385807	-0.19717460317460356	-0.7342600732600726
1592	-0.4182161172161146	1.1882283272283296	-0.5088705738705716	-0.8099145299145297	-0.8829352869352847	0.3072783882783905	-0.2460146520146531	-0.9906703296703325
1593	-0.08854578754578435	1.0417081807081796	-0.4478205128205116	-0.7854945054945001	-1.175975579975575	0.6491587301587307	-0.30706471306471306	-0.6121599511599523
1594	-0.29611599511599385	1.0661282051282093	-0.6309706959706914	-0.94422466422466	-1.0172454212454247	0.45379853479854093	-0.23380463980464317	-0.954040293040292
1595	-0.28390598290598434	0.9196080586080597	-0.3867704517704508	-0.7000244200244202	-1.0172454212454247	0.44158852258852077	-0.416954822954823	-0.7586800976801023
1596	-0.2228559218559244	0.9684481074481097	-0.7042307692307715	-0.9808547008547001	-1.175975579975575	0.5758986568986608	-0.14833455433455311	-0.8075201465201425
1597	-0.2350659340659339	1.13938827838828	-0.4478205128205116	-0.5779242979242993	-0.9928253968253942	0.45379853479854093	-0.38032478632478295	-0.8441501831501825
1598	-0.16180586080586445	0.8829780219780197	-0.6065506715506715	-0.9686446886446897	-1.2858656898656942	0.6247387057387108	-0.23380463980464317	-0.7586800976801023
1599	-0.39379609279609384	1.0905482295482292	-0.5943406593406612	-0.7854945054945001	-0.8829352869352847	0.2828583638583604	-0.28264468864469317	-0.8929902319902321
1600	-0.16180586080586445	0.7852979242979197	-0.49666056166056116	-0.7977045177045193	-1.224815628815635	0.6369487179487208	-0.07507448107448322	-0.5877399267399217
1601	-0.3327460317460348	1.2126483516483495	-0.5699206349206315	-0.9075946275946297	-1.0172454212454247	0.45379853479854093	-0.4291648351648334	-0.917410256410252
1602	-0.10075579975580362	0.8707680097680102	-0.460030525030522	-0.7610744810744802	-1.0416654456654446	0.45379853479854093	-0.30706471306471306	-0.7342600732600726
1603	-0.4426361416361443	0.9928681318681296	-0.679810744810741	-0.9198046398046401	-1.0782954822954847	0.5514786324786303	-0.1605445665445635	-0.7953101343101321
1604	-0.2228559218559244	0.9562380952380993	-0.4356105006105012	-0.6389743589743603	-1.090505494505495	0.5392686202686208	-0.3925347985348031	-0.8319401709401721
1605	-0.19843589743589385	0.8951880341880301	-0.5943406593406612	-0.9808547008547001	-1.212605616605614	0.6857887667887708	-0.17275457875458322	-0.856360195360192
1606	-0.3571660561660538	1.0050781440781493	-0.5088705738705716	-0.8099145299145297	-0.8951452991453048	0.45379853479854093	-0.40474481074481305	-0.8319401709401721
1607	-0.17401587301587396	0.7975079365079394	-0.7408608058608018	-0.8343345543345603	-1.1393455433455446	0.6979987789987807	-0.03844444444444317	-0.6976300366300325
1608	-0.28390598290598434	1.114968253968249	-0.5699206349206315	-0.8953846153846193	-0.9317753357753351	0.5636886446886407	-0.36811477411477345	-0.9784603174603226
1609	-0.0030757020757036235	0.7364578754578794	-0.6065506715506715	-0.8709645909645906	-1.175975579975575	0.5636886446886407	-0.2460146520146531	-0.7586800976801023
1610	-0.38158608058608434	0.9318180708180697	-0.7408608058608018	-0.8709645909645906	-0.8585152625152648	0.5514786324786303	-0.19717460317460356	-0.8441501831501825
1611	-0.1495958485958443	0.9073980463980498	-0.5699206349206315	-0.7122344322344297	-1.090505494505495	0.5881086691086703	-0.34369474969475355	-0.6365799755799721
1612	-0.210645909645914	0.8341379731379697	-0.7042307692307715	-0.9564346764346802	-1.151555555555555	0.6003186813186807	-0.19717460317460356	-0.9662503052503024
1613	-0.30832600732600424	0.9440280830280796	-0.4478205128205116	-0.7366544566544603	-0.9561953601953639	0.39274847374847033	-0.46579487179487344	-0.8807802197802221
1614	-0.16180586080586445	0.8097179487179498	-0.8507509157509211	-0.8465445665445698	-1.151555555555555	0.6613687423687407	-0.12391452991453322	-0.8075201465201425
1615	-0.38158608058608434	1.0783382173382197	-0.6065506715506715	-0.6023443223443192	-0.9439853479853446	0.5026385836385807	-0.46579487179487344	-0.9662503052503024
1616	-0.027495726495723516	0.7852979242979197	-0.6676007326007315	-0.9198046398046401	-1.2614456654456654	0.7224188034188006	-0.19717460317460356	-0.8075201465201425
1617	-0.30832600732600424	0.9318180708180697	-0.7408608058608018	-0.9198046398046401	-0.8463052503052544	0.36832844932845044	-0.2948547008547031	-1.027300366300362
1618	-0.16180586080586445	0.8585579975579998	-0.6431807081807107	-0.6878144078144098	-1.090505494505495	0.6979987789987807	-0.28264468864469317	-0.6610000000000023
1619	-0.210645909645914	1.0783382173382197	-0.8019108669108609	-0.9198046398046401	-1.0172454212454247	0.5636886446886407	-0.34369474969475355	-1.0028803418803425
1620	-0.2350659340659339	0.8219279609279593	-0.5699206349206315	-0.7488644688644698	-0.9561953601953639	0.5392686202686208	-0.28264468864469317	-0.8929902319902321
1621	-0.18622588522588435	0.7975079365079394	-0.911800976800981	-0.9320146520146496	-1.1027155067155046	0.6613687423687407	-0.1605445665445635	-0.856360195360192
1622	-0.29611599511599385	0.9928681318681296	-0.6309706959706914	-0.6511843711843698	-0.8096752136752143	0.5636886446886407	-0.3925347985348031	-0.9662503052503024
1623	0.02134432234432604	0.7242478632478593	-0.7408608058608018	-0.8709645909645906	-1.151555555555555	0.7590488400488407	-0.270434676434673	-0.8441501831501825
1624	-0.3327460317460348	0.8951880341880301	-0.7530708180708211	-0.8343345543345603	-0.8463052503052544	0.36832844932845044	-0.4902148962148938	-1.039510378510382
1625	-0.1373858363858339	0.6631978021977998	-0.7530708180708211	-0.7854945054945001	-1.0660854700854743	0.734628815628811	-0.07507448107448322	-0.7098400488400527
1626	-0.17401587301587396	0.9196080586080597	-0.8019108669108609	-0.8465445665445698	-1.0050354090354046	0.5392686202686208	-0.38032478632478295	-1.063930402930402
1627	-0.210645909645914	0.7364578754578794	-0.6065506715506715	-0.7000244200244202	-0.9806153846153838	0.5881086691086703	-0.2582246642246635	-0.8685702075702024
1628	-0.28390598290598434	0.7120378510378493	-0.8141208791208819	-1.0052747252747296	-0.8463052503052544	0.7102087912087911	-0.22159462759462345	-0.917410256410252
1629	-0.1495958485958443	0.8463479853479894	-0.6431807081807107	-0.6023443223443192	-0.9806153846153838	0.6003186813186807	-0.34369474969475355	-0.9784603174603226
1630	-0.06412576312576446	0.6754078144078199	-0.716440781440781	-0.9564346764346802	-1.090505494505495	0.6979987789987807	-0.23380463980464317	-1.0028803418803425
1631	-0.2228559218559244	0.8707680097680102	-0.6431807081807107	-0.8099145299145297	-0.8218852258852247	0.5148485958486009	-0.4413748473748531	-1.0028803418803425
1632	-0.0030757020757036235	0.5044676434676398	-0.8385409035409018	-0.7854945054945001	-1.127135531135535	0.7102087912087911	-0.13612454212454317	-0.8929902319902321
1633	-0.29611599511599385	0.8951880341880301	-0.692020757020762	-0.8587545787545802	-0.9684053724053743	0.5514786324786303	-0.4413748473748531	-1.063930402930402
1634	0.14344444444444593	0.7364578754578794	-0.5821306471306517	-0.7122344322344297	-1.029455433455435	0.6613687423687407	-0.2948547008547031	-0.8929902319902321
1635	-0.08854578754578435	0.7364578754578794	-0.7774908424908419	-0.9198046398046401	-0.9073553113553148	0.3805384615384604	-0.2948547008547031	-1.1738205128205124
1636	-0.039705738705744564	0.7975079365079394	-0.6431807081807107	-0.6145543345543296	-0.9806153846153838	0.7224188034188006	-0.40474481074481305	-0.7831001221001221
1637	0.11902442002441627	0.7242478632478593	-0.8751709401709419	-0.8831746031746001	-1.0782954822954847	0.6247387057387108	-0.270434676434673	-1.1005604395604425
1638	0.02134432234432604	0.8707680097680102	-0.47224053724054127	-0.7244444444444401	-0.9561953601953639	0.5758986568986608	-0.38032478632478295	-1.0150903540903524
1639	0.11902442002441627	0.5777277167277195	-0.8629609279609315	-0.7488644688644698	-1.090505494505495	0.7102087912087911	-0.12391452991453322	-0.9418302808302821
1640	-0.039705738705744564	0.8707680097680102	-0.679810744810741	-0.6267643467643499	-0.8096752136752143	0.5758986568986608	-0.38032478632478295	-1.1738205128205124
1641	0.3876446886446858	0.7120378510378493	-0.6553907203907211	-0.7366544566544603	-1.2370256410256446	0.832308913308911	-0.2582246642246635	-1.0150903540903524
1642	0.08239438339438598	0.7364578754578794	-0.7897008547008523	-0.8831746031746001	-0.8463052503052544	0.5148485958486009	-0.2460146520146531	-1.2592905982906024
1643	0.302174603174606	0.7608778998778993	-0.6676007326007315	-0.6145543345543296	-1.029455433455435	0.7956788766788807	-0.05065445665445356	-0.9296202686202721
1644	0.33880463980463627	0.8219279609279593	-0.8263308913308914	-0.8343345543345603	-1.0050354090354046	0.6125286935286907	-0.34369474969475355	-1.1982405372405323
1645	0.25333455433455554	0.8219279609279593	-0.5210805860805917	-0.7610744810744802	-0.8951452991453048	0.6003186813186807	-0.31927472527472345	-1.051720390720392
1646	0.4731147741147763	0.5655177045177091	-0.8995909645909609	-0.9930647130647096	-0.9928253968253942	0.7224188034188006	-0.13612454212454317	-1.051720390720392
1647	0.21670451770451638	0.8463479853479894	-0.716440781440781	-0.6511843711843698	-0.6753650793650743	0.6247387057387108	-0.2948547008547031	-1.1494004884004925
1648	0.5463748473748458	0.6021477411477394	-0.7408608058608018	-0.7977045177045193	-1.0782954822954847	0.7956788766788807	-0.1605445665445635	-1.0761404151404124
1649	0.33880463980463627	0.6998278388278389	-0.8019108669108609	-0.8343345543345603	-0.7608351648351648	0.5270586080586104	-0.3314847374847436	-1.1982405372405323
1650	0.4609047619047659	0.49225763125762945	-0.6676007326007315	-0.7000244200244202	-0.9561953601953639	0.734628815628811	-0.0018144078144031184	-0.9662503052503024
1651	0.5097448107448164	0.7730879120879097	-0.8507509157509211	-0.8221245421245392	-0.8707252747252747	0.6125286935286907	-0.23380463980464317	-1.222660561660562
1652	0.6562649572649557	0.7364578754578794	-0.5455006105006107	-0.6389743589743603	-0.8463052503052544	0.6003186813186807	-0.12391452991453322	-1.0761404151404124
1653	0.4975347985347962	0.5777277167277195	-0.8385409035409018	-0.9564346764346802	-0.8951452991453048	0.6491587301587307	-0.09949450549450312	-1.161610500610502
1654	0.4975347985347962	0.7608778998778993	-0.6676007326007315	-0.6023443223443192	-0.8096752136752143	0.6613687423687407	-0.19717460317460356	-0.954040293040292
1655	0.6806849816849858	0.6143577533577493	-0.8141208791208819	-0.7366544566544603	-1.0660854700854743	0.7224188034188006	-0.08728449328449361	-1.271500610500612
1656	0.48532478632478626	0.8097179487179498	-0.5577106227106211	-0.7366544566544603	-0.7852551892551851	0.4782185592185608	-0.28264468864469317	-1.2348705738705723
1657	0.6928949938949962	0.5044676434676398	-0.8507509157509211	-0.6633943833943802	-0.9928253968253942	0.6979987789987807	-0.0018144078144031184	-1.0761404151404124
1658	0.5341648351648354	0.8341379731379697	-0.8385409035409018	-0.7122344322344297	-0.8829352869352847	0.49042857142857077	-0.2460146520146531	-1.320340659340662
1659	0.8027851037851061	0.6876178266178294	-0.6553907203907211	-0.6023443223443192	-1.127135531135535	0.6979987789987807	-0.08728449328449361	-1.161610500610502
1660	0.6562649572649557	0.6998278388278389	-0.911800976800981	-0.8465445665445698	-0.7852551892551851	0.4049584859584807	-0.08728449328449361	-1.3569706959706918
1661	0.6196349206349161	0.7486678876678898	-0.716440781440781	-0.5779242979242993	-0.8951452991453048	0.6369487179487208	-0.1605445665445635	-0.9906703296703325
1662	0.7661550671550661	0.6021477411477394	-0.911800976800981	-0.7854945054945001	-1.0050354090354046	0.6125286935286907	-0.1605445665445635	-1.3325506715506719
1663	0.6562649572649557	0.8463479853479894	-0.6431807081807107	-0.7000244200244202	-0.8829352869352847	0.45379853479854093	-0.11170451770452328	-1.2592905982906024
1664	0.8638351648351656	0.49225763125762945	-0.8385409035409018	-0.7366544566544603	-1.0172454212454247	0.6491587301587307	0.07144566544566677	-1.161610500610502
1665	0.4731147741147763	0.8341379731379697	-0.8141208791208819	-0.6511843711843698	-0.8463052503052544	0.5026385836385807	-0.12391452991453322	-1.3325506715506719
1666	0.9615152625152661	0.6387777777777799	-0.7042307692307715	-0.6389743589743603	-1.114925518925515	0.7468388278388307	0.03481562881562672	-1.1127704517704524
1667	0.6562649572649557	0.6387777777777799	-0.8385409035409018	-0.8099145299145297	-0.8340952380952347	0.3561184371184405	-0.1605445665445635	-1.4058107448107426
1668	0.7051050061050066	0.7120378510378493	-0.7042307692307715	-0.6145543345543296	-0.8951452991453048	0.5758986568986608	0.18133577533577672	-1.0761404151404124
1669	0.8638351648351656	0.6876178266178294	-1.009481074481072	-0.7610744810744802	-0.9684053724053743	0.49042857142857077	-0.13612454212454317	-1.3447606837606823
1670	0.6928949938949962	0.8219279609279593	-0.5943406593406612	-0.565714285714289	-0.8096752136752143	0.44158852258852077	-0.014024420024423279	-1.1738205128205124
1671	0.8638351648351656	0.5288876678876695	-0.8995909645909609	-0.8831746031746001	-1.0782954822954847	0.5026385836385807	0.03481562881562672	-1.222660561660562
1672	0.6562649572649557	0.7608778998778993	-0.7408608058608018	-0.6145543345543296	-0.7486251526251548	0.39274847374847033	-0.11170451770452328	-1.3081306471306422
1673	0.937095238095236	0.6754078144078199	-0.7042307692307715	-0.7000244200244202	-1.1393455433455446	0.6125286935286907	0.08365567765567716	-1.222660561660562
1674	0.7295250305250265	0.7730879120879097	-0.8507509157509211	-0.7854945054945001	-0.8340952380952347	0.2584383394383405	-0.19717460317460356	-1.3936007326007323
1675	0.876045177045176	0.49225763125762945	-0.6431807081807107	-0.5901343101343088	-0.9928253968253942	0.5636886446886407	0.20575579975579705	-1.1860305250305219
1676	0.876045177045176	0.7608778998778993	-0.9240109890109914	-0.6756043956043994	-0.9195653235653247	0.36832844932845044	-0.08728449328449361	-1.3447606837606823
1677	0.876045177045176	0.6998278388278389	-0.6431807081807107	-0.4191941391941394	-0.9073553113553148	0.39274847374847033	-0.0018144078144031184	-1.2348705738705723
1678	0.888255189255186	0.5655177045177091	-0.8385409035409018	-0.8953846153846193	-0.9073553113553148	0.2828583638583604	0.05923565323565727	-1.3691807081807021
1679	0.7295250305250265	0.7730879120879097	-0.7897008547008523	-0.565714285714289	-0.8707252747252747	0.4293785103785104	0.010395604395606828	-1.051720390720392
1680	0.9615152625152661	0.5899377289377294	-0.7530708180708211	-0.6633943833943802	-1.1027155067155046	0.5026385836385807	0.15691575091574705	-1.3081306471306422
1681	0.8027851037851061	0.8951880341880301	-0.716440781440781	-0.6878144078144098	-0.8707252747252747	0.24622832722833055	0.03481562881562672	-1.3569706959706918
1682	0.9493052503052455	0.44341758241757945	-0.7530708180708211	-0.5290842490842498	-0.9806153846153838	0.46600854700855043	0.3522759462759466	-1.1494004884004925
1683	0.7051050061050066	0.7120378510378493	-0.8629609279609315	-0.7488644688644698	-0.8585152625152648	0.3316984126984104	0.08365567765567716	-1.320340659340662
1684	0.9981452991452964	0.6754078144078199	-0.692020757020762	-0.44361416361415973	-1.0660854700854743	0.49042857142857077	0.3034358974358966	-1.2348705738705723
1685	0.937095238095236	0.5533076923076894	-0.8629609279609315	-0.7244444444444401	-0.8707252747252747	0.19738827838828055	0.29122588522588666	-1.4912808302808322
1686	0.876045177045176	0.7120378510378493	-0.7408608058608018	-0.45582417582417945	-0.8218852258852247	0.4293785103785104	0.5110061050061065	-1.0761404151404124
1687	1.010355311355316	0.49225763125762945	-0.9972710622710618	-0.5168742368742398	-1.0050354090354046	0.4293785103785104	0.34006593406593666	-1.3813907203907223
1688	0.9126752136752161	0.7730879120879097	-0.6187606837606819	-0.5168742368742398	-0.8463052503052544	0.23401831501831083	0.3034358974358966	-1.2959206349206318
1689	1.1568754578754559	0.46783760683760955	-0.7530708180708211	-0.5779242979242993	-1.0172454212454247	0.3805384615384604	0.608686202686207	-1.2470805860805823
1690	0.7661550671550661	0.6998278388278389	-0.7652808302808315	-0.4924542124542097	-0.6997851037851044	0.1607582417582405	0.3766959706959665	-1.3813907203907223
1691	1.1568754578754559	0.5655177045177091	-0.6553907203907211	-0.3825641025640998	-1.127135531135535	0.49042857142857077	0.5720561660561665	-1.063930402930402
1692	1.071405372405376	0.6021477411477394	-0.7774908424908419	-0.5779242979242993	-0.8829352869352847	0.17296825396825088	0.5110061050061065	-1.4180207570207624
1693	1.010355311355316	0.5288876678876695	-0.5699206349206315	-0.3581440781440799	-0.8951452991453048	0.4049584859584807	0.7552063492063472	-1.088350427350432
1694	1.1812954822954864	0.5655177045177091	-0.8995909645909609	-0.46803418803418984	-1.0050354090354046	0.3072783882783905	0.5842661782661769	-1.3447606837606823
1695	1.1080354090354063	0.7852979242979197	-0.5821306471306517	-0.34593406593406995	-0.8463052503052544	0.29506837606838054	0.5720561660561665	-1.222660561660562
1696	1.3766556776556762	0.4800476190476195	-0.7652808302808315	-0.5535042735042697	-1.0782954822954847	0.3561184371184405	0.7674163614163567	-1.2592905982906024
1697	1.046985347985346	0.6998278388278389	-0.7774908424908419	-0.37035409035408984	-0.8218852258852247	0.31948840048840044	0.6208962148962169	-1.210450549450552
1698	1.3644456654456658	0.6509877899877898	-0.692020757020762	-0.34593406593406995	-1.090505494505495	0.4782185592185608	0.8528864468864468	-1.2959206349206318
1699	1.2423455433455464	0.6631978021977998	-0.8019108669108609	-0.5046642246642299	-0.8585152625152648	0.19738827838828055	0.5110061050061065	-1.4058107448107426
1700	1.3033956043956059	0.4800476190476195	-0.6187606837606819	-0.3337240537240498	-0.9439853479853446	0.49042857142857077	0.8773064713064667	-1.1371904761904728
1701	1.340025641025646	0.6876178266178294	-0.8629609279609315	-0.6633943833943802	-0.9684053724053743	0.3072783882783905	0.6697362637362669	-1.3813907203907223
1702	1.3644456654456658	0.6998278388278389	-0.5821306471306517	-0.18720390720390956	-1.029455433455435	0.44158852258852077	0.7307863247863269	-1.210450549450552
1703	1.498755799755796	0.5288876678876695	-0.7042307692307715	-0.6145543345543296	-0.9928253968253942	0.24622832722833055	0.8528864468864468	-1.3569706959706918
1704	1.2057155067155063	0.7364578754578794	-0.716440781440781	-0.4314041514041498	-0.8585152625152648	0.4171684981685009	0.7429963369963368	-1.0761404151404124
1705	1.4865457875457861	0.46783760683760955	-0.6553907203907211	-0.4314041514041498	-1.090505494505495	0.45379853479854093	0.9261465201465167	-1.2592905982906024
1706	1.3033956043956059	0.8951880341880301	-0.6676007326007315	-0.5168742368742398	-0.8096752136752143	0.27064835164835044	0.7674163614163567	-1.3081306471306422
1707	1.5353858363858357	0.5533076923076894	-0.5577106227106211	-0.37035409035408984	-0.9317753357753351	0.5026385836385807	1.0360366300366266	-1.1738205128205124
1708	1.2423455433455464	0.6754078144078199	-0.7774908424908419	-0.5901343101343088	-0.8463052503052544	0.2828583638583604	0.7918363858363864	-1.3691807081807021
1709	1.5598058608058556	0.7242478632478593	-0.460030525030522	-0.1627838827838799	-1.114925518925515	0.5881086691086703	0.9139365079365067	-1.0761404151404124
1710	1.5720158730158758	0.6387777777777799	-0.6187606837606819	-0.5535042735042697	-0.8707252747252747	0.1119181929181905	0.8528864468864468	-1.5645409035409017
1711	1.4254957264957258	0.7364578754578794	-0.4234004884004917	-0.34593406593406995	-0.9073553113553148	0.39274847374847033	0.9871965811965766	-1.1371904761904728
1712	1.596435897435896	0.5777277167277195	-0.8141208791208819	-0.34593406593406995	-1.029455433455435	0.3072783882783905	0.8895164835164868	-1.3813907203907223
1713	1.4743357753357762	0.9562380952380993	-0.5210805860805917	-0.4069841269841299	-0.8585152625152648	0.3072783882783905	0.8162564102564072	-1.3447606837606823
1714	1.8284261294261255	0.5899377289377294	-0.5821306471306517	-0.30930402930402945	-1.1393455433455446	0.4171684981685009	1.0726666666666667	-1.2348705738705723
1715	1.3156056166056163	0.7852979242979197	-0.6676007326007315	-0.5046642246642299	-0.6753650793650743	0.23401831501831083	0.8528864468864468	-1.4180207570207624
1716	1.5842258852258861	0.7852979242979197	-0.5210805860805917	-0.13836385836386	-1.090505494505495	0.49042857142857077	0.9994065934065968	-1.1494004884004925
1717	1.5720158730158758	0.6631978021977998	-0.5821306471306517	-0.4314041514041498	-0.8340952380952347	0.17296825396825088	0.6941562881562873	-1.4912808302808322
1718	1.5353858363858357	0.7852979242979197	-0.3379304029304012	-0.26046398046398034	-0.8829352869352847	0.44158852258852077	1.1215067155067167	-1.1860305250305219
1719	1.645275946275946	0.7364578754578794	-0.7042307692307715	-0.27267399267398984	-0.9317753357753351	0.3316984126984104	0.8406764346764368	-1.3569706959706918
1720	1.4743357753357762	0.8829780219780197	-0.47224053724054127	-0.07731379731379961	-0.7242051282051247	0.27064835164835044	0.9139365079365067	-1.320340659340662
1721	1.8040061050061056	0.6754078144078199	-0.5332905982906012	-0.24825396825396995	-0.8707252747252747	0.24622832722833055	0.9749865689865671	-1.2470805860805823
1722	1.498755799755796	0.8707680097680102	-0.6553907203907211	-0.26046398046398034	-0.5532649572649548	0.31948840048840044	0.8773064713064667	-1.1982405372405323
1723	1.718536019536016	0.7608778998778993	-0.49666056166056116	-0.01626373626373967	-0.9073553113553148	0.5148485958486009	1.0726666666666667	-1.2348705738705723
1724	1.608645909645906	1.0050781440781493	-0.679810744810741	-0.22383394383393984	-0.6509450549450553	0.23401831501831083	0.7674163614163567	-1.3936007326007323
1725	1.6330659340659357	0.7730879120879097	-0.4356105006105012	-0.028473748473749616	-0.7364151404151449	0.4782185592185608	1.0726666666666667	-1.1860305250305219
1726	1.6208559218559262	0.7730879120879097	-0.7652808302808315	-0.1505738705738695	-0.8218852258852247	0.3316984126984104	0.8650964590964567	-1.3813907203907223
1727	1.5720158730158758	0.8829780219780197	-0.48445054945055166	0.10583638583638999	-0.7242051282051247	0.49042857142857077	0.9017264957264968	-1.2837106227106223
1728	1.791796092796096	0.7242478632478593	-0.5332905982906012	-0.06510378510378922	-0.7852551892551851	0.2584383394383405	0.9261465201465167	-1.5645409035409017
1729	1.5475958485958456	0.8585579975579998	-0.5699206349206315	0.008156288156290437	-0.5898949938949949	0.4782185592185608	1.0116166056166067	-1.161610500610502
1730	1.767376068376066	0.6754078144078199	-0.6309706959706914	0.10583638583638999	-0.8218852258852247	0.5270586080586104	1.0238266178266167	-1.3569706959706918
1731	1.657485958485956	1.0417081807081796	-0.5943406593406612	-0.08952380952380912	-0.6387350427350449	0.39274847374847033	0.9017264957264968	-1.3936007326007323
1732	1.755166056166056	0.7486678876678898	-0.37456043956044127	0.16688644688645038	-0.6997851037851044	0.5881086691086703	1.097086691086687	-1.2470805860805823
1733	1.5720158730158758	0.8219279609279593	-0.6553907203907211	-0.1749938949938996	-0.48000488400488406	0.3805384615384604	0.8162564102564072	-1.4424407814407822
1734	1.742956043956046	0.9318180708180697	-0.3989804639804603	0.2523565323565302	-0.7974652014652048	0.734628815628811	0.9871965811965766	-1.1738205128205124
1735	1.852846153846156	0.7730879120879097	-0.5577106227106211	-0.05289377289376951	-0.6875750915750944	0.39274847374847033	0.8284664224664264	-1.527910866910862
1736	1.645275946275946	0.9440280830280796	-0.4234004884004917	0.08141636141636033	-0.5654749694749746	0.6247387057387108	1.097086691086687	-1.2348705738705723
1737	1.865056166056166	0.6631978021977998	-0.6431807081807107	0.11804639804640038	-0.7486251526251548	0.5026385836385807	0.8773064713064667	-1.3813907203907223
1738	1.5475958485958456	1.0661282051282093	-0.41119047619047155	0.056996336996340435	-0.6143150183150148	0.5148485958486009	0.9261465201465167	-1.3691807081807021
1739	2.0115763125763158	0.7486678876678898	-0.3867704517704508	0.13025641025640988	-0.7486251526251548	0.6247387057387108	1.0360366300366266	-1.3325506715506719
1740	1.6330659340659357	0.8707680097680102	-0.5577106227106211	-0.05289377289376951	-0.4311648351648345	0.49042857142857077	0.9627765567765567	-1.3691807081807021
1741	1.767376068376066	0.8951880341880301	-0.32572039072039083	0.15467643467642977	-0.7242051282051247	0.7834688644688605	1.170346764346767	-1.2959206349206318
1742	1.816216117216116	0.7608778998778993	-0.6187606837606819	0.008156288156290437	-0.528844932844935	0.4293785103785104	0.8162564102564072	-1.5034908424908426
1743	1.7307460317460357	0.9684481074481097	-0.1669902319902309	0.09362637362637027	-0.5044249084249048	0.6613687423687407	1.194766788766787	-1.222660561660562
1744	1.852846153846156	0.7242478632478593	-0.5943406593406612	0.14246642246642027	-0.5654749694749746	0.5392686202686208	0.9505665445665468	-1.4302307692307719
1745	1.657485958485956	0.9684481074481097	-0.36235042735043177	0.22793650793651032	-0.41895482295482456	0.5636886446886407	1.0482466422466366	-1.271500610500612
1746	2.121466422466426	0.7852979242979197	-0.41119047619047155	0.20351648351648066	-0.7119951159951143	0.49042857142857077	1.133716727716727	-1.3691807081807021
1747	1.779586080586076	0.9318180708180697	-0.48445054945055166	-0.01626373626373967	-0.3090647130647146	0.5026385836385807	1.0360366300366266	-1.222660561660562
1748	1.9505262515262565	0.8829780219780197	-0.37456043956044127	0.2523565323565302	-0.6509450549450553	0.6369487179487208	1.0604566544566567	-1.2470805860805823
1749	1.901686202686206	0.9928681318681296	-0.48445054945055166	0.056996336996340435	-0.46779487179487456	0.4171684981685009	0.9139365079365067	-1.4180207570207624
1750	1.852846153846156	0.9318180708180697	-0.15478021978022138	0.22793650793651032	-0.44337484737484445	0.6491587301587307	1.1825567765567766	-1.1738205128205124
1751	1.9749462759462764	0.7730879120879097	-0.49666056166056116	-0.05289377289376951	-0.5654749694749746	0.5026385836385807	1.0238266178266167	-1.3325506715506719
1752	1.8406361416361456	0.9928681318681296	-0.30130036630036117	0.3744566544566603	-0.48000488400488406	0.8078888888888902	1.1092967032967067	-1.0761404151404124
1753	2.048206349206346	0.8341379731379697	-0.3867704517704508	0.20351648351648066	-0.5898949938949949	0.3805384615384604	1.0604566544566567	-1.5034908424908426
1754	1.8284261294261255	0.8951880341880301	-0.4356105006105012	0.21572649572650038	-0.3334847374847345	0.6247387057387108	1.2802368742368766	-1.161610500610502
1755	1.9749462759462764	0.6509877899877898	-0.3501404151404107	0.2767765567765603	-0.5410549450549444	0.5758986568986608	1.1581367521367567	-1.320340659340662
1756	1.9749462759462764	1.0539181929181896	-0.36235042735043177	0.11804639804640038	-0.4311648351648345	0.44158852258852077	1.0482466422466366	-1.3936007326007323
1757	2.145886446886446	0.8463479853479894	-0.2280402930402908	0.3011965811965802	-0.5410549450549444	0.5392686202686208	1.231396825396827	-1.2348705738705723
1758	1.865056166056166	0.8219279609279593	-0.4478205128205116	-0.01626373626373967	-0.28464468864468495	0.3805384615384604	1.1092967032967067	-1.3936007326007323
1759	1.877266178266176	0.9806581196581192	-0.30130036630036117	0.3378266178266198	-0.49221489621489445	0.6857887667887708	1.194766788766787	-1.1371904761904728
1760	1.999366300366306	0.8097179487179498	-0.3501404151404107	0.15467643467642977	-0.4067448107448146	0.4049584859584807	0.9749865689865671	-1.4790708180708227
1761	1.8040061050061056	1.0294981684981692	-0.06931013431013178	0.16688644688645038	-0.29685470085470467	0.5881086691086703	1.3779169719169664	-1.1127704517704524
1762	1.852846153846156	0.6754078144078199	-0.5088705738705716	0.21572649572650038	-0.44337484737484445	0.5881086691086703	1.1092967032967067	-1.3325506715506719
1763	1.718536019536016	1.0417081807081796	-0.3135103785103813	0.19130647130647027	-0.27243467643467456	0.44158852258852077	1.1581367521367567	-1.2348705738705723
1764	1.999366300366306	0.8341379731379697	-0.24025030525030208	0.3134065934065906	-0.5776849816849845	0.5392686202686208	1.243606837606837	-1.2348705738705723
1765	1.657485958485956	0.8341379731379697	-0.37456043956044127	0.09362637362637027	-0.12591452991453522	0.39274847374847033	1.194766788766787	-1.2348705738705723
1766	1.742956043956046	0.9440280830280796	-0.17920024420024128	0.3134065934065906	-0.4067448107448146	0.7590488400488407	1.4023369963369943	-1.2348705738705723
1767	1.816216117216116	0.8463479853479894	-0.460030525030522	0.14246642246642027	-0.24801465201465467	0.4171684981685009	1.133716727716727	-1.3813907203907223
1768	1.645275946275946	1.0050781440781493	-0.13036019536019172	0.17909645909646077	-0.18696459096459428	0.5758986568986608	1.4878070818070812	-1.1371904761904728
1769	1.8284261294261255	0.7852979242979197	-0.460030525030522	0.2645665445665397	-0.3334847374847345	0.46600854700855043	1.2191868131868069	-1.271500610500612
1770	1.5109658119658163	1.0294981684981692	-0.28909035409035166	0.3256166056166001	-0.07707448107448434	0.45379853479854093	1.3168669108669064	-1.1738205128205124
1771	1.8406361416361456	0.8219279609279593	-0.2646703296703309	0.3378266178266198	-0.370114774114775	0.39274847374847033	1.3168669108669064	-1.4302307692307719
1772	1.5842258852258861	0.9562380952380993	-0.32572039072039083	0.13025641025640988	-0.04044444444444473	0.46600854700855043	1.4878070818070812	-1.039510378510382
1773	1.6941159951159956	0.9073980463980498	-0.17920024420024128	0.3988766788766802	-0.22359462759462456	0.6125286935286907	1.3534969474969465	-1.1982405372405323
1774	1.657485958485956	0.9806581196581192	-0.49666056166056116	0.19130647130647027	-0.17475457875457456	0.39274847374847033	1.206976800976797	-1.271500610500612
1775	1.5720158730158758	1.0172881562881597	-0.09373015873016144	0.3988766788766802	-0.13812454212454472	0.5636886446886407	1.451177045177043	-1.088350427350432
1776	1.657485958485956	0.7975079365079394	-0.37456043956044127	-0.004053724053719954	-0.01602442002441462	0.27064835164835044	1.206976800976797	-1.2592905982906024
1777	1.4254957264957258	1.0294981684981692	-0.2280402930402908	0.3500366300366302	-0.13812454212454472	0.6735787545787506	1.3534969474969465	-1.0028803418803425
1778	1.6819059829059861	0.9073980463980498	-0.2646703296703309	0.2767765567765603	-0.16254456654456462	0.34390842490843054	1.2191868131868069	-1.3936007326007323
1779	1.4865457875457861	1.114968253968249	-0.32572039072039083	0.20351648351648066	0.03281562881562561	0.4782185592185608	1.5000170940170925	-1.039510378510382
1780	1.5475958485958456	0.7730879120879097	-0.2646703296703309	0.36224664224664016	-0.18696459096459428	0.4782185592185608	1.3290769230769266	-1.1860305250305219
1781	1.4743357753357762	1.1271782661782697	-0.36235042735043177	0.16688644688645038	0.020605616605615662	0.36832844932845044	1.2802368742368766	-1.1860305250305219
1782	1.645275946275946	1.0172881562881597	-0.10594017094017183	0.5087667887667902	-0.10149450549450423	0.5026385836385807	1.451177045177043	-1.1127704517704524
1783	1.4621257631257658	0.9440280830280796	-0.3867704517704508	0.056996336996340435	0.14270573870573555	0.29506837606838054	1.2680268620268667	-1.1371904761904728
1784	1.3522356532356563	1.1271782661782697	-0.20362026862027183	0.3988766788766802	-0.02823443223443478	0.6003186813186807	1.5488571428571403	-1.027300366300362
1785	1.5720158730158758	1.0172881562881597	-0.3379304029304012	0.19130647130647027	-0.07707448107448434	0.24622832722833055	1.1459267399267365	-1.3081306471306422
1786	1.291185592185596	1.3103284493284495	-0.09373015873016144	0.17909645909646077	0.09386568986568511	0.39274847374847033	1.5122271062271055	-0.9784603174603226
1787	1.449915750915746	0.9440280830280796	-0.2280402930402908	0.2767765567765603	-0.05265445665445512	0.4049584859584807	1.341286935286936	-1.210450549450552
1788	1.1812954822954864	1.200438339438339	-0.32572039072039083	0.11804639804640038	0.19154578754578555	0.27064835164835044	1.365706959706956	-1.1860305250305219
1789	1.5109658119658163	1.13938827838828	-0.06931013431013178	0.2767765567765603	-0.17475457875457456	0.36832844932845044	1.4389670329670325	-1.1494004884004925
1790	1.291185592185596	1.1027582417582396	-0.2768803418803413	0.008156288156290437	0.22817582417582516	0.2584383394383405	1.2924468864468865	-1.063930402930402
1791	1.2667655677655663	1.2126483516483495	-0.19141025641026144	0.3134065934065906	-0.0038144078144042304	0.46600854700855043	1.451177045177043	-1.1249804639804624
1792	1.4377057387057357	1.0783382173382197	-0.41119047619047155	0.16688644688645038	0.11828571428571522	0.1851782661782706	1.243606837606837	-1.2348705738705723
1793	1.2423455433455464	1.34695848595849	-0.008260073260070944	0.19130647130647027	0.16712576312576566	0.3561184371184405	1.4878070818070812	-1.088350427350432
1794	1.5353858363858357	0.9806581196581192	-0.20362026862027183	0.056996336996340435	0.057235653235655715	0.24622832722833055	1.2680268620268667	-1.222660561660562
1795	1.1568754578754559	1.2736984126984099	-0.19141025641026144	0.20351648351648066	0.25259584859584505	0.46600854700855043	1.3901269841269839	-0.954040293040292
1796	1.5231758241758258	1.1882283272283296	-0.08152014652015105	0.2645665445665397	-0.01602442002441462	0.0874981684981706	1.3168669108669064	-1.3813907203907223
1797	1.2667655677655663	1.13938827838828	-0.17920024420024128	0.03257631257631033	0.31364590964590544	0.19738827838828055	1.451177045177043	-0.9906703296703325
1798	1.230135531135536	1.0294981684981692	-0.020470085470080446	0.2889865689865707	0.1304957264957256	0.31948840048840044	1.365706959706956	-1.1494004884004925
1799	1.3278156288156262	1.2126483516483495	-0.32572039072039083	0.14246642246642027	0.22817582417582516	0.1607582417582405	1.231396825396827	-1.1494004884004925
1800	1.2423455433455464	1.24927838827839	0.052789987789989	0.22793650793651032	0.20375579975579505	0.29506837606838054	1.451177045177043	-1.0150903540903524
1801	1.3278156288156262	1.0294981684981692	-0.20362026862027183	-0.004053724053719954	0.35027594627594505	0.014238095238100712	1.2191868131868069	-1.161610500610502
1802	1.0836153846153864	1.2736984126984099	-0.13036019536019172	0.16688644688645038	0.25259584859584505	0.3072783882783905	1.3779169719169664	-0.8441501831501825
1803	1.3278156288156262	1.114968253968249	-0.06931013431013178	0.20351648351648066	0.17933577533577516	-0.010181929181929394	1.1092967032967067	-1.2592905982906024
1804	1.1080354090354063	1.2126483516483495	-0.09373015873016144	0.056996336996340435	0.41132600732600544	0.1851782661782706	1.4878070818070812	-0.954040293040292
1805	1.1568754578754559	0.9318180708180697	-0.032680097680101494	0.21572649572650038	0.19154578754578555	0.1851782661782706	1.341286935286936	-1.1127704517704524
1806	1.169085470085476	1.1638083028083	-0.2646703296703309	0.008156288156290437	0.35027594627594505	0.0752881562881611	1.2924468864468865	-1.1005604395604425
1807	1.2545555555555559	1.1515982905982896	0.02836996336996822	0.4110866910866906	0.08165567765567561	0.14854822954823055	1.4023369963369943	-1.063930402930402
1808	1.2179255189255163	0.9806581196581192	-0.19141025641026144	0.056996336996340435	0.44795604395604505	-0.03460195360194973	1.304656898656897	-1.1860305250305219
1809	1.046985347985346	1.1760183150183197	-0.09373015873016144	0.2889865689865707	0.31364590964590544	0.22180830280830088	1.5000170940170925	-1.051720390720392
1810	1.230135531135536	0.9073980463980498	-0.08152014652015105	0.3011965811965802	0.27701587301587516	-0.03460195360194973	1.170346764346767	-1.2470805860805823
1811	1.046985347985346	1.1882283272283296	0.04057997557997861	0.2645665445665397	0.37469597069596494	0.06307814407814094	1.5488571428571403	-0.9784603174603226
1812	1.291185592185596	0.8341379731379697	-0.008260073260070944	0.3866666666666707	0.25259584859584505	0.038658119658120604	1.3168669108669064	-1.088350427350432
1813	0.888255189255186	1.114968253968249	-0.10594017094017183	0.21572649572650038	0.509006105006105	-0.03460195360194973	1.3901269841269839	-1.063930402930402
1814	1.169085470085476	0.9562380952380993	0.0649999999999985	0.6552869352869304	0.11828571428571522	-0.04681196581196989	1.4145470085470082	-1.161610500610502
1815	1.169085470085476	0.9073980463980498	-0.08152014652015105	0.2767765567765603	0.545636141636145	-0.07123199023198978	1.4267570207570195	-1.051720390720392
1816	1.010355311355316	0.9928681318681296	0.19931013431013855	0.5331868131868105	0.3380659340659351	0.1119181929181905	1.4389670329670325	-0.954040293040292
1817	1.2179255189255163	0.9196080586080597	-0.2280402930402908	0.5576068376068406	0.31364590964590544	-0.12007203907203934	1.2191868131868069	-1.1738205128205124
1818	1.0836153846153864	1.0783382173382197	0.150470085470089	0.4965567765567802	0.4235360195360154	0.0752881562881611	1.5122271062271055	-0.9418302808302821
1819	1.3644456654456658	0.6754078144078199	-0.008260073260070944	0.6064468864468897	0.3869059829059851	-0.22996214896214928	1.2680268620268667	-1.1371904761904728
1820	0.9248852258852256	0.9318180708180697	-0.020470085470080446	0.45992673992674016	0.44795604395604505	0.1363382173382206	1.3534969474969465	-0.9662503052503024
1821	1.1324554334554355	0.7975079365079394	0.10163003663003944	0.7895970695970704	0.2403858363858351	-0.21775213675213934	1.3168669108669064	-1.271500610500612
1822	1.095825396825396	0.8219279609279593	-0.08152014652015105	0.5209768009768005	0.4845860805860851	-0.08344200244199929	1.4755970695970673	-0.9662503052503024
1823	0.9981452991452964	0.7364578754578794	0.19931013431013855	0.6797069597069605	0.25259584859584505	-0.010181929181929394	1.341286935286936	-1.063930402930402
1824	1.071405372405376	0.8097179487179498	-0.21583028083028133	0.63086691086691	0.3380659340659351	-0.18112210012209973	1.255816849816847	-1.210450549450552
1825	0.9737252747252765	0.9073980463980498	0.02836996336996822	0.8018070818070804	0.37469597069596494	-0.010181929181929394	1.4267570207570195	-1.051720390720392
1826	1.1568754578754559	0.6876178266178294	-0.020470085470080446	0.5820268620268605	0.44795604395604505	-0.2910122100122092	1.2802368742368766	-1.2959206349206318
1827	0.8638351648351656	0.8951880341880301	-0.0571001221001205	0.6064468864468897	0.4235360195360154	0.12412820512821066	1.5000170940170925	-0.9052002442002425
1828	1.095825396825396	0.7486678876678898	-0.020470085470080446	0.8140170940170903	0.27701587301587516	-0.26659218559218933	1.0848766788766766	-1.2470805860805823
1829	0.9981452991452964	1.0294981684981692	-0.044890109890110996	0.5820268620268605	0.46016605616605544	-0.07123199023198978	1.5000170940170925	-1.0028803418803425
1830	0.985935286935286	0.6265677655677695	0.052789987789989	0.8140170940170903	0.26480586080585544	-0.20554212454211962	1.231396825396827	-1.1127704517704524
1831	0.9493052503052455	0.7486678876678898	-0.24025030525030208	0.63086691086691	0.5822661782661753	-0.2543821733821692	1.2802368742368766	-1.1371904761904728
1832	1.0347753357753355	0.8585579975579998	0.12605006105005845	0.9483272283272304	0.1304957264957256	-0.19333211233210923	1.4023369963369943	-1.088350427350432
1833	1.144665445665446	0.7120378510378493	-0.13036019536019172	0.59423687423687	0.4967960927960955	-0.3032222222222196	1.2191868131868069	-1.1371904761904728
1834	0.9493052503052455	0.8585579975579998	-0.06931013431013178	0.7041269841269804	0.3991159951159955	-0.12007203907203934	1.4389670329670325	-1.0150903540903524
1835	1.095825396825396	0.6387777777777799	-0.20362026862027183	0.8018070818070804	0.27701587301587516	-0.3642722832722791	1.1092967032967067	-1.2837106227106223
1836	1.010355311355316	0.9928681318681296	-0.020470085470080446	0.6552869352869304	0.46016605616605544	-0.18112210012209973	1.3901269841269839	-1.063930402930402
1837	1.022565323565326	0.6876178266178294	0.003949938949938558	0.83843711843712	0.35027594627594505	-0.24217216117215967	1.206976800976797	-1.1494004884004925
1838	0.827205128205126	0.8707680097680102	-0.19141025641026144	0.5209768009768005	0.5822661782661753	-0.04681196581196989	1.2924468864468865	-1.1494004884004925
1839	0.985935286935286	0.8829780219780197	0.003949938949938558	0.93611721611722	0.21596581196581477	-0.4497423687423696	1.2680268620268667	-1.2470805860805823
1840	1.071405372405376	0.7975079365079394	-0.09373015873016144	0.6674969474969501	0.5700561660561654	-0.33985225885225967	1.365706959706956	-1.1005604395604425
1841	0.8638351648351656	0.9440280830280796	0.0649999999999985	0.77738705738706	0.43574603174603554	-0.24217216117215967	1.304656898656897	-1.063930402930402
1842	1.0836153846153864	0.6631978021977998	-0.28909035409035166	0.77738705738706	0.44795604395604505	-0.43753235653235967	1.1825567765567766	-1.210450549450552
1843	0.8149951159951156	1.0905482295482292	0.04057997557997861	0.7041269841269804	0.6311062271062253	-0.3276422466422497	1.4389670329670325	-1.039510378510382
1844	1.2423455433455464	0.7364578754578794	-0.09373015873016144	0.7895970695970704	0.4723760683760654	-0.5230024420024391	1.194766788766787	-1.1371904761904728
1845	0.8394151404151458	0.8463479853479894	-0.19141025641026144	0.64307692307692	0.7654163614163658	-0.21775213675213934	1.365706959706956	-0.856360195360192
1846	0.985935286935286	0.9196080586080597	0.01615995115994806	0.8994871794871799	0.5212161172161154	-0.5107924297924296	1.1092967032967067	-1.3081306471306422
1847	0.9981452991452964	0.8097179487179498	-0.2524603174603214	0.72854700854701	0.7898363858363857	-0.33985225885225967	1.4389670329670325	-1.088350427350432
1848	0.9004652014652057	0.8585579975579998	0.10163003663003944	0.8262271062271105	0.6677362637362654	-0.3886923076923092	1.304656898656897	-1.1127704517704524
1849	1.0347753357753355	0.8097179487179498	-0.24025030525030208	0.8018070818070804	0.7532063492063457	-0.46195238095237956	1.2802368742368766	-1.1738205128205124
1850	0.876045177045176	1.0050781440781493	-0.032680097680101494	0.9239072039072003	0.6677362637362654	-0.3154322344322398	1.3290769230769266	-1.063930402930402
1851	1.2179255189255163	0.8097179487179498	-0.13036019536019172	0.83843711843712	0.8020463980463952	-0.5596324786324791	1.231396825396827	-1.1982405372405323
1852	0.8516251526251561	0.9318180708180697	-0.142570207570211	0.64307692307692	0.9607765567765552	-0.20554212454211962	1.4755970695970673	-0.9296202686202721
1853	1.071405372405376	0.8341379731379697	-0.08152014652015105	0.8872771672771704	0.7287863247863253	-0.5107924297924296	1.0360366300366266	-1.1860305250305219
1854	0.937095238095236	1.114968253968249	-0.142570207570211	0.6919169719169704	0.9119365079365056	-0.3276422466422497	1.451177045177043	-0.9418302808302821
1855	0.888255189255186	0.8951880341880301	0.11384004884004895	0.87506715506716	0.8508864468864452	-0.3642722832722791	1.206976800976797	-1.0150903540903524
1856	0.876045177045176	0.9318180708180697	-0.21583028083028133	0.5820268620268605	0.9851965811965853	-0.4253223443223493	1.194766788766787	-1.088350427350432
1857	0.8027851037851061	1.0539181929181896	0.02836996336996822	0.9727472527472503	0.6921562881562853	-0.4497423687423696	1.3168669108669064	-1.1127704517704524
1858	0.9981452991452964	0.9196080586080597	-0.0571001221001205	0.74075702075702	0.9729865689865651	-0.49858241758241917	1.2924468864468865	-1.063930402930402
1859	0.778365079365076	1.0417081807081796	-0.020470085470080446	0.7529670329670299	0.9851965811965853	-0.33985225885225967	1.304656898656897	-0.954040293040292
1860	0.9248852258852256	0.7975079365079394	-0.142570207570211	0.83843711843712	0.8508864468864452	-0.5230024420024391	1.097086691086687	-1.210450549450552
1861	0.876045177045176	1.1515982905982896	-0.008260073260070944	0.6919169719169704	1.021826617826615	-0.3764822954822993	1.3534969474969465	-0.9906703296703325
1862	1.144665445665446	0.8829780219780197	0.02836996336996822	0.9116971916971903	0.7776263736263753	-0.6573125763125791	1.097086691086687	-1.027300366300362
1863	0.827205128205126	0.9562380952380993	-0.17920024420024128	0.5331868131868105	1.1805567765567755	-0.2543821733821692	1.2191868131868069	-0.9662503052503024
1864	0.9004652014652057	1.0539181929181896	0.02836996336996822	0.8872771672771704	0.8142564102564154	-0.5840525030524994	1.1215067155067167	-1.1494004884004925
1865	0.985935286935286	0.9073980463980498	-0.142570207570211	0.6797069597069605	1.070666666666665	-0.49858241758241917	1.243606837606837	-0.9296202686202721
1866	0.8394151404151458	1.1515982905982896	0.12605006105005845	0.7163369963370005	1.0096166056166052	-0.41311233211232956	1.1825567765567766	-0.8685702075702024
1867	0.9248852258852256	0.8585579975579998	-0.24025030525030208	0.7651770451770399	0.9974065934065952	-0.5840525030524994	1.0482466422466366	-1.063930402930402
1868	0.7539450549450561	1.200438339438339	-0.10594017094017183	0.6797069597069605	1.0584566544566552	-0.3886923076923092	1.170346764346767	-0.917410256410252
1869	1.022565323565326	0.9318180708180697	-0.032680097680101494	0.7651770451770399	0.9363565323565353	-0.7305726495726494	1.0116166056166067	-1.1371904761904728
1870	0.7661550671550661	1.0050781440781493	-0.17920024420024128	0.4965567765567802	1.241606837606835	-0.2788021978021993	1.2802368742368766	-0.7342600732600726
1871	0.8638351648351656	1.0294981684981692	-0.06931013431013178	0.7895970695970704	0.9485665445665452	-0.5840525030524994	0.7918363858363864	-1.1005604395604425
1872	0.9493052503052455	1.0417081807081796	-0.30130036630036117	0.5698168498168501	1.1927667887667854	-0.4253223443223493	1.231396825396827	-0.954040293040292
1873	0.827205128205126	1.0050781440781493	0.04057997557997861	0.6674969474969501	1.0462466422466452	-0.40090231990231917	0.9994065934065968	-0.9052002442002425
1874	0.9493052503052455	0.8829780219780197	-0.3379304029304012	0.6552869352869304	1.119506715506715	-0.5474224664224692	0.9505665445665468	-1.0028803418803425
1875	0.6928949938949962	1.1760183150183197	-0.10594017094017183	0.72854700854701	1.0096166056166052	-0.3520622710622696	1.0604566544566567	-0.8319401709401721
1876	1.010355311355316	0.9562380952380993	-0.13036019536019172	0.7895970695970704	0.9974065934065952	-0.6695225885225891	0.9139365079365067	-0.9906703296703325
1877	0.7539450549450561	1.0539181929181896	-0.2768803418803413	0.5453968253968302	1.1561367521367552	-0.3154322344322398	0.9994065934065968	-0.7220500610500622
1878	0.8149951159951156	0.9684481074481097	-0.10594017094017183	0.8140170940170903	0.9485665445665452	-0.5962625152625196	0.7307863247863269	-0.9784603174603226
1879	0.8638351648351656	1.1638083028083	-0.3379304029304012	0.64307692307692	1.1805567765567755	-0.4253223443223493	1.097086691086687	-0.7953101343101321
1880	0.7295250305250265	0.9806581196581192	-0.008260073260070944	0.9116971916971903	0.9974065934065952	-0.46195238095237956	0.8406764346764368	-0.8441501831501825
1881	0.7661550671550661	0.9073980463980498	-0.32572039072039083	0.5209768009768005	1.2660268620268655	-0.3154322344322398	0.9505665445665468	-0.9662503052503024
1882	0.6440549450549462	1.0905482295482292	-0.15478021978022138	0.8018070818070804	0.8875164835164853	-0.5352124542124495	0.9871965811965766	-0.8929902319902321
1883	0.888255189255186	0.9684481074481097	-0.21583028083028133	0.72854700854701	1.0462466422466452	-0.5230024420024391	0.9749865689865671	-0.917410256410252
1884	0.7295250305250265	1.1760183150183197	-0.2646703296703309	0.63086691086691	1.119506715506715	-0.26659218559218933	1.0360366300366266	-0.7586800976801023
1885	0.8394151404151458	0.7975079365079394	-0.24025030525030208	0.8262271062271105	0.9363565323565353	-0.5107924297924296	0.8773064713064667	-1.0150903540903524
1886	0.6928949938949962	1.13938827838828	-0.30130036630036117	0.64307692307692	1.1439267399267457	-0.33985225885225967	1.1215067155067167	-0.8319401709401721
1887	0.9004652014652057	1.0050781440781493	-0.09373015873016144	0.9727472527472503	0.8875164835164853	-0.5474224664224692	0.9627765567765567	-0.8441501831501825
1888	0.7295250305250265	0.9440280830280796	-0.3379304029304012	0.5331868131868105	1.241606837606835	-0.20554212454211962	1.0848766788766766	-0.6365799755799721
1889	0.6196349206349161	1.0417081807081796	-0.21583028083028133	0.83843711843712	0.9241465201465155	-0.49858241758241917	0.8650964590964567	-0.954040293040292
1890	0.8027851037851061	0.8829780219780197	-0.37456043956044127	0.8140170940170903	1.1072967032967056	-0.40090231990231917	1.2191868131868069	-0.8075201465201425
1891	0.5707948717948759	1.1271782661782697	-0.09373015873016144	0.7163369963370005	1.0462466422466452	-0.3520622710622696	1.1581367521367567	-0.7342600732600726
1892	0.7417350427350462	0.7975079365079394	-0.30130036630036117	0.8506471306471304	1.0096166056166052	-0.41311233211232956	1.0116166056166067	-0.8929902319902321
1893	0.4609047619047659	1.0905482295482292	-0.2646703296703309	0.6552869352869304	1.0096166056166052	-0.22996214896214928	1.206976800976797	-0.7586800976801023
1894	0.888255189255186	0.9684481074481097	-0.1669902319902309	0.93611721611722	0.9241465201465155	-0.48637240537240967	1.0848766788766766	-0.954040293040292
1895	0.6196349206349161	1.0172881562881597	-0.3501404151404107	0.6064468864468897	1.1927667887667854	-0.14449206349205967	1.2924468864468865	-0.6243699633699622
1896	0.6684749694749661	1.0905482295482292	-0.13036019536019172	0.8628571428571403	0.8630964590964556	-0.40090231990231917	0.9261465201465167	-0.9418302808302821
1897	0.7295250305250265	1.0172881562881597	-0.3867704517704508	0.7895970695970704	1.0584566544566552	-0.3154322344322398	1.341286935286936	-0.7098400488400527
1898	0.5707948717948759	1.1027582417582396	-0.020470085470080446	0.7529670329670299	1.021826617826615	-0.2910122100122092	1.1459267399267365	-0.7831001221001221
1899	0.8516251526251561	0.8219279609279593	-0.37456043956044127	0.6674969474969501	0.9974065934065952	-0.3886923076923092	1.097086691086687	-0.8685702075702024
1900	0.4364847374847358	1.114968253968249	-0.2524603174603214	0.74075702075702	0.7898363858363857	-0.2910122100122092	1.2802368742368766	-0.7953101343101321
1901	0.8027851037851061	0.8951880341880301	-0.20362026862027183	0.8506471306471304	0.9485665445665452	-0.3886923076923092	1.133716727716727	-0.9418302808302821
1902	0.5341648351648354	0.9928681318681296	-0.3135103785103813	0.6552869352869304	1.0950866910866854	-0.13228205128204928	1.2924468864468865	-0.6732100122100122
1903	0.6684749694749661	0.7608778998778993	-0.142570207570211	0.8140170940170903	0.8875164835164853	-0.4253223443223493	1.0238266178266167	-0.917410256410252
1904	0.6928949938949962	1.0661282051282093	-0.4478205128205116	0.72854700854701	1.1072967032967056	-0.22996214896214928	1.3290769230769266	-0.7708901098901122
1905	0.7417350427350462	1.0661282051282093	-0.13036019536019172	0.8506471306471304	0.8264664224664253	-0.41311233211232956	1.133716727716727	-0.8075201465201425
1906	0.6928949938949962	0.8951880341880301	-0.28909035409035166	0.59423687423687	1.2049768009768056	-0.09565201465201945	1.2191868131868069	-0.7831001221001221
1907	0.5097448107448164	1.0905482295482292	-0.2646703296703309	0.8140170940170903	0.8753064713064753	-0.3642722832722791	1.1825567765567766	-0.9662503052503024
1908	0.7417350427350462	0.9196080586080597	-0.24025030525030208	0.8628571428571403	1.0096166056166052	-0.3154322344322398	1.231396825396827	-0.8807802197802221
1909	0.4975347985347962	1.1760183150183197	-0.2646703296703309	0.7163369963370005	1.0584566544566552	-0.18112210012209973	1.243606837606837	-0.7342600732600726
1910	0.6318449328449358	0.7730879120879097	-0.2768803418803413	0.9239072039072003	0.8875164835164853	-0.2543821733821692	1.0726666666666667	-0.9784603174603226
1911	0.5341648351648354	1.0661282051282093	-0.4234004884004917	0.5698168498168501	1.070666666666665	-0.16891208791208934	1.2680268620268667	-0.7586800976801023
1912	0.6318449328449358	0.9562380952380993	-0.15478021978022138	1.0582173382173403	0.8630964590964556	-0.3886923076923092	1.1092967032967067	-1.0150903540903524
1913	0.6440549450549462	0.8707680097680102	-0.4478205128205116	0.7163369963370005	1.1683467643467655	-0.04681196581196989	1.3534969474969465	-0.5755299145299122
1914	0.4364847374847358	1.0294981684981692	-0.30130036630036117	0.8506471306471304	0.8630964590964556	-0.3032222222222196	0.9505665445665468	-0.8929902319902321
1915	0.7051050061050066	0.8829780219780197	-0.36235042735043177	0.9239072039072003	1.0462466422466452	-0.18112210012209973	1.304656898656897	-0.7708901098901122
1916	0.5097448107448164	1.2126483516483495	-0.13036019536019172	0.74075702075702	0.9974065934065952	-0.14449206349205967	1.1581367521367567	-0.5999499389499419
1917	0.7539450549450561	0.8951880341880301	-0.3135103785103813	0.9116971916971903	0.9363565323565353	-0.26659218559218933	1.0604566544566567	-0.7953101343101321
1918	0.33880463980463627	1.0905482295482292	-0.4478205128205116	0.6186568986569001	0.9851965811965853	-0.05902197802197939	1.243606837606837	-0.6121599511599523
1919	0.6440549450549462	0.9562380952380993	-0.30130036630036117	0.9849572649572602	0.9241465201465155	-0.26659218559218933	1.0482466422466366	-0.8807802197802221
1920	0.5585848595848557	0.9073980463980498	-0.47224053724054127	0.7041269841269804	1.119506715506715	0.06307814407814094	1.3168669108669064	-0.4045897435897423
1921	0.5219548229548259	1.0172881562881597	-0.19141025641026144	0.8018070818070804	0.8997264957264957	-0.22996214896214928	0.9383565323565368	-0.7464700854700821
1922	0.6562649572649557	1.0172881562881597	-0.6431807081807107	0.8262271062271105	1.0340366300366353	-0.09565201465201945	1.194766788766787	-0.6243699633699622
1923	0.5585848595848557	1.0417081807081796	-0.2280402930402908	0.74075702075702	0.9729865689865651	-0.16891208791208934	1.0482466422466366	-0.5999499389499419
1924	0.8149951159951156	0.7975079365079394	-0.48445054945055166	0.8140170940170903	1.217186813186815	0.05086813186813055	1.0848766788766766	-0.7464700854700821
1925	0.44869474969474576	1.0417081807081796	-0.3989804639804603	0.6064468864468897	0.8508864468864452	-0.12007203907203934	1.133716727716727	-0.5388998778998721
1926	0.7295250305250265	0.9196080586080597	-0.3135103785103813	0.8994871794871799	0.9607765567765552	-0.19333211233210923	1.0360366300366266	-0.8197301587301622
1927	0.6318449328449358	1.0783382173382197	-0.47224053724054127	0.6186568986569001	1.070666666666665	0.0020280830280805517	1.1825567765567766	-0.45342979242979187
1928	0.6440549450549462	0.7608778998778993	-0.2646703296703309	0.7895970695970704	0.8753064713064753	-0.2788021978021993	0.9261465201465167	-0.7464700854700821
1929	0.7051050061050066	0.9806581196581192	-0.6187606837606819	0.74075702075702	1.0340366300366353	-0.07123199023198978	1.170346764346767	-0.5511098901098923
1930	0.6440549450549462	0.9928681318681296	-0.2768803418803413	0.87506715506716	0.7898363858363857	-0.2788021978021993	1.0238266178266167	-0.6121599511599523
1931	0.8394151404151458	0.8585579975579998	-0.5088705738705716	0.6797069597069605	1.1439267399267457	0.06307814407814094	1.1092967032967067	-0.4412197802197819
1932	0.5463748473748458	1.0539181929181896	-0.4234004884004917	0.6064468864468897	0.8264664224664253	-0.20554212454211962	0.8895164835164868	-0.6976300366300325
1933	0.8027851037851061	0.8097179487179498	-0.3867704517704508	0.83843711843712	0.9119365079365056	-0.12007203907203934	1.194766788766787	-0.6976300366300325
1934	0.6562649572649557	1.1027582417582396	-0.3989804639804603	0.6064468864468897	1.021826617826615	-0.07123199023198978	1.1092967032967067	-0.5144798534798523
1935	0.7539450549450561	0.6754078144078199	-0.36235042735043177	0.7651770451770399	0.8508864468864452	-0.22996214896214928	1.0116166056166067	-0.7220500610500622
1936	0.6196349206349161	0.8707680097680102	-0.5821306471306517	0.6674969474969501	1.021826617826615	-0.010181929181929394	1.231396825396827	-0.5999499389499419
1937	0.7905750915750958	0.8707680097680102	-0.2524603174603214	0.9116971916971903	0.7409963369963353	-0.3886923076923092	1.0482466422466366	-0.7220500610500622
1938	0.8638351648351656	0.7608778998778993	-0.4478205128205116	0.74075702075702	1.0950866910866854	0.026448107448110658	1.231396825396827	-0.46563980463980226
1939	0.6806849816849858	0.9073980463980498	-0.37456043956044127	0.74075702075702	0.8386764346764353	-0.3032222222222196	0.9017264957264968	-0.6610000000000023
1940	0.876045177045176	0.6754078144078199	-0.5821306471306517	0.8628571428571403	0.9729865689865651	-0.14449206349205967	1.231396825396827	-0.7098400488400527
1941	0.7051050061050066	0.9928681318681296	-0.2768803418803413	0.72854700854701	0.9485665445665452	-0.12007203907203934	1.0848766788766766	-0.5755299145299122
1942	0.888255189255186	0.5777277167277195	-0.37456043956044127	0.9483272283272304	0.8997264957264957	-0.22996214896214928	1.0360366300366266	-0.7342600732600726
1943	0.5463748473748458	0.8341379731379697	-0.5332905982906012	0.5576068376068406	1.0096166056166052	-0.16891208791208934	1.1825567765567766	-0.5022698412698423
1944	0.7661550671550661	0.7120378510378493	-0.28909035409035166	0.9727472527472503	0.7898363858363857	-0.3154322344322398	0.9871965811965766	-0.9052002442002425
1945	0.7661550671550661	0.6509877899877898	-0.460030525030522	0.6552869352869304	1.0950866910866854	-0.02239194139193934	1.2680268620268667	-0.46563980463980226
1946	0.5952148962148958	0.7364578754578794	-0.2280402930402908	0.7895970695970704	0.8386764346764353	-0.2543821733821692	0.9627765567765567	-0.7831001221001221
1947	0.778365079365076	0.5410976800976799	-0.6187606837606819	0.8018070818070804	0.9485665445665452	-0.10786202686202939	1.206976800976797	-0.6365799755799721
1948	0.48532478632478626	0.8585579975579998	-0.2524603174603214	0.6919169719169704	0.8997264957264957	-0.2788021978021993	1.0604566544566567	-0.6976300366300325
1949	0.8516251526251561	0.5288876678876695	-0.3501404151404107	0.9239072039072003	1.021826617826615	-0.02239194139193934	1.1092967032967067	-0.7464700854700821
1950	0.5219548229548259	0.7120378510378493	-0.4234004884004917	0.59423687423687	0.9363565323565353	-0.18112210012209973	1.097086691086687	-0.6976300366300325
1951	0.7051050061050066	0.6265677655677695	-0.2768803418803413	0.8994871794871799	0.7898363858363857	-0.2543821733821692	1.0726666666666667	-0.7953101343101321
1952	0.6684749694749661	0.5899377289377294	-0.460030525030522	0.6919169719169704	0.9729865689865651	-0.07123199023198978	1.206976800976797	-0.5755299145299122
1953	0.6196349206349161	0.5533076923076894	-0.13036019536019172	0.7529670329670299	0.8020463980463952	-0.2543821733821692	0.9627765567765567	-0.7708901098901122
1954	0.6684749694749661	0.5533076923076894	-0.49666056166056116	0.77738705738706	0.8753064713064753	-0.19333211233210923	1.194766788766787	-0.6487899877899821
1955	0.5952148962148958	0.6876178266178294	-0.19141025641026144	0.7651770451770399	0.6311062271062253	-0.3886923076923092	1.0360366300366266	-0.7098400488400527
1956	0.778365079365076	0.5166776556776596	-0.3867704517704508	0.7651770451770399	1.0096166056166052	-0.02239194139193934	1.2924468864468865	-0.5877399267399217
1957	0.5341648351648354	0.6265677655677695	-0.41119047619047155	0.5453968253968302	0.8020463980463952	-0.3154322344322398	0.9017264957264968	-0.7342600732600726
1958	0.7417350427350462	0.38236752136751995	-0.28909035409035166	0.7651770451770399	0.7898363858363857	-0.26659218559218933	1.1825567765567766	-0.8075201465201425
1959	0.6196349206349161	0.7975079365079394	-0.37456043956044127	0.63086691086691	0.8875164835164853	-0.20554212454211962	1.194766788766787	-0.5999499389499419
1960	0.6684749694749661	0.46783760683760955	-0.2280402930402908	0.6552869352869304	0.7654163614163658	-0.2543821733821692	1.0482466422466366	-0.8197301587301622
1961	0.5952148962148958	0.6021477411477394	-0.49666056166056116	0.45992673992674016	0.9729865689865651	-0.09565201465201945	1.206976800976797	-0.6243699633699622
1962	0.6074249084249062	0.6509877899877898	-0.3135103785103813	0.7895970695970704	0.5944761904761853	-0.4253223443223493	1.0726666666666667	-0.9052002442002425
1963	0.7661550671550661	0.5533076923076894	-0.41119047619047155	0.6674969474969501	0.8997264957264957	-0.04681196581196989	1.3534969474969465	-0.4900598290598319
1964	0.5219548229548259	0.6631978021977998	-0.30130036630036117	0.5820268620268605	0.7287863247863253	-0.33985225885225967	0.9139365079365067	-0.8075201465201425
1965	0.7539450549450561	0.39457753357753034	-0.5088705738705716	0.7895970695970704	0.7165763125763154	-0.21775213675213934	1.231396825396827	-0.7586800976801023
1966	0.6196349206349161	0.8585579975579998	-0.3135103785103813	0.59423687423687	0.7776263736263753	-0.20554212454211962	1.0726666666666667	-0.7098400488400527
1967	0.8394151404151458	0.46783760683760955	-0.32572039072039083	0.8262271062271105	0.7409963369963353	-0.13228205128204928	1.0604566544566567	-0.7708901098901122
1968	0.5097448107448164	0.6387777777777799	-0.49666056166056116	0.47213675213675055	0.7654163614163658	-0.19333211233210923	1.194766788766787	-0.5511098901098923
1969	0.5952148962148958	0.6631978021977998	-0.30130036630036117	0.8018070818070804	0.5700561660561654	-0.41311233211232956	0.9871965811965766	-0.9418302808302821
1970	0.6684749694749661	0.5410976800976799	-0.460030525030522	0.6919169719169704	0.8508864468864452	-0.08344200244199929	1.231396825396827	-0.5511098901098923
1971	0.5219548229548259	0.6631978021977998	-0.09373015873016144	0.64307692307692	0.5578461538461554	-0.33985225885225967	0.9261465201465167	-0.8685702075702024
1972	0.6196349206349161	0.4800476190476195	-0.49666056166056116	0.7895970695970704	0.6921562881562853	-0.2543821733821692	1.2924468864468865	-0.7586800976801023
1973	0.4364847374847358	0.7120378510378493	-0.3135103785103813	0.6186568986569001	0.5822661782661753	-0.2910122100122092	1.097086691086687	-0.7342600732600726
1974	0.7539450549450561	0.49225763125762945	-0.21583028083028133	0.8628571428571403	0.7776263736263753	-0.18112210012209973	1.170346764346767	-0.6243699633699622
1975	0.4120647130647159	0.6021477411477394	-0.3867704517704508	0.5331868131868105	0.6188962148962149	-0.3032222222222196	1.0604566544566567	-0.6976300366300325
1976	0.6196349206349161	0.5533076923076894	-0.20362026862027183	0.8018070818070804	0.545636141636145	-0.3886923076923092	1.255816849816847	-0.8441501831501825
1977	0.5707948717948759	0.7364578754578794	-0.37456043956044127	0.63086691086691	0.7043663003663054	-0.24217216117215967	1.2924468864468865	-0.6121599511599523
1978	0.5097448107448164	0.4312075702075695	-0.044890109890110996	0.6919169719169704	0.5822661782661753	-0.3642722832722791	1.097086691086687	-0.856360195360192
1979	0.5707948717948759	0.4800476190476195	-0.32572039072039083	0.7163369963370005	0.7898363858363857	-0.14449206349205967	1.3534969474969465	-0.7098400488400527
1980	0.351014652014656	0.6021477411477394	-0.13036019536019172	0.64307692307692	0.43574603174603554	-0.49858241758241917	1.1581367521367567	-0.8929902319902321
1981	0.7539450549450561	0.35794749694750005	-0.15478021978022138	0.8506471306471304	0.7532063492063457	-0.13228205128204928	1.2924468864468865	-0.6487899877899821
1982	0.4120647130647159	0.5410976800976799	-0.19141025641026144	0.5209768009768005	0.6311062271062253	-0.3642722832722791	1.0604566544566567	-0.8441501831501825
1983	0.5585848595848557	0.34573748473748966	-0.10594017094017183	0.74075702075702	0.5944761904761853	-0.2788021978021993	1.3168669108669064	-0.8319401709401721
1984	0.5830048840048863	0.6754078144078199	-0.21583028083028133	0.63086691086691	0.7776263736263753	-0.22996214896214928	1.2924468864468865	-0.7220500610500622
1985	0.4731147741147763	0.4067875457875496	0.02836996336996822	0.7041269841269804	0.6066862026862054	-0.3520622710622696	1.206976800976797	-0.917410256410252
1986	0.4120647130647159	0.44341758241757945	-0.24025030525030208	0.42329670329670055	0.8753064713064753	-0.10786202686202939	1.3290769230769266	-0.6243699633699622
1987	0.4609047619047659	0.5899377289377294	-0.020470085470080446	0.64307692307692	0.4967960927960955	-0.4253223443223493	1.133716727716727	-1.1005604395604425
1988	0.6196349206349161	0.4312075702075695	-0.09373015873016144	0.59423687423687	0.8264664224664253	-0.09565201465201945	1.5488571428571403	-0.6487899877899821
1989	0.44869474969474576	0.5899377289377294	-0.06931013431013178	0.4110866910866906	0.5944761904761853	-0.2910122100122092	1.1459267399267365	-0.9052002442002425
1990	0.6440549450549462	0.321317460317459	-0.142570207570211	0.64307692307692	0.6799462759462753	-0.20554212454211962	1.4633870573870569	-0.8197301587301622
1991	0.351014652014656	0.6998278388278389	-0.0571001221001205	0.44771672771673066	0.7409963369963353	-0.19333211233210923	1.4145470085470082	-0.7708901098901122
1992	0.7295250305250265	0.38236752136751995	0.0649999999999985	0.7163369963370005	0.6433162393162348	-0.12007203907203934	1.3290769230769266	-0.954040293040292
1993	0.4975347985347962	0.5410976800976799	-0.13036019536019172	0.3500366300366302	0.7776263736263753	-0.1567020757020794	1.451177045177043	-0.7586800976801023
1994	0.4975347985347962	0.5410976800976799	0.052789987789989	0.5453968253968302	0.5700561660561654	-0.2788021978021993	1.3168669108669064	-1.063930402930402
1995	0.6318449328449358	0.38236752136751995	-0.17920024420024128	0.4965567765567802	0.9119365079365056	-0.09565201465201945	1.5732771672771655	-0.7708901098901122
1996	0.44869474969474576	0.5288876678876695	0.1748901098901089	0.4110866910866906	0.7043663003663054	-0.2788021978021993	1.2924468864468865	-1.0150903540903524
1997	0.5830048840048863	0.3335274725274694	-0.13036019536019172	0.4965567765567802	0.7776263736263753	-0.22996214896214928	1.524437118437116	-0.917410256410252
1998	0.351014652014656	0.6265677655677695	-0.020470085470080446	0.2645665445665397	0.545636141636145	-0.4497423687423696	1.4755970695970673	-0.917410256410252
[truncated: 33,001 more rows]
