# Supplementary material for: Multilevel visual motion opponency in Drosophila
Source: Nat Neurosci. 2023 Oct 2;26(11):1894–905. doi: 10.1038/s41593-023-01443-z (PMC10620086; doi:10.1038/s41593-023-01443-z)
Supplement: Supplementary file 5 — Source data. [file 41593_2023_1443_MOESM5_ESM.zip › Figure 1/Optogenetic_T4T5_oscillations/VSrec_T4T5stim_current_pos100.csv]

	stim_num_0	stim_num_1	stim_num_2	stim_num_3	stim_num_4	stim_num_5	stim_num_6	stim_num_7
0	-0.614907203907205	0.200289377289379	1.0764725274725242	-1.8547448107448137	0.21486691086690968	-0.7364761904761838	0.04649816849816091	-1.7311672771672804
1	-0.8224774114774152	0.5787997557997588	0.8933223443223435	-1.5617045177045137	0.031716727716718296	-1.0539365079365037	0.08312820512820451	-1.6212771672771709
2	-0.5538571428571448	0.15144932844932946	1.1131025641025643	-1.6593846153846146	0.019506715506709682	-0.7608962148962135	0.07091819291819235	-1.6334871794871795
3	-0.6393272283272249	0.3345995115995093	1.0154224664224634	-1.7570647130647137	0.056136752136749735	-0.7975262515262536	0.2174383394383419	-1.7067472527472596
4	-0.5416471306471349	0.2857594627594695	1.137522588522594	-1.5494945054945033	0.16602686202685923	-0.6754261294261212	0.193018315018314	-1.6090671550671622
5	-0.7125873015873048	0.16365934065933896	0.8689023199023236	-1.8425347985347935	0.21486691086690968	-0.7975262515262536	0.48605860805860246	-1.8654774114774106
6	-0.5294371184371147	0.2857594627594695	1.0886825396825435	-1.3419242979242938	-0.01712332112332149	-0.7608962148962135	0.40058852258852085	-1.5480170940170908
7	-0.3951269841269849	0.07818925518924935	1.0642625152625138	-1.7204346764346736	0.2881269841269809	-0.5777460317460328	0.5348986568986511	-1.7311672771672804
8	-0.6271172161172149	0.35901953601953895	0.9421623931623939	-1.5128644688644641	0.11718681318681057	-0.8219462759462743	0.5104786324786339	-1.6945372405372403
9	-0.40733699633699505	0.04155921855921907	1.1497326007326043	-1.4396043956043938	0.2026568986568993	-0.5777460317460328	0.7180488400488336	-1.6334871794871795
10	-0.5416471306471349	0.17586935286934935	0.8566923076923141	-1.5372844932844947	0.15381684981685062	-0.651006105006104	0.6692087912088311	-1.7067472527472596
11	-0.40733699633699505	0.1026092796092799	1.3206727716727737	-1.3052942612942635	0.22707692307692717	-0.34575579975579274	0.5226886446886425	-1.52359706959707
12	-0.614907203907205	-0.019490842490840876	0.9421623931623939	-1.5494945054945033	0.34917704517703996	-0.6143760683760746	0.8523589743589319	-1.7677973137973098
13	-0.4805970695970747	0.029349206349209567	0.9910024420024444	-1.0855140415140339	0.1904468864468889	-0.5044859584859651	0.6447887667887322	-1.56022710622711
14	-0.28523687423687494	-0.19043101343101032	1.0642625152625138	-1.2808742368742339	0.34917704517703996	-0.30912576312576334	0.754678876678831	-1.6212771672771709
15	-0.5050170940170946	0.017139194139199176	0.8689023199023236	-1.158774114774114	0.2881269841269809	-0.5289059829059823	0.5959487179487226	-1.5968571428571394
16	-0.28523687423687494	-0.3003211233211207	0.9299523809523746	-1.061094017094014	0.6055873015872972	-0.30912576312576334	0.8523589743589319	-1.6334871794871795
17	-0.5416471306471349	-0.20264102564103048	0.6857521367521331	-1.122144078144074	0.2881269841269809	-0.4434358974358936	0.8889890109890324	-1.5846471306471308
18	-0.1509267399267451	-0.2636910866910904	1.0764725274725242	-0.902363858363854	0.43464713064713045	-0.1259755799755844	0.7302588522588316	-1.4625470085470091
19	-0.419547008547005	-0.20264102564103048	0.7712222222222236	-1.097724053724054	0.630007326007318	-0.357965811965812	0.9744590964591353	-1.6334871794871795
20	-0.3951269841269849	-0.22706105006105037	0.9299523809523746	-0.7680537240537246	0.5201172161172192	-0.3335457875457841	0.8767789987790344	-1.52359706959707
21	-0.19976678876678466	-0.4956813186813198	0.9787924297924233	-0.9389938949938941	0.7154774114774103	-0.11376556776556335	1.0355091575091322	-1.6456971916971987
22	-0.43175702075702493	-0.2636910866910904	0.844482295482293	-0.7802637362637341	0.58116727716728	-0.2724957264957233	0.8401489621489304	-1.4747570207570213
23	-0.33407692307692494	-0.42242124542124326	1.1131025641025643	-0.7070036630036638	0.984097680097678	0.08159462759462777	1.0232991452991342	-1.8288473748473706
24	-0.5294371184371147	-0.42242124542124326	0.7956422466422435	-0.6459536019536047	0.7398974358974275	-0.357965811965812	1.133189255189233	-1.8044273504273498
25	-0.11429670329670483	-0.45905128205128154	1.1863626373626337	-0.5482735042735039	0.764317460317459	-0.02829548229548351	0.9622490842490343	-1.6945372405372403
26	-0.30965689865689483	-0.3857912087912103	0.9787924297924233	-0.7436336996336932	0.8986275946275999	-0.1503956043956034	1.1698192918193335	-1.963157509157508
27	-0.24860683760683489	-0.34916117216117026	1.0154224664224634	-0.4017533577533543	0.7765274725274676	-0.2480757020757025	0.8889890109890324	-1.816637362637362
28	-0.126506715506715	-0.5689413919413897	1.0520525030525034	-0.5482735042735039	1.0695677655677596	-0.04050549450549212	1.3407594627594328	-2.036417582417581
29	-0.22418681318681477	-0.36137118437118065	1.0032124542124548	-0.43838339438339435	0.7276874236874189	-0.11376556776556335	1.0599291819291317	-1.8044273504273498
30	-0.028826617826614775	-0.42242124542124326	1.039842490842493	-0.34070329670329347	1.1672478632478605	0.14264468864468682	1.1698192918193335	-1.9387374847374907
31	-0.4683870573870548	-0.3125311355311302	0.881112332112334	-0.267443223443224	0.9963076923076901	-0.2358656898656939	1.2919194139194339	-2.0730476190476192
32	-0.126506715506715	-0.5933614163614167	1.1253125763125738	-0.1819731379731344	1.0939877899877892	0.04496459096458594	1.1576092796092325	-1.8654774114774106
33	-0.33407692307692494	-0.3980012210012207	0.9665824175824138	-0.4261733821733742	1.1794578754578797	-0.05271550671550429	1.3407594627594328	-2.036417582417581
34	-0.44396703296703466	-0.36137118437118065	1.0276324786324738	-0.20639316239316408	1.0817777777777788	-0.1259755799755844	1.0721391941392326	-1.8532673992674003
35	-0.370706959706955	-0.43463125763125987	1.1497326007326043	-0.2918632478632439	1.27713797313797	-0.0038754578754520708	1.523909645909633	-2.2073577533577495
36	-0.7003772893772846	-0.2759010989011008	1.1863626373626337	-0.21860317460317358	0.9474676434676379	-0.2480757020757025	1.206449328449331	-1.9387374847374907
37	-0.4683870573870548	-0.37358119658119104	1.2840427350427337	-0.4017533577533543	1.2405079365079406	0.1304346764346782	1.3529694749694308	-2.036417582417581
38	-0.8835274725274751	-0.14159096459096077	1.0154224664224634	-0.15755311355311452	1.2160879120879091	-0.21144566544566246	1.3529694749694308	-2.1218876678876697
39	-0.6759572649572649	-0.5078913308913298	1.2840427350427337	-0.10871306471306408	1.1306178266178293	0.04496459096458594	1.2552893772893334	-2.0486275946276002
40	-0.7492173382173348	-0.34916117216117026	1.2107826617826634	-0.20639316239316408	1.2649279609279596	0.0693846153846156	1.487279609279632	-2.158517704517699
41	-0.8713174603174549	-0.33695115995116076	1.3084627594627536	-0.02324297924297447	1.0939877899877892	0.020544566544566933	1.206449328449331	-1.8776874236874193
42	-0.7370073260073249	-0.5201013431013406	1.1131025641025643	-0.13313308913308397	1.3870280830280795	0.20369474969474588	1.5483296703296325	-2.3660879120879095
43	-0.895737484737485	-0.37358119658119104	1.198572649572653	0.1232771672771662	0.9718876678876693	0.08159462759462777	1.4262295482295357	-2.0852576312576296
44	-0.7003772893772846	-0.5933614163614167	1.2596227106227031	-0.2918632478632439	1.1916678876678883	0.4845250305250275	1.3895995115995348	-2.17072771672772
45	-0.9689975579975549	-0.23927106227106076	0.9910024420024444	-0.09650305250304392	1.0695677655677596	0.2525347985347963	1.5361196581196346	-2.29282783882784
46	-0.7370073260073249	-0.5567313797313784	1.137522588522594	-0.05987301587301452	1.0451477411477388	0.43568498168497705	1.3529694749694308	-2.1096776556776504
47	-0.7980573870573848	-0.3857912087912103	0.9787924297924233	-0.25523321123321363	1.0939877899877892	0.5699951159951162	1.5727496947497315	-2.353877899877901
48	-0.810267399267405	-0.37358119658119104	1.2596227106227031	-0.07208302808302403	0.9718876678876693	0.4601050061050067	1.243079365079332	-1.9875775335775394
49	-0.8224774114774152	-0.4712612942612915	0.8078522588522636	-0.35291330891330386	1.2405079365079406	0.5455750915750972	1.5483296703296325	-2.2561978021978
50	-0.8713174603174549	-0.34916117216117026	1.0032124542124548	-0.07208302808302403	0.8986275946275999	0.43568498168497705	1.3895995115995348	-2.1218876678876697
51	-0.7370073260073249	-0.5811514041514059	1.0032124542124548	-0.36512332112331336	1.0695677655677596	0.7165152625152658	1.4628595848596326	-2.0486275946276002
52	-1.0300476190476149	-0.22706105006105037	0.820062271062274	-0.3040732600732641	0.9474676434676379	0.5455750915750972	1.5483296703296325	-2.17072771672772
53	-0.8835274725274751	-0.5078913308913298	0.8933223443223435	-0.3040732600732641	0.8864175824175806	0.5822051282051266	1.4994896214896336	-1.963157509157508
54	-1.0422576312576346	-0.3857912087912103	0.7345921855921835	-0.4017533577533543	0.7398974358974275	0.6066251526251563	1.6826398046398339	-2.2806178266178314
55	-0.9201575091575049	-0.34916117216117026	1.0276324786324738	-0.3040732600732641	0.6422173382173391	0.6554652014652085	1.3651794871795353	-1.9021074481074507
56	-1.2254078144078149	-0.43463125763125987	0.7712222222222236	-0.6581636141636142	0.8619975579975598	0.7043052503052465	1.6948498168498318	-2.158517704517699
57	-1.3475079365079348	-0.33695115995116076	0.8078522588522636	-0.3162832722832736	0.5689572649572714	0.5699951159951162	1.5727496947497315	-2.0852576312576296
58	-1.1887777777777748	-0.5445213675213676	0.9177423687423643	-0.6337435897435837	0.6788473748473702	0.826405372405377	1.584959706959733	-2.036417582417581
59	-1.4818180708180748	-0.23927106227106076	0.881112332112334	-0.5482735042735039	0.5689572649572714	0.7531452991452969	1.5483296703296325	-2.1096776556776504
60	-1.3597179487179452	-0.4102112332112329	1.0886825396825435	-0.4994334554334543	0.7887374847374797	0.814195360195356	1.5361196581196346	-1.9265274725274697
61	-1.518448107448105	-0.2636910866910904	0.7345921855921835	-0.5726935286935335	0.6055873015872972	0.7043052503052465	1.7558998778998323	-2.17072771672772
62	-1.2864578754578753	-0.23927106227106076	1.1253125763125738	-0.4139633699633647	0.45906715506715834	0.8630354090354064	1.5605396825397335	-1.7922173382173412
63	-1.4451880341880348	-0.14159096459096077	0.9910024420024444	-0.7314236874236837	0.6666373626373598	0.985135531135537	1.6704297924298324	-1.9753675213675201
64	-1.4451880341880348	-0.08054090354090082	0.9787924297924233	-0.4872234432234439	0.5079072039072088	0.8630354090354064	1.6093797313797324	-1.9265274725274697
65	-1.3597179487179452	-0.2514810744810809	1.0520525030525034	-0.6825836385836341	0.5567472527472486	1.0828156288156272	1.7803199023199312	-1.8654774114774106
66	-1.5062380952380947	-0.007280830280830486	0.9055323565323539	-0.6703736263736237	0.3125470085470088	1.0217655677655664	1.584959706959733	-1.9875775335775394
67	-1.2742478632478649	-0.22706105006105037	1.137522588522594	-0.6581636141636142	0.6177973137973094	1.1438656898656845	1.5483296703296325	-1.9143174603174593
68	-1.6405482295482348	-0.14159096459096077	0.8689023199023236	-0.7314236874236837	0.54453724053724	1.0217655677655664	1.7070598290598333	-2.158517704517699
69	-1.1765677655677649	-0.37358119658119104	1.1741526251526233	-0.7192136752136742	0.47127716727716873	1.180495726495728	1.523909645909633	-1.9143174603174593
70	-1.3475079365079348	-0.09275091575091032	1.0764725274725242	-0.9878339438339436	0.6055873015872972	1.3148058608058655	1.633799755799732	-2.0974676434676383
71	-1.2498278388278352	-0.14159096459096077	1.1131025641025643	-0.6947936507936445	0.5201172161172192	1.2659658119658168	1.6093797313797324	-2.0242075702075706
72	-0.9934175824175846	-0.21485103785104087	1.2352026862026841	-0.902363858363854	0.6666373626373598	1.4857460317460252	1.7436898656898343	-2.1463076923076905
73	-1.103307692307695	-0.04391086691086077	1.0642625152625138	-0.8657338217338246	0.44685714285713907	1.2171257631257681	1.6460097680097334	-2.1096776556776504
74	-0.7492173382173348	-0.09275091575091032	1.2352026862026841	-0.9878339438339436	0.6666373626373598	1.5956361416361453	1.5605396825397335	-1.8776874236874193
75	-1.054467643467645	0.06597924297923985	0.8566923076923141	-0.8901538461538445	0.630007326007318	1.3025958485958569	1.7436898656898343	-2.1096776556776504
76	-0.7247973137973147	-0.16601098901099043	1.1253125763125738	-0.7436336996336932	0.5567472527472486	1.3392258852258863	1.5727496947497315	-1.9265274725274697
77	-0.7736373626373649	0.1270293040292989	0.9787924297924233	-0.9145738705738742	0.7276874236874189	1.4246959706959679	1.7192698412698313	-1.963157509157508
78	-0.7614273504273448	0.1148192918192894	0.9055323565323539	-0.7680537240537246	0.54453724053724	1.2781758241758254	1.3895995115995348	-1.9753675213675201
79	-0.6271172161172149	0.004929181929179016	0.844482295482293	-0.8779438339438341	0.8497875457875477	1.4857460317460252	1.5971697191697345	-2.17072771672772
80	-0.651537240537245	0.16365934065933896	0.8933223443223435	-0.804683760683754	0.5201172161172192	1.3270158730158776	1.5483296703296325	-2.0486275946276002
81	-0.3462869352869349	-0.08054090354090082	1.1497326007326043	-1.0244639804639748	0.6666373626373598	1.7299462759462791	1.4140195360195342	-1.8898974358974403
82	-0.651537240537245	0.297969474969479	0.9299523809523746	-0.8535238095238045	0.6422173382173391	1.5712161172161174	1.5971697191697345	-2.0974676434676383
83	-0.30965689865689483	0.029349206349209567	1.198572649572653	-0.7314236874236837	0.5201172161172192	1.5956361416361453	1.4506495726495352	-1.8654774114774106
84	-0.35849694749694505	0.2124993894993894	1.1619426129426138	-0.9267838827838846	0.630007326007318	1.7543663003662964	1.6826398046398339	-2.1340976800976783
85	-0.3951269841269849	0.3101794871794894	1.2229926739926738	-0.7192136752136742	0.47127716727716873	1.6322661782661747	1.2797094017094324	-1.8410573870573899
86	-0.30965689865689483	0.2247094017093989	1.039842490842493	-0.9634139194139246	0.7887374847374797	1.8276263736263765	1.4384395604395337	-1.9997875457875498
87	-0.28523687423687494	0.4566996336996292	1.0642625152625138	-0.6093235653235638	0.47127716727716873	1.5101660561660566	1.4262295482295357	-2.036417582417581
88	0.007803418803415285	0.26133943833943896	1.2718327228327242	-1.000043956043954	0.630007326007318	1.8642564102564059	1.1698192918193335	-1.8654774114774106
89	-0.19976678876678466	0.6520598290598292	1.0642625152625138	-0.9756239316239332	0.58116727716728	1.7299462759462791	1.2674993894994309	-1.9997875457875498
90	-0.01661660561660483	0.4078595848595796	1.3084627594627536	-0.9634139194139246	0.47127716727716873	1.7909963369963364	0.9378290598290349	-1.8898974358974403
91	-0.041036630036624944	0.6032197802197796	1.0764725274725242	-1.1709841269841244	0.6788473748473702	1.913096459096458	1.243079365079332	-2.17072771672772
92	-0.05324664224664488	0.6642698412698396	1.4794029304029346	-1.0488840048840045	0.34917704517703996	1.913096459096458	0.9622490842490343	-1.7677973137973098
93	-0.16313675213675505	0.6520598290598292	1.2229926739926738	-1.3541343101343042	0.6544273504273495	2.1572967032967085	1.0477191697191337	-1.9387374847374907
94	-0.11429670329670483	0.896260073260069	1.2229926739926738	-1.000043956043954	0.38580708180707823	1.8520463980463973	1.0721391941392326	-1.9875775335775394
95	0.068853479853485	0.7008998778998796	1.393932844932844	-1.2686642246642243	0.3735970695970696	2.230556776556778	0.8889890109890324	-1.8288473748473706
96	-0.11429670329670483	1.0061501831501793	1.2718327228327242	-1.3052942612942635	0.43464713064713045	2.1084566544566563	1.0599291819291317	-1.9509474969474994
97	0.04443345543345534	0.8718400488400491	1.4305628815628841	-1.2320341880341834	0.45906715506715834	2.096246642246637	0.7913089133089315	-1.7555873015873011
98	-0.11429670329670483	1.0672002442002393	1.2474126984126945	-1.3907643467643442	0.47127716727716873	2.2793968253968266	1.1698192918193335	-2.158517704517699
99	0.16653357753357523	1.1160402930402897	1.6381330891330839	-1.1831941391941347	0.32475702075702095	2.206136752136757	0.9011990231990339	-1.8410573870573899
100	-0.01661660561660483	1.2625604395604393	1.3695128205128233	-1.5739145299145338	0.58116727716728	2.4625470085470056	1.0355091575091322	-1.9387374847374907
101	-0.004406593406594883	1.2625604395604393	1.4549829059829031	-1.219824175824173	0.3980170940170886	2.230556776556778	1.096559218559232	-1.9997875457875498
102	0.16653357753357523	1.0794102564102594	1.4794029304029346	-1.4151843711843641	0.4956971916971895	2.450336996336997	1.0232991452991342	-1.8044273504273498
103	-0.01661660561660483	1.3968705738705696	1.3573028083028031	-1.5006544566544546	0.4834871794871791	2.4625470085470056	1.1576092796092325	-2.0852576312576296
104	0.16653357753357523	1.2381404151404185	1.6625531135531135	-1.3785543345543347	0.4956971916971895	2.450336996336997	0.8767789987790344	-1.6701172161172195
105	-0.10208669108669488	1.2991904761904793	1.2474126984126945	-1.6227545787545745	0.5323272283272296	2.5724371184371186	1.1209792429792316	-2.0242075702075706
106	0.2886336996337	1.2991904761904793	1.6381330891330839	-1.3785543345543347	0.23928693528693934	2.425916971916976	0.9256190476190334	-1.816637362637362
107	0.16653357753357523	1.4701306471306497	1.516032967032964	-1.7082246642246632	0.5079072039072088	2.6579072039072074	0.9134090354090318	-1.7922173382173412
108	0.08106349206349495	1.4701306471306497	1.4671929181929242	-1.5006544566544546	0.32475702075702095	2.4014969474969483	1.0599291819291317	-1.9265274725274697
109	0.1909536019536031	1.3236105006105001	1.589293040293044	-1.6227545787545745	0.3980170940170886	2.5358070818070857	0.9134090354090318	-1.8044273504273498
110	0.056643467643465284	1.4945506715506687	1.491612942612944	-1.6593846153846146	0.2881269841269809	2.486967032967037	1.206449328449331	-2.1218876678876697
111	0.215373626373627	1.3236105006105001	1.6869731379731334	-1.5861245421245433	0.33696703296702957	2.609067155067155	0.815728937728931	-1.6334871794871795
112	-0.175346764346765	1.4579206349206295	1.3084627594627536	-1.7814847374847345	0.5079072039072088	2.5480170940170943	1.096559218559232	-1.8898974358974403
113	0.10548351648351528	1.1770903540903497	1.4794029304029346	-1.4884444444444442	0.3003369963369895	2.4991770451770456	0.9622490842490343	-1.7677973137973098
114	-0.06545665445665483	1.2991904761904793	1.3573028083028031	-1.8181147741147745	0.54453724053724	2.816637362637369	0.9378290598290349	-1.7067472527472596
115	-0.1509267399267451	1.3358205128205096	1.2474126984126945	-1.6960146520146537	0.43464713064713045	2.6212771672771673	0.9622490842490343	-1.7677973137973098
116	-0.01661660561660483	1.1160402930402897	1.2352026862026841	-1.7814847374847345	0.7154774114774103	2.767797313797317	0.8401489621489304	-1.5480170940170908
117	-0.24860683760683489	1.348030525030529	1.0642625152625138	-1.830324786324784	0.3735970695970696	2.7067472527472454	1.133189255189233	-1.816637362637362
118	0.16653357753357523	1.1648803418803393	1.2474126984126945	-1.8547448107448137	0.47127716727716873	2.8410573870573863	0.8401489621489304	-1.4503369963369899
119	-0.24860683760683489	1.4945506715506687	0.8689023199023236	-1.952424908424904	0.6422173382173391	2.731167277167277	1.0599291819291317	-1.7311672771672804
120	-0.028826617826614775	1.0427802197802203	1.0276324786324738	-1.7448547008546944	0.4224371184371183	2.5724371184371186	1.0110891330891327	-1.6701172161172195
121	0.007803418803415285	1.1526703296703298	0.881112332112334	-2.025684981684984	0.630007326007318	2.8410573870573863	0.9744590964591353	-1.6090671550671622
122	-0.19976678876678466	1.2259304029303992	0.783432234432234	-1.866954822954824	0.44685714285713907	2.682327228327228	1.0721391941392326	-1.743377289377289
123	-0.07766666666666477	0.9817301587301595	0.7101721611721636	-1.891374847374844	0.7276874236874189	2.865477411477414	0.9622490842490343	-1.52359706959707
124	-0.24860683760683489	1.1770903540903497	0.6613321123321141	-1.7936947496947448	0.44685714285713907	2.5480170940170943	1.243079365079332	-1.7067472527472596
125	0.04443345543345534	0.9206800976800995	0.820062271062274	-1.964634920634924	0.47127716727716873	2.853267399267395	1.0232991452991342	-1.4014969474969483
126	-0.2974468864468849	1.2259304029303992	0.6002820512820533	-1.9768449328449345	0.5933772893772886	2.816637362637369	1.0843492063492342	-1.5113870573870614
127	-0.126506715506715	0.9695201465201491	0.7223821733821731	-1.866954822954824	0.5079072039072088	2.7433772893772854	1.0721391941392326	-1.3892869352869397
128	-0.22418681318681477	0.9939401709401698	0.588072039072034	-2.0989450549450543	0.7276874236874189	2.8776874236874264	1.1698192918193335	-1.3526568986568996
129	-0.33407692307692494	1.1038302808302793	0.6857521367521331	-1.9402148962148944	0.3735970695970696	2.7922173382173376	1.133189255189233	-1.3404468864468875
130	-0.23639682539682472	1.0061501831501793	0.3316617826617838	-2.111155067155064	0.7154774114774103	2.987577533577575	0.9256190476190334	-1.1450866910866893
131	-0.5782771672771647	1.2137203907203888	0.3316617826617838	-1.9402148962148944	0.58116727716728	2.5724371184371186	1.0477191697191337	-1.425916971916969
132	-0.2974468864468849	0.8474200244200194	0.3682918192918141	-2.0378949938949935	0.5567472527472486	2.670117216117216	0.8645689865690329	-1.0840366300366284
133	-0.6026971916971948	1.2137203907203888	0.14851159951160398	-2.2943052503052543	0.7521074481074503	2.7067472527472454	0.803518925518933	-1.2183467643467587
134	-0.4683870573870548	1.0061501831501793	0.24619169719169332	-2.074525030525024	0.58116727716728	2.486967032967037	0.5226886446886425	-1.1817167277167293
135	-0.4805970695970747	1.1038302808302793	0.09967155067155353	-2.2332551892551935	0.9108376068376085	2.7067472527472454	0.815728937728931	-1.1572967032967014
136	-0.419547008547005	1.2259304029303992	0.27061172161172387	-2.050105006105004	0.47127716727716873	2.425916971916976	0.754678876678831	-1.1450866910866893
137	-0.370706959706955	1.2015103785103793	0.09967155067155353	-2.4530354090354045	0.800947496947499	2.7189572649572646	0.6447887667887322	-0.9619365079365103
138	-0.5538571428571448	1.3968705738705696	0.001991452991453535	-2.1599951159951143	0.5933772893772886	2.303816849816858	0.766888888888932	-1.1572967032967014
139	-0.30965689865689483	1.1160402930402897	0.2217716727716743	-2.172205128205124	0.5933772893772886	2.450336996336997	0.6203687423687327	-0.9985665445665504
140	-0.44396703296703466	1.4212905982905992	0.026411477411474316	-2.3309352869352837	0.6544273504273495	2.413706959706957	0.754678876678831	-1.010776556776559
141	-0.370706959706955	1.2259304029303992	0.3438717948717942	-2.147785103785104	0.58116727716728	2.328236874236879	0.37616849816849296	-0.8154163614163608
142	-0.3462869352869349	1.2747704517704497	-0.08347863247863607	-2.2210451770451742	0.8864175824175806	2.425916971916976	0.6325787545787342	-1.120666666666672
143	-0.273026862026865	1.3358205128205096	0.3682918192918141	-1.866954822954824	0.630007326007318	2.0840366300366284	0.5959487179487226	-1.0596166056166005
144	-0.21197680097680482	1.3236105006105001	0.20956166056166392	-2.3187252747252733	0.8619975579975598	2.425916971916976	0.40058852258852085	-0.9497264957265017
145	-0.40733699633699505	1.4335006105006096	0.27061172161172387	-2.1233650793650742	0.800947496947499	2.1450866910866857	0.5837387057387033	-1.1817167277167293
146	-0.1509267399267451	1.1160402930402897	0.31945177045176365	-2.0989450549450543	0.6788473748473702	2.0840366300366284	0.24185836385836268	-1.0229865689865676
147	-0.2974468864468849	1.44571062271062	0.20956166056166392	-2.2210451770451742	0.7521074481074503	2.1084566544566563	0.6814188034188327	-1.1572967032967014
148	-0.08987667887667494	1.2747704517704497	0.39271184371184376	-2.086735042735034	0.6666373626373598	1.9253064713064774	0.37616849816849296	-0.8520463980464008
149	-0.40733699633699505	1.2747704517704497	-0.022428571428576127	-2.245465201465204	1.0329377289377302	2.132876678876677	0.48605860805860246	-0.9497264957265017
150	-0.126506715506715	1.2137203907203888	0.20956166056166392	-1.891374847374844	0.7154774114774103	1.8398363858363886	0.6569987789987337	-1.0229865689865676
151	-0.126506715506715	1.3968705738705696	0.12409157509157343	-2.172205128205124	0.959677655677659	2.1817167277167258	0.48605860805860246	-0.8154163614163608
152	-0.22418681318681477	1.5311807081807087	0.05083150183150398	-2.013474969474964	0.9108376068376085	2.0229865689865676	0.6203687423687327	-0.9130964590964581
153	-0.08987667887667494	1.3724505494505488	0.11188156288156392	-1.9768449328449345	0.959677655677659	2.0596166056166076	0.4250085470085416	-0.6566862026862097
154	-0.16313675213675505	1.5433907203907191	-0.12010866910866635	-2.013474969474964	0.9230476190476207	2.120666666666665	0.7913089133089315	-0.9863565323565417
155	0.1909536019536031	1.4579206349206295	0.14851159951160398	-1.8791648351648336	0.9230476190476207	1.9863565323565382	0.4982686202686253	-0.5590061050061088
156	-0.22418681318681477	1.5311807081807087	-0.24220879120878624	-2.0989450549450543	1.1672478632478605	2.1817167277167258	0.6447887667887322	-0.6811062271062305
157	0.007803418803415285	1.3114004884004897	0.07525152625152387	-1.7204346764346736	0.9963076923076901	1.8520463980463973	0.6692087912088311	-0.6811062271062305
158	0.068853479853485	1.5311807081807087	-0.08347863247863607	-2.025684981684984	1.1916678876678883	2.1572967032967085	0.5226886446886425	-0.5345860805860809
159	0.007803418803415285	1.5433907203907191	-0.04684859584859691	-1.8791648351648336	1.15503785103785	1.9863565323565382	0.803518925518933	-0.7055262515262513
160	0.12990354090354517	1.3968705738705696	-0.09568864468864557	-1.928004884004884	1.3503980463980394	2.0596166056166076	0.40058852258852085	-0.38806593406594203
161	-0.08987667887667494	1.5556007326007295	-0.09568864468864557	-2.050105006105004	1.2893479853479786	1.9741465201465154	0.754678876678831	-0.8154163614163608
162	0.20316361416361306	1.2137203907203888	0.07525152625152387	-1.989054945054943	1.1428278388278397	2.0229865689865676	0.5471086691086704	-0.607846153846161
163	-0.08987667887667494	1.6288608058608096	-0.1689487179487168	-2.2210451770451742	1.411448107448111	2.1817167277167258	0.5471086691086704	-0.6322661782661818
164	0.02001343101342523	1.2625604395604393	-0.04684859584859691	-2.074525030525024	1.27713797313797	1.900886446886446	0.7058388278388321	-0.6444761904761904
165	0.068853479853485	1.3358205128205096	-0.09568864468864557	-2.3309352869352837	1.338188034188029	2.1817167277167258	0.6203687423687327	-0.5467960927960895
166	-0.10208669108669488	1.3968705738705696	-0.12010866910866635	-2.2332551892551935	1.1061978021977996	2.0596166056166076	0.815728937728931	-0.79099633699634
167	0.068853479853485	1.2259304029303992	-0.21778876678876635	-2.306515262515264	1.338188034188029	2.0474065934065955	0.5593186813186826	-0.37585592185592276
168	-0.19976678876678466	1.3846605616605592	-0.22999877899877674	-2.2210451770451742	1.27713797313797	1.8642564102564059	0.754678876678831	-0.7055262515262513
169	0.2397936507936509	1.2015103785103793	0.026411477411474316	-2.2210451770451742	1.1794578754578797	1.9863565323565382	0.6081587301587348	-0.4613260073260115
170	-0.028826617826614775	1.5922307692307696	-0.22999877899877674	-2.440825396825394	1.3626080586080587	2.0718266178266163	0.6325787545787342	-0.37585592185592276
171	0.056643467643465284	1.3968705738705696	-0.03463858363858652	-2.172205128205124	1.2527179487179492	1.8520463980463973	0.6325787545787342	-0.40027594627595064
172	0.16653357753357523	1.506760683760679	-0.21778876678876635	-2.3553553113553045	1.4358681318681281	1.9741465201465154	0.5593186813186826	-0.3148058608058584
173	0.056643467643465284	1.506760683760679	0.07525152625152387	-2.3187252747252733	1.1916678876678883	1.7787863247863243	0.7913089133089315	-0.4735360195360201
174	0.22758363858363828	1.4579206349206295	-0.07126862026862657	-2.538505494505494	1.4847081807081786	2.0718266178266163	0.412798534798533	-0.08281562881563076
175	-0.06545665445665483	1.702120879120879	-0.12010866910866635	-2.282095238095234	1.5213382173382204	1.8154163614163572	0.6569987789987337	-0.3392258852258898
176	0.2397936507936509	1.348030525030529	0.14851159951160398	-2.3553553113553045	1.3870280830280795	1.8276263736263765	0.5471086691086704	-0.20491575091575243
177	0.03222344322344517	1.787590964590959	-0.08347863247863607	-2.5262954822954837	1.5823882783882794	1.9619365079365068	0.44942857142857306	-0.07060561660561859
178	0.04443345543345534	1.506760683760679	0.06304151404151348	-2.367565323565324	1.3015579975579996	1.7543663003662964	0.5104786324786339	-0.16828571428570882
179	0.08106349206349495	1.5311807081807087	-0.20557875457875596	-2.4896654456654437	1.6922783882783872	1.8398363858363886	0.4616385836385817	-0.05839560439560998
180	0.12990354090354517	1.5556007326007295	0.18514163614163426	-2.4286153846153837	1.338188034188029	1.620056166056166	0.6692087912088311	-0.19270573870574026
181	0.03222344322344517	1.3846605616605592	-0.010218559218565737	-2.7704957264957244	1.4236581196581195	1.937516483516486	0.5104786324786339	0.07591452991453096
182	-0.16313675213675505	1.3602405372405393	-0.05905860805860641	-2.5262954822954837	1.4480781440781385	1.6322661782661747	0.6569987789987337	-0.046185592185601365
183	0.1421135531135549	1.0794102564102594	0.13630158730159359	-2.6117655677655636	1.338188034188029	1.5956361416361453	0.5715286935286947	-0.021765567765569926
184	-0.1509267399267451	1.2381404151404185	-0.08347863247863607	-2.721655677655674	1.4602881562881596	1.6444761904761975	0.7790989010989335	0.10033455433454819
185	-0.08987667887667494	1.03057020757021	0.18514163614163426	-2.6117655677655636	1.3015579975579996	1.4857460317460252	0.5837387057387033	0.10033455433454819
186	-0.28523687423687494	1.0427802197802203	-0.1811587301587263	-2.855965811965814	1.6922783882783872	1.681106227106227	0.4982686202686253	0.22243467643463077
187	-0.21197680097680482	0.9695201465201491	0.16072161172161348	-2.4286153846153837	1.4358681318681281	1.2415457875457854	0.7058388278388321	0.02707448107447874
188	-0.1509267399267451	1.0061501831501793	0.001991452991453535	-2.7338656898656843	1.533548229548229	1.5590061050061053	0.44942857142857306	0.3445347985348306
189	-0.3951269841269849	1.03057020757021	-0.09568864468864557	-2.5873455433455437	1.5945982905982898	1.3270158730158776	0.5348986568986511	0.29569474969472864
190	-0.370706959706955	0.7619499389499387	0.05083150183150398	-2.562925518925524	1.4847081807081786	1.2659658119658168	0.4982686202686253	0.3323247863248291
191	-0.4683870573870548	0.9695201465201491	-0.1567387057387064	-2.6728156288156244	1.6800683760683697	1.3514358974358984	0.6325787545787342	0.29569474969472864
192	-0.40733699633699505	0.7863699633699595	0.13630158730159359	-2.5507155067155045	1.3626080586080587	1.0828156288156272	0.5226886446886425	0.4788449328449289
193	-0.6759572649572649	0.9084700854700891	-0.1933687423687358	-2.6728156288156244	1.6434383394383385	1.3880659340659385	0.40058852258852085	0.5643150183150283
194	-0.5294371184371147	0.6276398046398093	0.03862148962148382	-2.343145299145294	1.411448107448111	0.9485054945054969	0.5593186813186826	0.381164835164828
195	-0.5172271062271048	0.7985799755799698	0.001991452991453535	-2.697235653235654	1.3748180708180708	1.180495726495728	0.37616849816849296	0.5643150183150283
196	-0.6759572649572649	0.7741599511599491	-0.07126862026862657	-2.5262954822954837	1.338188034188029	1.0095555555555578	0.6325787545787342	0.5032649572649319
197	-0.5660671550671548	0.6520598290598292	0.08746153846153337	-2.5873455433455437	1.3259780219780204	0.8752454212454275	0.25406837606837485	0.5643150183150283
198	-0.846897435897435	0.7741599511599491	-0.022428571428576127	-2.685025641025634	1.3626080586080587	0.9240854700854761	0.5226886446886425	0.4422148962149315
199	-0.4805970695970747	0.6398498168498188	0.2339816849816847	-2.477455433455434	1.0939877899877892	0.6188351648351684	0.48605860805860246	0.5643150183150283
200	-0.7980573870573848	0.8596300366300396	-0.04684859584859691	-2.782705738705734	1.2893479853479786	0.8752454212454275	0.3029084249084235	0.7474652014652285
201	-0.7492173382173348	0.4078595848595796	0.07525152625152387	-2.4530354090354045	1.0695677655677596	0.3990549450549459	0.4250085470085416	0.5398949938950324
202	-0.6881672771672749	0.5299597069597093	0.06304151404151348	-2.7338656898656843	1.0573577533577492	0.44789499389499454	0.27848840048840273	0.796305250305231
203	-0.7614273504273448	0.5787997557997588	-0.022428571428576127	-2.7094456654456645	1.0451477411477388	0.38684493284493726	0.5348986568986511	0.6253650793650287
204	-0.6881672771672749	0.4444896214896197	0.06304151404151348	-2.6483956043956036	0.959677655677659	0.15485470085469544	0.08312820512820451	0.9184053724053278
205	-0.9201575091575049	0.5543797313797292	-0.08347863247863607	-2.721655677655674	1.0573577533577492	0.27695482295482776	0.25406837606837485	0.808515262515229
206	-0.5538571428571448	0.4078595848595796	0.06304151404151348	-2.697235653235654	0.7765274725274676	-0.0649255189255129	0.27848840048840273	0.7230451770451296
207	-0.8713174603174549	0.7253199023198995	-0.1811587301587263	-2.917015873015874	0.9230476190476207	0.16706471306471826	0.05870818070818018	0.9306153846154324
208	-0.7492173382173348	0.37122954822954934	-0.13231868131867675	-2.697235653235654	0.6788473748473702	-0.0649255189255129	0.2174383394383419	0.75967521367523
209	-0.7247973137973147	0.5787997557997588	-0.1811587301587263	-2.880385836385834	0.6544273504273495	0.020544566544566933	-0.014551892551885715	0.796305250305231
210	-0.8346874236874251	0.5299597069597093	-0.07126862026862657	-2.819335775335774	0.5079072039072088	0.057174603174606986	0.3029084249084235	0.5887350427350313
211	-0.5538571428571448	0.38343956043955973	-0.3520989010989064	-2.8681758241758244	0.410227106227099	-0.04050549450549212	-0.0023418803418771006	0.9306153846154324
212	-0.9201575091575049	0.5543797313797292	-0.42535897435897585	-2.855965811965814	0.5689572649572714	-0.0038754578754520708	0.02207814407814368	0.8451452991453294
213	-0.5294371184371147	0.2247094017093989	-0.20557875457875596	-2.782705738705734	0.2637069597069601	-0.19923565323565384	0.09533821733821313	0.8329352869353279
214	-0.7370073260073249	0.5543797313797292	-0.4741990231990263	-3.0513260073260042	0.4224371184371183	0.020544566544566933	-0.05118192918192577	0.9916654456654328
215	-0.7125873015873048	0.297969474969479	-0.42535897435897585	-2.7704957264957244	0.3125470085470088	-0.18702564102564345	0.11975824175824457	0.8939853479853284
216	-0.5660671550671548	0.3345995115995093	-0.5718791208791165	-2.941435897435894	0.43464713064713045	-0.08934554334554257	-0.25875213675213615	1.1015555555555316
217	-0.7003772893772846	0.35901953601953895	-0.44977899877899663	-2.8315457875457843	0.1782368742368785	-0.1259755799755844	0.13196825396825318	0.808515262515229
218	-0.4683870573870548	0.2857594627594695	-0.6085091575091566	-3.014695970695964	0.056136752136749735	-0.08934554334554257	-0.14886202686202665	1.199235653235629
219	-0.7003772893772846	0.48111965811965884	-0.8649194139194156	-2.9292258852258835	0.23928693528693934	-0.0038754578754520708	-0.1732820512820581	1.1626056166056316
220	-0.49280708180708466	0.200289377289379	-0.6939792429792462	-2.782705738705734	-0.0049133089133110985	-0.2358656898656939	-0.08781196581196582	1.1137655677655296
221	-0.6026971916971948	0.5543797313797292	-0.9625995115995165	-3.002485958485954	0.031716727716718296	0.020544566544566933	-0.2953821733821762	1.3213357753357293
222	-0.5782771672771647	0.39564957264956924	-0.8160793650793661	-2.746075702075694	-0.127013431013431	-0.11376556776556335	-0.0756019536019572	1.0893455433455301
223	-0.5660671550671548	0.4444896214896197	-1.2434297924297955	-2.9292258852258835	0.043926739926739344	-0.016085470085464237	-0.41748229548229787	1.4922759462759316
224	-0.663747252747255	0.6032197802197796	-0.9992295482295459	-2.697235653235654	-0.16364346764346926	-0.18702564102564345	-0.1854920634920667	1.1381855921856285
225	-0.44396703296703466	0.6032197802197796	-1.1213296703296658	-3.075746031746024	-0.24911355311355088	-0.10155555555555296	-0.28317216117215693	1.3213357753357293
226	-0.7736373626373649	0.71310989010989	-1.3044798534798554	-3.039115995115994	-0.16364346764346926	0.008334554334556543	-0.2953821733821762	1.3457557997558283
227	-0.5538571428571448	0.5177496947496891	-1.096909645909646	-2.9658559218559235	-0.322373626373631	-0.2602857142857147	-0.23433211233211537	1.2969157509157299
228	-0.663747252747255	0.7985799755799698	-1.3044798534798554	-3.1856361416361443	-0.127013431013431	-0.1503956043956034	-0.35643223443223704	1.4068058608058287
229	-0.6393272283272249	0.6520598290598292	-1.0602796092796165	-2.9658559218559235	-0.5665738705738708	-0.19923565323565384	-0.12444200244200587	1.3091257631257314
230	-0.7003772893772846	0.7497399267399292	-1.4387899877899901	-3.197846153846154	-0.21248351648352148	0.008334554334556543	-0.4296923076923065	1.7731062271062292
231	-0.7736373626373649	0.6642698412698396	-1.2678498168498171	-2.843755799755794	-0.39563369963370043	-0.30912576312576334	-0.1854920634920667	1.638796092796131
232	-0.5416471306471349	0.7863699633699595	-1.3288998778998762	-3.1490061050061042	-0.4200537240537212	-0.21144566544566246	-0.2953821733821762	1.8341562881563291
233	-0.8224774114774152	0.9573101343101396	-1.4265799755799793	-3.014695970695964	-0.23690354090354226	-0.11376556776556335	-0.35643223443223704	2.029516483516531
234	-0.614907203907205	0.6886898656898692	-1.3044798534798554	-3.002485958485954	-0.4322637362637405	-0.2724957264957233	-0.319802197802197	1.968466422466431
235	-0.7614273504273448	0.8840500610500595	-1.4510000000000014	-3.100166056166054	-0.1148034188034206	-0.11376556776556335	-0.3808522588522578	2.334766788766828
236	-0.5660671550671548	0.8352100122100099	-1.096909645909646	-2.917015873015874	-0.5177338217338221	-0.2602857142857147	-0.1732820512820581	2.029516483516531
237	-0.8835274725274751	0.8596300366300396	-1.4021599511599523	-3.234476190476194	-0.28574358974359093	0.0693846153846156	-0.4541123321123379	2.505706959706931
238	-0.907947496947495	0.6032197802197796	-1.194589743589746	-2.892595848595854	-0.39563369963370043	-0.1626056166056138	-0.3075921855921848	2.322556776556727
239	-0.7125873015873048	0.7863699633699595	-1.2556398046398067	-3.100166056166054	-0.48110378510378204	-0.05271550671550429	-0.2709621489621483	2.46907692307693
240	-0.9812075702075747	0.8229999999999995	-1.2922698412698441	-3.112376068376064	-0.29795360195359955	0.11822466422466604	-0.3442222222222284	2.5667570207570307
241	-0.895737484737485	0.6398498168498188	-1.1823797313797266	-3.002485958485954	-0.5787838827838812	-0.016085470085464237	-0.3686422466422492	2.6278070818071306
242	-1.1277277167277149	0.71310989010989	-1.4021599511599523	-3.173426129426124	-0.28574358974359093	0.374634920634918	-0.5517924297924388	2.762117216117229
243	-0.895737484737485	0.4444896214896197	-1.0236495726495765	-2.880385836385834	-0.6032039072039108	-0.04050549450549212	-0.2709621489621483	2.5789670329670287
244	-1.164357753357755	0.8229999999999995	-1.3411098901098932	-3.173426129426124	-0.45668376068376126	0.42347496947496666	-0.47853235653235515	2.8231672771672294
245	-1.1765677655677649	0.5910097680097692	-1.2067997557997563	-2.7704957264957244	-0.5665738705738708	0.31358485958485716	-0.2953821733821762	2.7865372405372284
246	-1.054467643467645	0.6032197802197796	-1.1823797313797266	-2.9292258852258835	-0.6154139194139194	0.3502148962148972	-0.3442222222222284	2.8109572649572314
247	-1.1399377289377244	0.71310989010989	-1.3166898656898653	-2.819335775335774	-0.5543638583638621	0.5699951159951162	-0.1732820512820581	2.9574774114774307
248	-0.9201575091575049	0.46890964590963957	-1.1701697191697162	-2.758285714285714	-0.7375140415140411	0.4601050061050067	-0.24654212454212754	2.9574774114774307
249	-1.2620378510378554	0.6398498168498188	-1.280059829059827	-2.746075702075694	-0.4322637362637405	0.7409352869352865	-0.3075921855921848	3.1162075702075285
250	-0.907947496947495	0.3345995115995093	-1.011439560439566	-2.6483956043956036	-0.7375140415140411	0.42347496947496666	-0.13665201465201804	2.8231672771672294
251	-0.9689975579975549	0.737529914529909	-1.1457496947496963	-2.892595848595854	-0.5787838827838812	0.6920952380952361	-0.319802197802197	3.1039975579975305
252	-0.9689975579975549	0.37122954822954934	-0.9992295482295459	-2.660605616605614	-0.6032039072039108	0.6676752136752171	-0.2953821733821762	3.067367521367533
253	-0.7492173382173348	0.4566996336996292	-0.9870195360195364	-2.758285714285714	-0.6764639804639803	0.6676752136752171	-0.4541123321123379	3.091787545787529
254	-0.859107448107445	0.5177496947496891	-0.8893394383394364	-2.721655677655674	-0.5543638583638621	0.8019853479853474	-0.16107203907203527	3.1284175824176295
255	-0.5050170940170946	0.4078595848595796	-0.974809523809526	-2.746075702075694	-0.7253040293040307	0.6676752136752171	-0.23433211233211537	3.1650476190476304
256	-0.9323675213675251	0.5665897435897493	-1.096909645909646	-2.6239755799755837	-0.48110378510378204	0.9973455433455456	-0.4052722832722857	3.4580879120879295
257	-0.5782771672771647	0.17586935286934935	-0.9015494505494459	-2.4896654456654437	-0.6520439560439613	0.6920952380952361	-0.22212210012210676	3.25051770451773
258	-0.7125873015873048	0.5299597069597093	-1.1091196581196563	-2.6483956043956036	-0.6154139194139194	1.0217655677655664	-0.25875213675213615	3.531347985348031
259	-0.7125873015873048	0.34680952380952945	-0.9992295482295459	-2.465245421245414	-0.6276239316239316	0.9607155067155055	-0.16107203907203527	3.531347985348031
260	-0.651537240537245	0.4200695970695998	-1.2678498168498171	-2.5262954822954837	-0.5177338217338221	0.9485054945054969	-0.3808522588522578	3.8243882783882306
261	-0.8224774114774152	0.4444896214896197	-1.011439560439566	-2.5140854700854742	-0.5909938949939004	1.0583956043956064	-0.13665201465201804	3.567978021978032
262	-0.5172271062271048	0.4444896214896197	-1.035859584859586	-2.6117655677655636	-0.6764639804639803	0.9485054945054969	-0.0756019536019572	3.5923980463980314
263	-0.7736373626373649	0.46890964590963957	-1.2434297924297955	-2.440825396825394	-0.38342368742369004	1.204915750915756	-0.25875213675213615	3.799968253968231
264	-0.5660671550671548	0.297969474969479	-1.0236495726495765	-2.282095238095234	-0.5543638583638621	0.9362954822954848	-0.12444200244200587	3.64123809523813
265	-0.6393272283272249	0.5177496947496891	-1.1213296703296658	-2.5140854700854742	-0.4322637362637405	1.107235653235648	-0.4296923076923065	3.7877582417582296
266	-0.7003772893772846	0.35901953601953895	-1.011439560439566	-2.282095238095234	-0.6154139194139194	1.0461855921855872	-0.05118192918192577	3.64123809523813
267	-0.6271172161172149	0.37122954822954934	-1.2434297924297955	-2.5140854700854742	-0.37121367521367965	1.0461855921855872	-0.4296923076923065	3.934278388278429
268	-0.7858473748473749	0.4078595848595796	-0.938179487179486	-2.086735042735034	-0.3345836385836396	0.9607155067155055	-0.35643223443223704	3.7389181929182307
269	-0.49280708180708466	0.5055396825396796	-0.9870195360195364	-2.4896654456654437	-0.5177338217338221	0.9118754578754569	-0.2709621489621483	3.7389181929182307
270	-0.7858473748473749	0.5421697191697197	-1.1457496947496963	-2.501875457875454	-0.3101636141636206	1.180495726495728	-0.4052722832722857	3.8854383394383305
271	-0.5172271062271048	0.39564957264956924	-0.9503894993894964	-2.440825396825394	-0.4322637362637405	0.9118754578754569	-0.319802197802197	3.76333821733823
272	-0.5660671550671548	0.6886898656898692	-1.2312197802197788	-2.6728156288156244	-0.322373626373631	1.0583956043956064	-0.5640024420024474	3.9831184371184314
273	-0.5172271062271048	0.7008998778998796	-0.7428192918192957	-2.4896654456654437	-0.5543638583638621	0.9729255189255248	-0.19770207570207887	3.5557680097680304
274	-0.5416471306471349	0.8718400488400491	-1.0846996336996364	-2.782705738705734	-0.28574358974359093	1.168285714285716	-0.47853235653235515	3.90985836385833
275	-0.49280708180708466	0.7253199023198995	-0.8893394383394364	-2.306515262515264	-0.2613235653235719	1.0095555555555578	-0.4296923076923065	3.7022881562881302
276	-0.3462869352869349	0.9206800976800995	-0.840499389499386	-2.575135531135534	-0.39563369963370043	0.9485054945054969	-0.4541123321123379	3.64123809523813
277	-0.5294371184371147	1.03057020757021	-0.9015494505494459	-2.465245421245414	-0.15143345543345177	1.0828156288156272	-0.576212454212456	3.7389181929182307
278	-0.35849694749694505	0.8474200244200194	-0.7672393162393165	-2.3187252747252733	-0.39563369963370043	0.9118754578754569	-0.44190231990231865	3.5923980463980314
279	-0.5172271062271048	0.9939401709401698	-0.938179487179486	-2.3919853479853446	0.06834676434675835	1.0461855921855872	-0.8326227106227186	3.7877582417582296
280	-0.22418681318681477	0.9573101343101396	-0.6085091575091566	-2.172205128205124	-0.23690354090354226	0.7043052503052465	-0.6006324786324768	3.4092478632478276
281	-0.40733699633699505	1.286980463980469	-0.9870195360195364	-2.5140854700854742	-0.09038339438339094	1.0217655677655664	-0.7837826617826558	3.6046080586080294
282	-0.419547008547005	0.9817301587301595	-0.8038693528693566	-2.184415140415144	-0.01712332112332149	0.9118754578754569	-0.8326227106227186	3.5557680097680304
283	-0.24860683760683489	1.1282503052502992	-0.8649194139194156	-2.306515262515264	-0.09038339438339094	0.7165152625152658	-0.8082026862026872	3.3726178266178266
284	-0.419547008547005	1.2747704517704497	-1.0236495726495765	-2.282095238095234	0.043926739926739344	0.850825396825396	-0.9547228327228368	3.4458778998779316
285	-0.273026862026865	1.1526703296703298	-0.8649194139194156	-2.1233650793650742	-0.18806349206349005	0.6798852258852275	-0.8082026862026872	3.1772576312576284
286	-0.40733699633699505	1.3846605616605592	-1.2067997557997563	-2.147785103785104	0.2637069597069601	0.8019853479853474	-1.089032967032967	3.531347985348031
287	-0.004406593406594883	1.1893003663003698	-0.9015494505494459	-1.952424908424904	-0.02933333333333188	0.4601050061050067	-0.9180927960927967	3.1162075702075285
288	-0.07766666666666477	1.5556007326007295	-1.1213296703296658	-2.147785103785104	0.1049768009767984	0.7653553113553073	-1.089032967032967	3.2871477411477272
289	-0.07766666666666477	1.348030525030529	-1.0236495726495765	-1.866954822954824	0.2026568986568993	0.6920952380952361	-1.1500830280830279	3.201677655677628
290	0.215373626373627	1.4701306471306497	-1.0602796092796165	-2.050105006105004	0.09276678876678979	0.5699951159951162	-1.1134529914529878	3.055157509157528
291	0.09327350427350511	1.5556007326007295	-0.9625995115995165	-2.0012649572649535	0.33696703296702957	0.7653553113553073	-1.2111330891330958	3.201677655677628
292	0.3741037851037843	1.3968705738705696	-1.0602796092796165	-1.964634920634924	0.06834676434675835	0.49673504273504676	-1.1134529914529878	2.85979731379733
293	-0.004406593406594883	1.6410708180708191	-1.2312197802197788	-1.891374847374844	0.410227106227099	0.8630354090354064	-1.4309133089133077	3.18946764346763
294	0.32526373626373517	1.3114004884004897	-1.011439560439566	-1.6960146520146537	0.1904468864468889	0.5699951159951162	-1.2966031746031774	2.8842173382173293
295	0.25200366300366217	1.6899108669108696	-1.2434297924297955	-1.9157948717948736	0.23928693528693934	0.7287252747252762	-1.4553333333333374	2.9086373626373287
296	0.20316361416361306	1.4701306471306497	-1.1701697191697162	-1.6471746031746042	0.32475702075702095	0.7409352869352865	-1.4431233211233163	3.0063174603174296
297	0.44736385836385995	1.5433907203907191	-1.194589743589746	-1.732644688644684	0.2637069597069601	0.6920952380952361	-1.4675433455433478	2.8720073260073278
298	0.2397936507936509	1.6410708180708191	-1.0602796092796165	-1.6227545787545745	0.43464713064713045	0.814195360195356	-1.5774334554334573	2.945267399267429
299	0.5694639804639812	1.48234065934066	-1.1213296703296658	-1.6349645909645938	0.1904468864468889	0.6188351648351684	-1.3698632478632469	2.701067155067129
300	0.2642136752136761	1.6288608058608096	-1.2556398046398067	-1.5372844932844947	0.45906715506715834	1.107235653235648	-1.7361636141636172	2.9941074481074317
301	0.4839938949938951	1.4212905982905992	-1.035859584859586	-1.3052942612942635	0.2881269841269809	0.814195360195356	-1.6140634920634973	2.85979731379733
302	0.44736385836385995	1.6410708180708191	-1.2556398046398067	-1.4884444444444442	0.3003369963369895	0.9729255189255248	-1.6873235653235668	2.8720073260073278
303	0.34968376068375906	1.44571062271062	-1.035859584859586	-1.3297142857142843	0.3003369963369895	1.107235653235648	-1.6140634920634973	2.9941074481074317
304	0.4717838827838843	1.506760683760679	-1.4143699633699631	-1.4273943833943843	0.25149694749694795	0.9485054945054969	-1.7972136752136763	2.8353772893773304
305	0.2642136752136761	1.4090805860805888	-1.1579597069597058	-1.1709841269841244	0.4224371184371183	1.168285714285716	-1.9315238095238065	3.04294749694753
306	0.5328339438339433	1.4090805860805888	-1.1213296703296658	-1.5006544566544546	0.043926739926739344	0.8386153846153874	-1.7850036630036676	2.688857142857131
307	0.11769352869352523	1.3846605616605592	-1.280059829059827	-1.4518144078144042	0.2637069597069601	1.1438656898656845	-2.053623931623928	2.9574774114774307
308	0.34968376068375906	1.0427802197802203	-1.1335396825396868	-1.3419242979242938	0.21486691086690968	0.9485054945054969	-2.041413919413916	2.8109572649572314
309	0.2642136752136761	1.3602405372405393	-1.2312197802197788	-1.5250744810744843	0.14160683760683845	1.0583956043956064	-2.175724053724057	2.762117216117229
310	0.2397936507936509	1.1160402930402897	-0.9259694749694765	-1.4029743589743537	0.1049768009767984	1.1927057387057367	-2.0902539682539683	2.749907203907231
311	0.31305372405372434	1.1160402930402897	-1.3899499389499415	-1.5372844932844947	0.0805567765567794	1.107235653235648	-2.1879340659340656	2.7132771672771305
312	0.2642136752136761	0.9573101343101396	-1.1823797313797266	-1.2686642246642243	0.27591697191696873	1.3758559218559263	-2.334454212454208	2.945267399267429
313	0.45957387057387034	1.0794102564102594	-1.096909645909646	-1.4884444444444442	0.06834676434675835	1.070605616605615	-2.139094017094017	2.6278070818071306
314	0.215373626373627	1.1160402930402897	-1.3288998778998762	-1.4884444444444442	0.23928693528693934	1.400275946275947	-2.297824175824177	2.79874725274723
315	0.3374737484737491	0.9206800976800995	-1.1457496947496963	-1.3297142857142843	0.2026568986568993	1.2781758241758254	-2.102463980463977	2.79874725274723
316	0.2642136752136761	1.0672002442002393	-1.3166898656898653	-1.5128644688644641	0.27591697191696873	1.2293357753357768	-2.432134310134307	2.749907203907231
317	0.435153846153846	0.9451001221001292	-0.9992295482295459	-1.2442442002442045	0.043926739926739344	1.3148058608058655	-2.2001440781440778	2.7743272283272304
318	0.25200366300366217	0.9451001221001292	-1.2922698412698441	-1.7082246642246632	-0.0049133089133110985	1.3148058608058655	-2.2245641025641074	2.762117216117229
319	0.1909536019536031	0.6398498168498188	-1.1579597069597058	-1.3052942612942635	0.1782368742368785	1.4491159951159958	-2.334454212454208	2.9208473748473303
320	0.44736385836385995	0.7985799755799698	-1.1335396825396868	-1.4518144078144042	0.007296703296699292	1.2171257631257681	-2.2001440781440778	2.701067155067129
321	0.22758363858363828	0.7985799755799698	-1.2312197802197788	-1.5250744810744843	0.1904468864468889	1.5101660561660566	-2.358874236874236	2.762117216117229
322	0.38631379731379734	0.6520598290598292	-0.938179487179486	-1.317504273504274	0.043926739926739344	1.363645909645907	-2.0658339438339475	2.65222710622713
323	0.31305372405372434	0.8107899877899891	-1.3166898656898653	-1.4762344322344338	0.22707692307692717	1.3758559218559263	-2.5298144078144063	2.7865372405372284
324	0.44736385836385995	0.5421697191697197	-0.9625995115995165	-1.1709841269841244	0.1049768009767984	1.3270158730158776	-2.334454212454208	2.6033870573870317
325	0.361893772893773	0.9451001221001292	-1.194589743589746	-1.5739145299145338	-0.09038339438339094	1.3148058608058655	-2.3466642246642273	2.5301269841270297
326	0.10548351648351528	0.5910097680097692	-1.1579597069597058	-1.3052942612942635	0.06834676434675835	1.5467960927960966	-2.468764346764347	2.6400170940171286
327	0.361893772893773	0.6642698412698396	-1.1335396825396868	-1.3419242979242938	-0.07817338217338055	1.2415457875457854	-2.3466642246642273	2.46907692307693
328	0.16653357753357523	0.6520598290598292	-1.1579597069597058	-1.3907643467643442	0.1049768009767984	1.3880659340659385	-2.493184371184377	2.554547008547029
329	0.361893772893773	0.4200695970695998	-0.9870195360195364	-1.2320341880341834	-0.3101636141636206	1.2781758241758254	-2.1635140415140484	2.20045665445663
330	0.04443345543345534	0.5299597069597093	-1.2922698412698441	-1.3297142857142843	0.056136752136749735	1.4369059829059765	-2.4199242979242968	2.46907692307693
331	0.2886336996337	0.16365934065933896	-0.938179487179486	-1.036673992673994	-0.1148034188034206	1.1316556776556759	-2.358874236874236	2.2737167277167316
332	0.3374737484737491	0.5299597069597093	-1.1213296703296658	-1.3052942612942635	-0.16364346764346926	1.0828156288156272	-2.248984126984128	2.1394065934066298
333	0.11769352869352523	0.2124993894993894	-1.072489621489626	-1.0244639804639748	0.0805567765567794	1.204915750915756	-2.334454212454208	2.2370866910867306
334	0.34968376068375906	0.2857594627594695	-0.974809523809526	-1.0855140415140339	-0.09038339438339094	0.8874554334554361	-2.1268840048840083	2.0050964590964284
335	0.215373626373627	0.3223894993894989	-1.035859584859586	-1.0122539682539644	0.2881269841269809	0.9362954822954848	-2.5053943833943872	2.176036630036627
336	0.42294383394383517	0.23691941391941906	-0.9015494505494459	-0.9512039072039036	-0.04154334554335115	0.6188351648351684	-2.1513040293040255	1.7486862026862298
337	-0.004406593406594883	0.4078595848595796	-1.1701697191697162	-1.000043956043954	0.22707692307692717	0.7409352869352865	-2.358874236874236	1.956256410256433
338	0.22758363858363828	0.07818925518924935	-0.8527094017093964	-0.6459536019536047	0.27591697191696873	0.41126495726495627	-2.358874236874236	1.9074163614163275
339	0.27642368742368606	0.4078595848595796	-1.0236495726495765	-0.9389938949938941	0.2881269841269809	0.30137484737484854	-2.273404151404158	1.6998461538461314
340	0.12990354090354517	0.2857594627594695	-0.8893394383394364	-0.6825836385836341	0.410227106227099	0.2891648351648364	-2.456554334554337	1.7731062271062292
341	0.2886336996337	0.3101794871794894	-0.938179487179486	-0.6703736263736237	0.27591697191696873	0.020544566544566933	-2.236774114774116	1.4800659340659301
342	0.09327350427350511	0.4078595848595796	-0.779449328449326	-0.7070036630036638	0.6422173382173391	0.11822466422466604	-2.6152844932844985	1.8707863247863301
343	0.39852380952380817	0.27354945054944935	-0.6085091575091566	-0.7070036630036638	0.3125470085470088	-0.39459584859584496	-2.297824175824177	1.4800659340659301
344	0.03222344322344517	0.4200695970695998	-0.8527094017093964	-0.7192136752136742	0.6177973137973094	-0.2236556776556835	-2.456554334554337	1.6143760683760284
345	0.22758363858363828	0.1026092796092799	-0.6939792429792462	-0.47501343101342375	0.5689572649572714	-0.4556459096459129	-2.4199242979242968	1.577746031746031
346	0.22758363858363828	0.38343956043955973	-0.7550293040293061	-0.6337435897435837	0.45906715506715834	-0.6021660561660536	-2.371084249084248	1.4312258852259312
347	0.15432356532356528	0.2124993894993894	-0.7183992673992661	-0.46280341880341336	0.6177973137973094	-0.4800659340659337	-2.4809743589743576	1.4922759462759316
348	0.31305372405372434	0.2857594627594695	-0.9259694749694765	-0.523853479853484	0.38580708180707823	-0.6632161172161126	-2.3466642246642273	1.248075702075731
349	-0.004406593406594883	0.34680952380952945	-0.6939792429792462	-0.2918632478632439	0.6910573870573788	-0.43122588522588323	-2.676334554334556	1.5533260073260315
350	0.32526373626373517	0.34680952380952945	-0.6329291819291862	-0.4872234432234439	0.4834871794871791	-0.870786324786323	-2.5176043956043976	1.1626056166056316
351	0.02001343101342523	0.4200695970695998	-0.8282893772893765	-0.5116434676434638	0.6666373626373598	-0.6876361416361441	-2.590864468864467	1.3213357753357293
352	0.17874358974358517	0.15144932844932946	-0.5840891330891367	-0.36512332112331336	0.6910573870573788	-0.7242661782661735	-2.676334554334556	1.3091257631257314
353	0.1909536019536031	0.37122954822954934	-0.8160793650793661	-0.5726935286935335	0.6788473748473702	-0.9196263736263717	-2.6641245421245365	1.1137655677655296
354	0.068853479853485	0.3101794871794894	-0.41314896214896635	-0.4139633699633647	0.7398974358974275	-0.846366300366304	-2.749594627594627	1.3457557997558283
355	0.1909536019536031	0.34680952380952945	-0.6573492063492061	-0.7558437118437036	0.5689572649572714	-1.2004566544566533	-2.5053943833943872	0.9184053724053278
356	-0.004406593406594883	0.23691941391941906	-0.5718791208791165	-0.36512332112331336	0.8742075702075685	-0.9318363858363838	-2.786224664224669	1.2114456654456305
357	0.1909536019536031	0.297969474969479	-0.4864090354090367	-0.5116434676434638	0.6422173382173391	-1.2981367521367524	-2.590864468864467	0.9550354090354318
358	0.02001343101342523	0.39564957264956924	-0.5718791208791165	-0.6337435897435837	0.7154774114774103	-1.2492967032967037	-2.676334554334556	0.9672454212454298
359	0.11769352869352523	0.15144932844932946	-0.4741990231990263	-0.47501343101342375	0.7032673992673999	-1.3347667887667836	-2.7007545787545766	0.9672454212454298
360	0.11769352869352523	0.35901953601953895	-0.7672393162393165	-0.6581636141636142	0.6910573870573788	-1.5057069597069646	-2.7373846153846166	0.8451452991453294
361	0.2397936507936509	0.2247094017093989	-0.32767887667887674	-0.5726935286935335	0.630007326007318	-1.6278070818070827	-2.786224664224669	0.8817753357753304
362	0.25200366300366217	0.49332967032966923	-0.5962991452991462	-0.9389938949938941	0.45906715506715834	-1.933057387057385	-2.590864468864467	0.6009450549450293
363	0.15432356532356528	0.15144932844932946	-0.5230390720390661	-0.6093235653235638	0.7276874236874189	-1.6033870573870637	-2.847274725274726	0.796305250305231
364	0.42294383394383517	0.34680952380952945	-0.40093894993895596	-0.804683760683754	0.5201172161172192	-2.042947496947493	-2.627494505494507	0.6131550671550308
365	0.27642368742368606	0.5177496947496891	-0.5962991452991462	-0.804683760683754	0.5689572649572714	-2.0063174603174527	-2.7373846153846166	0.6497851037851312
366	0.44736385836385995	0.4200695970695998	-0.3765189255189263	-0.5849035409035439	0.43464713064713045	-2.055157509157503	-2.5176043956043976	0.6253650793650287
367	0.2642136752136761	0.6398498168498188	-0.7061892551892557	-0.7924737484737436	0.6055873015872972	-2.2749377289377337	-2.651914529914528	0.5887350427350313
368	0.6183040293040303	0.49332967032966923	-0.3643089133089159	-0.4261733821733742	0.58116727716728	-2.348197802197803	-2.7251746031745974	0.75967521367523
369	0.6305140415140411	0.9084700854700891	-0.5718791208791165	-0.7680537240537246	0.45906715506715834	-2.543557997558004	-2.444344322344328	0.36895482295483006
370	0.45957387057387034	0.6886898656898692	-0.5718791208791165	-0.45059340659340386	0.6422173382173391	-2.3359877899877928	-2.6152844932844985	0.5765250305250298
371	0.6915641025641033	0.8107899877899891	-0.4864090354090367	-0.4994334554334543	0.5201172161172192	-2.604608058608063	-2.5053943833943872	0.46663492063493095
372	0.6183040293040303	0.9573101343101396	-0.5596691086691061	-0.523853479853484	0.6422173382173391	-2.543557997558004	-2.6641245421245365	0.39337484737482953
373	0.7526141636141623	0.9451001221001292	-0.43756898656898624	-0.35291330891330386	0.36138705738704857	-2.5557680097680135	-2.297824175824177	0.36895482295483006
374	0.520623931623933	1.2259304029303992	-0.6817692307692367	-0.46280341880341336	0.54453724053724	-2.567978021978023	-2.4077142857142864	0.3445347985348306
375	0.7892442002442002	0.896260073260069	-0.3765189255189263	-0.1819731379731344	0.5323272283272296	-2.604608058608063	-2.5053943833943872	0.4422148962149315
376	0.8136642246642249	1.3358205128205096	-0.6207191697191661	-0.46280341880341336	0.4224371184371183	-2.787758241758244	-2.334454212454208	0.1858046398046298
377	0.7892442002442002	1.1282503052502992	-0.5718791208791165	-0.24302319902320413	0.6055873015872972	-2.592398046398043	-2.3832942612942567	0.3201147741147281
378	1.0090244200244192	1.3236105006105001	-0.4986190476190462	-0.2918632478632439	0.2637069597069601	-2.7755482295482334	-2.236774114774116	0.1980146520146313
379	0.7892442002442002	1.4335006105006096	-0.5108290598290566	-0.2918632478632439	0.7276874236874189	-2.824388278388283	-2.5786544566544585	0.417794871794829
380	1.2654346764346764	1.3724505494505488	-0.43756898656898624	-0.19418315018315369	0.410227106227099	-3.0319584859584836	-2.2856141636141665	0.12475457875457963
381	0.9357643467643462	1.6166507936507992	-0.6817692307692367	-0.267443223443224	0.4834871794871791	-2.8732283272283334	-2.3832942612942567	0.06370451770452235
382	1.2165946275946278	1.3846605616605592	-0.43756898656898624	0.0011770451770463097	0.6055873015872972	-2.983118437118433	-2.468764346764347	0.2712747252747292
383	1.2288046398046413	1.763170940170939	-0.6329291819291862	-0.21860317460317358	0.3980170940170886	-3.1540586080586133	-2.395504273504276	0.03928449328449091
384	1.0822844932844922	1.7143308913308895	-0.5596691086691061	-0.08429304029303442	0.5323272283272296	-2.983118437118433	-2.676334554334556	0.16138461538461968
385	1.241014652014652	1.8120109890109903	-0.7550293040293061	-0.09650305250304392	0.25149694749694795	-3.044168498168494	-2.371084249084248	0.10033455433454819
386	1.0578644688644683	2.019581196581199	-0.7306092796092862	0.11106715506715581	0.6055873015872972	-2.9709084249084228	-2.7740146520146567	0.29569474969472864
387	1.3997448107448112	1.9219010989010998	-0.6695592185592263	-0.07208302808302403	0.3735970695970696	-3.178478632478633	-2.651914529914528	0.1491746031746004
388	1.17996459096459	2.1905213675213693	-0.8649194139194156	-0.04766300366300413	0.3735970695970696	-2.9586984126984133	-2.749594627594627	0.10033455433454819
389	1.3997448107448112	1.9463211233211295	-0.6573492063492061	0.1354871794871757	0.4956971916971895	-2.946488400488403	-2.8716947496947576	0.2590647130647312
390	1.4241648351648364	2.2637814407814387	-0.8527094017093964	-0.10871306471306408	0.3735970695970696	-3.0930085470085427	-2.7373846153846166	0.07591452991453096
391	1.4485848595848603	2.1538913308913292	-0.5596691086691061	0.025597069597066202	0.6788473748473702	-2.9709084249084228	-3.030424908424907	0.35674481074482856
392	1.729415140415141	2.1661013431013387	-0.9137594627594661	-0.10871306471306408	0.33696703296702957	-3.2517387057387026	-2.6397045177045158	-0.021765567765569926
393	1.497424908424909	2.117261294261289	-0.7428192918192957	0.08664713064712526	0.7032673992673999	-2.9098583638583637	-2.957164835164839	0.2590647130647312
394	1.9125653235653222	2.117261294261289	-0.6939792429792462	-0.03545299145298397	0.58116727716728	-3.3494188034188035	-2.7984346764346775	0.21022466422462927
395	1.6683650793650793	2.2759914529914598	-0.8160793650793661	-0.16976312576312402	0.5689572649572714	-3.3127887667887634	-2.7740146520146567	0.11254456654456746
396	1.790465201465204	2.05621123321123	-0.5718791208791165	-0.04766300366300413	0.7398974358974275	-3.263948717948713	-2.908324786324787	0.2834847374847307
397	1.9858253968253983	2.21494139194139	-0.7550293040293061	-0.21860317460317358	0.7521074481074503	-3.4470989010989026	-2.6030744810744775	0.2590647130647312
398	2.144555555555555	2.1294713064713093	-0.40093894993895596	0.0011770451770463097	0.8742075702075685	-3.2883687423687435	-2.9815848595848564	0.5398949938950324
399	2.2300256410256454	2.105051282051279	-0.6085091575091566	-0.4139633699633647	0.6055873015872972	-3.581409035409033	-2.6030744810744775	0.1491746031746004
400	2.2422356532356558	1.9463211233211295	-0.40093894993895596	-0.04766300366300413	0.8497875457875477	-3.215108669108673	-2.822854700854709	0.45442490842492944
401	2.5596959706959757	1.9951611721611693	-0.30325885225885596	-0.14534310134310413	0.6910573870573788	-3.422678876678873	-2.7618046398046374	0.4910549450549304
402	2.4986459096459157	2.1294713064713093	-0.42535897435897585	-0.24302319902320413	0.7887374847374797	-3.4837289377289338	-2.651914529914528	0.36895482295483006
403	2.791686202686205	1.9951611721611693	-0.12010866910866635	-0.07208302808302403	0.8619975579975598	-3.361628815628813	-2.7618046398046374	0.6375750915751297
404	2.9748363858363858	2.1661013431013387	-0.4986190476190462	-0.23081318681318397	0.8375775335775391	-3.4715189255189234	-2.5053943833943872	0.4055848595848275
405	3.2556666666666656	1.9463211233211295	-0.03463858363858652	0.062227106227106255	1.0573577533577492	-3.300578754578753	-2.847274725274726	0.75967521367523
406	3.4754468864468855	2.3248315018314996	-0.20557875457875596	-0.32849328449328397	0.7154774114774103	-3.6302490842490833	-2.5786544566544585	0.5032649572649319
407	3.4510268620268656	2.117261294261289	-0.1689487179487168	-0.08429304029303442	0.9718876678876693	-3.2883687423687435	-2.627494505494507	0.5643150183150283
408	3.7929072039072054	2.117261294261289	-0.010218559218565737	-0.13313308913308397	0.8864175824175806	-3.4715189255189234	-2.676334554334556	0.6497851037851312
409	3.7929072039072054	2.2271514041514093	-0.1567387057387064	-0.19418315018315369	0.8253675213675198	-3.4837289377289338	-2.6030744810744775	0.5521050061050303
410	4.098157509157505	2.117261294261289	0.11188156288156392	-0.03545299145298397	0.8742075702075685	-3.337208791208793	-2.651914529914528	0.7352551892552306
411	3.8539572649572653	2.2271514041514093	-0.21778876678876635	-0.23081318681318397	0.7887374847374797	-3.618039072039073	-2.432134310134307	0.36895482295483006
412	4.244677655677655	1.9585311355311399	0.07525152625152387	0.2087472527472567	0.9963076923076901	-3.2883687423687435	-2.688544566544568	0.796305250305231
413	4.330147741147736	2.312621489621489	-0.010218559218565737	-0.13313308913308397	0.8253675213675198	-3.6668791208791234	-2.468764346764347	0.5276849816849314
414	4.244677655677655	2.0073711843711886	-0.022428571428576127	0.03780708180708636	0.9230476190476207	-3.398258852258854	-2.493184371184377	0.6253650793650287
415	4.5377179487179555	1.9707411477411494	0.08746153846153337	0.11106715506715581	0.9352576312576293	-3.5325689865689833	-2.444344322344328	0.771885225885228
416	4.488877899877905	1.982951159951159	0.014201465201463925	0.0011770451770463097	1.1306178266178293	-3.581409035409033	-2.4077142857142864	0.5887350427350313
417	4.830758241758246	1.787590964590959	0.31945177045176365	0.17211721611721664	0.8986275946275999	-3.5081489621489634	-2.3832942612942567	0.8451452991453294
418	4.5377179487179555	1.9463211233211295	0.014201465201463925	-0.04766300366300413	0.9474676434676379	-3.7279291819291833	-2.0658339438339475	0.5643150183150283
419	4.720868131868135	1.5311807081807087	0.39271184371184376	0.29421733821733653	1.0817777777777788	-3.4104688644688634	-2.261194139194137	0.796305250305231
420	4.855178266178265	1.8364310134310093	0.28282173382173337	0.03780708180708636	0.9108376068376085	-3.776769230769233	-2.0292039072039074	0.6619951159951292
421	4.781918192918195	1.604440781440779	0.2217716727716743	0.2209572649572662	1.0207277167277091	-3.556989010989014	-2.041413919413916	0.6864151404151286
422	4.928438339438345	1.5556007326007295	0.29503174603174376	0.2331672771672757	0.9230476190476207	-3.654669108669104	-1.8460537240537285	0.7352551892552306
423	4.696448107448105	1.5922307692307696	0.19735164835164376	0.2209572649572662	1.1916678876678883	-3.740139194139193	-1.9681538461538466	0.5765250305250298
424	5.050538461538456	1.286980463980469	0.4659719169719141	0.3552673992673956	0.984097680097678	-3.654669108669104	-2.0292039072039074	0.8451452991453294
425	4.757498168498165	1.5800207570207592	0.18514163614163426	0.09885714285714542	0.9474676434676379	-3.8744493284493338	-1.7239536019535961	0.4788449328449289
426	4.818548229548235	1.1038302808302793	0.3438717948717942	0.465157509157506	1.0817777777777788	-3.6302490842490833	-1.8948937728937771	0.6619951159951292
427	4.928438339438345	1.3358205128205096	0.28282173382173337	0.2209572649572662	1.0329377289377302	-3.8500293040293023	-1.7850036630036676	0.45442490842492944
428	4.757498168498165	1.1648803418803393	0.20956166056166392	0.3064273504273558	1.2649279609279596	-3.752349206349203	-1.7605836385836362	0.4055848595848275
429	4.965068376068375	1.03057020757021	0.19735164835164376	0.3186373626373653	0.8742075702075685	-3.740139194139193	-1.528593406593405	0.3323247863248291
430	4.598768009768015	1.1404603174603194	0.12409157509157343	0.3552673992673956	1.2160879120879091	-3.740139194139193	-1.5896434676434676	0.2712747252747292
431	4.989488400488406	0.8596300366300396	0.31945177045176365	0.4529474969474956	1.1306178266178293	-3.7889792429792433	-1.6262735042735077	0.4422148962149315
432	4.769708180708185	1.1404603174603194	0.13630158730159359	0.2331672771672757	1.0451477411477388	-3.972129426129423	-1.4309133089133077	0.1858046398046298
433	4.830758241758246	0.8596300366300396	0.28282173382173337	0.4529474969474956	1.2160879120879091	-3.7279291819291833	-1.5041733821733878	0.24685470085472971
434	4.940648351648355	1.054990231990229	0.2339816849816847	0.26979731379731575	1.0329377289377302	-3.9599194139194136	-1.2477631257631288	0.2346446886447282
435	4.806338217338216	1.0183601953601995	0.4659719169719141	0.41631746031745553	1.27713797313797	-3.8622393162393127	-1.6140634920634973	0.1491746031746004
436	5.062748473748475	0.9451001221001292	0.39271184371184376	0.28200732600732614	0.7765274725274676	-3.8622393162393127	-1.1989230769230765	0.1369645909645918
437	4.696448107448105	1.0061501831501793	0.28282173382173337	0.5139975579975546	0.9718876678876693	-3.7279291819291833	-1.2721831501831566	-0.021765567765569926
438	5.013908424908426	0.932890109890109	0.5148119658119645	0.47736752136752525	0.8864175824175806	-3.776769230769233	-1.3576532356532383	0.21022466422462927
439	4.842968253968255	1.2137203907203888	0.31945177045176365	0.3308473748473757	0.7887374847374797	-3.9599194139194136	-1.125663003663007	-0.021765567765569926
440	4.769708180708185	1.1038302808302793	0.47818192918193336	0.5506275946275965	0.8864175824175806	-3.7279291819291833	-1.2721831501831566	0.1491746031746004
441	4.867388278388286	1.250350427350429	0.16072161172161348	0.5262075702075757	0.7032673992673999	-3.8378192918192937	-0.9303028083028053	0.014864468864470126
442	4.696448107448105	1.2137203907203888	0.527021978021974	0.660517704517706	1.0573577533577492	-3.7035091575091528	-1.3210231990231982	0.21022466422462927
443	4.830758241758246	1.4579206349206295	0.3560818070818037	0.501787545787546	0.7398974358974275	-3.9232893772893824	-1.1012429792429757	0.1369645909645918
444	4.452247863247865	1.1893003663003698	0.29503174603174376	0.7704078144078172	0.9230476190476207	-3.7279291819291833	-1.0401929181929184	0.05149450549449952
445	4.696448107448105	1.2137203907203888	0.4415518925518933	0.9047179487179546	0.8375775335775391	-3.6668791208791234	-1.125663003663007	0.2590647130647312
446	4.598768009768015	1.4335006105006096	0.3438717948717942	0.7581978021978051	0.7521074481074503	-3.8500293040293023	-0.9303028083028053	0.002654456654450854
447	4.623188034188035	1.1526703296703298	0.5392319902319933	1.014608058608057	0.7887374847374797	-3.618039072039073	-1.0401929181929184	0.06370451770452235
448	4.610978021978025	1.348030525030529	0.18514163614163426	0.6971477411477442	0.5567472527472486	-3.7035091575091528	-0.7227326007325985	-0.1438656898656916
449	4.562137973137975	1.2137203907203888	0.41713186813186365	1.1855482295482345	0.7887374847374797	-3.4104688644688634	-0.9425128205128175	0.1369645909645918
450	4.757498168498165	1.4090805860805888	0.27061172161172387	0.8680879120879146	0.54453724053724	-3.813399267399264	-0.8204126984126958	0.05149450549449952
451	4.488877899877905	1.2015103785103793	0.19735164835164376	0.9413479853479858	0.5933772893772886	-3.6302490842490833	-0.7471526251526264	-0.021765567765569926
452	4.696448107448105	1.0672002442002393	0.30724175824175415	0.9657680097680155	0.5689572649572714	-3.4837289377289338	-0.7593626373626385	0.08812454212453957
453	4.549927960927966	1.1648803418803393	0.07525152625152387	0.8070378510378555	0.4224371184371183	-3.6058290598290625	-0.5884224664224647	0.014864468864470126
454	4.562137973137975	0.932890109890109	0.3682918192918141	1.0268180708180656	0.44685714285713907	-3.4104688644688634	-0.8448327228327273	0.08812454212453957
455	4.440037851037855	1.1160402930402897	0.001991452991453535	0.7459877899877858	0.2026568986568993	-3.6058290598290625	-0.4296923076923065	-0.21712576312576104
456	4.549927960927966	0.7497399267399292	0.2217716727716743	1.1489181929181944	0.43464713064713045	-3.1662686202686237	-0.6861025641025691	-0.046185592185601365
457	4.684238095238095	1.0427802197802203	0.12409157509157343	0.855877899877906	0.14160683760683845	-3.4104688644688634	-0.5884224664224647	-0.07060561660561859
458	4.476667887667886	0.7863699633699595	0.014201465201463925	1.051238095238097	0.22707692307692717	-3.239528693528693	-0.47853235653235515	-0.2537557997558011
459	4.574347985347985	0.7497399267399292	0.11188156288156392	1.1000781440781457	0.15381684981685062	-3.0930085470085427	-0.5884224664224647	-0.1804957264957281
460	4.391197802197806	0.8474200244200194	-0.08347863247863607	1.0268180708180656	0.25149694749694795	-3.105218559218553	-0.35643223443223704	-0.4979560439560409
461	4.623188034188035	0.7008998778998796	0.2339816849816847	1.3076483516483561	0.2637069597069601	-2.8121782661782637	-0.6250525030524976	-0.16828571428570882
462	4.317937728937726	0.9451001221001292	-0.10789865689865596	1.039028083028085	0.031716727716718296	-3.080798534798533	-0.3686422466422492	-0.5345860805860809
463	4.208047619047625	0.49332967032966923	0.16072161172161348	1.454168498168495	0.22707692307692717	-2.6534481074481038	-0.4541123321123379	-0.5345860805860809
464	4.317937728937726	0.8229999999999995	0.03862148962148382	1.234388278388285	-0.01712332112332149	-2.824388278388283	-0.4541123321123379	-0.5101660561660601
465	4.110367521367525	0.6886898656898692	0.014201465201463925	1.3442783882783855	0.11718681318681057	-2.787758241758244	-0.3808522588522578	-0.7055262515262513
466	4.171417582417585	0.6886898656898692	0.11188156288156392	1.393118437118436	-0.16364346764346926	-2.6534481074481038	-0.46632234432234654	-0.6322661782661818
467	3.8905873015873054	0.8352100122100099	0.06304151404151348	1.466378510378516	0.12939682539682984	-2.7389181929181934	-0.319802197802197	-0.9375164835164895
468	4.183627594627596	0.6032197802197796	0.24619169719169332	1.5396385836385873	0.0805567765567794	-2.531347985347984	-0.5640024420024474	-0.6322661782661818
469	3.9882673992673956	0.896260073260069	-0.07126862026862657	1.3198583638583647	-0.02933333333333188	-2.7999682539682533	-0.28317216117215693	-0.8642564102564094
470	3.8539572649572653	0.6276398046398093	0.08746153846153337	1.5152185592185665	0.16602686202685923	-2.470297924297924	-0.44190231990231865	-0.8764664224664216
471	3.963847374847375	0.8229999999999995	-0.010218559218565737	1.332068376068377	0.031716727716718296	-2.567978021978023	-0.4296923076923065	-0.8886764346764409
472	3.6952271062271054	0.737529914529909	0.14851159951160398	1.4053284493284464	0.15381684981685062	-2.6168180708180735	-0.5395824175824195	-1.010776556776559
473	3.9272173382173357	0.7008998778998796	-0.10789865689865596	1.3442783882783855	-0.15143345543345177	-2.4580879120879127	-0.5640024420024474	-0.8276263736263694
474	3.585336996336996	0.6520598290598292	-0.08347863247863607	1.429748473748476	0.1049768009767984	-2.592398046398043	-0.35643223443223704	-1.1817167277167293
475	3.878377289377295	0.6764798534798588	0.08746153846153337	1.5396385836385873	0.031716727716718296	-2.3237777777777735	-0.6494725274725255	-0.9253064713064703
476	3.7074371184371158	0.8107899877899891	-0.04684859584859691	1.3564884004884048	-0.07817338217338055	-2.6778681318681334	-0.5029523809523866	-1.0718266178266198
477	3.6097570207570255	0.46890964590963957	0.08746153846153337	1.5640586080586152	0.019506715506709682	-2.348197802197803	-0.5029523809523866	-1.0962466422466406
478	3.744067155067156	0.6398498168498188	0.03862148962148382	1.4785885225885265	-0.24911355311355088	-2.4214578754578726	-0.5640024420024474	-0.9863565323565417
479	3.524286935286935	0.5055396825396796	0.29503174603174376	1.6861587301587262	0.1782368742368785	-2.3848278388278334	-0.6738925518925463	-1.1450866910866893
480	3.805117216117215	0.46890964590963957	0.18514163614163426	1.5030085470085472	-0.2002735042735022	-2.3604078144078136	-0.6372625152625169	-0.9619365079365103
481	3.402186813186815	0.4078595848595796	0.18514163614163426	1.6861587301587262	-0.06596336996337193	-2.372617826617823	-0.4541123321123379	-1.2916068376068388
482	3.6585970695970653	0.4200695970695998	0.3438717948717942	1.7349987789987766	-0.053753357753359765	-2.0917875457875432	-0.6861025641025691	-1.1084566544566492
483	3.499866910866915	0.5910097680097692	0.2584017094017037	1.6128986568986639	-0.18806349206349005	-2.2749377289377337	-0.46632234432234654	-1.20613675213675
484	3.328926739926735	0.35901953601953895	0.5148119658119645	1.7472087912087853	-0.1148034188034206	-2.0673675213675224	-0.6128424908424854	-1.3160268620268702
485	3.341136752136755	0.46890964590963957	0.18514163614163426	1.625108669108676	-0.4078437118437108	-2.055157509157503	-0.3442222222222284	-1.2183467643467587
486	3.145776556776555	0.27354945054944935	0.5514420024420037	1.8693089133089158	-0.127013431013431	-2.1406275946275937	-0.46632234432234654	-1.2916068376068388
487	3.426606837606836	0.6032197802197796	0.47818192918193336	1.454168498168495	-0.48110378510378204	-2.189467643467643	-0.5029523809523866	-1.0718266178266198
488	2.950416361416365	0.37122954822954934	0.47818192918193336	1.588478632478636	-0.4200537240537212	-2.1162075702075747	-0.3075921855921848	-1.3404468864468875
489	3.109146520146515	0.38343956043955973	0.588072039072034	1.6373186813186846	-0.4444737484737509	-1.8231672771672738	-0.44190231990231865	-1.1328766788766806
490	2.9748363858363858	0.6154297924297998	0.4659719169719141	1.4053284493284464	-0.5909938949939004	-1.9452673992674043	-0.319802197802197	-1.16950671550671
491	2.8771562881562955	0.4444896214896197	0.6613321123321141	1.4419584859584864	-0.4078437118437108	-1.7499072039072026	-0.6006324786324768	-1.1450866910866893
492	2.9015763125763154	0.6032197802197796	0.30724175824175415	1.1122881562881561	-0.7863540903540898	-1.8720073260073242	-0.23433211233211537	-1.0596166056166005
493	2.657376068376066	0.37122954822954934	0.5148119658119645	1.3686984126984152	-0.4200537240537212	-1.5057069597069646	-0.3320122100122056	-1.1450866910866893
494	2.852736263736265	0.7497399267399292	0.47818192918193336	1.0023980463980466	-0.6032039072039108	-1.6155970695970723	-0.47853235653235515	-0.8642564102564094
495	2.4620158730158757	0.6276398046398093	0.3560818070818037	0.9901880341880362	-0.5543638583638621	-1.5911770451770444	-0.25875213675213615	-1.1084566544566492
496	2.5474859584859653	0.6520598290598292	0.5758620268620236	1.039028083028085	-0.4444737484737509	-1.3469768009768046	-0.4296923076923065	-0.8764664224664216
497	2.3521257631257653	0.7741599511599491	0.3438717948717942	0.8314578754578745	-0.4688937728937699	-1.408026862026862	-0.2953821733821762	-0.8520463980464008
498	2.4620158730158757	0.6764798534798588	0.6369120879120844	0.9413479853479858	-0.24911355311355088	-1.2615067155067141	-0.5517924297924388	-0.6688962148962183
499	2.181185592185593	0.9939401709401698	0.3316617826617838	0.5139975579975546	-0.4933137973138013	-1.420236874236874	-0.2953821733821762	-0.7299462759462791
500	2.022455433455436	0.6276398046398093	0.527021978021974	0.7826178266178259	-0.18806349206349005	-1.0661465201465141	-0.3442222222222284	-0.8520463980464008
501	2.156765567765566	0.9939401709401698	0.527021978021974	0.4529474969474956	-0.39563369963370043	-1.0783565323565334	-0.3808522588522578	-0.5590061050061088
502	1.77825518925519	0.8840500610500595	0.4537619047619037	0.40410744810744603	-0.39563369963370043	-1.2004566544566533	-0.2709621489621483	-0.7177362637362599
503	1.827095238095236	0.8107899877899891	0.40492185592185326	0.3186373626373653	-0.35900366300367104	-0.9928864468864447	-0.576212454212456	-0.6322661782661818
504	1.6073150183150202	0.9573101343101396	0.27061172161172387	0.07443711843711576	-0.4200537240537212	-1.0661465201465141	-0.10002197802197799	-0.5590061050061088
505	1.631735042735044	0.8718400488400491	0.5392319902319933	0.2331672771672757	-0.2613235653235719	-0.9806764346764325	-0.5640024420024474	-0.4613260073260115
506	1.460794871794871	1.1404603174603194	0.29503174603174376	-0.2918632478632439	-0.54215384615385	-1.2370866910866933	-0.4052722832722857	-0.4857460317460287
507	1.17996459096459	0.7985799755799698	0.47818192918193336	-0.05987301587301452	-0.28574358974359093	-0.9806764346764325	-0.35643223443223704	-0.6322661782661818
508	1.27764468864469	1.054990231990229	0.3682918192918141	-0.2918632478632439	-0.35900366300367104	-0.9562564102564117	-0.5640024420024474	-0.38806593406594203
509	1.021234432234433	0.9084700854700891	0.29503174603174376	-0.4017533577533543	-0.38342368742369004	-1.0539365079365037	-0.4296923076923065	-0.4613260073260115
510	1.1189145299145304	0.8474200244200194	0.24619169719169332	-0.4139633699633647	-0.322373626373631	-0.9440463980464031	-0.7715726495726472	-0.3392258852258898
511	0.728194139194138	0.9817301587301595	0.19735164835164376	-0.6825836385836341	-0.4200537240537212	-1.2004566544566533	-0.3808522588522578	-0.5834261294261296
512	0.9357643467643462	0.8718400488400491	0.39271184371184376	-0.46280341880341336	-0.127013431013431	-0.7364761904761838	-0.6616825396825377	-0.30259584859584976
513	0.728194139194138	1.0794102564102594	0.2217716727716743	-0.9389938949938941	-0.38342368742369004	-1.0539365079365037	-0.6250525030524976	-0.30259584859584976
514	0.6060940170940163	0.7619499389499387	0.30724175824175415	-0.7924737484737436	-0.21248351648352148	-0.870786324786323	-0.5151623931623988	-0.4246959706959679
515	0.6427240537240542	0.9084700854700891	0.28282173382173337	-0.9389938949938941	-0.2613235653235719	-0.870786324786323	-0.7105225885225863	-0.19270573870574026
516	0.39852380952380817	0.8107899877899891	0.3682918192918141	-1.0488840048840045	-0.1148034188034206	-0.9562564102564117	-0.46632234432234654	-0.29038583638584115
517	0.6915641025641033	0.8229999999999995	0.3682918192918141	-1.0855140415140339	-0.29795360195359955	-0.846366300366304	-0.7593626373626385	0.03928449328449091
518	0.22758363858363828	0.9451001221001292	0.24619169719169332	-1.195404151404154	-0.37121367521367965	-1.127196581196582	-0.4541123321123379	-0.32701587301587054
519	0.44736385836385995	0.7985799755799698	0.5026019536019541	-1.036673992673994	-0.18806349206349005	-0.6876361416361441	-0.5884224664224647	-0.1438656898656916
520	0.44736385836385995	1.1282503052502992	0.3316617826617838	-1.4029743589743537	-0.34679365079365176	-0.9806764346764325	-0.576212454212456	-0.05839560439560998
521	0.2886336996337	0.9084700854700891	0.40492185592185326	-1.2320341880341834	-0.27353357753358054	-0.8952063492063527	-0.4907423687423673	-0.16828571428570882
522	0.4717838827838843	1.091620268620269	0.2584017094017037	-1.3541343101343042	-0.37121367521367965	-0.8585763125763144	-0.576212454212456	-0.021765567765569926
523	0.15432356532356528	1.1526703296703298	0.5148119658119645	-1.4396043956043938	-0.17585347985348143	-1.0050964590964533	-0.3442222222222284	-0.1438656898656916
524	0.435153846153846	1.3236105006105001	0.5026019536019541	-1.5983345543345537	-0.37121367521367965	-0.7364761904761838	-0.5395824175824195	0.16138461538461968
525	0.10548351648351528	1.1648803418803393	0.39271184371184376	-1.732644688644684	-0.4322637362637405	-1.2004566544566533	-0.25875213675213615	-0.07060561660561859
526	0.12990354090354517	1.1526703296703298	0.5392319902319933	-1.5983345543345537	-0.29795360195359955	-0.8097362637362622	-0.41748229548229787	0.014864468864470126
527	0.17874358974358517	1.4579206349206295	0.41713186813186365	-1.964634920634924	-0.4444737484737509	-0.9928864468864447	-0.41748229548229787	0.12475457875457963
528	0.02001343101342523	1.2381404151404185	0.5392319902319933	-1.866954822954824	-0.2246935286935301	-0.9806764346764325	-0.3808522588522578	0.02707448107447874
529	0.15432356532356528	1.3846605616605592	0.24619169719169332	-2.1355750915750944	-0.6276239316239316	-0.846366300366304	-0.4907423687423673	0.30790476190473015
530	-0.1509267399267451	1.3724505494505488	0.4537619047619037	-1.891374847374844	-0.27353357753358054	-0.8952063492063527	-0.28317216117215693	-0.021765567765569926
531	0.20316361416361306	1.6166507936507992	0.4293418803418829	-2.1966251526251535	-0.39563369963370043	-0.7608962148962135	-0.5273724053724074	0.36895482295483006
532	-0.041036630036624944	1.4701306471306497	0.3682918192918141	-2.282095238095234	-0.4688937728937699	-0.9928864468864447	-0.319802197802197	0.1858046398046298
533	-0.004406593406594883	1.4090805860805888	0.4415518925518933	-2.2210451770451742	-0.2613235653235719	-0.6754261294261212	-0.3442222222222284	0.1858046398046298
534	0.056643467643465284	1.5800207570207592	0.2217716727716743	-2.4286153846153837	-0.4444737484737509	-0.8341562881562936	-0.4541123321123379	0.3323247863248291
535	-0.10208669108669488	1.3236105006105001	0.6857521367521331	-2.404195360195354	-0.06596336996337193	-0.7853162393162343	-0.4052722832722857	0.1858046398046298
536	-0.01661660561660483	1.604440781440779	0.30724175824175415	-2.7338656898656843	-0.5177338217338221	-0.7975262515262536	-0.6006324786324768	0.4788449328449289
537	-0.419547008547005	1.2015103785103793	0.5148119658119645	-2.4164053724053636	-0.3345836385836396	-0.7975262515262536	-0.3442222222222284	0.1369645909645918
538	-0.273026862026865	1.48234065934066	0.47818192918193336	-2.6483956043956036	-0.3101636141636206	-0.7364761904761838	-0.6128424908424854	0.4788449328449289
539	-0.5294371184371147	1.3602405372405393	0.38050183150183425	-2.7338656898656843	-0.45668376068376126	-1.0173064713064655	-0.44190231990231865	0.35674481074482856
540	-0.6026971916971948	1.348030525030529	0.49039194139194375	-2.6117655677655636	-0.3101636141636206	-0.7364761904761838	-0.5151623931623988	0.29569474969472864
541	-0.614907203907205	1.506760683760679	0.24619169719169332	-2.8071257631257645	-0.48110378510378204	-0.9318363858363838	-0.319802197802197	0.39337484737482953
542	-0.7370073260073249	1.3602405372405393	0.6369120879120844	-2.575135531135534	-0.17585347985348143	-0.8829963369963441	-0.47853235653235515	0.2590647130647312
543	-0.6881672771672749	1.702120879120879	0.27061172161172387	-3.0635360195360137	-0.4688937728937699	-0.9928864468864447	-0.5029523809523866	0.5398949938950324
544	-1.054467643467645	1.2015103785103793	0.41713186813186365	-2.7338656898656843	-0.322373626373631	-0.9806764346764325	-0.35643223443223704	0.22243467643463077
545	-0.7736373626373649	1.3968705738705696	0.47818192918193336	-2.941435897435894	-0.37121367521367965	-0.846366300366304	-0.6372625152625169	0.45442490842492944
546	-1.017837606837605	1.348030525030529	0.29503174603174376	-2.9048058608058644	-0.4322637362637405	-1.1027765567765542	-0.5640024420024474	0.4055848595848275
547	-0.956787545787545	1.1893003663003698	0.41713186813186365	-2.7949157509157443	-0.4078437118437108	-0.9562564102564117	-0.6738925518925463	0.3445347985348306
548	-1.213197802197805	1.286980463980469	0.12409157509157343	-3.014695970695964	-0.6764639804639803	-1.0539365079365037	-0.4907423687423673	0.417794871794829
549	-1.103307692307695	1.1648803418803393	0.3682918192918141	-2.7704957264957244	-0.3345836385836396	-0.846366300366304	-0.7227326007325985	0.2346446886447282
550	-1.1765677655677649	1.3724505494505488	0.14851159951160398	-3.0513260073260042	-0.7130940170940203	-1.090566544566542	-0.869252747252748	0.5521050061050303
551	-1.3963479853479852	1.0427802197802203	0.19735164835164376	-2.855965811965814	-0.6032039072039108	-1.0783565323565334	-0.7471526251526264	0.21022466422462927
552	-1.2864578754578753	1.3236105006105001	0.2217716727716743	-2.917015873015874	-0.54215384615385	-0.9928864468864447	-0.8814627594627673	0.4422148962149315
553	-1.420768009768005	1.1893003663003698	0.2584017094017037	-2.9902759462759443	-0.6886739926739924	-1.1638266178266132	-0.7715726495726472	0.4422148962149315
554	-1.420768009768005	1.2015103785103793	0.18514163614163426	-2.7949157509157443	-0.6154139194139194	-1.0783565323565334	-1.1989230769230765	0.39337484737482953
555	-1.664968253968255	1.250350427350429	-0.010218559218565737	-2.9048058608058644	-0.8474041514041506	-1.2859267399267438	-0.9913528693528662	0.4055848595848275
556	-1.628338217338215	1.1404603174603194	0.16072161172161348	-2.5873455433455437	-0.5787838827838812	-0.9562564102564117	-1.0035628815628783	0.30790476190473015
557	-1.5917081807081848	1.3968705738705696	-0.10789865689865596	-2.953645909645914	-0.8351941391941402	-1.1760366300366343	-1.0646129426129356	0.5765250305250298
558	-1.835908424908425	1.1648803418803393	-0.022428571428576127	-2.746075702075694	-0.7375140415140411	-1.2492967032967037	-0.9425128205128175	0.3323247863248291
559	-1.6405482295482348	1.3114004884004897	-0.13231868131867675	-2.8681758241758244	-0.7008840048840117	-1.029516483516483	-0.9913528693528662	0.43000488400493
560	-1.9580085470085453	1.2991904761904793	-0.10789865689865596	-2.9292258852258835	-0.7497240537240497	-1.2492967032967037	-0.6861025641025691	0.3445347985348306
561	-1.5062380952380947	1.3968705738705696	-0.08347863247863607	-2.9048058608058644	-0.8229841269841298	-1.0661465201465141	-1.0768229548229584	0.36895482295483006
562	-1.8603284493284449	1.2625604395604393	-0.32767887667887674	-3.0269059829059843	-0.9939242979243001	-1.4446568986568948	-0.9058827838827845	0.3445347985348306
563	-1.7748583638583646	1.3114004884004897	-0.12010866910866635	-2.819335775335774	-0.7863540903540898	-1.1638266178266132	-0.8570427350427359	0.11254456654456746
564	-1.7748583638583646	1.506760683760679	-0.30325885225885596	-3.002485958485954	-1.0427643467643506	-1.2981367521367524	-0.9425128205128175	0.3201147741147281
565	-1.8847484737484745	1.2991904761904793	-0.1811587301587263	-2.9048058608058644	-0.9328742368742411	-1.3225567765567732	-0.8814627594627673	0.08812454212453957
566	-1.835908424908425	1.4701306471306497	-0.44977899877899663	-2.941435897435894	-1.2014945054945105	-1.188246642246643	-1.1378730158730157	0.11254456654456746
567	-2.104528693528695	1.2625604395604393	-0.2544188034188064	-2.7338656898656843	-0.9939242979243001	-1.2981367521367524	-0.8204126984126958	-0.09502564102563937
568	-1.811488400488405	1.5433907203907191	-0.24220879120878624	-3.014695970695964	-0.9695042735042811	-1.029516483516483	-1.2355531135531166	0.07591452991453096
569	-2.141158730158735	1.3236105006105001	-0.3887289377289358	-2.9902759462759443	-1.17707448107448	-1.4446568986568948	-1.1378730158730157	0.10033455433454819
570	-2.067898656898655	1.286980463980469	-0.24220879120878624	-2.843755799755794	-1.0061343101343105	-1.127196581196582	-1.125663003663007	-0.10723565323564799
571	-2.0068485958485947	1.48234065934066	-0.3643089133089159	-3.039115995115994	-1.1038144078144105	-1.2492967032967037	-1.345443223443219	0.03928449328449091
572	-2.189998778998775	1.2991904761904793	-0.05905860805860641	-2.953645909645914	-1.018344322344321	-1.3469768009768046	-1.1745030525030593	-0.11944566544566015
573	-2.0312686202686256	1.4701306471306497	-0.5352490842490862	-3.0269059829059843	-1.2869645909645913	-1.2126666666666743	-1.4309133089133077	-0.08281562881563076
574	-2.409778998778995	1.1648803418803393	-0.3520989010989064	-2.8071257631257645	-1.0427643467643506	-1.481286935286935	-1.1012429792429757	-0.3392258852258898
575	-2.104528693528695	1.5311807081807087	-0.29104884004884646	-2.978065934065934	-1.0061343101343105	-1.2370866910866933	-1.345443223443219	-0.2537557997558011
576	-2.2998888888888853	1.3358205128205096	-0.5230390720390661	-3.014695970695964	-1.116024420024421	-1.6033870573870637	-1.2477631257631288	-0.19270573870574026
577	-2.2754688644688654	1.286980463980469	-0.32767887667887674	-2.855965811965814	-0.8474041514041506	-1.456866910866914	-1.2355531135531166	-0.43690598290598004
578	-2.0923186813186847	1.3724505494505488	-0.5718791208791165	-2.941435897435894	-1.1038144078144105	-1.5423369963369922	-1.3698632478632469	-0.278175824175829
579	-2.165578754578755	1.2381404151404185	-0.31546886446886635	-2.697235653235654	-0.6398339438339509	-1.6278070818070827	-1.2355531135531166	-0.5345860805860809
580	-2.104528693528695	1.3968705738705696	-0.5352490842490862	-3.0269059829059843	-0.896244200244201	-1.6644371184371138	-1.4309133089133077	-0.24154578754578893
581	-2.3975689865689844	0.9206800976800995	-0.43756898656898624	-2.6239755799755837	-0.7497240537240497	-1.859797313797312	-1.1500830280830279	-0.5101660561660601
582	-2.189998778998775	1.1526703296703298	-0.40093894993895596	-2.7704957264957244	-0.5909938949939004	-1.5423369963369922	-1.3698632478632469	-0.5223760683760688
583	-2.3120989010989046	0.9573101343101396	-0.46198901098900613	-2.8315457875457843	-0.6642539682539716	-1.8720073260073242	-1.345443223443219	-0.3514358974358984
584	-2.2754688644688654	0.8474200244200194	-0.29104884004884646	-2.758285714285714	-0.4688937728937699	-1.7132771672771625	-1.382073260073259	-0.4979560439560409
585	-2.263258852258855	0.8229999999999995	-0.6573492063492061	-2.917015873015874	-0.5909938949939004	-1.701067155067154	-1.5163833943833964	-0.37585592185592276
586	-2.251048840048835	0.6642698412698396	-0.21778876678876635	-2.685025641025634	-0.1392234432234396	-1.7743272283272233	-1.5163833943833964	-0.571216117216121
587	-2.067898656898655	0.9206800976800995	-0.5108290598290566	-3.1612161172161137	-0.4444737484737509	-1.7254871794871747	-1.8338437118437163	-0.2537557997558011
588	-2.348728937728935	0.5543797313797292	-0.43756898656898624	-2.880385836385834	-0.3101636141636206	-1.7865372405372426	-1.6384835164835163	-0.4857460317460287
589	-2.043478632478635	0.7863699633699595	-0.30325885225885596	-2.978065934065934	-0.23690354090354226	-1.5667570207570236	-1.8094236874236866	-0.4857460317460287
590	-2.189998778998775	0.71310989010989	-0.41314896214896635	-3.0513260073260042	-0.322373626373631	-1.737697191697194	-1.8338437118437163	-0.37585592185592276
591	-2.0556886446886455	0.6886898656898692	-0.20557875457875596	-3.002485958485954	-0.0049133089133110985	-1.5911770451770444	-2.0047838827838866	-0.44911599511598865
592	-2.1533687423687446	0.7741599511599491	-0.46198901098900613	-3.234476190476194	-0.29795360195359955	-1.676647130647133	-1.955943833943838	-0.278175824175829
593	-2.0312686202686256	0.7741599511599491	-0.1567387057387064	-2.917015873015874	0.0805567765567794	-1.5667570207570236	-1.8704737484737493	-0.607846153846161
594	-1.8481184371184345	1.03057020757021	-0.2666288156288159	-3.2588962148962137	-0.04154334554335115	-1.5667570207570236	-2.175724053724057	-0.2659658119658097
595	-2.043478632478635	0.6886898656898692	-0.21778876678876635	-2.941435897435894	-0.0049133089133110985	-1.737697191697194	-2.0169938949938953	-0.44911599511598865
596	-1.8236984126984146	0.9695201465201491	-0.1811587301587263	-3.014695970695964	0.1049768009767984	-1.4690769230769227	-2.139094017094017	-0.4613260073260115
597	-1.9580085470085453	0.9206800976800995	-0.2666288156288159	-3.014695970695964	0.12939682539682984	-1.6644371184371138	-2.175724053724057	-0.3636459096459106
598	-1.628338217338215	0.9206800976800995	-0.07126862026862657	-3.014695970695964	0.38580708180707823	-1.6644371184371138	-2.3100341880341873	-0.571216117216121
599	-2.019058608058605	0.896260073260069	-0.3765189255189263	-3.1856361416361443	0.14160683760683845	-1.835377289377293	-2.297824175824177	-0.21712576312576104
600	-1.9091684981684944	0.8474200244200194	-0.07126862026862657	-2.819335775335774	0.5567472527472486	-1.5789670329670322	-2.0902539682539683	-0.5834261294261296
601	-1.787068376068375	1.0794102564102594	-0.1689487179487168	-3.1245860805860737	0.5079072039072088	-1.5911770451770444	-2.322244200244196	-0.2659658119658097
602	-1.994638583638585	0.8107899877899891	-0.1811587301587263	-2.892595848595854	0.5201172161172192	-1.7865372405372426	-2.2001440781440778	-0.3392258852258898
603	-1.7626483516483546	0.9451001221001292	-0.24220879120878624	-2.917015873015874	0.7032673992673999	-1.5301269841269836	-2.3466642246642273	-0.3514358974358984
604	-1.896958485958485	0.7985799755799698	-0.08347863247863607	-2.978065934065934	0.6788473748473702	-1.6522271062271034	-2.175724053724057	-0.11944566544566015
605	-1.5428681318681352	1.0183601953601995	-0.010218559218565737	-2.819335775335774	0.9474676434676379	-1.5545470085470132	-2.432134310134307	-0.3148058608058584
606	-1.787068376068375	0.71310989010989	-0.24220879120878624	-3.039115995115994	0.7398974358974275	-1.7254871794871747	-2.5298144078144063	0.1369645909645918
607	-1.664968253968255	0.71310989010989	-0.022428571428576127	-2.7338656898656843	1.0573577533577492	-1.6033870573870637	-2.4077142857142864	-0.1438656898656916
608	-1.4818180708180748	0.8718400488400491	-0.1567387057387064	-2.917015873015874	1.0329377289377302	-1.5423369963369922	-2.6397045177045158	0.03928449328449091
609	-1.628338217338215	0.6154297924297998	-0.08347863247863607	-2.782705738705734	1.0939877899877892	-1.737697191697194	-2.5664444444444463	0.06370451770452235
610	-1.3719279609279649	0.7863699633699595	-0.20557875457875596	-2.7338656898656843	1.1428278388278397	-1.5789670329670322	-2.8594847374847365	-0.07060561660561859
611	-1.7626483516483546	0.6520598290598292	-0.1567387057387064	-2.660605616605614	1.0329377289377302	-1.8109572649572634	-2.468764346764347	0.16138461538461968
612	-1.2986678876678848	0.896260073260069	-0.022428571428576127	-2.599555555555554	1.3503980463980394	-1.3469768009768046	-2.5786544566544585	-0.1438656898656916
613	-1.5062380952380947	0.71310989010989	-0.21778876678876635	-2.782705738705734	1.0939877899877892	-1.6278070818070827	-2.6641245421245365	0.1369645909645918
614	-1.4940280830280848	0.6886898656898692	-0.08347863247863607	-2.477455433455434	1.2160879120879091	-1.5423369963369922	-2.4809743589743576	-0.03397557997558209
615	-1.310877899877905	0.8229999999999995	-0.31546886446886635	-2.5507155067155045	1.2649279609279596	-1.420236874236874	-2.688544566544568	0.014864468864470126
616	-1.4573980463980452	0.71310989010989	0.11188156288156392	-2.501875457875454	1.4236581196581195	-1.5911770451770444	-2.5053943833943872	0.08812454212453957
617	-1.2620378510378554	0.9451001221001292	-0.14452869352869602	-2.6117655677655636	1.2405079365079406	-1.420236874236874	-2.8594847374847365	0.06370451770452235
618	-1.5917081807081848	0.5421697191697197	-0.09568864468864557	-2.282095238095234	1.27713797313797	-1.7132771672771625	-2.5542344322344377	0.11254456654456746
619	-1.3230879120879149	0.9817301587301595	0.07525152625152387	-2.2210451770451742	1.533548229548229	-1.2859267399267438	-2.6030744810744775	-0.05839560439560998
620	-1.4451880341880348	0.7741599511599491	-0.1811587301587263	-2.2943052503052543	1.3015579975579996	-1.4446568986568948	-2.7618046398046374	0.24685470085472971
621	-1.5062380952380947	0.7985799755799698	-0.04684859584859691	-2.0623150183150143	1.5213382173382204	-1.408026862026862	-2.6030744810744775	0.10033455433454819
622	-1.420768009768005	0.9939401709401698	-0.31546886446886635	-2.0989450549450543	1.4480781440781385	-1.2859267399267438	-2.8961147741147766	0.22243467643463077
623	-1.567288156288155	0.8229999999999995	-0.022428571428576127	-1.891374847374844	1.6434383394383385	-1.3591868131868132	-2.444344322344328	0.24685470085472971
624	-1.3841379731379748	1.1770903540903497	-0.14452869352869602	-2.1233650793650742	1.5823882783882794	-1.127196581196582	-2.847274725274726	0.29569474969472864
625	-1.6527582417582452	0.71310989010989	-0.21778876678876635	-1.769274725274724	1.5213382173382204	-1.5057069597069646	-2.627494505494507	0.45442490842492944
626	-1.4085579975579947	0.9206800976800995	-0.12010866910866635	-1.6838046398046345	1.8143785103785088	-1.1760366300366343	-2.6030744810744775	0.16138461538461968
627	-1.5306581196581253	0.8352100122100099	-0.22999877899877674	-1.8059047619047641	1.6434383394383385	-1.2981367521367524	-2.676334554334556	0.46663492063493095
628	-1.5794981684981646	0.6398498168498188	-0.05905860805860641	-1.5006544566544546	1.887638583638589	-1.3347667887667836	-2.5420244200244273	0.381164835164828
629	-1.6039181929181947	0.7253199023198995	-0.4741990231990263	-1.7936947496947448	1.5457582417582412	-1.2126666666666743	-2.7007545787545766	0.43000488400493
630	-1.6405482295482348	0.5055396825396796	-0.13231868131867675	-1.3297142857142843	1.9364786324786287	-1.4324468864468827	-2.248984126984128	0.39337484737482953
631	-1.4696080586080547	0.7497399267399292	-0.2788388278388263	-1.6349645909645938	1.7899584859584898	-1.2004566544566533	-2.444344322344328	0.43000488400493
632	-1.787068376068375	0.49332967032966923	-0.2666288156288159	-1.5128644688644641	1.716698412698408	-1.5545470085470132	-2.334454212454208	0.6131550671550308
633	-1.5550781440781452	0.6764798534798588	-0.1567387057387064	-1.4151843711843641	1.863218559218561	-1.2126666666666743	-2.2245641025641074	0.4422148962149315
634	-1.6405482295482348	0.5787997557997588	-0.42535897435897585	-1.5006544566544546	1.7533284493284498	-1.3836068376068322	-2.358874236874236	0.5887350427350313
635	-1.628338217338215	0.5299597069597093	-0.03463858363858652	-1.3419242979242938	2.0707887667887697	-1.3958168498168444	-2.0902539682539683	0.5398949938950324
636	-1.664968253968255	0.5055396825396796	-0.44977899877899663	-1.5617045177045137	1.6312283272283299	-1.3713968253968236	-2.456554334554337	0.7474652014652285
637	-1.726018315018315	0.4078595848595796	-0.20557875457875596	-1.1465641025641036	1.9242686202686201	-1.3958168498168444	-2.053623931623928	0.43000488400493
638	-1.4451880341880348	0.6398498168498188	-0.31546886446886635	-1.3907643467643442	1.863218559218561	-1.1760366300366343	-2.2856141636141665	0.45442490842492944
639	-1.7015982905982951	0.4200695970695998	-0.339888888888896	-1.2442442002442045	1.8143785103785088	-1.5057069597069646	-2.2001440781440778	0.5765250305250298
640	-1.5550781440781452	0.5910097680097692	-0.24220879120878624	-1.2076141636141644	1.9242686202686201	-1.3347667887667836	-2.212354090354097	0.35674481074482856
641	-1.6161282051282047	0.5787997557997588	-0.3887289377289358	-1.256454212454214	1.7411184371184394	-1.4324468864468827	-2.261194139194137	0.417794871794829
642	-1.4329780219780248	0.5665897435897493	-0.07126862026862657	-1.1099340659340635	1.9975286935286896	-1.3958168498168444	-2.078043956043958	0.1858046398046298
643	-1.5062380952380947	0.5421697191697197	-0.3887289377289358	-1.4518144078144042	1.6922783882783872	-1.408026862026862	-2.273404151404158	0.4788449328449289
644	-1.5428681318681352	0.5055396825396796	-0.22999877899877674	-1.0733040293040235	1.887638583638589	-1.481286935286935	-2.0047838827838866	0.22243467643463077
645	-1.3352979242979248	0.6520598290598292	-0.24220879120878624	-1.3541343101343042	1.9608986568986584	-1.3347667887667836	-2.102463980463977	0.1980146520146313
646	-1.4329780219780248	0.48111965811965884	-0.32767887667887674	-1.2442442002442045	1.863218559218561	-1.5423369963369922	-2.139094017094017	0.36895482295483006
647	-1.2864578754578753	0.5910097680097692	-0.31546886446886635	-1.2320341880341834	2.0707887667887697	-1.4446568986568948	-2.0169938949938953	0.11254456654456746
648	-1.4818180708180748	0.5055396825396796	-0.4864090354090367	-1.3419242979242938	1.863218559218561	-1.4934969474969435	-2.139094017094017	0.36895482295483006
649	-1.103307692307695	0.7253199023198995	-0.24220879120878624	-1.256454212454214	2.3394090354090284	-1.408026862026862	-1.9437338217338258	-0.07060561660561859
650	-1.213197802197805	0.5543797313797292	-0.40093894993895596	-1.5250744810744843	2.0952087912087887	-1.6033870573870637	-2.297824175824177	0.2590647130647312
651	-1.213197802197805	0.4566996336996292	-0.24220879120878624	-1.3052942612942635	2.2539389499389504	-1.640017094017093	-2.0047838827838866	0.11254456654456746
652	-1.0788876678876649	0.6642698412698396	-0.29104884004884646	-1.5250744810744843	2.302778998778999	-1.420236874236874	-2.102463980463977	0.06370451770452235
653	-1.164357753357755	0.38343956043955973	-0.1933687423687358	-1.5372844932844947	2.2539389499389504	-1.640017094017093	-2.0047838827838866	0.1491746031746004
654	-0.907947496947495	0.49332967032966923	-0.3765189255189263	-1.5494945054945033	2.4004590964591	-1.5057069597069646	-2.041413919413916	0.002654456654450854
655	-1.2986678876678848	0.1270293040292989	-0.4741990231990263	-1.5372844932844947	2.1684688644688688	-1.6033870573870637	-2.0292039072039074	0.2346446886447282
656	-0.956787545787545	0.5665897435897493	-0.24220879120878624	-1.5739145299145338	2.498139194139201	-1.4324468864468827	-1.9071037851037875	-0.20491575091575243
657	-1.017837606837605	0.35901953601953895	-0.4986190476190462	-1.7936947496947448	2.241728937728938	-1.5789670329670322	-2.139094017094017	0.07591452991453096
658	-1.1155177045177045	0.37122954822954934	-0.3520989010989064	-1.6227545787545745	2.4248791208791207	-1.7254871794871747	-1.9925738705738674	-0.009555555555561313
659	-0.895737484737485	0.49332967032966923	-0.4864090354090367	-1.7936947496947448	2.4126691086691086	-1.4934969474969435	-2.0658339438339475	-0.11944566544566015
660	-1.1277277167277149	0.35901953601953895	-0.1933687423687358	-1.5983345543345537	2.485929181929178	-1.6155970695970723	-1.858263736263737	0.02707448107447874
661	-0.7492173382173348	0.5299597069597093	-0.3520989010989064	-1.9035848595848641	2.4370891330891293	-1.3225567765567732	-2.102463980463977	-0.24154578754578893
662	-1.054467643467645	0.1880793650793695	-0.4864090354090367	-1.732644688644684	2.241728937728938	-1.7743272283272233	-2.041413919413916	0.12475457875457963
663	-0.8224774114774152	0.39564957264956924	-0.3643089133089159	-1.6838046398046345	2.522559218559218	-1.408026862026862	-1.8704737484737493	-0.16828571428570882
664	-0.8346874236874251	0.26133943833943896	-0.5840891330891367	-1.9157948717948736	2.302778998778999	-1.481286935286935	-2.0902539682539683	0.02707448107447874
665	-0.8713174603174549	0.16365934065933896	-0.30325885225885596	-1.7570647130647137	2.388249084249077	-1.6155970695970723	-2.0169938949938953	0.06370451770452235
666	-0.8224774114774152	0.3223894993894989	-0.7916593406593364	-1.8547448107448137	2.1928888888888896	-1.5179169719169732	-2.102463980463977	0.002654456654450854
667	-0.907947496947495	0.16365934065933896	-0.41314896214896635	-1.6593846153846146	2.4126691086691086	-1.7865372405372426	-1.9437338217338258	0.10033455433454819
668	-0.663747252747255	0.4200695970695998	-0.5474590964590966	-2.111155067155064	2.3760390720390685	-1.5057069597069646	-2.0658339438339475	-0.10723565323564799
669	-1.0300476190476149	0.07818925518924935	-0.5962991452991462	-1.928004884004884	2.2173089133089174	-2.042947496947493	-2.175724053724057	0.1980146520146313
670	-0.810267399267405	0.3101794871794894	-0.4864090354090367	-1.952424908424904	2.4615091575091608	-1.8720073260073242	-1.955943833943838	-0.13165567765567943
671	-0.944577533577535	0.26133943833943896	-0.5718791208791165	-2.147785103785104	2.36382905982906	-2.0307374847374824	-2.0902539682539683	0.002654456654450854
672	-1.0300476190476149	0.2247094017093989	-0.24220879120878624	-2.0012649572649535	2.4370891330891293	-2.1772576312576337	-1.8094236874236866	-0.046185592185601365
673	-0.895737484737485	0.3345995115995093	-0.6573492063492061	-2.2698852258852247	2.1806788766788774	-2.055157509157503	-2.1268840048840083	-0.1804957264957281
674	-1.0910976800976748	0.16365934065933896	-0.3887289377289358	-2.013474969474964	2.4370891330891293	-2.3237777777777735	-1.7727936507936466	-0.05839560439560998
675	-0.8346874236874251	0.39564957264956924	-0.44977899877899663	-2.3309352869352837	2.4615091575091608	-2.0063174603174527	-1.8948937728937771	-0.2659658119658097
676	-1.054467643467645	0.06597924297923985	-0.4741990231990263	-2.2576752136752143	2.2783589743589676	-2.3848278388278334	-1.9681538461538466	0.02707448107447874
677	-0.9201575091575049	0.3101794871794894	-0.41314896214896635	-2.2576752136752143	2.4615091575091608	-2.1162075702075747	-1.8094236874236866	-0.07060561660561859
678	-0.956787545787545	0.1880793650793695	-0.6451391941391966	-2.4286153846153837	2.205098901098898	-2.189467643467643	-1.8460537240537285	0.02707448107447874
679	-0.8224774114774152	0.1880793650793695	-0.32767887667887674	-2.306515262515264	2.681289377289369	-2.2749377289377337	-1.5530134310134365	0.07591452991453096
680	-1.0300476190476149	0.2247094017093989	-0.7061892551892557	-2.7094456654456645	2.3394090354090284	-2.2016776556776536	-1.9437338217338258	0.12475457875457963
681	-1.1155177045177045	0.2124993894993894	-0.4864090354090367	-2.379775335775334	2.4370891330891293	-2.4580879120879127	-1.6995335775335754	0.1858046398046298
682	-0.9689975579975549	0.4078595848595796	-0.5962991452991462	-2.7338656898656843	2.522559218559218	-2.079577533577533	-1.7117435897435875	-0.03397557997558209
683	-1.2498278388278352	0.17586935286934935	-0.6085091575091566	-2.685025641025634	2.4126691086691086	-2.3970378510378536	-1.7117435897435875	0.3201147741147281
684	-1.1399377289377244	0.4322796092796093	-0.5352490842490862	-2.636185592185594	2.53476923076923	-2.2016776556776536	-1.5163833943833964	0.1491746031746004
685	-1.3230879120879149	0.3345995115995093	-0.6573492063492061	-2.819335775335774	2.2539389499389504	-2.1650476190476233	-1.7361636141636172	0.21022466422462927
686	-1.164357753357755	0.6276398046398093	-0.29104884004884646	-2.660605616605614	2.681289377289369	-2.2383076923076928	-1.382073260073259	0.16138461538461968
687	-1.2742478632478649	0.37122954822954934	-0.5474590964590966	-2.892595848595854	2.388249084249077	-2.1406275946275937	-1.6506935286935267	0.30790476190473015
688	-1.4329780219780248	0.4566996336996292	-0.2788388278388263	-2.6239755799755837	2.4615091575091608	-2.3359877899877928	-1.3698632478632469	0.4055848595848275
689	-1.2620378510378554	0.6642698412698396	-0.30325885225885596	-2.7338656898656843	2.5103492063492094	-2.0307374847374824	-1.3576532356532383	0.2712747252747292
690	-1.3475079365079348	0.46890964590963957	-0.29104884004884646	-2.6483956043956036	2.3516190476190406	-2.2383076923076928	-1.3576532356532383	0.4422148962149315
691	-1.1521477411477445	0.71310989010989	-0.3643089133089159	-2.599555555555554	2.632449328449331	-2.1772576312576337	-1.2111330891330958	0.29569474969472864
692	-1.5917081807081848	0.6398498168498188	-0.42535897435897585	-2.6117655677655636	2.205098901098898	-2.1284175824175833	-1.3942832722832676	0.3323247863248291
693	-1.2742478632478649	1.0672002442002393	-0.1567387057387064	-2.404195360195354	2.498139194139201	-2.055157509157503	-1.015772893772887	0.12475457875457963
694	-1.4573980463980452	0.896260073260069	-0.3765189255189263	-2.660605616605614	2.32719902319902	-2.0673675213675224	-1.223343101343108	0.21022466422462927
695	-1.4940280830280848	0.9817301587301595	-0.1811587301587263	-2.306515262515264	2.2173089133089174	-2.1772576312576337	-1.1012429792429757	0.36895482295483006
696	-1.3475079365079348	1.1282503052502992	-0.2666288156288159	-2.367565323565324	2.266148962148959	-1.933057387057385	-1.015772893772887	0.1491746031746004
697	-1.567288156288155	1.054990231990229	-0.10789865689865596	-2.2943052503052543	2.144048840048839	-2.1284175824175833	-1.089032967032967	0.36895482295483006
698	-1.2986678876678848	1.3724505494505488	-0.1933687423687358	-2.343145299145294	2.3394090354090284	-2.055157509157503	-0.9180927960927967	0.17359462759463185
699	-1.6893882783882754	1.054990231990229	-0.339888888888896	-2.1599951159951143	1.9608986568986584	-2.287147741147743	-1.0401929181929184	0.4910549450549304
700	-1.4818180708180748	1.48234065934066	-0.03463858363858652	-2.0378949938949935	2.1684688644688688	-2.079577533577533	-0.7471526251526264	0.3201147741147281
701	-1.5794981684981646	1.3724505494505488	-0.2666288156288159	-2.2698852258852247	2.0097387057387	-2.0185274725274738	-0.869252747252748	0.30790476190473015
702	-1.6527582417582452	1.3602405372405393	-0.14452869352869602	-1.964634920634924	1.9731086691086688	-2.250517704517703	-0.8204126984126958	0.417794871794829
703	-1.6039181929181947	1.5311807081807087	-0.3520989010989064	-2.086735042735034	2.0585787545787486	-2.0185274725274738	-0.7593626373626385	0.2590647130647312
704	-1.8481184371184345	1.44571062271062	-0.08347863247863607	-2.0012649572649535	1.899848595848601	-2.1772576312576337	-0.8326227106227186	0.3445347985348306
705	-1.567288156288155	1.6777008547008592	-0.12010866910866635	-2.0623150183150143	2.1684688644688688	-2.152837606837604	-0.6983125763125777	0.02707448107447874
706	-1.9824285714285745	1.3968705738705696	-0.2666288156288159	-2.0012649572649535	1.7655384615384602	-2.3604078144078136	-0.9058827838827845	0.43000488400493
707	-1.8236984126984146	1.6654908424908497	-0.12010866910866635	-1.8425347985347935	1.9486886446886391	-2.2383076923076928	-0.6616825396825377	0.2712747252747292
708	-1.8725384615384646	1.5556007326007295	-0.1933687423687358	-1.928004884004884	1.8754285714285697	-2.1162075702075747	-0.7715726495726472	0.16138461538461968
709	-2.019058608058605	1.604440781440779	-0.07126862026862657	-1.7448547008546944	1.7655384615384602	-2.311567765567764	-0.6861025641025691	0.35674481074482856
710	-2.0068485958485947	1.702120879120879	-0.42535897435897585	-1.952424908424904	1.887638583638589	-2.189467643467643	-0.7349426129426071	0.16138461538461968
711	-2.141158730158735	1.5800207570207592	-0.1811587301587263	-1.5006544566544546	1.5945982905982898	-2.3970378510378536	-0.5884224664224647	0.3323247863248291
712	-1.896958485958485	1.787590964590959	-0.2666288156288159	-1.6960146520146537	1.8754285714285697	-2.1162075702075747	-0.3808522588522578	0.002654456654450854
713	-2.2144188034188046	1.4945506715506687	-0.3887289377289358	-1.6838046398046345	1.5823882783882794	-2.3604078144078136	-0.6006324786324768	0.2712747252747292
714	-2.0312686202686256	1.79980097680098	-0.1689487179487168	-1.4151843711843641	1.6434383394383385	-2.3604078144078136	-0.3320122100122056	0.2590647130647312
715	-2.080108669108665	1.7387509157509102	-0.4741990231990263	-1.5983345543345537	1.6190183150183106	-2.2260976800976833	-0.35643223443223704	0.08812454212453957
716	-2.141158730158735	1.7509609279609295	0.014201465201463925	-1.4396043956043938	1.655648351648349	-2.4214578754578726	-0.25875213675213615	0.2590647130647312
717	-2.0923186813186847	1.7265409035408998	-0.3887289377289358	-1.5861245421245433	1.6068083028082984	-2.2993577533577536	-0.3320122100122056	0.02707448107447874
718	-2.165578754578755	1.7265409035408998	-0.2788388278388263	-1.1465641025641036	1.4236581196581195	-2.531347985347984	-0.23433211233211537	0.381164835164828
719	-1.8725384615384646	1.8852710622710598	-0.1689487179487168	-1.2930842490842531	1.6922783882783872	-2.152837606837604	0.08312820512820451	0.07591452991453096
720	-2.0556886446886455	1.5678107448107488	-0.40093894993895596	-1.256454212454214	1.4847081807081786	-2.3237777777777735	-0.12444200244200587	0.2590647130647312
721	-1.896958485958485	1.6899108669108696	-0.20557875457875596	-1.1343540903540843	1.6190183150183106	-2.3359877899877928	0.1441782661782618	0.21022466422462927
722	-1.9213785103785048	1.6288608058608096	-0.4864090354090367	-1.2808742368742339	1.5579682539682498	-2.1772576312576337	0.09533821733821313	0.11254456654456746
723	-1.750438339438335	1.5678107448107488	-0.12010866910866635	-0.9878339438339436	1.6678583638583593	-2.372617826617823	0.3883785103785016	0.2590647130647312
724	-1.787068376068375	1.48234065934066	-0.44977899877899663	-1.3663443223443137	1.7044884004883993	-2.189467643467643	0.3029084249084235	0.07591452991453096
725	-1.9824285714285745	1.4335006105006096	-0.3765189255189263	-1.036673992673994	1.5091282051282082	-2.6168180708180735	0.2662783882783941	0.46663492063493095
726	-1.7015982905982951	1.4945506715506687	-0.2544188034188064	-1.1099340659340635	1.7533284493284498	-2.250517704517703	0.5471086691086704	0.22243467643463077
727	-1.8481184371184345	1.286980463980469	-0.43756898656898624	-1.097724053724054	1.5579682539682498	-2.3848278388278334	0.4250085470085416	0.35674481074482856
728	-1.750438339438335	1.3968705738705696	-0.21778876678876635	-0.902363858363854	1.7533284493284498	-2.372617826617823	0.5959487179487226	0.46663492063493095
729	-1.8481184371184345	1.250350427350429	-0.5596691086691061	-1.1099340659340635	1.399238095238088	-2.2260976800976833	0.4982686202686253	0.3445347985348306
730	-1.518448107448105	1.4090805860805888	-0.22999877899877674	-0.7070036630036638	1.6434383394383385	-2.4214578754578726	0.9256190476190334	0.5398949938950324
731	-1.5550781440781452	1.091620268620269	-0.44977899877899663	-1.0244639804639748	1.6068083028082984	-2.1772576312576337	0.8401489621489304	0.2346446886447282
732	-1.664968253968255	0.9939401709401698	-0.40093894993895596	-0.804683760683754	1.5091282051282082	-2.4947179487179536	0.8401489621489304	0.6009450549450293
733	-1.4085579975579947	1.091620268620269	-0.30325885225885596	-0.8535238095238045	1.6068083028082984	-2.1772576312576337	0.9988791208791312	0.417794871794829
734	-1.5550781440781452	0.8107899877899891	-0.3520989010989064	-0.902363858363854	1.496918192918189	-2.2627277167277136	0.9011990231990339	0.4910549450549304
735	-1.3597179487179452	0.8718400488400491	-0.20557875457875596	-0.8413137973137941	1.716698412698408	-2.250517704517703	1.0599291819291317	0.6253650793650287
736	-1.6039181929181947	0.48111965811965884	-0.42535897435897585	-0.9512039072039036	1.2893479853479786	-2.0917875457875432	0.754678876678831	0.5521050061050303
737	-1.3719279609279649	0.7619499389499387	-0.05905860805860641	-0.6215335775335733	1.3748180708180708	-2.152837606837604	1.1209792429792316	0.75967521367523
738	-1.4085579975579947	0.4444896214896197	-0.2544188034188064	-1.000043956043954	1.4724981684981682	-1.8720073260073242	0.9988791208791312	0.4422148962149315
739	-1.4818180708180748	0.24912942612942945	-0.08347863247863607	-0.8168937728937733	1.338188034188029	-2.2260976800976833	0.9866691086691333	0.7108351648351281
740	-1.3597179487179452	0.2857594627594695	-0.08347863247863607	-0.7924737484737436	1.5823882783882794	-2.0185274725274738	1.133189255189233	0.43000488400493
741	-1.6527582417582452	-0.08054090354090082	0.014201465201463925	-0.9145738705738742	1.3626080586080587	-2.1406275946275937	0.8401489621489304	0.4788449328449289
742	-1.213197802197805	0.017139194139199176	0.03862148962148382	-0.7802637362637341	1.7289084249084201	-2.2016776556776536	1.230869352869334	0.4910549450549304
743	-1.628338217338215	-0.45905128205128154	-0.1567387057387064	-0.9267838827838846	1.3503980463980394	-2.1772576312576337	0.803518925518933	0.46663492063493095
744	-1.4818180708180748	-0.3003211233211207	0.05083150183150398	-0.7192136752136742	1.5091282051282082	-2.2627277167277136	0.9988791208791312	0.5765250305250298
745	-1.4329780219780248	-0.4712612942612915	-0.04684859584859691	-0.9267838827838846	1.4602881562881596	-2.055157509157503	0.9744590964591353	0.30790476190473015
746	-1.5306581196581253	-0.5933614163614167	0.026411477411474316	-0.7680537240537246	1.3259780219780204	-2.311567765567764	0.8523589743589319	0.5154749694749299
747	-1.420768009768005	-0.45905128205128154	-0.14452869352869602	-0.8413137973137941	1.411448107448111	-2.2260976800976833	1.0232991452991342	0.4055848595848275
748	-1.6405482295482348	-0.6910415140415136	-0.022428571428576127	-0.6947936507936445	1.0695677655677596	-2.2627277167277136	0.8279389499389325	0.35674481074482856
749	-1.2864578754578753	-0.4956813186813198	0.08746153846153337	-0.7680537240537246	1.3870280830280795	-2.152837606837604	1.1698192918193335	0.24685470085472971
750	-1.6039181929181947	-0.7887216117216118	-0.14452869352869602	-0.902363858363854	1.1306178266178293	-2.3237777777777735	0.8767789987790344	0.2834847374847307
751	-1.4085579975579947	-0.5811514041514059	0.03862148962148382	-0.6093235653235638	1.1428278388278397	-2.3848278388278334	1.0232991452991342	0.417794871794829
752	-1.5306581196581253	-0.7643015873015897	-0.13231868131867675	-0.7924737484737436	1.2038778998779005	-2.1406275946275937	0.9988791208791312	0.1980146520146313
753	-1.6161282051282047	-0.8253516483516496	0.19735164835164376	-0.7192136752136742	0.9718876678876693	-2.3359877899877928	0.9500390720390328	0.2712747252747292
754	-1.4940280830280848	-0.8619816849816848	-0.20557875457875596	-0.7436336996336932	1.1184078144078082	-2.2016776556776536	1.0355091575091322	0.21022466422462927
755	-1.835908424908425	-1.0573418803418817	0.03862148962148382	-0.5482735042735039	0.8375775335775391	-2.2749377289377337	0.7424688644688331	0.381164835164828
756	-1.4818180708180748	-0.9230317460317465	0.08746153846153337	-0.6215335775335733	1.0939877899877892	-2.1406275946275937	0.9988791208791312	0.06370451770452235
757	-1.726018315018315	-1.3259621489621494	-0.08347863247863607	-0.6703736263736237	0.8986275946275999	-2.2260976800976833	0.6936288156288342	0.03928449328449091
758	-1.628338217338215	-1.1550219780219786	-0.010218559218565737	-0.4139633699633647	0.9474676434676379	-2.3970378510378536	0.7302588522588316	0.1369645909645918
759	-1.628338217338215	-1.3870122100122089	-0.21778876678876635	-0.5971135531135543	1.0207277167277091	-2.1284175824175833	0.6692087912088311	-0.046185592185601365
760	-1.664968253968255	-1.5579523809523819	0.08746153846153337	-0.34070329670329347	0.8986275946275999	-2.2749377289377337	0.6325787545787342	0.08812454212453957
761	-1.628338217338215	-1.6434224664224657	-0.20557875457875596	-0.6703736263736237	0.9963076923076901	-1.9696874236874233	0.6081587301587348	-0.08281562881563076
762	-1.799278388278385	-1.8387826617826635	-0.1689487179487168	-0.3895433455433448	0.6788473748473702	-2.3237777777777735	0.32732844932845495	0.17359462759463185
763	-1.5306581196581253	-1.7044725274725279	-0.1567387057387064	-0.45059340659340386	0.8986275946275999	-2.079577533577533	0.5715286935286947	0.06370451770452235
764	-1.6527582417582452	-2.009722832722834	-0.30325885225885596	-0.5482735042735039	0.800947496947499	-2.1162075702075747	0.40058852258852085	0.002654456654450854
765	-1.6161282051282047	-2.009722832722834	-0.20557875457875596	-0.46280341880341336	0.7765274725274676	-2.2138876678876738	0.40058852258852085	0.17359462759463185
766	-1.6161282051282047	-2.0951929181929176	-0.5840891330891367	-0.6215335775335733	0.6422173382173391	-2.0063174603174527	0.33953846153846357	0.03928449328449091
767	-1.4696080586080547	-2.0341428571428577	-0.31546886446886635	-0.3040732600732641	0.6910573870573788	-2.1406275946275937	0.412798534798533	0.2834847374847307
768	-1.5917081807081848	-2.4126532356532406	-0.5840891330891367	-0.6825836385836341	0.7887374847374797	-1.859797313797312	0.37616849816849296	-0.11944566544566015
769	-1.799278388278385	-2.449283272283271	-0.5718791208791165	-0.47501343101342375	0.5933772893772886	-2.311567765567764	0.09533821733821313	0.29569474969472864
770	-1.6527582417582452	-2.302763125763126	-0.5108290598290566	-0.4261733821733742	0.7765274725274676	-2.1162075702075747	0.32732844932845495	0.2834847374847307
771	-1.811488400488405	-2.5835934065934105	-0.6939792429792462	-0.5360634920634944	0.6910573870573788	-2.1772576312576337	0.09533821733821313	0.22243467643463077
772	-1.6161282051282047	-2.4004432234432227	-0.46198901098900613	-0.4261733821733742	0.6666373626373598	-2.2749377289377337	0.193018315018314	0.46663492063493095
773	-1.9580085470085453	-2.4981233211233205	-0.7550293040293061	-0.6825836385836341	0.5201172161172192	-2.1406275946275937	-0.08781196581196582	0.39337484737482953
774	-1.7138083028083047	-2.2661330891330906	-0.5596691086691061	-0.35291330891330386	0.58116727716728	-2.311567765567764	-0.05118192918192577	0.7230451770451296
775	-1.726018315018315	-2.4126532356532406	-0.779449328449326	-0.6947936507936445	0.6422173382173391	-1.9696874236874233	-0.0023418803418771006	0.417794871794829
776	-1.8603284493284449	-2.4981233211233205	-0.8282893772893765	-0.5482735042735039	0.44685714285713907	-2.2383076923076928	-0.23433211233211537	0.7108351648351281
777	-1.6893882783882754	-2.3393931623931636	-0.8160793650793661	-0.5116434676434638	0.5079072039072088	-2.0063174603174527	-0.1732820512820581	0.808515262515229
778	-1.8236984126984146	-2.522543345543341	-0.938179487179486	-0.5726935286935335	0.21486691086690968	-2.0673675213675224	-0.3442222222222284	0.7352551892552306
779	-1.5428681318681352	-2.351603174603175	-0.8527094017093964	-0.4872234432234439	0.5079072039072088	-2.0917875457875432	-0.10002197802197799	0.8939853479853284
780	-1.994638583638585	-2.754533577533581	-1.1213296703296658	-0.804683760683754	0.23928693528693934	-1.9941074481074423	-0.5640024420024474	0.7230451770451296
781	-1.7138083028083047	-2.4248632478632506	-0.877129426129426	-0.3895433455433448	0.25149694749694795	-2.2138876678876738	-0.4052722832722857	1.0771355311355322
782	-1.664968253968255	-2.669063492063491	-1.0846996336996364	-0.7314236874236837	0.34917704517703996	-1.7987472527472548	-0.3320122100122056	0.8207252747252305
783	-1.8236984126984146	-2.6934835164835205	-1.0236495726495765	-0.6215335775335733	0.21486691086690968	-2.0307374847374824	-0.5884224664224647	0.9794554334554313
784	-1.6161282051282047	-2.6568534798534804	-1.194589743589746	-0.523853479853484	0.33696703296702957	-1.8109572649572634	-0.4296923076923065	1.0160854700854323
785	-1.750438339438335	-2.9010537240537206	-1.035859584859586	-0.7070036630036638	0.12939682539682984	-1.7499072039072026	-0.6616825396825377	0.8939853479853284
786	-1.4451880341880348	-2.6568534798534804	-0.9992295482295459	-0.5849035409035439	0.54453724053724	-1.7254871794871747	-0.4907423687423673	1.0527155067155292
787	-1.7382283272283245	-3.1086239316239306	-1.1823797313797266	-0.7680537240537246	0.3125470085470088	-1.5911770451770444	-0.7227326007325985	0.7840952380952295
788	-1.4818180708180748	-2.8400036630036607	-0.9259694749694765	-0.5116434676434638	0.33696703296702957	-1.7621172161172147	-0.6861025641025691	1.1259755799756306
789	-1.4573980463980452	-2.9376837606837607	-1.011439560439566	-0.6947936507936445	0.3980170940170886	-1.3958168498168444	-0.6861025641025691	0.8939853479853284
790	-1.5062380952380947	-3.0475738705738706	-0.8282893772893765	-0.6093235653235638	0.3003369963369895	-1.5301269841269836	-0.8570427350427359	0.9184053724053278
791	-1.2498278388278352	-2.962103785103781	-1.0602796092796165	-0.523853479853484	0.5079072039072088	-1.3225567765567732	-0.6250525030524976	0.9550354090354318
792	-1.4451880341880348	-3.1696739926739905	-0.840499389499386	-0.5849035409035439	0.14160683760683845	-1.2859267399267438	-1.089032967032967	0.8817753357753304
793	-0.9812075702075747	-2.998733821733821	-0.8160793650793661	-0.523853479853484	0.54453724053724	-1.2615067155067141	-0.6738925518925463	1.0160854700854323
794	-1.1765677655677649	-3.3528241758241704	-0.9992295482295459	-0.6947936507936445	0.33696703296702957	-1.0783565323565334	-0.8448327228327273	0.8207252747252305
795	-0.956787545787545	-3.09641391941392	-0.7550293040293061	-0.4017533577533543	0.3735970695970696	-1.2737167277167245	-0.869252747252748	1.199235653235629
796	-0.8835274725274751	-3.2673540903540905	-1.1213296703296658	-0.5360634920634944	0.5079072039072088	-0.9196263736263717	-0.7715726495726472	1.0405054945055312
797	-0.895737484737485	-3.279564102564101	-0.6939792429792462	-0.46280341880341336	0.3125470085470088	-1.0783565323565334	-0.9180927960927967	1.2114456654456305
798	-0.7614273504273448	-3.279564102564101	-1.011439560439566	-0.5482735042735039	0.6422173382173391	-1.0173064713064655	-0.7349426129426071	1.3579658119658298
799	-0.895737484737485	-3.377244200244201	-0.974809523809526	-0.32849328449328397	0.22707692307692717	-1.1638266178266132	-1.1134529914529878	1.248075702075731
800	-0.44396703296703466	-3.1696739926739905	-0.8282893772893765	-0.3162832722832736	0.5323272283272296	-1.1149865689865628	-0.795992673992675	1.54111599511603
801	-0.6271172161172149	-3.4627142857142807	-0.9992295482295459	-0.45059340659340386	0.3980170940170886	-0.9684664224664239	-0.9180927960927967	1.2969157509157299
802	-0.44396703296703466	-3.3650341880341905	-0.8038693528693566	-0.2918632478632439	0.36138705738704857	-1.2492967032967037	-0.9303028083028053	1.6021660561660305
803	-0.3462869352869349	-3.450504273504271	-1.096909645909646	-0.36512332112331336	0.5201172161172192	-1.029516483516483	-0.7715726495726472	1.516695970695931
804	-0.23639682539682472	-3.438294261294261	-0.7061892551892557	-0.21860317460317358	0.3125470085470088	-1.1760366300366343	-0.9913528693528662	1.5044859584859296
805	-0.18755677655677494	-3.5848144078144104	-0.9870195360195364	-0.4872234432234439	0.630007326007318	-1.127196581196582	-0.6616825396825377	1.5655360195360295
806	-0.3829169719169747	-3.5603943833943807	-1.0236495726495765	-0.3040732600732641	0.3003369963369895	-1.188246642246643	-1.0279829059829062	1.5533260073260315
807	0.007803418803415285	-3.3528241758241704	-0.938179487179486	-0.15755311355311452	0.47127716727716873	-1.188246642246643	-0.8326227106227186	1.7975262515262287
808	-0.1509267399267451	-3.5848144078144104	-1.0602796092796165	-0.4017533577533543	0.44685714285713907	-1.0050964590964533	-0.869252747252748	1.577746031746031
809	-0.004406593406594883	-3.426084249084251	-0.8649194139194156	-0.14534310134310413	0.3125470085470088	-1.2004566544566533	-0.8814627594627673	1.7242661782661308
810	-0.13871672771672494	-3.5848144078144104	-1.2312197802197788	-0.4017533577533543	0.4956971916971895	-1.0783565323565334	-0.7593626373626385	1.7120561660561293
811	0.04443345543345534	-3.3284041514041505	-0.9259694749694765	-0.08429304029303442	0.2026568986568993	-1.224876678876683	-0.869252747252748	1.7364761904762283
812	0.10548351648351528	-3.535974358974361	-1.1091196581196563	-0.4139633699633647	0.4834871794871791	-0.9928864468864447	-0.5029523809523866	1.6876361416361298
813	-0.126506715506715	-3.5848144078144104	-1.1579597069597058	-0.5116434676434638	0.2637069597069601	-1.1394065934065942	-0.7715726495726472	1.7242661782661308
814	0.056643467643465284	-3.450504273504271	-1.1091196581196563	-0.5116434676434638	0.3003369963369895	-1.1516166056166028	-0.5884224664224647	1.9440463980464315
815	-0.10208669108669488	-3.6702844932844907	-1.194589743589746	-0.8291037851037837	0.27591697191696873	-0.9562564102564117	-0.5395824175824195	1.7853162393162307
816	-0.06545665445665483	-3.5115543345543307	-0.974809523809526	-0.8291037851037837	0.2637069597069601	-1.1027765567765542	-0.6006324786324768	1.9074163614163275
817	-0.30965689865689483	-3.8168046398046407	-1.280059829059827	-1.1343540903540843	0.11718681318681057	-0.9928864468864447	-0.4907423687423673	1.846366300366327
818	-0.21197680097680482	-3.438294261294261	-0.974809523809526	-0.8413137973137941	-0.04154334554335115	-1.2004566544566533	-0.6372625152625169	2.029516483516531
819	-0.18755677655677494	-3.5603943833943807	-1.1091196581196563	-1.1099340659340635	0.12939682539682984	-0.7975262515262536	-0.35643223443223704	1.8585763125763286
820	-0.370706959706955	-3.694704517704521	-1.0480695970695963	-1.061094017094014	-0.07817338217338055	-0.9684664224664239	-0.5273724053724074	1.7120561660561293
821	-0.2974468864468849	-3.5115543345543307	-0.9870195360195364	-1.036673992673994	0.019506715506709682	-0.9928864468864447	-0.41748229548229787	1.846366300366327
822	-0.6026971916971948	-3.645864468864471	-1.072489621489626	-1.1831941391941347	-0.07817338217338055	-0.9074163614163631	-0.4541123321123379	1.7120561660561293
823	-0.21197680097680482	-3.487134310134311	-0.8649194139194156	-0.9756239316239332	0.031716727716718296	-1.0661465201465141	-0.3808522588522578	1.7242661782661308
824	-0.5904871794871747	-3.841224664224661	-1.194589743589746	-1.3907643467643442	-0.01712332112332149	-0.8219462759462743	-0.44190231990231865	1.5044859584859296
825	-0.5782771672771647	-3.523764346764351	-0.938179487179486	-1.0733040293040235	-0.24911355311355088	-1.2615067155067141	-0.6372625152625169	1.7731062271062292
826	-0.4561770451770448	-3.6580744810744807	-1.096909645909646	-1.2930842490842531	0.031716727716718296	-0.9440463980464031	-0.3442222222222284	1.7242661782661308
827	-0.6881672771672749	-3.7679645909645907	-1.1701697191697162	-1.3052942612942635	-0.17585347985348143	-1.0783565323565334	-0.5395824175824195	1.5655360195360295
828	-0.5294371184371147	-3.6092344322344307	-1.2067997557997563	-1.2686642246642243	0.019506715506709682	-1.224876678876683	-0.3686422466422492	1.7731062271062292
829	-0.810267399267405	-3.951114774114771	-1.2922698412698441	-1.4151843711843641	-0.2246935286935301	-1.0661465201465141	-0.5029523809523866	1.6021660561660305
830	-0.321866910866915	-3.5970244200244204	-1.1701697191697162	-1.2442442002442045	-0.06596336996337193	-1.3591868131868132	-0.16107203907203527	1.7853162393162307
831	-0.5782771672771647	-3.9266947496947506	-1.4143699633699631	-1.5128644688644641	-0.04154334554335115	-0.9806764346764325	-0.14886202686202665	1.4068058608058287
832	-0.6026971916971948	-3.7435445665445704	-1.3533199023199032	-1.2930842490842531	-0.16364346764346926	-1.3103467643467646	-0.2953821733821762	1.6754261294261283
833	-0.4683870573870548	-3.7679645909645907	-1.4265799755799793	-1.3907643467643442	-0.02933333333333188	-1.1027765567765542	-0.13665201465201804	1.638796092796131
834	-0.6393272283272249	-3.8900647130647106	-1.2556398046398067	-1.4396043956043938	-0.16364346764346926	-1.127196581196582	-0.23433211233211537	1.5289059829060285
835	-0.4683870573870548	-3.877854700854701	-1.6463601953601952	-1.3541343101343042	0.056136752136749735	-1.2859267399267438	-0.1122319902319866	1.6265860805861294
836	-0.859107448107445	-4.048794871794871	-1.6097301587301573	-1.4884444444444442	-0.37121367521367965	-1.2126666666666743	-0.3442222222222284	1.3823858363858292
837	-0.5904871794871747	-3.694704517704521	-1.5608901098901091	-1.2808742368742339	-0.2002735042735022	-1.420236874236874	-0.1854920634920667	1.7364761904762283
838	-0.7736373626373649	-4.0610048840048805	-1.7928803418803412	-1.5861245421245433	-0.16364346764346926	-1.1638266178266132	-0.12444200244200587	1.4190158730158302
839	-0.8346874236874251	-3.841224664224661	-1.7440402930402934	-1.3419242979242938	-0.29795360195359955	-1.5057069597069646	-0.23433211233211537	1.5044859584859296
840	-0.7003772893772846	-3.9389047619047606	-1.976030525030525	-1.4151843711843641	-0.2246935286935301	-1.3591868131868132	-0.03897191697191715	1.54111599511603
841	-0.846897435897435	-4.122054945054951	-1.7196202686202682	-1.3785543345543347	-0.45668376068376126	-1.4934969474969435	-0.2709621489621483	1.3457557997558283
842	-0.5904871794871747	-4.08542490842491	-2.0126605616605633	-1.3541343101343042	-0.127013431013431	-1.5911770451770444	0.15638827838827396	1.4678559218559286
843	-0.846897435897435	-4.329625152625151	-2.0615006105006124	-1.317504273504274	-0.5299438339438307	-1.5179169719169732	-0.0756019536019572	1.15039560439563
844	-0.5782771672771647	-4.08542490842491	-1.9516105006105011	-1.1465641025641036	-0.37121367521367965	-1.8109572649572634	0.02207814407814368	1.5655360195360295
845	-0.6759572649572649	-4.43951526251526	-2.2324407814407823	-1.3297142857142843	-0.3101636141636206	-1.5545470085470132	0.20522832722832263	1.2358656898657294
846	-0.6881672771672749	-4.329625152625151	-2.0004505494505502	-1.122144078144074	-0.4444737484737509	-1.8842173382173435	0.04649816849816091	1.3579658119658298
847	-0.6026971916971948	-4.3540451770451805	-2.5254810744810743	-1.122144078144074	-0.21248351648352148	-1.7621172161172147	0.2296483516483505	1.3335457875458303
848	-0.7125873015873048	-4.207525030525031	-2.1958107448107445	-0.8779438339438341	-0.5909938949939004	-1.8109572649572634	-0.05118192918192577	1.199235653235629
849	-0.4805970695970747	-4.366255189255191	-2.403380952380952	-1.1343540903540843	-0.2246935286935301	-1.8475873015873034	0.4250085470085416	1.4190158730158302
850	-0.7492173382173348	-4.4761452991453	-2.4522210012210013	-1.0733040293040235	-0.4688937728937699	-1.8231672771672738	0.1075482295482324	1.0649255189255307
851	-0.3829169719169747	-4.292995115995121	-2.342330891330893	-0.9389938949938941	-0.39563369963370043	-2.0673675213675224	0.15638827838827396	1.3091257631257314
852	-0.4805970695970747	-4.4761452991453	-2.5254810744810743	-1.122144078144074	-0.27353357753358054	-1.8720073260073242	0.18080830280830185	1.0527155067155292
853	-0.3951269841269849	-4.402885225885231	-2.3179108669108692	-1.0488840048840045	-0.322373626373631	-2.0673675213675224	0.05870818070818018	1.0405054945055312
854	-0.419547008547005	-4.50056532356532	-2.6597912087912094	-1.195404151404154	-0.1148034188034206	-1.9818974358974337	0.25406837606837485	1.0771355311355322
855	-0.28523687423687494	-4.378465201465201	-2.3911709401709422	-1.000043956043954	-0.39563369963370043	-2.0063174603174527	-0.16107203907203527	0.9428253968254303
856	-0.13871672771672494	-4.488355311355311	-2.5010610500610504	-1.1709841269841244	-0.10259340659341198	-1.8231672771672738	0.1441782661782618	1.0405054945055312
857	-0.273026862026865	-4.647085470085472	-2.5132710622710634	-1.158774114774114	-0.28574358974359093	-1.8720073260073242	-0.08781196581196582	0.75967521367523
858	-0.07766666666666477	-4.4761452991453	-2.4400109890109904	-0.9756239316239332	-0.2002735042735022	-2.0185274725274738	-0.05118192918192577	0.9306153846154324
859	-0.028826617826614775	-4.744765567765571	-2.5865311355311364	-1.1343540903540843	-0.127013431013431	-1.7621172161172147	-0.014551892551885715	0.7840952380952295
860	0.17874358974358517	-4.512775335775331	-2.330120879120879	-0.8168937728937733	-0.2613235653235719	-1.8475873015873034	-0.14886202686202665	0.7108351648351281
861	-0.10208669108669488	-4.9279157509157505	-2.6964212454212473	-1.2076141636141644	-0.01712332112332149	-1.6033870573870637	0.1075482295482324	0.75967521367523
862	-0.05324664224664488	-4.610455433455431	-2.4400109890109904	-0.8291037851037837	-0.322373626373631	-1.8109572649572634	-0.1732820512820581	0.6131550671550308
863	0.12990354090354517	-4.744765567765571	-2.5254810744810743	-1.0733040293040235	-0.06596336996337193	-1.5301269841269836	0.02207814407814368	0.796305250305231
864	-0.10208669108669488	-4.9279157509157505	-2.5865311355311364	-1.1465641025641036	-0.17585347985348143	-1.408026862026862	-0.1122319902319866	0.39337484737482953
865	0.11769352869352523	-4.805815628815631	-2.562111111111112	-0.9878339438339436	-0.16364346764346926	-1.5057069597069646	-0.13665201465201804	0.6009450549450293
866	-0.05324664224664488	-4.95233577533578	-2.6231611721611743	-1.2076141636141644	-0.2246935286935301	-1.2370866910866933	-0.02676190476190854	0.417794871794829
867	0.3008437118437113	-4.59824542124542	-2.3667509157509174	-0.9756239316239332	-0.15143345543345177	-1.2859267399267438	-0.10002197802197799	0.3445347985348306
868	0.02001343101342523	-5.037805860805861	-2.6231611721611743	-1.4273943833943843	-0.053753357753359765	-0.9928864468864447	0.1075482295482324	0.3323247863248291
869	0.068853479853485	-4.793605616605621	-2.4644310134310152	-1.1099340659340635	-0.28574358974359093	-1.3713968253968236	-0.12444200244200587	0.16138461538461968
870	0.215373626373627	-4.8302356532356505	-2.5376910866910882	-1.2320341880341834	-0.06596336996337193	-1.1149865689865628	0.1075482295482324	0.3323247863248291
871	0.08106349206349495	-4.903495726495731	-2.6109511599511612	-1.2320341880341834	-0.17585347985348143	-1.0783565323565334	0.1075482295482324	0.014864468864470126
872	0.3008437118437113	-4.85465567765568	-2.794101343101345	-1.1465641025641036	-0.09038339438339094	-1.2004566544566533	0.07091819291819235	0.12475457875457963
873	-0.10208669108669488	-5.135485958485961	-2.8063113553113554	-1.317504273504274	-0.1148034188034206	-0.9440463980464031	0.11975824175824457	-0.009555555555561313
874	0.34968376068375906	-4.818025641025641	-2.635371184371185	-1.0244639804639748	-0.0049133089133110985	-1.1394065934065942	0.11975824175824457	0.05149450549449952
875	0.17874358974358517	-5.1843260073260105	-2.9039914529914532	-1.3663443223443137	0.2026568986568993	-0.7242661782661735	0.3517484737484722	-0.2659658119658097
876	0.25200366300366217	-4.9279157509157505	-2.6597912087912094	-1.0733040293040235	0.1049768009767984	-0.9440463980464031	0.193018315018314	-0.41248595848595926
877	0.3374737484737491	-4.9889658119658105	-2.8429413919413933	-1.219824175824173	0.32475702075702095	-0.870786324786323	0.33953846153846357	-0.20491575091575243
878	0.2886336996337	-5.01338583638584	-2.5376910866910882	-1.195404151404154	0.15381684981685062	-0.7853162393162343	0.3883785103785016	-0.44911599511598865
879	0.508413919413919	-5.001175824175821	-2.647581196581199	-1.1831941391941347	0.6177973137973094	-0.9074163614163631	0.5837387057387033	-0.4246959706959679
880	0.22758363858363828	-5.123275946275951	-2.7452612942612964	-1.2442442002442045	0.3735970695970696	-0.7486862026862031	0.44942857142857306	-0.5590061050061088
881	0.520623931623933	-4.891285714285711	-2.562111111111112	-0.9634139194139246	0.410227106227099	-1.1027765567765542	0.37616849816849296	-0.41248595848595926
882	0.435153846153846	-5.233166056166061	-2.6842112332112342	-1.195404151404154	0.6910573870573788	-0.6998461538461527	0.6081587301587348	-0.4979560439560409
883	0.38631379731379734	-5.09885592185592	-2.6231611721611743	-0.9389938949938941	0.5201172161172192	-0.9806764346764325	0.47384859584859385	-0.6933162393162391
884	0.5328339438339433	-5.147695970695971	-2.928411477411477	-0.9389938949938941	0.7765274725274676	-0.9684664224664239	0.5837387057387033	-0.5467960927960895
885	0.4107338217338221	-5.20874603174603	-2.5132710622710634	-0.9634139194139246	0.6666373626373598	-0.8829963369963441	0.5715286935286947	-0.79099633699634
886	0.6305140415140411	-5.26979609279609	-2.7452612942612964	-1.000043956043954	1.0817777777777788	-1.0661465201465141	0.7913089133089315	-0.5956361416361382
887	0.3374737484737491	-5.282006105006101	-2.8185213675213694	-1.0488840048840045	0.9963076923076901	-0.8829963369963441	0.766888888888932	-0.9985665445665504
888	0.593884004884006	-4.9889658119658105	-2.647581196581199	-0.7314236874236837	1.1306178266178293	-1.1760366300366343	0.6447887667887322	-0.7665763125763085
889	0.6060940170940163	-5.159905982905981	-2.8429413919413933	-0.9512039072039036	1.3015579975579996	-0.9074163614163631	0.7913089133089315	-0.8398363858363886
890	0.5694639804639812	-5.050015873015871	-2.6842112332112342	-0.804683760683754	1.2405079365079406	-1.0661465201465141	0.6936288156288342	-0.9863565323565417
891	0.6305140415140411	-5.11106593406593	-3.0016715506715532	-0.9512039072039036	1.5945982905982898	-1.0417264957264933	0.8767789987790344	-0.9497264957265017
892	0.581673992673992	-4.85465567765568	-2.7330512820512824	-0.7436336996336932	1.2893479853479786	-1.0050964590964533	0.5226886446886425	-1.1939267399267415
893	0.8380842490842493	-5.001175824175821	-2.9162014652014663	-0.9145738705738742	1.7044884004883993	-1.188246642246643	0.8523589743589319	-1.0229865689865676
894	0.5694639804639812	-5.074435897435901	-2.8795714285714284	-1.0244639804639748	1.6922783882783872	-0.9562564102564117	0.8279389499389325	-1.4747570207570213
895	0.667144078144079	-4.842445665445661	-2.7574713064713072	-0.9267838827838846	1.6190183150183106	-1.3103467643467646	0.6936288156288342	-1.3404468864468875
896	0.5694639804639812	-4.95233577533578	-2.9528315018315014	-1.1099340659340635	1.8021684981685002	-1.0661465201465141	0.9134090354090318	-1.425916971916969
897	0.4839938949938951	-4.8302356532356505	-2.5865311355311364	-1.0244639804639748	1.7289084249084201	-1.1394065934065942	0.7790989010989335	-1.6823272283272317
898	0.435153846153846	-5.062225885225891	-2.9528315018315014	-1.2076141636141644	2.0341587301587314	-1.188246642246643	1.0843492063492342	-1.5846471306471308
899	0.435153846153846	-4.647085470085472	-2.7330512820512824	-0.8779438339438341	1.7289084249084201	-1.224876678876683	0.7302588522588316	-1.9143174603174593
900	0.7526141636141623	-4.769185592185591	-2.7574713064713072	-1.0488840048840045	2.0952087912087887	-1.2859267399267438	0.8889890109890324	-1.6823272283272317
901	0.5328339438339433	-4.8302356532356505	-2.8307313797313802	-1.1709841269841244	2.04636874236874	-1.0661465201465141	0.9866691086691333	-2.0242075702075706
902	0.7648241758241763	-4.610455433455431	-2.7330512820512824	-0.9878339438339436	2.0952087912087887	-1.3958168498168444	0.8645689865690329	-2.0242075702075706
903	0.5572539682539681	-4.744765567765571	-2.781891330891331	-1.1465641025641036	2.29056898656898	-1.2004566544566533	0.9622490842490343	-2.01199755799756
904	0.8502942612942632	-4.488355311355311	-2.5865311355311364	-0.9389938949938941	2.1562588522588495	-1.2370866910866933	0.8279389499389325	-2.195147741147739
905	0.728194139194138	-4.781395604395601	-2.9650415140415154	-1.2442442002442045	2.5713992673992703	-1.3225567765567732	1.206449328449331	-1.9875775335775394
906	0.667144078144079	-4.537195360195361	-2.7696813186813203	-0.9634139194139246	2.3394090354090284	-1.3469768009768046	0.8889890109890324	-2.41492796092796
907	0.8625042735042732	-4.561615384615391	-2.867361416361418	-1.000043956043954	2.5469792429792495	-1.408026862026862	1.0232991452991342	-2.0852576312576296
908	0.7159841269841272	-4.671505494505491	-2.928411477411477	-1.0488840048840045	2.53476923076923	-1.2126666666666743	1.096559218559232	-2.3172478632478697
909	0.8380842490842493	-4.512775335775331	-2.8063113553113554	-0.8657338217338246	2.4737191697191694	-1.481286935286935	0.9866691086691333	-2.353877899877901
910	0.6915641025641033	-4.708135531135531	-2.9528315018315014	-1.1343540903540843	2.5713992673992703	-1.3713968253968236	1.2797094017094324	-2.3172478632478697
911	1.0700744810744822	-4.341835164835161	-2.6842112332112342	-0.7436336996336932	2.302778998778999	-1.5057069597069646	0.8767789987790344	-2.488188034188031
912	0.8380842490842493	-4.683715506715511	-2.8185213675213694	-1.036673992673994	2.656869352869352	-1.408026862026862	1.3651794871795353	-2.305037851037852
913	0.7892442002442002	-4.463935286935291	-2.6597912087912094	-0.8657338217338246	2.36382905982906	-1.4324468864468827	1.1698192918193335	-2.6591282051282104
914	0.8869242979242979	-4.488355311355311	-2.5865311355311364	-0.8413137973137941	2.4248791208791207	-1.640017094017093	1.2919194139194339	-2.475978021978019
915	0.7770341880341871	-4.451725274725271	-2.3911709401709422	-0.9512039072039036	2.4370891330891293	-1.4324468864468827	1.5116996336996351	-2.61028815628816
916	0.8747142857142871	-4.244155067155071	-2.5010610500610504	-0.8901538461538445	2.4370891330891293	-1.5911770451770444	1.4384395604395337	-2.6224981684981685
917	0.49620390720390817	-4.366255189255191	-2.549901098901098	-1.1343540903540843	2.2539389499389504	-1.5301269841269836	1.7681098901099332	-2.6224981684981685
918	0.7770341880341871	-3.8290146520146506	-2.2568608058608066	-0.7680537240537246	2.0707887667887697	-1.7865372405372426	1.4018095238095327	-2.756808302808299
919	0.654934065934065	-4.146474969474971	-2.5132710622710634	-1.036673992673994	2.266148962148959	-1.4324468864468827	1.7436898656898343	-2.53702808302808
920	0.4717838827838843	-3.9266947496947506	-2.3545409035409044	-0.8535238095238045	1.9486886446886391	-1.5789670329670322	1.584959706959733	-2.878908424908431
921	0.667144078144079	-3.841224664224661	-2.403380952380952	-0.8657338217338246	1.9731086691086688	-1.737697191697194	1.5727496947497315	-2.5858681318681285
922	0.38631379731379734	-3.9389047619047606	-2.3179108669108692	-0.902363858363854	1.899848595848601	-1.5423369963369922	1.658219780219735	-2.769018315018311
923	0.8502942612942632	-3.7191245421245407	-2.3667509157509174	-0.7314236874236837	1.9608986568986584	-1.7254871794871747	1.5483296703296325	-2.830068376068379
924	0.45957387057387034	-3.9755347985348006	-2.5743211233211234	-1.0244639804639748	1.9853186813186792	-1.6033870573870637	1.7925299145299327	-2.8178583638583596
925	0.728194139194138	-3.5970244200244204	-2.3789609279609283	-0.6093235653235638	1.8510085470085489	-1.9086373626373643	1.4994896214896336	-3.0010085470085492
926	0.654934065934065	-3.8656446886446907	-2.4522210012210013	-0.8168937728937733	2.0097387057387	-1.6888571428571435	1.7925299145299327	-2.7201782661782694
927	0.593884004884006	-3.7923846153846106	-2.1958107448107445	-0.6825836385836341	1.8754285714285697	-1.7621172161172147	1.6460097680097334	-3.086478632478631
928	0.654934065934065	-3.6702844932844907	-2.5376910866910882	-0.6093235653235638	2.0707887667887697	-1.8842173382173435	1.658219780219735	-2.92774847374848
929	0.38631379731379734	-3.6580744810744807	-2.2202307692307715	-0.6337435897435837	1.6800683760683697	-1.7132771672771625	1.5971697191697345	-2.9521684981685006
930	0.7526141636141623	-3.6092344322344307	-2.2568608058608066	-0.5971135531135543	1.9120586080586097	-2.0063174603174527	1.584959706959733	-3.02542857142857
931	0.39852380952380817	-3.8168046398046407	-2.26907081807082	-0.8779438339438341	1.887638583638589	-1.5789670329670322	1.7803199023199312	-2.9765885225885302
932	0.6183040293040303	-3.548184371184371	-2.0615006105006124	-0.6215335775335733	1.7411184371184394	-1.920847374847373	1.523909645909633	-3.086478632478631
933	0.581673992673992	-3.7191245421245407	-2.1591807081807093	-0.8168937728937733	1.887638583638589	-1.7865372405372426	1.6826398046398339	-2.8422783882783893
934	0.435153846153846	-3.6092344322344307	-1.7074102564102582	-0.804683760683754	1.6922783882783872	-1.7987472527472548	1.7314798534798328	-3.0010085470085492
935	0.49620390720390817	-3.5970244200244204	-2.134760683760685	-0.7558437118437036	2.0097387057387	-1.8964273504273539	1.7192698412698313	-2.8911184371184397
936	0.20316361416361306	-3.499344322344321	-1.8661404151404173	-0.6947936507936445	1.5579682539682498	-1.7987472527472548	1.7681098901099332	-2.878908424908431
937	0.4839938949938951	-3.438294261294261	-1.8661404151404173	-0.7070036630036638	1.7777484737484688	-2.055157509157503	1.6826398046398339	-2.671338217338219
938	0.17874358974358517	-3.6580744810744807	-1.9394004884004903	-0.8535238095238045	1.7533284493284498	-1.6155970695970723	1.9390500610500325	-2.7812283272283302
939	0.31305372405372434	-3.377244200244201	-1.8050903540903551	-0.6337435897435837	1.655648351648349	-1.920847374847373	1.6460097680097334	-2.830068376068379
940	0.361893772893773	-3.5848144078144104	-2.024870573870574	-0.804683760683754	1.8143785103785088	-1.7865372405372426	1.8169499389499322	-2.57365811965812
941	0.3741037851037843	-3.413874236874241	-1.7074102564102582	-0.6337435897435837	1.570178266178269	-1.6888571428571435	1.6948498168498318	-2.769018315018311
942	0.2397936507936509	-3.7801746031746006	-1.9394004884004903	-0.8779438339438341	1.863218559218561	-1.7743272283272233	1.8902100122100336	-2.6347081807081807
943	0.11769352869352523	-3.523764346764351	-1.7318302808302821	-0.6703736263736237	1.5213382173382204	-1.5667570207570236	1.7070598290598333	-2.830068376068379
944	0.3741037851037843	-3.5848144078144104	-1.6463601953601952	-0.6459536019536047	1.6678583638583593	-1.7743272283272233	1.5971697191697345	-2.53702808302808
945	0.1909536019536031	-3.6214444444444407	-1.7440402930402934	-0.804683760683754	1.655648351648349	-1.4446568986568948	1.7436898656898343	-2.512608058608061
946	0.27642368742368606	-3.413874236874241	-1.6219401709401713	-0.5726935286935335	1.4847081807081786	-1.6033870573870637	1.5727496947497315	-2.6591282051282104
947	0.215373626373627	-3.4627142857142807	-1.9027704517704525	-0.7070036630036638	1.5945982905982898	-1.5179169719169732	1.6093797313797324	-2.4271379731379703
948	0.32526373626373517	-3.1818840048840005	-1.5242600732600762	-0.3773333333333344	1.2405079365079406	-1.4690769230769227	1.3895995115995348	-2.512608058608061
949	0.215373626373627	-3.5848144078144104	-1.7928803418803412	-0.6703736263736237	1.5091282051282082	-1.4324468864468827	1.6704297924298324	-2.3660879120879095
950	0.12990354090354517	-3.3650341880341905	-1.7196202686202682	-0.5116434676434638	1.0939877899877892	-1.3103467643467646	1.633799755799732	-2.5980781440781513
951	0.3008437118437113	-3.2673540903540905	-1.6829902319902335	-0.4261733821733742	1.1672478632478605	-1.5301269841269836	1.4628595848596326	-2.4271379731379703
952	0.1421135531135549	-3.3650341880341905	-1.7684603174603173	-0.4994334554334543	1.1061978021977996	-1.188246642246643	1.6704297924298324	-2.475978021978019
953	0.361893772893773	-3.1208339438339405	-1.5853101343101361	-0.35291330891330386	0.9474676434676379	-1.3469768009768046	1.487279609279632	-2.53702808302808
954	-0.004406593406594883	-3.3650341880341905	-1.7806703296703312	-0.523853479853484	0.9718876678876693	-1.2126666666666743	1.6704297924298324	-2.4393479853479896
955	0.31305372405372434	-3.0231538461538507	-1.4632100122100113	-0.13313308913308397	0.6910573870573788	-1.0661465201465141	1.2797094017094324	-2.6957582417582397
956	0.27642368742368606	-3.438294261294261	-1.6463601953601952	-0.4017533577533543	0.9474676434676379	-0.9562564102564117	1.4994896214896336	-2.231777777777779
957	0.1909536019536031	-3.2673540903540905	-1.4143699633699631	-0.267443223443224	0.6910573870573788	-0.846366300366304	1.4506495726495352	-2.6469181929182
958	0.44736385836385995	-3.2917741147741104	-1.3411098901098932	-0.16976312576312402	0.7398974358974275	-0.9684664224664239	1.3285494505494313	-2.5003980463980504
959	0.31305372405372434	-3.3650341880341905	-1.2434297924297955	-0.2796532356532344	0.764317460317459	-0.6632161172161126	1.5116996336996351	-2.41492796092796
960	0.654934065934065	-3.2917741147741104	-1.2067997557997563	-0.09650305250304392	0.6422173382173391	-0.7486862026862031	1.2797094017094324	-2.5980781440781513
961	0.27642368742368606	-3.474924297924301	-1.2922698412698441	-0.4139633699633647	0.7276874236874189	-0.5899560439560432	1.7681098901099332	-2.4027179487179495
962	0.45957387057387034	-3.0842039072039107	-0.9625995115995165	0.025597069597066202	0.4224371184371183	-0.6876361416361441	1.4750695970696341	-2.61028815628816
963	0.49620390720390817	-3.255144078144081	-1.0846996336996364	-0.20639316239316408	0.58116727716728	-0.5655360195360224	1.6093797313797324	-2.1829377289377305
964	0.34968376068375906	-3.1696739926739905	-0.9137594627594661	-0.08429304029303442	0.33696703296702957	-0.4434358974358936	1.7314798534798328	-2.3782979242979287
965	0.45957387057387034	-3.1086239316239306	-1.035859584859586	0.08664713064712526	0.32475702075702095	-0.5777460317460328	1.633799755799732	-2.2684078144078192
966	0.2642136752136761	-3.2063040293040306	-0.6451391941391966	0.025597069597066202	0.09276678876678979	-0.357965811965812	1.8413699633699316	-2.2073577533577495
967	0.5572539682539681	-3.0842039072039107	-0.5962991452991462	0.2209572649572662	0.12939682539682984	-0.4434358974358936	1.6093797313797324	-2.32945787545788
968	0.2397936507936509	-3.1940940170940206	-0.6939792429792462	0.050017094017095864	0.1782368742368785	-0.1259755799755844	1.9390500610500325	-2.0852576312576296
969	0.44736385836385995	-2.913263736263741	-0.43756898656898624	0.36747741147741575	-0.1392234432234396	-0.41901587301587284	1.6460097680097334	-2.41492796092796
970	0.4107338217338221	-3.0353638583638602	-0.5840891330891367	0.2331672771672757	0.019506715506709682	-0.30912576312576334	1.7192698412698313	-2.0486275946276002
971	0.34968376068375906	-2.9376837606837607	-0.3643089133089159	0.37968742368742614	-0.10259340659341198	-0.138185592185593	1.7681098901099332	-2.2195677655677706
972	0.4717838827838843	-2.9254737484737507	-0.6085091575091566	0.40410744810744603	-0.10259340659341198	-0.2602857142857147	1.584959706959733	-2.2073577533577495
973	0.12990354090354517	-2.8277936507936507	-0.31546886446886635	0.3430573870573861	-0.39563369963370043	-0.07713553113553218	1.8657899877900341	-2.0608376068376106
974	0.5450439560439573	-2.8766336996337007	-0.2788388278388263	0.501787545787546	-0.28574358974359093	-0.2358656898656939	1.5116996336996351	-2.1218876678876697
975	0.20316361416361306	-3.0109438339438306	-0.3765189255189263	0.2087472527472567	-0.23690354090354226	0.09380463980463638	1.8413699633699316	-1.8898974358974403
976	0.27642368742368606	-2.7301135531135508	-0.13231868131867675	0.4529474969474956	-0.5177338217338221	-0.11376556776556335	1.621589743589734	-2.17072771672772
977	0.3374737484737491	-2.864423687423691	-0.339888888888896	0.3186373626373653	-0.38342368742369004	-0.08934554334554257	1.6093797313797324	-1.9021074481074507
978	0.20316361416361306	-2.754533577533581	0.12409157509157343	0.3064273504273558	-0.6642539682539716	0.032754578754577324	1.7558998778998323	-1.9875775335775394
979	0.3008437118437113	-2.9254737484737507	-0.21778876678876635	0.19653724053724542	-0.35900366300367104	-0.10155555555555296	1.633799755799732	-1.9509474969474994
980	0.09327350427350511	-2.6568534798534804	0.014201465201463925	0.3308473748473757	-0.6886739926739924	0.08159462759462777	1.7803199023199312	-1.8654774114774106
981	0.31305372405372434	-2.754533577533581	0.09967155067155353	0.4285274725274757	-0.7497240537240497	-0.2358656898656939	1.5727496947497315	-1.9387374847374907
982	0.068853479853485	-2.8522136752136706	0.014201465201463925	0.24537728937729586	-0.6642539682539716	0.24032478632478593	1.8169499389499322	-1.6456971916971987
983	0.12990354090354517	-2.669063492063491	0.16072161172161348	0.48957753357753564	-0.871824175824182	0.032754578754577324	1.7314798534798328	-1.9387374847374907
984	0.09327350427350511	-2.803373626373631	-0.022428571428576127	0.37968742368742614	-0.871824175824182	0.10601465201464677	1.7558998778998323	-1.6456971916971987
985	0.09327350427350511	-2.6324334554334508	0.3682918192918141	0.4529474969474956	-1.21370451770452	0.17927472527472688	1.878000000000032	-1.6823272283272317
986	0.056643467643465284	-3.0109438339438306	0.08746153846153337	0.29421733821733653	-0.957294261294261	0.10601465201464677	1.8535799755799331	-1.6945372405372403
987	-0.18755677655677494	-2.6324334554334508	0.18514163614163426	0.36747741147741575	-1.2381245421245408	0.3502148962148972	2.0001001221001324	-1.5968571428571394
988	0.08106349206349495	-2.705693528693531	0.29503174603174376	0.4285274725274757	-1.2991746031746114	0.008334554334556543	1.7436898656898343	-1.657907203907211
989	-0.19976678876678466	-2.754533577533581	0.24619169719169332	0.3064273504273558	-1.2259145299145313	0.30137484737484854	1.9268400488400346	-1.4991770451770385
990	-0.175346764346765	-2.608013431013431	0.49039194139194375	0.465157509157506	-1.470114774114771	0.1914847374847355	1.8657899877900341	-1.7311672771672804
991	-0.321866910866915	-2.8888437118437107	0.19735164835164376	0.19653724053724542	-1.3235946275946304	0.17927472527472688	1.8657899877900341	-1.5846471306471308
992	-0.13871672771672494	-2.5347533577533605	0.5636520146520132	0.6483076923076956	-1.7265250305250301	0.24032478632478593	1.8657899877900341	-1.6701172161172195
993	-0.16313675213675505	-2.8888437118437107	0.39271184371184376	0.3552673992673956	-1.5800048840048904	0.09380463980463638	1.8657899877900341	-1.4991770451770385
994	-0.26081684981684483	-2.6324334554334508	0.40492185592185326	0.4529474969474956	-1.8608351648351604	0.3990549450549459	2.012310134310134	-1.6823272283272317
995	-0.07766666666666477	-2.669063492063491	0.41713186813186365	0.636097680097687	-1.982935286935291	0.09380463980463638	1.8291599511599337	-1.7311672771672804
996	-0.19976678876678466	-2.669063492063491	0.40492185592185326	0.4529474969474956	-2.0561953601953604	0.41126495726495627	1.9634700854701315	-1.5113870573870614
997	0.02001343101342523	-2.4737032967033006	0.4293418803418829	0.636097680097687	-2.275975579975581	0.2891648351648364	1.914630036630033	-1.780007326007322
998	-0.2974468864468849	-2.5958034188034205	0.20956166056166392	0.4285274725274757	-2.1905054945054907	0.27695482295482776	2.0977802197802333	-1.6456971916971987
999	-0.05324664224664488	-2.2417130647130667	0.4537619047619037	0.7704078144078172	-2.67890598290599	0.30137484737484854	1.8902100122100336	-1.6823272283272317
1000	0.03222344322344517	-2.5835934065934105	0.3316617826617838	0.5262075702075757	-2.5323858363858402	0.17927472527472688	1.9268400488400346	-1.4991770451770385
1001	-0.16313675213675505	-2.3393931623931636	0.38050183150183425	0.6116776556776555	-2.8254261294261305	0.5577851037851076	2.073360195360234	-1.5724371184371186
1002	0.068853479853485	-2.3882332112332127	0.38050183150183425	0.6971477411477442	-2.910896214896221	0.2891648351648364	1.9024200244200316	-1.7555873015873011
1003	-0.126506715506715	-2.4737032967033006	0.5148119658119645	0.5750476190476261	-2.8864761904761913	0.4601050061050067	2.012310134310134	-1.4991770451770385
1004	0.27642368742368606	-2.3882332112332127	0.5514420024420037	0.8925079365079354	-3.1184664224664207	0.5455750915750972	1.9634700854701315	-1.6823272283272317
1005	-0.01661660561660483	-2.5591733821733804	0.39271184371184376	0.5139975579975546	-2.93531623931624	0.4723150183150153	2.244300366300333	-1.4991770451770385
1006	0.1421135531135549	-2.3149731379731397	0.7101721611721636	0.9047179487179546	-3.3016166056166103	0.5333650793650762	2.085570207570232	-1.7555873015873011
1007	0.17874358974358517	-2.6202234432234404	0.588072039072034	0.7948278388278363	-3.2161465201465207	0.3990549450549459	2.073360195360234	-1.5480170940170908
1008	0.056643467643465284	-2.5469633699633705	0.8078522588522636	0.7704078144078172	-3.3382466422466406	0.6554652014652085	2.2320903540903316	-1.5358070818070786
1009	0.2642136752136761	-2.5835934065934105	0.6613321123321141	0.9047179487179546	-3.521396825396831	0.44789499389499454	2.0367301587301334	-1.6701172161172195
1010	-0.004406593406594883	-2.4981233211233205	0.8078522588522636	0.8314578754578745	-3.5946568986569005	0.5822051282051266	2.28093040293043	-1.5480170940170908
1011	0.34968376068375906	-2.6568534798534804	0.9421623931623939	1.075658119658116	-3.826647130647131	0.5577851037851076	1.8169499389499322	-1.6456971916971987
1012	0.02001343101342523	-2.803373626373631	0.7712222222222236	0.7459877899877858	-3.667916971916971	0.6188351648351684	2.122200244200233	-1.3892869352869397
1013	0.02001343101342523	-2.5958034188034205	0.9787924297924233	1.1000781440781457	-3.9487472527472605	0.5944151404151476	2.0489401709401314	-1.8532673992674003
1014	-0.06545665445665483	-2.8400036630036607	0.9421623931623939	0.9779780219780259	-3.8876971916971907	0.2891648351648364	1.878000000000032	-1.6701172161172195
1015	-0.175346764346765	-2.7911636141636107	1.1863626373626337	0.9901880341880362	-3.9975873015873002	0.5211550671550675	2.0977802197802333	-1.6212771672771709
1016	-0.06545665445665483	-2.803373626373631	0.820062271062274	1.1733382173382152	-3.9121172161172204	0.2647448107448156	1.8657899877900341	-1.8410573870573899
1017	-0.4561770451770448	-2.6568534798534804	0.8933223443223435	1.0268180708180656	-4.144107448107451	0.2647448107448156	2.1588302808302338	-1.6701172161172195
1018	-0.10208669108669488	-2.6812735042735008	1.0276324786324738	1.2832283272283247	-4.2295775335775305	-0.0038754578754520708	1.7070598290598333	-1.963157509157508
1019	-0.370706959706955	-2.7911636141636107	0.8933223443223435	1.0634481074481057	-4.095267399267401	0.15485470085469544	1.8169499389499322	-1.657907203907211
1020	-0.33407692307692494	-2.6202234432234404	1.0276324786324738	1.246598290598297	-4.412727716727721	0.16706471306471826	1.8413699633699316	-1.9143174603174593
1021	-0.175346764346765	-2.705693528693531	0.881112332112334	1.1855482295482345	-4.339467643467651	-0.1503956043956034	1.6460097680097334	-1.9509474969474994
1022	-0.30965689865689483	-2.510333333333331	1.2352026862026841	1.1367081807081858	-4.559247863247861	0.04496459096458594	1.7681098901099332	-1.7922173382173412
1023	-0.126506715506715	-2.803373626373631	0.9299523809523746	1.0634481074481057	-4.4249377289377305	-0.10155555555555296	1.4994896214896336	-1.9265274725274697
1024	-0.419547008547005	-2.4981233211233205	0.9910024420024444	1.039028083028085	-4.60808791208791	-0.0038754578754520708	1.8169499389499322	-1.7189572649572717
1025	-0.22418681318681477	-2.522543345543341	1.0764725274725242	1.246598290598297	-4.73018803418803	-0.2847057387057337	1.5483296703296325	-2.1218876678876697
1026	-0.4561770451770448	-2.5835934065934105	0.9910024420024444	0.9901880341880362	-4.595877899877901	-0.08934554334554257	1.658219780219735	-1.743377289377289
1027	-0.4805970695970747	-2.3638131868131875	1.198572649572653	1.2221782661782674	-4.717978021978021	-0.0038754578754520708	1.6704297924298324	-1.9143174603174593
1028	-0.5050170940170946	-2.4981233211233205	0.8322722832722835	1.1977582417582466	-4.54703785103785	-0.21144566544566246	1.5605396825397335	-1.9387374847374907
1029	-0.6026971916971948	-2.144032967032966	1.2229926739926738	1.4785885225885265	-4.937758241758241	-0.04050549450549212	1.7192698412698313	-1.8776874236874193
1030	-0.43175702075702493	-2.5591733821733804	1.0276324786324738	1.2221782661782674	-4.742398046398051	-0.34575579975579274	1.3651794871795353	-2.0730476190476192
1031	-0.8224774114774152	-2.2783431013431015	1.0886825396825435	1.2954383394383457	-4.901128205128209	0.14264468864468682	1.7558998778998323	-1.816637362637362
1032	-0.614907203907205	-2.3271831501831497	1.2107826617826634	1.5152185592185665	-5.023228327228328	-0.17481562881563306	1.4628595848596326	-2.195147741147739
1033	-0.7492173382173348	-2.3882332112332127	1.1619426129426138	1.417538461538455	-4.840078144078143	0.008334554334556543	1.5605396825397335	-1.8654774114774106
1034	-0.7980573870573848	-2.144032967032966	1.4061428571428545	1.5396385836385873	-4.986598290598289	0.11822466422466604	1.6460097680097334	-2.0608376068376106
1035	-0.8713174603174549	-2.3638131868131875	1.1253125763125738	1.454168498168495	-4.669137973137981	0.08159462759462777	1.4628595848596326	-2.0242075702075706
1036	-0.859107448107445	-1.9608827838827847	1.4061428571428545	1.6983687423687455	-5.072068376068376	0.22811477411477554	1.7070598290598333	-1.9509474969474994
1037	-0.7736373626373649	-2.229503052503053	1.3450927960927936	1.6373186813186846	-4.85228815628816	0.08159462759462777	1.3651794871795353	-2.0608376068376106
1038	-0.9689975579975549	-2.0585628815628825	1.2596227106227031	1.6861587301587262	-4.888918192918192	0.4723150183150153	1.658219780219735	-1.8288473748473706
1039	-0.8835274725274751	-2.009722832722834	1.4061428571428545	1.9181489621489662	-4.986598290598289	0.2647448107448156	1.487279609279632	-2.0974676434676383
1040	-0.9812075702075747	-2.082982905982907	1.2840427350427337	1.7838388278388253	-4.791238095238091	0.2891648351648364	1.4262295482295357	-1.9143174603174593
1041	-0.7247973137973147	-1.8998327228327225	1.552663003663004	2.101299145299147	-4.888918192918192	0.3990549450549459	1.5361196581196346	-1.9875775335775394
1042	-1.1155177045177045	-2.0219328449328446	1.2352026862026841	1.771628815628815	-4.5226178266178305	0.22811477411477554	1.3529694749694308	-2.0486275946276002
1043	-1.066677655677655	-1.6434224664224657	1.5404529914529936	2.2233992673992757	-4.754608058608061	0.4845250305250275	1.4994896214896336	-1.9997875457875498
1044	-0.944577533577535	-1.8387826617826635	1.3573028083028031	2.198979242979246	-4.51040781440781	0.0693846153846156	1.194239316239333	-2.0730476190476192
1045	-1.1155177045177045	-1.7044725274725279	1.4061428571428545	2.198979242979246	-4.400517704517701	0.42347496947496666	1.4262295482295357	-1.743377289377289
1046	-1.0056275946275945	-1.7044725274725279	1.3084627594627536	2.504229548229545	-4.461567765567761	0.16706471306471826	1.3041294261294318	-1.9143174603174593
1047	-1.1887777777777748	-1.6556324786324796	1.3450927960927936	2.504229548229545	-4.2295775335775305	0.21590476190476693	1.2797094017094324	-1.7067472527472596
1048	-0.9201575091575049	-1.6067924297924305	1.491612942612944	2.931579975579978	-4.47377777777778	0.20369474969474588	1.243079365079332	-1.743377289377289
1049	-1.1399377289377244	-1.7166825396825387	1.2718327228327242	2.5652796092796164	-4.03421733821734	0.08159462759462777	1.2797094017094324	-1.8410573870573899
1050	-1.0910976800976748	-1.4358522588522602	1.4305628815628841	2.9560000000000057	-4.2295775335775305	0.20369474969474588	1.4750695970696341	-1.8044273504273498
1051	-0.9934175824175846	-1.7411025641025626	1.4061428571428545	2.931579975579978	-4.083057387057391	-0.0649255189255129	1.230869352869334	-1.8410573870573899
1052	-1.1155177045177045	-1.5457423687423688	1.393932844932844	3.0048400488400473	-3.924327228327231	0.17927472527472688	1.4750695970696341	-1.56022710622711
1053	-0.8224774114774152	-1.5579523809523819	1.3328827838827833	3.114730158730157	-3.9975873015873002	0.0693846153846156	1.3895995115995348	-1.816637362637362
1054	-1.1521477411477445	-1.3625921855921845	1.3328827838827833	2.9560000000000057	-3.8022271062271003	0.14264468864468682	1.4140195360195342	-1.5846471306471308
1055	-0.7980573870573848	-1.3625921855921845	1.589293040293044	3.2734603174603256	-4.046427350427351	0.17927472527472688	1.4018095238095327	-1.5724371184371186
1056	-0.9934175824175846	-1.4846923076923089	1.4183528693528737	2.9804200244200265	-3.667916971916971	0.21590476190476693	1.3407594627594328	-1.3526568986568996
1057	-1.0422576312576346	-1.1672319902319894	1.6625531135531135	3.2978803418803464	-3.8754871794871804	0.374634920634918	1.621589743589734	-1.3648669108669083
1058	-0.907947496947495	-1.2893321123321115	1.4427728937728936	3.2368302808302856	-3.7167570207570204	0.14264468864468682	1.4506495726495352	-1.4991770451770385
1059	-1.066677655677655	-1.2282820512820516	1.7602332112332144	3.2978803418803464	-3.61907692307693	0.30137484737484854	1.584959706959733	-1.1328766788766806
1060	-0.810267399267405	-1.4114322344322359	1.516032967032964	3.334510378510376	-3.545816849816851	0.24032478632478593	1.5361196581196346	-1.3160268620268702
1061	-1.2620378510378554	-1.1061819291819308	1.577083028083023	3.310090354090357	-3.4115067155067207	0.2525347985347963	1.7558998778998323	-1.1450866910866893
1062	-0.944577533577535	-1.1916520146520146	1.711393162393164	3.566500610500614	-3.521396825396831	0.2647448107448156	1.5971697191697345	-1.3892869352869397
1063	-1.066677655677655	-1.2038620268620277	1.589293040293044	3.285670329670338	-3.1550964590964607	0.24032478632478593	1.5361196581196346	-0.9985665445665504
1064	-1.0422576312576346	-1.0451318681318686	1.6991831501831438	3.407770451770456	-3.2405665445665504	0.4723150183150153	1.6948498168498318	-1.010776556776559
1065	-1.017837606837605	-1.0939719169719169	1.4794029304029346	3.407770451770456	-3.1550964590964607	0.30137484737484854	1.4384395604395337	-1.1328766788766806
1066	-1.2498278388278352	-0.8497716727716735	1.9311733821733839	3.407770451770456	-3.2649865689865702	0.4845250305250275	1.5727496947497315	-0.9253064713064703
1067	-1.103307692307695	-1.1550219780219786	1.772443223443224	3.346720390720395	-3.0452063492063512	0.44789499389499454	1.2186593406593325	-1.0229865689865676
1068	-1.4085579975579947	-0.8131416361416357	1.8457032967032934	3.285670329670338	-2.910896214896221	0.631045177045177	1.4750695970696341	-0.7543663003662999
1069	-1.1277277167277149	-0.8864017094017087	1.9922234432234438	3.4810305250305253	-3.069626373626371	0.43568498168497705	1.3651794871795353	-1.0351965811965798
1070	-1.2986678876678848	-1.0085018315018326	1.8945433455433438	3.3223003663003654	-2.8498461538461513	0.3990549450549459	1.1209792429792316	-0.7421562881562878
1071	-1.3597179487179452	-0.7887216117216118	2.1387435897435934	3.407770451770456	-2.8254261294261305	0.6432551892551963	1.3041294261294318	-0.7177362637362599
1072	-1.4329780219780248	-1.0085018315018326	1.8457032967032934	3.334510378510376	-2.691115995116	0.3990549450549459	1.1576092796092325	-0.7787863247863314
1073	-1.4085579975579947	-0.6177814407814437	2.2120036630036637	3.529870573870576	-2.776586080586081	0.5577851037851076	1.2186593406593325	-0.6322661782661818
1074	-1.310877899877905	-0.9230317460317465	2.126533577533584	3.3955604395604366	-2.593435897435901	0.4601050061050067	0.9378290598290349	-0.9375164835164895
1075	-1.5550781440781452	-0.6788315018315036	2.126533577533584	3.2734603174603256	-2.45912576312576	0.6920952380952361	1.1698192918193335	-0.5101660561660601
1076	-1.3475079365079348	-0.7154615384615406	2.3341037851037836	3.4688205128205167	-2.630065934065941	0.5822051282051266	1.096559218559232	-0.8886764346764409
1077	-1.3475079365079348	-0.7276715506715519	2.1631636141636132	3.3589304029304055	-2.434705738705741	0.5455750915750972	0.9866691086691333	-0.7421562881562878
1078	-1.3719279609279649	-0.6177814407814437	2.505043956043954	3.4688205128205167	-2.6666959706959705	0.7775653235653266	1.1576092796092325	-0.7177362637362599
1079	-1.5062380952380947	-0.8131416361416357	2.1753736263736236	3.2490402930402977	-2.2271355311355308	0.5944151404151476	0.8401489621489304	-0.7787863247863314
1080	-1.4696080586080547	-0.44684126984127115	2.4317838827838845	3.566500610500614	-2.5445958485958506	0.9240854700854761	1.243079365079332	-0.607846153846161
1081	-1.2620378510378554	-0.7765115995116005	2.2120036630036637	3.4810305250305253	-2.4469157509157506	0.44789499389499454	0.8645689865690329	-0.8276263736263694
1082	-1.4085579975579947	-0.5078913308913298	2.1387435897435934	3.419980463980468	-2.3736556776556803	0.814195360195356	0.9866691086691333	-0.43690598290598004
1083	-1.2009877899877848	-0.5323113553113576	2.1387435897435934	3.566500610500614	-2.4835457875457907	0.6920952380952361	0.9744590964591353	-0.7299462759462791
1084	-1.2742478632478649	-0.6299914529914545	2.0532735042735037	3.4566105006105063	-2.239345543345541	0.631045177045177	0.8767789987790344	-0.5467960927960895
1085	-0.9201575091575049	-0.5323113553113576	2.248633699633694	3.603130647130654	-2.45912576312576	0.814195360195356	0.9622490842490343	-0.4857460317460287
1086	-1.103307692307695	-0.6788315018315036	1.7968632478632536	3.334510378510376	-1.9707252747252806	0.631045177045177	0.754678876678831	-0.571216117216121
1087	-1.103307692307695	-0.4102112332112329	2.028853479853474	3.603130647130654	-2.2515555555555613	0.9240854700854761	1.1209792429792316	-0.3514358974358984
1088	-0.9689975579975549	-0.6666214896214928	1.9311733821733839	3.529870573870576	-2.1782954822954803	0.5699951159951162	0.754678876678831	-0.7299462759462791
1089	-1.054467643467645	-0.5201013431013406	1.9189633699633637	3.505450549450557	-1.9707252747252806	0.8752454212454275	0.9011990231990339	-0.38806593406594203
1090	-0.9689975579975549	-0.5323113553113576	1.9189633699633637	3.639760683760687	-2.105035409035411	0.850825396825396	0.9622490842490343	-0.607846153846161
1091	-1.2376178266178248	-0.33695115995116076	1.7602332112332144	3.4444004884004853	-1.7265250305250301	0.7165152625152658	0.815728937728931	-0.571216117216121
1092	-0.9323675213675251	-0.44684126984127115	1.9678034188034141	3.8107008547008574	-2.080615384615381	0.9240854700854761	1.0721391941392326	-0.41248595848595926
1093	-1.1277277167277149	-0.5445213675213676	1.674763125763124	3.419980463980468	-1.665474969474971	0.7409352869352865	0.754678876678831	-0.4735360195360201
1094	-1.1155177045177045	-0.2514810744810809	1.8579133089133144	3.6763907203907165	-1.8730451770451806	1.0461855921855872	1.0110891330891327	-0.29038583638584115
1095	-1.066677655677655	-0.45905128205128154	1.7236031746031735	3.6153406593406663	-1.8119951159951109	0.8019853479853474	0.815728937728931	-0.5223760683760688
1096	-1.1887777777777748	-0.37358119658119104	1.9555934065934037	3.505450549450557	-1.7021050061050103	0.9973455433455456	0.9011990231990339	-0.278175824175829
1097	-0.9689975579975549	-0.3857912087912103	1.748023199023204	3.7008107448107443	-1.7143150183150206	1.0217655677655664	0.9744590964591353	-0.44911599511598865
1098	-1.2742478632478649	-0.19043101343101032	1.772443223443224	3.4932405372405357	-1.5067448107448103	0.9729255189255248	1.0110891330891327	-0.41248595848595926
1099	-0.944577533577535	-0.33695115995116076	1.9555934065934037	3.7496507936507966	-1.824205128205131	1.168285714285716	1.2797094017094324	-0.41248595848595926
1100	-1.054467643467645	-0.3980012210012207	1.7602332112332144	3.4688205128205167	-1.6288449328449408	0.9362954822954848	0.9988791208791312	-0.5101660561660601
1101	-1.0788876678876649	-0.22706105006105037	1.8945433455433438	3.5787106227106262	-1.763155067155071	1.4124859584859593	1.3407594627594328	-0.30259584859584976
1102	-0.9689975579975549	-0.42242124542124326	1.7968632478632536	3.5176605616605654	-1.8608351648351604	1.1438656898656845	1.2797094017094324	-0.6688962148962183
1103	-1.1399377289377244	-0.15380097680098093	2.0654835164835132	3.4566105006105063	-1.7265250305250301	1.3514358974358984	1.2797094017094324	-0.4246959706959679
1104	-0.907947496947495	-0.5445213675213676	1.8945433455433438	3.566500610500614	-1.921885225885231	1.3392258852258863	1.3651794871795353	-0.5345860805860809
1105	-1.2009877899877848	-0.21485103785104087	1.9311733821733839	3.3223003663003654	-1.6776849816849806	1.2537557997558082	1.3529694749694308	-0.5956361416361382
1106	-1.0056275946275945	-0.23927106227106076	2.0410634920634934	3.627550671550675	-1.982935286935291	1.4857460317460252	1.5361196581196346	-0.5101660561660601
1107	-1.0910976800976748	-0.23927106227106076	1.8945433455433438	3.3589304029304055	-1.7753650793650815	1.2903858363858376	1.1698192918193335	-0.6688962148962183
1108	-1.0422576312576346	-0.04391086691086077	2.126533577533584	3.4932405372405357	-1.787575091575091	1.6688962148962183	1.4262295482295357	-0.3514358974358984
1109	-0.9689975579975549	-0.12938095238095038	1.6381330891330839	3.4932405372405357	-1.9096752136752206	1.534586080586088	1.3773894993895333	-0.6322661782661818
1110	-0.956787545787545	0.2247094017093989	2.028853479853474	3.505450549450557	-1.824205128205131	1.7299462759462791	1.2797094017094324	-0.5101660561660601
1111	-0.6759572649572649	-0.17822100122100082	1.870123321123324	3.5176605616605654	-1.9707252747252806	1.8398363858363886	1.3651794871795353	-0.5590061050061088
1112	-0.9812075702075747	0.09039926739926951	1.833493284493283	3.285670329670338	-1.7143150183150206	1.8886764346764373	1.2674993894994309	-0.571216117216121
1113	-0.6759572649572649	0.09039926739926951	2.004433455433454	3.5787106227106262	-1.9585152625152702	2.0718266178266163	1.4994896214896336	-0.7055262515262513
1114	-0.7247973137973147	-0.03170085470085038	1.870123321123324	3.2978803418803464	-1.885255189255191	1.7909963369963364	1.3163394383394333	-0.9008864468864495
1115	-0.7614273504273448	0.1026092796092799	2.248633699633694	3.3833504273504262	-1.921885225885231	2.120666666666665	1.487279609279632	-0.6688962148962183
1116	-0.6271172161172149	-0.10496092796093048	1.7968632478632536	3.334510378510376	-1.9340952380952405	1.9985665445665468	1.4506495726495352	-0.9497264957265017
1117	-0.6393272283272249	0.200289377289379	2.0410634920634934	3.3589304029304055	-2.1538754578754613	2.0596166056166076	1.621589743589734	-0.8520463980464008
1118	-0.44396703296703466	-0.08054090354090082	2.004433455433454	3.4321904761904767	-2.300395604395611	2.0474065934065955	1.4628595848596326	-0.9130964590964581
1119	-0.663747252747255	0.1270293040292989	1.8457032967032934	3.187990231990237	-2.1538754578754613	2.193926739926738	1.3895995115995348	-0.8398363858363886
1120	-0.5172271062271048	0.1392393162393093	2.0166434676434637	3.529870573870576	-2.4224957264957308	2.3648669108669047	1.658219780219735	-0.8886764346764409
1121	-0.5416471306471349	0.04155921855921907	1.748023199023204	3.334510378510376	-2.3248156288156308	2.1817167277167258	1.487279609279632	-1.0718266178266198
1122	-0.3951269841269849	0.26133943833943896	2.089903540903544	3.505450549450557	-2.4713357753357705	2.377076923076924	1.5971697191697345	-0.7787863247863314
1123	-0.6271172161172149	-0.03170085470085038	1.7602332112332144	3.2368302808302856	-2.3248156288156308	2.3404468864468875	1.5116996336996351	-0.9375164835164895
1124	-0.6393272283272249	0.34680952380952945	1.9067533577533542	3.3955604395604366	-2.4102857142857115	2.377076923076924	1.7558998778998323	-0.7055262515262513
1125	-0.4561770451770448	0.1148192918192894	1.9311733821733839	3.3589304029304055	-2.630065934065941	2.1817167277167258	1.633799755799732	-1.1084566544566492
1126	-0.7003772893772846	0.297969474969479	1.8457032967032934	3.1757802197802265	-2.434705738705741	2.303816849816858	1.523909645909633	-0.8276263736263694
1127	-0.5416471306471349	0.38343956043955973	2.0166434676434637	3.346720390720395	-2.6666959706959705	2.377076923076924	1.7558998778998323	-0.8886764346764409
1128	-0.6393272283272249	0.39564957264956924	1.7968632478632536	3.2002002442002455	-2.4835457875457907	2.169506715506717	1.6093797313797324	-1.010776556776559
1129	-0.4561770451770448	0.6032197802197796	2.0532735042735037	3.4566105006105063	-2.8620561660561705	2.3160268620268667	1.8291599511599337	-0.8642564102564094
1130	-0.49280708180708466	0.4200695970695998	1.7846532356532334	3.0048400488400473	-2.630065934065941	2.0718266178266163	1.5116996336996351	-0.9008864468864495
1131	-0.5416471306471349	0.7741599511599491	1.8823333333333343	3.2002002442002455	-2.715536019536021	2.486967032967037	1.8047399267399307	-0.607846153846161
1132	-0.3462869352869349	0.6520598290598292	1.9311733821733839	3.224620268620277	-2.93531623931624	2.169506715506717	1.658219780219735	-0.9497264957265017
1133	-0.5172271062271048	0.7253199023198995	1.8823333333333343	3.078100122100124	-2.801006105006101	2.193926739926738	1.5605396825397335	-0.79099633699634
1134	-0.19976678876678466	0.8352100122100099	1.9678034188034141	3.224620268620277	-2.9841562881562904	2.2793968253968266	1.7314798534798328	-0.6811062271062305
1135	-0.5904871794871747	0.9451001221001292	1.809073260073263	3.029260073260075	-2.7887960927960904	2.0229865689865676	1.5483296703296325	-0.9619365079365103
1136	-0.23639682539682472	0.9817301587301595	2.0532735042735037	3.3589304029304055	-3.1550964590964607	2.1572967032967085	1.8657899877900341	-0.7787863247863314
1137	-0.30965689865689483	0.8474200244200194	1.833493284493283	3.053680097680096	-3.0207863247863305	1.8642564102564059	1.4018095238095327	-1.0229865689865676
1138	-0.3462869352869349	1.1526703296703298	1.9555934065934037	3.1635702075702055	-3.0574163614163608	2.303816849816858	1.633799755799732	-0.6444761904761904
1139	-0.1509267399267451	0.9573101343101396	1.8945433455433438	3.212410256410256	-3.167306471306471	2.1084566544566563	1.584959706959733	-0.9985665445665504
1140	-0.30965689865689483	1.0672002442002393	1.9433833943833934	3.078100122100124	-3.0452063492063512	2.035196581196587	1.4384395604395337	-0.8154163614163608
1141	0.02001343101342523	0.9206800976800995	1.8823333333333343	3.285670329670338	-3.2527765567765607	2.169506715506717	1.7070598290598333	-0.7543663003662999
1142	-0.43175702075702493	1.1282503052502992	1.613713064713064	2.992630036630035	-2.93531623931624	2.0474065934065955	1.4140195360195342	-0.8276263736263694
1143	-0.126506715506715	1.1038302808302793	1.833493284493283	3.407770451770456	-3.289406593406601	2.254976800976806	1.7925299145299327	-0.6811062271062305
1144	-0.13871672771672494	1.0061501831501793	1.577083028083023	3.126940170940176	-3.0818363858363904	1.913096459096458	1.4628595848596326	-1.0351965811965798
1145	-0.126506715506715	1.1526703296703298	1.5404529914529936	3.1635702075702055	-3.167306471306471	2.218346764346766	1.5727496947497315	-0.7055262515262513
1146	0.04443345543345534	1.054990231990229	1.2596227106227031	3.1391501831501865	-3.3138266178266207	2.010776556776559	1.5727496947497315	-0.8886764346764409
1147	-0.01661660561660483	1.2747704517704497	1.393932844932844	2.968210012210016	-3.130676434676431	1.9497264957264946	1.487279609279632	-0.8398363858363886
1148	0.38631379731379734	0.9695201465201491	1.2840427350427337	3.090310134310136	-3.4969768009768005	1.9863565323565382	1.6093797313797324	-0.7177362637362599
1149	0.17874358974358517	1.2381404151404185	1.0032124542124548	2.7972698412698476	-3.167306471306471	1.7055262515262584	1.2919194139194339	-0.9253064713064703
1150	0.3741037851037843	1.2625604395604393	1.1008925518925539	3.0414700854700856	-3.3992967032967005	1.9619365079365068	1.6826398046398339	-0.6933162393162391
1151	0.42294383394383517	1.0794102564102594	0.9177423687423643	2.833899877899875	-3.3748766788766797	1.5590061050061053	1.4018095238095327	-1.1328766788766806
1152	0.27642368742368606	1.2381404151404185	0.9543724053724034	2.8461098901098962	-3.326036630036631	1.8154163614163572	1.4750695970696341	-0.8154163614163608
1153	0.42294383394383517	0.9695201465201491	0.6369120879120844	2.858319902319905	-3.38708669108669	1.717736263736267	1.487279609279632	-0.9375164835164895
1154	0.08106349206349495	1.348030525030529	0.881112332112334	2.736219780219776	-3.3138266178266207	1.6322661782661747	1.4140195360195342	-0.9497264957265017
1155	0.39852380952380817	0.9573101343101396	0.820062271062274	2.7850598290598247	-3.484766788766791	1.7909963369963364	1.584959706959733	-0.8886764346764409
1156	0.04443345543345534	1.054990231990229	0.6613321123321141	2.4553894993894962	-3.1428864468864504	1.6688962148962183	1.2919194139194339	-1.0474065934065884
1157	0.215373626373627	1.054990231990229	0.8322722832722835	2.711799755799757	-3.3138266178266207	1.9497264957264946	1.6826398046398339	-0.8154163614163608
1158	0.16653357753357523	0.8840500610500595	0.47818192918193336	2.4920195360195363	-3.1795164835164815	1.681106227106227	1.5361196581196346	-1.1817167277167293
1159	0.12990354090354517	0.9573101343101396	0.844482295482293	2.516439560439566	-3.130676434676431	1.8764664224664251	1.621589743589734	-0.9619365079365103
1160	0.1909536019536031	0.7619499389499387	0.5026019536019541	2.260029304029305	-3.0818363858363904	1.8398363858363886	1.8291599511599337	-1.0962466422466406
1161	0.04443345543345534	1.091620268620269	0.6491221001220939	2.3943394383394354	-2.9841562881562904	1.8642564102564059	1.7436898656898343	-1.16950671550671
1162	0.22758363858363828	0.7008998778998796	0.6613321123321141	2.3943394383394354	-3.1795164835164815	1.913096459096458	1.8657899877900341	-1.1939267399267415
1163	0.056643467643465284	0.8352100122100099	0.5514420024420037	2.1745592185592164	-2.837636141636141	1.7787863247863243	1.621589743589734	-1.20613675213675
1164	0.15432356532356528	0.7741599511599491	0.7101721611721636	2.2722393162393173	-2.996366300366301	2.0718266178266163	1.9268400488400346	-1.1084566544566492
1165	0.17874358974358517	0.6032197802197796	0.4659719169719141	2.0768791208791155	-2.910896214896221	1.7299462759462791	1.8047399267399307	-1.4503369963369899
1166	0.2397936507936509	0.8352100122100099	0.7956422466422435	2.1623492063492042	-3.008576312576311	1.8886764346764373	1.8535799755799331	-1.3526568986568996
1167	0.2642136752136761	0.4322796092796093	0.5392319902319933	1.844888888888895	-2.8254261294261305	1.8398363858363886	1.8291599511599337	-1.4503369963369899
1168	0.056643467643465284	0.7985799755799698	0.624702075702074	2.0158290598290547	-2.739956043956041	1.9497264957264946	1.8902100122100336	-1.48696703296703
1169	0.27642368742368606	0.6520598290598292	0.6124920634920636	1.9669890109890167	-2.874266178266181	1.8154163614163572	1.9878901098901345	-1.6334871794871795
1170	-0.004406593406594883	0.6642698412698396	0.5514420024420037	1.7349987789987766	-2.67890598290599	1.7421562881562878	1.7558998778998323	-1.6212771672771709
1171	0.03222344322344517	0.6764798534798588	0.6979621489621435	1.844888888888895	-2.7521660561660504	1.9253064713064774	1.9268400488400346	-1.52359706959707
1172	-0.126506715506715	0.7253199023198995	0.3316617826617838	1.5762686202686256	-2.520175824175821	1.7299462759462791	1.7681098901099332	-1.7067472527472596
1173	0.12990354090354517	0.7008998778998796	0.6979621489621435	1.8937289377289455	-2.7033260073260106	1.8398363858363886	1.8047399267399307	-1.5846471306471308
1174	0.12990354090354517	0.5665897435897493	0.38050183150183425	1.551848595848596	-2.45912576312576	1.766576312576305	1.6704297924298324	-1.7067472527472596
1175	0.007803418803415285	0.9573101343101396	0.3438717948717942	1.5762686202686256	-2.2881855921855907	1.9619365079365068	1.633799755799732	-1.4747570207570213
1176	0.2886336996337	0.7619499389499387	0.4415518925518933	1.6373186813186846	-2.4102857142857115	1.8764664224664251	1.7314798534798328	-1.7311672771672804
1177	0.1421135531135549	0.8352100122100099	0.3560818070818037	1.429748473748476	-2.080615384615381	1.7299462759462791	1.5361196581196346	-1.8044273504273498
1178	0.3374737484737491	0.9206800976800995	0.3682918192918141	1.4785885225885265	-2.20271550671551	1.9863565323565382	1.6093797313797324	-1.6456971916971987
1179	-0.06545665445665483	1.03057020757021	0.18514163614163426	1.2588083028083057	-1.787575091575091	1.8276263736263765	1.4018095238095327	-1.8288473748473706
1180	0.20316361416361306	1.0672002442002393	0.41713186813186365	1.5762686202686256	-2.0317753357753414	2.0229865689865676	1.6948498168498318	-1.743377289377289
1181	0.20316361416361306	0.9084700854700891	0.19735164835164376	1.2954383394383457	-1.8608351648351604	1.7299462759462791	1.4750695970696341	-1.9509474969474994
1182	0.08106349206349495	1.1404603174603194	0.29503174603174376	1.2954383394383457	-1.7021050061050103	2.0840366300366284	1.3773894993895333	-1.5846471306471308
1183	0.34968376068375906	0.9939401709401698	0.20956166056166392	1.3442783882783855	-1.7753650793650815	2.010776556776559	1.621589743589734	-1.7311672771672804
1184	0.04443345543345534	1.1526703296703298	0.2339816849816847	1.1733382173382152	-1.5433748473748512	1.9497264957264946	1.3651794871795353	-1.7555873015873011
1185	0.49620390720390817	0.9084700854700891	0.29503174603174376	1.2954383394383457	-1.7997851037851014	2.120666666666665	1.4994896214896336	-1.6212771672771709
1186	0.12990354090354517	1.0794102564102594	-0.09568864468864557	0.8925079365079354	-1.3724346764346809	1.937516483516486	1.2674993894994309	-1.6945372405372403
1187	0.2886336996337	1.054990231990229	0.07525152625152387	1.1489181929181944	-1.5311648351648408	2.2793968253968266	1.5971697191697345	-1.52359706959707
1188	0.34968376068375906	0.896260073260069	-0.10789865689865596	0.9291379731379754	-1.470114774114771	1.8764664224664251	1.4140195360195342	-1.8898974358974403
1189	0.2642136752136761	1.1770903540903497	-0.03463858363858652	0.8802979242979267	-1.311384615384621	2.1572967032967085	1.2919194139194339	-1.5358070818070786
1190	0.39852380952380817	1.0672002442002393	-0.2788388278388263	0.8436678876678867	-1.3602246642246705	2.230556776556778	1.4994896214896336	-1.6334871794871795
1191	0.17874358974358517	1.3602405372405393	-0.10789865689865596	0.7459877899877858	-1.1038144078144105	2.1572967032967085	1.3163394383394333	-1.6701172161172195
1192	0.45957387057387034	1.03057020757021	-0.12010866910866635	0.7826178266178259	-1.3602246642246705	2.328236874236879	1.523909645909633	-1.5724371184371186
1193	0.16653357753357523	1.1404603174603194	-0.2788388278388263	0.4285274725274757	-0.9206642246642307	2.206136752136757	1.1820293040293315	-1.8044273504273498
1194	0.2397936507936509	1.1648803418803393	-0.07126862026862657	0.5750476190476261	-1.0793943833943809	2.584647130647138	1.4384395604395337	-1.4137069597069605
1195	0.3008437118437113	1.0061501831501793	-0.21778876678876635	0.3552673992673956	-1.054974358974361	2.352656898656896	1.4018095238095327	-1.8898974358974403
1196	0.25200366300366217	1.03057020757021	0.07525152625152387	0.3186373626373653	-0.8474041514041506	2.609067155067155	1.2674993894994309	-1.6823272283272317
1197	0.44736385836385995	0.7863699633699595	-0.30325885225885596	0.25758730158730625	-0.9817142857142906	2.6945372405372368	1.4506495726495352	-1.743377289377289
1198	0.2642136752136761	1.1404603174603194	-0.1811587301587263	0.19653724053724542	-0.6642539682539716	2.609067155067155	1.1820293040293315	-1.8532673992674003
1199	0.593884004884006	0.8107899877899891	-0.07126862026862657	0.2209572649572662	-0.9450842490842506	2.816637362637369	1.5605396825397335	-1.780007326007322
1200	0.42294383394383517	0.8718400488400491	-0.1933687423687358	-0.13313308913308397	-0.7008840048840117	2.5235970695970664	1.194239316239333	-2.0486275946276002
1201	0.44736385836385995	0.8596300366300396	-0.07126862026862657	0.013387057387055812	-0.7863540903540898	2.963157509157476	1.2797094017094324	-1.6090671550671622
1202	0.4717838827838843	0.7619499389499387	-0.24220879120878624	-0.20639316239316408	-0.7863540903540898	2.8044273504273463	1.243079365079332	-2.0242075702075706
1203	0.5694639804639812	0.8840500610500595	0.16072161172161348	-0.21860317460317358	-0.7253040293040307	2.950947496947478	1.1209792429792316	-1.9021074481074507
1204	0.593884004884006	0.5421697191697197	-0.14452869352869602	-0.3895433455433448	-0.8229841269841298	3.085257631257676	1.145399267399231	-1.7922173382173412
1205	0.45957387057387034	0.9206800976800995	0.026411477411474316	-0.4139633699633647	-0.48110378510378204	3.0486275946275754	0.9134090354090318	-1.9753675213675201
1206	0.7526141636141623	0.6642698412698396	0.07525152625152387	-0.23081318681318397	-0.8229841269841298	3.317247863247875	1.2919194139194339	-1.7067472527472596
1207	0.593884004884006	0.7863699633699595	-0.1567387057387064	-0.5971135531135543	-0.5543638583638621	3.011997557997578	0.8889890109890324	-2.0608376068376106
1208	0.667144078144079	0.7985799755799698	0.03862148962148382	-0.4261733821733742	-0.54215384615385	3.414927960927976	1.0355091575091322	-1.657907203907211
1209	0.6305140415140411	0.71310989010989	-0.29104884004884646	-0.5726935286935335	-0.6276239316239316	3.341667887667878	1.096559218559232	-1.816637362637362
1210	0.8625042735042732	0.8596300366300396	0.07525152625152387	-0.4017533577533543	-0.5299438339438307	3.4393479853479754	0.9500390720390328	-1.816637362637362
1211	0.8869242979242979	0.6154297924297998	-0.13231868131867675	-0.6947936507936445	-0.6642539682539716	3.6591282051281766	1.1820293040293315	-1.6456971916971987
1212	0.6915641025641033	0.9817301587301595	-0.03463858363858652	-0.8168937728937733	-0.4078437118437108	3.646918192918175	0.7790989010989335	-1.8044273504273498
1213	0.9601843711843709	0.7863699633699595	0.026411477411474316	-0.6093235653235638	-0.6154139194139194	3.9521684981684757	1.1698192918193335	-1.6090671550671622
1214	0.825874236874238	0.932890109890109	-0.05905860805860641	-0.9145738705738742	-0.39563369963370043	3.732388278388278	0.9378290598290349	-1.8288473748473706
1215	1.0578644688644683	1.03057020757021	0.2584017094017037	-0.8535238095238045	-0.4688937728937699	4.062058608058578	0.9134090354090318	-1.6334871794871795
1216	0.8136642246642249	0.9206800976800995	-0.10789865689865596	-0.9634139194139246	-0.34679365079365176	4.025428571428577	1.0599291819291317	-1.7555873015873011
1217	1.0578644688644683	1.0427802197802203	0.17293162393162387	-0.8657338217338246	-0.39563369963370043	4.1108986568986765	0.8523589743589319	-1.7677973137973098
1218	1.167754578754579	0.8352100122100099	0.06304151404151348	-1.036673992673994	-0.54215384615385	4.1108986568986765	0.9988791208791312	-1.6823272283272317
1219	0.972394383394384	1.1038302808302793	-0.010218559218565737	-1.1343540903540843	-0.21248351648352148	4.184158730158778	0.7913089133089315	-1.743377289377289
1220	1.17996459096459	1.0061501831501793	0.05083150183150398	-1.000043956043954	-0.4688937728937699	4.464989010988976	1.0477191697191337	-1.5724371184371186
1221	1.033444444444444	1.054990231990229	-0.03463858363858652	-1.122144078144074	-0.38342368742369004	4.220788766788775	0.9378290598290349	-1.8776874236874193
1222	1.27764468864469	0.9817301587301595	0.13630158730159359	-0.9267838827838846	-0.39563369963370043	4.477199023198978	0.9500390720390328	-1.6823272283272317
1223	0.8747142857142871	1.0794102564102594	-0.14452869352869602	-1.3052942612942635	-0.29795360195359955	4.452778998778978	1.0110891330891327	-1.8288473748473706
1224	0.9113443223443223	1.2381404151404185	0.18514163614163426	-1.0122539682539644	-0.35900366300367104	4.428358974358975	0.9866691086691333	-1.816637362637362
1225	1.0822844932844922	0.9939401709401698	0.03862148962148382	-1.2442442002442045	-0.48110378510378204	4.428358974358975	1.1209792429792316	-1.8410573870573899
1226	0.899134310134311	1.1770903540903497	0.014201465201463925	-1.3052942612942635	-0.28574358974359093	4.440568986568977	0.8767789987790344	-1.8898974358974403
1227	1.021234432234433	1.0794102564102594	0.014201465201463925	-1.2442442002442045	-0.39563369963370043	4.684769230769277	1.0843492063492342	-1.6456971916971987
1228	0.825874236874238	1.1526703296703298	-0.07126862026862657	-1.4029743589743537	-0.28574358974359093	4.403938949938976	0.9988791208791312	-1.8898974358974403
1229	1.094494505494506	0.9817301587301595	0.14851159951160398	-1.1465641025641036	-0.6154139194139194	4.526039072039076	0.8889890109890324	-1.6945372405372403
1230	0.8869242979242979	1.0061501831501793	-0.12010866910866635	-1.6471746031746042	-0.34679365079365176	4.257418803418776	0.815728937728931	-1.6823272283272317
1231	0.9357643467643462	1.1893003663003698	-0.022428571428576127	-1.3663443223443137	-0.28574358974359093	4.550459096459075	0.7180488400488336	-1.5724371184371186
1232	1.021234432234433	0.932890109890109	-0.07126862026862657	-1.4151843711843641	-0.4322637362637405	4.318468864468876	0.9011990231990339	-1.6945372405372403
1233	0.9479743589743601	1.0672002442002393	-0.08347863247863607	-1.4884444444444442	-0.2613235653235719	4.245208791208778	0.6325787545787342	-1.7677973137973098
1234	1.1189145299145304	0.7985799755799698	-0.1933687423687358	-1.3541343101343042	-0.4200537240537212	4.342888888888876	0.7913089133089315	-1.52359706959707
1235	0.728194139194138	1.1282503052502992	-0.20557875457875596	-1.5983345543345537	-0.053753357753359765	4.171948717948677	0.6814188034188327	-1.7311672771672804
1236	1.094494505494506	0.8840500610500595	-0.04684859584859691	-1.256454212454214	-0.5299438339438307	4.330678876678878	0.8645689865690329	-1.6823272283272317
1237	0.8136642246642249	0.8352100122100099	-0.1567387057387064	-1.5739145299145338	-0.29795360195359955	4.098688644688675	0.5959487179487226	-1.6823272283272317
1238	0.8136642246642249	1.0183601953601995	0.03862148962148382	-1.3785543345543347	-0.3101636141636206	4.416148962148977	0.5348986568986511	-1.5358070818070786
1239	0.8625042735042732	0.7985799755799698	-0.10789865689865596	-1.3907643467643442	-0.45668376068376126	4.184158730158778	0.6325787545787342	-1.6212771672771709
1240	0.6793540903540893	1.0061501831501793	0.2584017094017037	-1.4273943833943843	-0.35900366300367104	4.1108986568986765	0.3883785103785016	-1.6823272283272317
1241	0.9235543345543362	0.7497399267399292	0.14851159951160398	-1.3297142857142843	-0.5665738705738708	4.220788766788775	0.5226886446886425	-1.5113870573870614
1242	0.45957387057387034	1.2015103785103793	0.16072161172161348	-1.4151843711843641	-0.27353357753358054	4.1231086691086745	0.36395848595848435	-1.657907203907211
1243	0.667144078144079	0.932890109890109	0.39271184371184376	-1.1831941391941347	-0.6276239316239316	4.294048840048877	0.5715286935286947	-1.3770769230769204
1244	0.4717838827838843	0.9573101343101396	0.20956166056166392	-1.4640244200244146	-0.5177338217338221	3.9765885225884787	0.3517484737484722	-1.6945372405372403
1245	0.39852380952380817	1.1160402930402897	0.41713186813186365	-1.2930842490842531	-0.5055238095238099	4.196368742368776	0.29069841269841135	-1.3526568986568996
1246	0.4717838827838843	0.9451001221001292	0.16072161172161348	-1.3541343101343042	-0.6154139194139194	4.1231086691086745	0.40058852258852085	-1.3160268620268702
1247	0.22758363858363828	1.250350427350429	0.6124920634920636	-1.3541343101343042	-0.4933137973138013	3.9765885225884787	0.24185836385836268	-1.4137069597069605
1248	0.3741037851037843	0.9451001221001292	0.3682918192918141	-1.3541343101343042	-0.7985641025641002	4.098688644688675	0.48605860805860246	-1.1328766788766806
1249	0.08106349206349495	1.4579206349206295	0.40492185592185326	-1.3785543345543347	-0.4444737484737509	3.7812283272283764	0.05870818070818018	-1.2671868131868216
1250	0.2397936507936509	1.348030525030529	0.4293418803418829	-1.061094017094014	-0.6642539682539716	4.098688644688675	0.32732844932845495	-1.0229865689865676
1251	0.1421135531135549	1.5189706959706992	0.31945177045176365	-1.2442442002442045	-0.6886739926739924	3.732388278388278	0.16859829059829323	-1.3892869352869397
1252	0.068853479853485	1.6777008547008592	0.5392319902319933	-1.0488840048840045	-0.6398339438339509	3.8544884004883784	0.08312820512820451	-1.1817167277167293
1253	0.02001343101342523	1.7387509157509102	0.17293162393162387	-1.097724053724054	-0.7985641025641002	3.793438339438378	0.29069841269841135	-1.1084566544566492
1254	0.04443345543345534	2.019581196581199	0.4537619047619037	-0.9145738705738742	-0.5665738705738708	3.6713382173381746	0.1075482295482324	-1.1939267399267415
1255	0.1909536019536031	1.897481074481079	0.3438717948717942	-0.9634139194139246	-0.9206642246642307	3.805648351648376	0.37616849816849296	-0.9985665445665504
1256	-0.07766666666666477	2.2271514041514093	0.3560818070818037	-1.061094017094014	-0.6764639804639803	3.5614481074480757	-0.06339194139193793	-1.16950671550671
1257	0.056643467643465284	2.21494139194139	0.4537619047619037	-0.8535238095238045	-0.8474041514041506	3.8666984126983763	0.25406837606837485	-0.8154163614163608
1258	-0.06545665445665483	2.3248315018314996	0.2584017094017037	-0.9634139194139246	-0.8351941391941402	3.512608058608077	0.15638827838827396	-1.1328766788766806
1259	-0.01661660561660483	2.5201916971916996	0.4415518925518933	-0.8901538461538445	-0.6764639804639803	3.683548229548279	0.1075482295482324	-0.9497264957265017
1260	-0.13871672771672494	2.5568217338217396	0.13630158730159359	-1.1343540903540843	-0.7741440781440811	3.6224981684981756	0.27848840048840273	-0.9253064713064703
1261	-0.13871672771672494	2.874282051282049	0.27061172161172387	-0.7680537240537246	-0.5909938949939004	3.4759780219779763	0.09533821733821313	-1.0229865689865676
1262	0.056643467643465284	2.6178717948717987	0.11188156288156392	-0.9145738705738742	-0.8840341880341906	3.634708180708177	0.44942857142857306	-0.7299462759462791
1263	-0.19976678876678466	2.9963821733821794	0.001991452991453535	-1.0122539682539644	-0.5665738705738708	3.3660879120878775	0.1075482295482324	-1.0962466422466406
1264	-0.004406593406594883	2.9597521367521393	0.07525152625152387	-0.804683760683754	-0.7863540903540898	3.6591282051281766	0.40058852258852085	-0.7055262515262513
1265	-0.11429670329670483	3.1184822954822886	-0.08347863247863607	-1.0488840048840045	-0.8229841269841298	3.3294578754578765	0.32732844932845495	-0.8886764346764409
1266	0.16653357753357523	3.081852258852259	0.12409157509157343	-0.8901538461538445	-1.0061343101343105	3.4759780219779763	0.3151184371184428	-0.8520463980464008
1267	0.03222344322344517	3.265002442002439	-0.1933687423687358	-1.158774114774114	-0.957294261294261	3.451557997557977	0.37616849816849296	-0.7543663003662999
1268	-0.041036630036624944	3.5336227106227094	-0.05905860805860641	-0.9145738705738742	-0.8840341880341906	3.5614481074480757	0.2174383394383419	-0.8886764346764409
1269	0.1421135531135549	3.460362637362639	-0.12010866910866635	-0.9145738705738742	-1.250334554334561	3.4271379731379774	0.5593186813186826	-0.7299462759462791
1270	0.03222344322344517	3.6679328449328503	-0.2666288156288159	-0.9389938949938941	-1.0671843711843714	3.158517704517674	0.33953846153846357	-1.0229865689865676
1271	0.12990354090354517	3.643512820512819	-0.24220879120878624	-0.804683760683754	-1.2014945054945105	3.317247863247875	0.5471086691086704	-0.6688962148962183
1272	-0.126506715506715	3.973183150183149	-0.43756898656898624	-0.9756239316239332	-1.152654456654461	2.9997875457875764	0.6325787545787342	-0.9008864468864495
1273	0.25200366300366217	3.680142857142859	-0.22999877899877674	-0.5116434676434638	-1.4090647130647111	3.060837606837577	0.5959487179487226	-0.8520463980464008
1274	0.056643467643465284	3.8266630036629996	-0.4741990231990263	-0.8535238095238045	-1.3235946275946304	2.902107448107447	0.7180488400488336	-0.7543663003662999
1275	0.068853479853485	3.9609731379731388	-0.3643089133089159	-0.5726935286935335	-1.1404444444444408	2.9997875457875764	0.6447887667887322	-0.9497264957265017
1276	0.25200366300366217	3.8877130647130693	-0.43756898656898624	-0.47501343101342375	-1.3602246642246705	2.9753675213674775	0.9011990231990339	-0.8276263736263694
1277	0.068853479853485	4.070863247863248	-0.2788388278388263	-0.4994334554334543	-1.17707448107448	2.7189572649572646	0.754678876678831	-1.120666666666672
1278	0.3374737484737491	4.0220231990232	-0.42535897435897585	-0.267443223443224	-1.470114774114771	2.865477411477414	0.9011990231990339	-0.9130964590964581
1279	-0.028826617826614775	4.3394835164835195	-0.4741990231990263	-0.4017533577533543	-1.0427643467643506	2.670117216117216	0.9744590964591353	-1.0474065934065884
1280	0.2642136752136761	4.1441233211233195	-0.2544188034188064	-0.07208302808302403	-1.3846446886446904	2.902107448107447	1.0110891330891327	-0.9985665445665504
1281	0.1421135531135549	4.19296336996337	-0.42535897435897585	-0.3162832722832736	-1.3846446886446904	2.5358070818070857	0.9988791208791312	-1.1328766788766806
1282	0.10548351648351528	4.351693528693528	-0.22999877899877674	-0.14534310134310413	-1.2625445665445705	2.7555873015872976	0.815728937728931	-1.1572967032967014
1283	0.1909536019536031	4.315063492063488	-0.3520989010989064	-0.14534310134310413	-1.4090647130647111	2.7433772893772854	1.0477191697191337	-0.9497264957265017
1284	0.056643467643465284	4.571473748473751	-0.08347863247863607	-0.23081318681318397	-1.2747545787545809	2.5968571428571465	0.8889890109890324	-1.3160268620268702
1285	0.3741037851037843	4.27843345543346	-0.1811587301587263	-0.05987301587301452	-1.567794871794871	2.7555873015872976	0.9256190476190334	-1.1572967032967014
1286	0.007803418803415285	4.693573870573869	-0.24220879120878624	-0.2918632478632439	-1.17707448107448	2.609067155067155	0.7913089133089315	-1.2427667887667901
1287	0.2886336996337	4.522633699633698	-0.08347863247863607	0.025597069597066202	-1.4212747252747207	2.902107448107447	0.9744590964591353	-1.3648669108669083
1288	0.16653357753357523	4.5592637362637385	-0.32767887667887674	-0.21860317460317358	-1.4212747252747207	2.4747570207570178	1.0477191697191337	-1.4747570207570213
1289	0.15432356532356528	4.705783882783881	-0.08347863247863607	-0.16976312576312402	-1.250334554334561	2.6334871794871866	0.8279389499389325	-1.4991770451770385
1290	0.3008437118437113	4.63252380952381	-0.5108290598290566	-0.20639316239316408	-1.3968547008547008	2.7555873015872976	1.0721391941392326	-1.3892869352869397
1291	0.1421135531135549	4.888934065934069	-0.14452869352869602	-0.19418315018315369	-1.0916043956044001	2.5358070818070857	0.9378290598290349	-1.6334871794871795
1292	0.49620390720390817	4.5958937728937785	-0.2788388278388263	-0.35291330891330386	-1.3724346764346809	2.670117216117216	1.0355091575091322	-1.4747570207570213
1293	0.2886336996337	4.9133540903540895	-0.32767887667887674	-0.523853479853484	-1.0916043956044001	2.511387057387058	0.9134090354090318	-1.7067472527472596
1294	0.508413919413919	4.840094017094018	-0.14452869352869602	-0.32849328449328397	-1.2014945054945105	2.7800073260073255	1.0232991452991342	-1.5358070818070786
1295	0.520623931623933	4.901144078144079	-0.30325885225885596	-0.6093235653235638	-1.2259145299145313	2.486967032967037	1.096559218559232	-1.7067472527472596
1296	0.5694639804639812	5.035454212454209	-0.04684859584859691	-0.523853479853484	-1.1282344322344304	2.5968571428571465	0.9744590964591353	-1.8532673992674003
1297	0.667144078144079	4.925564102564109	-0.3887289377289358	-0.5971135531135543	-1.2869645909645913	2.584647130647138	1.133189255189233	-1.6701172161172195
1298	0.5328339438339433	5.1575543345543275	-0.09568864468864557	-0.5360634920634944	-0.9939242979243001	2.4747570207570178	0.8889890109890324	-1.8044273504273498
1299	0.8380842490842493	4.925564102564109	-0.12010866910866635	-0.5604835164835142	-1.3724346764346809	2.6945372405372368	1.2552893772893334	-1.780007326007322
1300	0.593884004884006	5.255234432234439	-0.1689487179487168	-0.7314236874236837	-1.116024420024421	2.206136752136757	0.9378290598290349	-2.036417582417581
1301	0.7648241758241763	5.108714285714279	-0.07126862026862657	-0.5726935286935335	-1.21370451770452	2.6334871794871866	1.0599291819291317	-1.6823272283272317
1302	0.8014542124542141	5.1209242979243	-0.20557875457875596	-0.7192136752136742	-1.250334554334561	2.3648669108669047	1.1698192918193335	-1.7677973137973098
1303	0.9479743589743601	4.937774114774119	0.05083150183150398	-0.5116434676434638	-1.1648644688644705	2.3160268620268667	1.0477191697191337	-1.963157509157508
1304	0.7770341880341871	5.035454212454209	-0.29104884004884646	-0.8657338217338246	-1.3724346764346809	2.425916971916976	1.1698192918193335	-1.743377289377289
1305	0.8014542124542141	5.108714285714279	0.05083150183150398	-0.6459536019536047	-1.030554334554341	2.193926739926738	0.8767789987790344	-1.9509474969474994
1306	0.9846043956043953	4.937774114774119	-0.07126862026862657	-0.6215335775335733	-1.4090647130647111	2.425916971916976	1.230869352869334	-1.8532673992674003
1307	0.7526141636141623	5.108714285714279	-0.09568864468864557	-0.8413137973137941	-1.250334554334561	1.9619365079365068	1.0599291819291317	-2.1096776556776504
1308	0.9113443223443223	4.937774114774119	-0.010218559218565737	-0.6581636141636142	-1.250334554334561	2.1450866910866857	0.9988791208791312	-1.9021074481074507
1309	0.7770341880341871	5.011034188034189	-0.14452869352869602	-0.7436336996336932	-1.4334847374847408	2.010776556776559	1.1698192918193335	-1.9265274725274697
1310	0.9846043956043953	4.779043956043949	0.12409157509157343	-0.5604835164835142	-1.3235946275946304	1.7909963369963364	0.9744590964591353	-2.0608376068376106
1311	0.8502942612942632	4.986614163614171	-0.10789865689865596	-1.000043956043954	-1.6898949938950008	1.8154163614163572	1.2186593406593325	-1.9143174603174593
1312	0.7648241758241763	5.13313431013431	0.026411477411474316	-0.804683760683754	-1.4090647130647111	1.5467960927960966	0.8523589743589319	-2.231777777777779
1313	0.9479743589743601	4.888934065934069	0.001991452991453535	-0.804683760683754	-1.665474969474971	1.7299462759462791	1.2552893772893334	-1.8044273504273498
1314	0.8747142857142871	5.108714285714279	-0.05905860805860641	-1.000043956043954	-1.6898949938950008	1.3025958485958569	1.145399267399231	-2.1096776556776504
1315	1.167754578754579	4.888934065934069	-0.08347863247863607	-0.8168937728937733	-1.665474969474971	1.400275946275947	1.0599291819291317	-2.0486275946276002
1316	0.7526141636141623	5.3284945054945085	-0.13231868131867675	-1.0855140415140339	-1.787575091575091	1.3025958485958569	1.243079365079332	-1.9387374847374907
1317	1.1433345543345548	5.059874236874239	0.03862148962148382	-0.7924737484737436	-1.8364151404151405	1.1316556776556759	0.9622490842490343	-2.0486275946276002
1318	1.021234432234433	5.108714285714279	-0.1689487179487168	-1.0733040293040235	-2.12945543345543	1.1927057387057367	1.3773894993895333	-1.8898974358974403
1319	0.9479743589743601	5.2918644688644685	-0.04684859584859691	-0.9634139194139246	-1.9585152625152702	1.0095555555555578	1.0110891330891327	-2.1218876678876697
1320	1.204384615384617	5.108714285714279	-0.08347863247863607	-0.9389938949938941	-2.2149255189255204	1.3148058608058655	1.243079365079332	-1.6456971916971987
1321	1.0578644688644683	5.304074481074481	0.13630158730159359	-1.036673992673994	-2.239345543345541	1.0095555555555578	1.206449328449331	-1.9021074481074507
1322	1.387534798534798	5.035454212454209	0.026411477411474316	-0.7680537240537246	-2.300395604395611	1.1438656898656845	1.145399267399231	-1.8654774114774106
1323	1.0700744810744822	5.499434676434679	-0.010218559218565737	-1.122144078144074	-2.398075702075701	1.107235653235648	1.3407594627594328	-1.743377289377289
1324	1.338694749694749	5.24302442002442	0.14851159951160398	-0.7070036630036638	-2.398075702075701	1.033975579975575	1.1209792429792316	-1.8532673992674003
1325	1.3631147741147742	5.2918644688644685	-0.05905860805860641	-0.9267838827838846	-2.67890598290599	1.0828156288156272	1.5483296703296325	-1.657907203907211
1326	1.3631147741147742	5.365124542124538	0.001991452991453535	-0.8779438339438341	-2.4469157509157506	0.8630354090354064	1.3407594627594328	-2.01199755799756
1327	1.5218449328449333	5.194184371184368	-0.2666288156288159	-0.804683760683754	-2.654485958485961	1.1194456654456673	1.4750695970696341	-1.657907203907211
1328	1.3753247863247873	5.462804639804639	0.07525152625152387	-0.9389938949938941	-2.4957557997558	0.826405372405377	1.5727496947497315	-1.8898974358974403
1329	1.802675213675214	5.023244200244197	-0.09568864468864557	-0.804683760683754	-2.776586080586081	0.9362954822954848	1.5483296703296325	-1.8410573870573899
1330	1.460794871794871	5.426174603174599	-0.1811587301587263	-1.158774114774114	-2.5690158730158714	0.8874554334554361	1.7192698412698313	-1.7189572649572717
1331	1.6805750915750932	5.218604395604399	-0.08347863247863607	-0.8535238095238045	-2.61785592185592	1.0217655677655664	1.4628595848596326	-1.8776874236874193
1332	1.7538351648351662	5.181974358974359	-0.1933687423687358	-1.0855140415140339	-2.801006105006101	0.9607155067155055	1.7314798534798328	-1.7067472527472596
1333	1.6683650793650793	5.24302442002442	-0.12010866910866635	-1.0122539682539644	-2.6666959706959705	0.7775653235653266	1.5361196581196346	-1.9875775335775394
1334	1.8148852258852253	5.035454212454209	-0.46198901098900613	-0.9267838827838846	-2.7643760683760714	0.9607155067155055	1.5605396825397335	-1.780007326007322
1335	1.6073150183150202	5.218604395604399	-0.22999877899877674	-0.9756239316239332	-2.4835457875457907	0.814195360195356	1.5605396825397335	-1.9143174603174593
1336	1.8881452991453014	4.779043956043949	-0.31546886446886635	-0.8535238095238045	-2.776586080586081	0.826405372405377	1.633799755799732	-1.963157509157508
1337	1.631735042735044	4.974404151404149	-0.4986190476190462	-1.1343540903540843	-2.6056459096459097	0.6798852258852275	1.6460097680097334	-1.9387374847374907
1338	1.8148852258852253	4.75462393162393	-0.339888888888896	-0.9145738705738742	-2.4224957264957308	0.8874554334554361	1.4018095238095327	-2.0486275946276002
1339	1.8148852258852253	4.620313797313799	-0.6085091575091566	-1.1099340659340635	-2.6056459096459097	0.8874554334554361	1.621589743589734	-1.8044273504273498
1340	1.717205128205128	4.63252380952381	-0.20557875457875596	-1.0855140415140339	-2.398075702075701	0.6676752136752171	1.3895995115995348	-2.1463076923076905
1341	1.8881452991453014	4.498213675213679	-0.5108290598290566	-1.2076141636141644	-2.593435897435901	0.8874554334554361	1.4506495726495352	-1.8654774114774106
1342	1.656155067155068	4.5958937728937785	-0.24220879120878624	-1.195404151404154	-2.239345543345541	0.7165152625152658	1.3651794871795353	-1.9387374847374907
1343	1.924775335775333	4.180753357753358	-0.24220879120878624	-1.097724053724054	-2.5445958485958506	0.826405372405377	1.3285494505494313	-1.9997875457875498
1344	1.729415140415141	4.22959340659341	-0.2788388278388263	-1.3907643467643442	-2.3736556776556803	0.4723150183150153	1.3773894993895333	-1.8532673992674003
1345	1.827095238095236	4.03423321123321	-0.1811587301587263	-1.2930842490842531	-2.300395604395611	0.6432551892551963	1.0599291819291317	-1.9387374847374907
1346	1.8393052503052523	3.8877130647130693	-0.339888888888896	-1.3907643467643442	-2.3492356532356613	0.7043052503052465	1.3041294261294318	-1.6945372405372403
1347	1.8759352869352852	3.6068827838827895	0.03862148962148382	-1.3419242979242938	-2.1905054945054907	0.5699951159951162	1.1087692307692336	-1.8288473748473706
1348	1.93698534798535	3.6313028083028103	-0.22999877899877674	-1.5739145299145338	-2.5323858363858402	0.7287252747252762	1.1209792429792316	-1.7067472527472596
1349	1.7660451770451762	3.558042735042739	-0.022428571428576127	-1.4640244200244146	-2.1416654456654403	0.41126495726495627	0.9134090354090318	-1.6701172161172195
1350	2.01024542124542	3.1917423687423687	0.001991452991453535	-1.4151843711843641	-2.3248156288156308	0.7409352869352865	0.9988791208791312	-1.4503369963369899
1351	1.802675213675214	3.2283724053724088	-0.022428571428576127	-1.6593846153846146	-2.2149255189255204	0.44789499389499454	1.0110891330891327	-1.6212771672771709
1352	1.924775335775333	3.008592185592189	0.13630158730159359	-1.4884444444444442	-2.080615384615381	0.5089450549450572	0.815728937728931	-1.5846471306471308
1353	1.717205128205128	3.20395238095238	-0.09568864468864557	-1.830324786324784	-2.1905054945054907	0.6066251526251563	0.8523589743589319	-1.3404468864468875
1354	2.059085470085468	2.69113186813187	0.13630158730159359	-1.4640244200244146	-1.921885225885231	0.41126495726495627	0.7180488400488336	-1.5480170940170908
1355	1.93698534798535	2.66671184371185	-0.14452869352869602	-1.7448547008546944	-2.2515555555555613	0.5577851037851076	0.9011990231990339	-1.3892869352869397
1356	1.77825518925519	2.654501831501829	0.014201465201463925	-1.732644688644684	-1.921885225885231	0.21590476190476693	0.40058852258852085	-1.425916971916969
1357	1.9125653235653222	2.28820146520147	-0.03463858363858652	-1.5983345543345537	-2.0317753357753414	0.6188351648351684	0.5226886446886425	-1.20613675213675
1358	1.8148852258852253	2.373671550671549	0.06304151404151348	-1.7082246642246632	-2.0195653235653204	0.2647448107448156	0.5348986568986511	-1.230556776556778
1359	1.973615384615382	2.1294713064713093	-0.14452869352869602	-1.5372844932844947	-1.824205128205131	0.3624249084249058	0.2296483516483505	-1.2916068376068388
1360	1.717205128205128	2.28820146520147	-0.21778876678876635	-1.8059047619047641	-1.946305250305251	0.3502148962148972	0.3883785103785016	-1.0962466422466406
1361	1.973615384615382	1.9951611721611693	-0.010218559218565737	-1.3419242979242938	-1.6776849816849806	0.24032478632478593	0.09533821733821313	-1.2671868131868216
1362	2.034665445665447	1.9219010989010998	-0.21778876678876635	-1.5372844932844947	-1.9340952380952405	0.4723150183150153	0.3029084249084235	-1.010776556776559
1363	2.022455433455436	1.897481074481079	-0.07126862026862657	-1.4884444444444442	-1.7265250305250301	0.10601465201464677	0.04649816849816091	-1.3526568986568996
1364	2.217815628815635	1.7143308913308895	-0.1933687423687358	-1.4029743589743537	-1.787575091575091	0.4723150183150153	-0.02676190476190854	-1.0474065934065884
1365	2.022455433455436	1.7753809523809494	0.026411477411474316	-1.4640244200244146	-1.7997851037851014	0.1914847374847355	0.05870818070818018	-1.0474065934065884
1366	2.4620158730158757	1.3968705738705696	-0.08347863247863607	-1.256454212454214	-1.7997851037851014	0.27695482295482776	-0.1732820512820581	-1.1328766788766806
1367	2.2056056166056157	1.7143308913308895	-0.12010866910866635	-1.6227545787545745	-1.763155067155071	0.3502148962148972	-0.014551892551885715	-0.9863565323565417
1368	2.3277057387057356	1.3846605616605592	0.03862148962148382	-1.256454212454214	-1.6166349206349206	0.374634920634918	-0.4541123321123379	-1.1328766788766806
1369	2.3277057387057356	1.4701306471306497	-0.04684859584859691	-1.4396043956043938	-1.8730451770451806	0.44789499389499454	-0.16107203907203527	-0.8032063492063521
1370	2.156765567765566	1.4579206349206295	0.16072161172161348	-1.4151843711843641	-1.665474969474971	0.22811477411477554	-0.44190231990231865	-1.2549768009767988
1371	2.2910757020757053	1.2625604395604393	-0.2666288156288159	-1.3297142857142843	-1.763155067155071	0.5211550671550675	-0.5151623931623988	-1.0351965811965798
1372	2.0712954822954854	1.4335006105006096	0.08746153846153337	-1.4640244200244146	-1.7021050061050103	0.41126495726495627	-0.5273724053724074	-0.9375164835164895
1373	2.3521257631257653	1.091620268620269	-0.05905860805860641	-1.2442442002442045	-1.8730451770451806	0.3990549450549459	-0.7593626373626385	-1.0474065934065884
1374	2.034665445665447	1.3846605616605592	-0.10789865689865596	-1.6227545787545745	-1.75094505494505	0.43568498168497705	-0.47853235653235515	-0.8764664224664216
1375	2.1323455433455445	1.1893003663003698	0.05083150183150398	-1.3663443223443137	-1.6532649572649607	0.4601050061050067	-0.9913528693528662	-1.0229865689865676
1376	2.083505494505496	1.1893003663003698	0.014201465201463925	-1.4762344322344338	-1.7997851037851014	0.4845250305250275	-0.7471526251526264	-0.6811062271062305
1377	1.9614053724053713	1.2381404151404185	0.39271184371184376	-1.5250744810744843	-1.5922148962149008	0.1914847374847355	-0.869252747252748	-0.9863565323565417
1378	2.083505494505496	1.1282503052502992	0.11188156288156392	-1.4884444444444442	-1.8119951159951109	0.41126495726495627	-1.015772893772887	-0.8764664224664216
1379	1.6927851037851032	1.2015103785103793	0.47818192918193336	-1.5494945054945033	-1.4212747252747207	0.2647448107448156	-0.8814627594627673	-0.8154163614163608
1380	1.94919536019536	0.9695201465201491	0.588072039072034	-1.4029743589743537	-1.7143150183150206	0.30137484737484854	-1.089032967032967	-0.9375164835164895
1381	1.656155067155068	1.1282503052502992	0.6124920634920636	-1.7448547008546944	-1.6898949938950008	0.21590476190476693	-0.8570427350427359	-0.7299462759462791
1382	1.6195250305250302	0.932890109890109	0.9665824175824138	-1.5372844932844947	-1.6044249084249103	0.30137484737484854	-1.186713064713068	-1.0962466422466406
1383	1.5828949938949932	0.9817301587301595	0.8566923076923141	-1.6227545787545745	-1.824205128205131	0.41126495726495627	-0.9669328449328454	-0.7543663003662999
1384	1.558474969474968	0.7619499389499387	1.3573028083028031	-1.6349645909645938	-1.7021050061050103	0.20369474969474588	-1.125663003663007	-0.9619365079365103
1385	1.497424908424909	0.8840500610500595	1.1253125763125738	-1.7570647130647137	-1.946305250305251	0.3380048840048868	-1.1989230769230765	-0.9008864468864495
1386	1.2288046398046413	0.932890109890109	1.4671929181929242	-1.6960146520146537	-1.5433748473748512	0.27695482295482776	-1.1378730158730157	-0.8276263736263694
1387	1.460794871794871	0.6276398046398093	1.589293040293044	-1.6105445665445641	-1.8119951159951109	0.4845250305250275	-1.3942832722832676	-0.9985665445665504
1388	1.1189145299145304	0.7985799755799698	1.5648730158730135	-1.830324786324784	-1.763155067155071	0.14264468864468682	-1.0768229548229584	-0.8642564102564094
1389	1.1311245421245413	0.6276398046398093	1.833493284493283	-1.732644688644684	-1.6776849816849806	0.22811477411477554	-1.3942832722832676	-1.1817167277167293
1390	1.1189145299145304	0.6154297924297998	1.7602332112332144	-1.830324786324784	-1.7997851037851014	0.30137484737484854	-1.3576532356532383	-0.9130964590964581
1391	1.0700744810744822	0.35901953601953895	2.248633699633694	-1.5128644688644641	-1.5922148962149008	0.0693846153846156	-1.4309133089133077	-1.0351965811965798
1392	1.0700744810744822	0.5055396825396796	2.1753736263736236	-1.8425347985347935	-2.0195653235653204	0.15485470085469544	-1.5530134310134365	-1.0474065934065884
1393	0.825874236874238	0.4566996336996292	2.4562039072039035	-1.769274725274724	-1.7021050061050103	-0.05271550671550429	-1.6384835164835163	-0.9375164835164895
1394	0.9968144078144092	0.2857594627594695	2.724824175824174	-1.6838046398046345	-1.921885225885231	0.1914847374847355	-1.7850036630036676	-1.0596166056166005
1395	0.8014542124542141	0.4322796092796093	2.8102942612942643	-1.891374847374844	-1.9951452991453005	-0.04050549450549212	-1.5530134310134365	-0.9008864468864495
1396	0.9601843711843709	0.06597924297923985	3.017864468864464	-1.8059047619047641	-1.8608351648351604	-0.0038754578754520708	-1.8460537240537285	-1.1572967032967014
1397	0.667144078144079	0.4566996336996292	3.0300744810744833	-1.964634920634924	-2.0928253968254005	0.1304346764346782	-1.7605836385836362	-0.9008864468864495
1398	0.8747142857142871	0.07818925518924935	3.371954822954822	-1.6838046398046345	-1.7387350427350405	-0.02829548229548351	-1.821633699633697	-1.010776556776559
1399	0.8869242979242979	0.09039926739926951	3.310904761904765	-1.928004884004884	-2.166085470085471	0.2647448107448156	-1.8460537240537285	-1.0351965811965798
1400	0.7526141636141623	0.17586935286934935	3.5184749694749735	-1.891374847374844	-1.921885225885231	-0.1626056166056138	-1.8094236874236866	-1.120666666666672
1401	0.8747142857142871	-0.007280830280830486	3.591735042735043	-1.769274725274724	-1.9707252747252806	0.30137484737484854	-2.0292039072039074	-1.1450866910866893
1402	0.728194139194138	0.09039926739926951	3.787095238095243	-1.9157948717948736	-2.0928253968254005	0.1304346764346782	-1.7850036630036676	-0.9741465201465225
1403	1.021234432234433	-0.11717094017094087	3.787095238095243	-1.6227545787545745	-1.9340952380952405	0.0693846153846156	-1.9437338217338258	-1.2793968253968302
1404	0.593884004884006	0.23691941391941906	3.7748852258852237	-2.0378949938949935	-2.166085470085471	0.2647448107448156	-1.9071037851037875	-1.0474065934065884
1405	0.7892442002442002	-0.08054090354090082	4.104555555555554	-1.6349645909645938	-1.824205128205131	0.0693846153846156	-2.0902539682539683	-1.1450866910866893
1406	0.7648241758241763	0.04155921855921907	4.031295482295483	-1.830324786324784	-2.239345543345541	0.43568498168497705	-1.8826837606837667	-1.230556776556778
1407	0.6183040293040303	0.1026092796092799	4.141185592185594	-1.8791648351648336	-2.1172454212454204	-0.016085470085464237	-1.821633699633697	-1.1817167277167293
1408	0.7648241758241763	-0.04391086691086077	3.9580354090354044	-1.6960146520146537	-2.105035409035411	0.30137484737484854	-2.0658339438339475	-1.2793968253968302
1409	0.508413919413919	0.2124993894993894	4.226655677655674	-1.891374847374844	-2.2881855921855907	0.3990549450549459	-1.858263736263737	-1.0718266178266198
1410	0.8625042735042732	-0.20264102564103048	4.214445665445662	-1.6960146520146537	-2.105035409035411	0.2525347985347963	-2.0047838827838866	-1.2549768009767988
1411	0.508413919413919	0.06597924297923985	4.104555555555554	-2.1355750915750944	-2.3858656898656907	0.4723150183150153	-1.9925738705738674	-1.120666666666672
1412	0.6427240537240542	-0.17822100122100082	4.2510757020757035	-1.952424908424904	-2.068405372405371	0.2525347985347963	-2.1268840048840083	-1.1572967032967014
1413	0.6793540903540893	-0.20264102564103048	4.092345543345544	-2.0623150183150143	-2.3248156288156308	0.6188351648351684	-2.0658339438339475	-1.010776556776559
1414	0.45957387057387034	-0.22706105006105037	4.226655677655674	-2.0989450549450543	-2.2881855921855907	0.32579487179487643	-1.9925738705738674	-1.1328766788766806
1415	0.6427240537240542	-0.34916117216117026	3.848145299145304	-2.0623150183150143	-2.239345543345541	0.42347496947496666	-2.1879340659340656	-1.2916068376068388
1416	0.27642368742368606	-0.2881111111111103	4.043505494505495	-2.282095238095234	-2.3126056166056213	0.4723150183150153	-2.041413919413916	-1.120666666666672
1417	0.6305140415140411	-0.6788315018315036	4.0557155067155035	-1.9768449328449345	-2.3126056166056213	0.3624249084249058	-2.261194139194137	-1.303816849816851
1418	0.3741037851037843	-0.48347130647130854	3.8969853479853453	-2.379775335775334	-2.4835457875457907	0.5577851037851076	-1.9071037851037875	-1.2183467643467587
1419	0.3741037851037843	-0.7276715506715519	3.9946654456654427	-2.147785103785104	-2.263765567765571	0.32579487179487643	-2.1635140415140484	-1.3892869352869397
1420	0.3741037851037843	-0.7520915750915735	3.6161550671550637	-2.1966251526251535	-2.45912576312576	0.6798852258852275	-2.2001440781440778	-1.0718266178266198
1421	0.20316361416361306	-0.7398815628815627	4.067925518925523	-2.2332551892551935	-2.3858656898656907	0.43568498168497705	-2.0292039072039074	-1.1084566544566492
1422	0.3008437118437113	-0.8375616605616596	3.652785103785104	-2.147785103785104	-2.398075702075701	0.5577851037851076	-2.2245641025641074	-1.16950671550671
1423	-0.01661660561660483	-0.7520915750915735	3.689415140415144	-2.3309352869352837	-2.36144566544567	0.5699951159951162	-2.0902539682539683	-0.9863565323565417
1424	0.3008437118437113	-1.0085018315018326	3.713835164835163	-1.9402148962148944	-2.263765567765571	0.49673504273504676	-2.322244200244196	-1.0474065934065884
1425	0.08106349206349495	-0.8131416361416357	3.433004884004883	-2.2943052503052543	-2.520175824175821	0.631045177045177	-1.980363858363857	-0.9130964590964581
1426	0.15432356532356528	-0.9352417582417578	3.5184749694749735	-2.1599951159951143	-2.2271355311355308	0.3502148962148972	-2.1513040293040255	-1.1450866910866893
1427	0.20316361416361306	-0.8619816849816848	3.176594627594624	-2.2210451770451742	-2.3858656898656907	0.6066251526251563	-2.1268840048840083	-0.9008864468864495
1428	0.02001343101342523	-0.9596617826617817	3.494054945054944	-2.343145299145294	-2.2149255189255204	0.3990549450549459	-2.053623931623928	-0.8764664224664216
1429	0.1909536019536031	-0.9352417582417578	3.176594627594624	-2.282095238095234	-2.3736556776556803	0.5577851037851076	-2.1635140415140484	-0.9985665445665504
1430	-0.19976678876678466	-0.7765115995116005	3.1399645909645946	-2.4530354090354045	-2.2271355311355308	0.5577851037851076	-1.9315238095238065	-0.8032063492063521
1431	0.04443345543345534	-0.9962918192918195	3.152174603174603	-2.184415140415144	-2.105035409035411	0.5089450549450572	-2.212354090354097	-1.0351965811965798
1432	-0.23639682539682472	-0.8375616605616596	3.017864468864464	-2.4286153846153837	-2.2271355311355308	0.6066251526251563	-1.858263736263737	-0.6200561660561696
1433	-0.2974468864468849	-0.8864017094017087	3.1277545787545824	-2.306515262515264	-2.0195653235653204	0.30137484737484854	-1.955943833943838	-0.8764664224664216
1434	-0.3829169719169747	-0.6299914529914545	2.7736642246642242	-2.367565323565324	-2.0561953601953604	0.5455750915750972	-2.0047838827838866	-0.7787863247863314
1435	-0.4561770451770448	-0.9718717948717956	3.017864468864464	-2.245465201465204	-1.787575091575091	0.3380048840048868	-1.8460537240537285	-0.6322661782661818
1436	-0.2974468864468849	-0.7887216117216118	2.700404151404153	-2.367565323565324	-2.0928253968254005	0.3624249084249058	-2.0658339438339475	-0.7421562881562878
1437	-0.6026971916971948	-0.6422014652014658	2.724824175824174	-2.5140854700854742	-1.8608351648351604	0.24032478632478593	-1.7850036630036676	-0.5223760683760688
1438	-0.44396703296703466	-0.7643015873015897	2.663774114774114	-2.306515262515264	-1.75094505494505	0.31358485958485716	-2.114673992673998	-0.7787863247863314
1439	-0.5904871794871747	-0.5201013431013406	2.602724053724054	-2.477455433455434	-1.8608351648351604	0.3502148962148972	-1.8948937728937771	-0.29038583638584115
1440	-0.5416471306471349	-0.6910415140415136	2.627144078144074	-2.3553553113553045	-1.7265250305250301	0.11822466422466604	-1.858263736263737	-0.571216117216121
1441	-0.6026971916971948	-0.33695115995116076	2.3585238095238035	-2.501875457875454	-1.946305250305251	0.24032478632478593	-1.9315238095238065	-0.44911599511598865
1442	-0.49280708180708466	-0.5567313797313784	2.602724053724054	-2.111155067155064	-1.6410549450549503	0.17927472527472688	-1.8338437118437163	-0.38806593406594203
1443	-0.2974468864468849	-0.5567313797313784	2.3951538461538444	-2.184415140415144	-1.946305250305251	0.20369474969474588	-2.041413919413916	-0.4979560439560409
1444	-0.5294371184371147	-0.42242124542124326	2.407363858363854	-2.3309352869352837	-1.8730451770451806	-0.05271550671550429	-1.6506935286935267	-0.3514358974358984
1445	-0.30965689865689483	-0.5811514041514059	2.346313797313794	-2.2332551892551935	-1.8608351648351604	0.09380463980463638	-1.955943833943838	-0.6811062271062305
1446	-0.5294371184371147	-0.2759010989011008	2.309683760683753	-2.3919853479853446	-2.0561953601953604	0.11822466422466604	-1.7239536019535961	-0.3392258852258898
1447	-0.10208669108669488	-0.6910415140415136	2.3341037851037836	-2.2576752136752143	-1.824205128205131	-0.04050549450549212	-1.7483736263736276	-0.43690598290598004
1448	-0.3462869352869349	-0.2514810744810809	2.0410634920634934	-2.575135531135534	-2.300395604395611	0.17927472527472688	-1.7361636141636172	-0.43690598290598004
1449	-0.26081684981684483	-0.5933614163614167	2.1997936507936533	-2.3553553113553045	-2.00735531135531	-0.11376556776556335	-1.5652234432234469	-0.30259584859584976
1450	-0.11429670329670483	-0.5323113553113576	2.0776935286935236	-2.379775335775334	-2.2515555555555613	0.3502148962148972	-1.6751135531135475	-0.4613260073260115
1451	-0.22418681318681477	-0.4956813186813198	2.126533577533584	-2.5507155067155045	-2.3370256410256403	0.04496459096458594	-1.3576532356532383	-0.16828571428570882
1452	-0.1509267399267451	-0.5811514041514059	1.8945433455433438	-2.367565323565324	-2.2271355311355308	0.09380463980463638	-1.5530134310134365	-0.5467960927960895
1453	-0.35849694749694505	-0.44684126984127115	2.0532735042735037	-2.685025641025634	-2.36144566544567	0.22811477411477554	-1.4553333333333374	-0.29038583638584115
1454	-0.01661660561660483	-0.7032515262515244	1.9555934065934037	-2.2943052503052543	-2.2149255189255204	0.020544566544566933	-1.382073260073259	-0.38806593406594203
1455	-0.21197680097680482	-0.3980012210012207	1.772443223443224	-2.7094456654456645	-2.4835457875457907	0.14264468864468682	-1.2843931623931688	-0.43690598290598004
1456	-0.23639682539682472	-0.5323113553113576	1.9067533577533542	-2.501875457875454	-2.1538754578754613	-0.10155555555555296	-1.3332332112332068	-0.30259584859584976
1457	-0.05324664224664488	-0.5567313797313784	1.748023199023204	-2.5507155067155045	-2.2881855921855907	0.24032478632478593	-1.5041733821733878	-0.40027594627595064
1458	-0.18755677655677494	-0.5933614163614167	2.0532735042735037	-2.636185592185594	-2.1782954822954803	-0.08934554334554257	-1.2477631257631288	-0.09502564102563937
1459	0.09327350427350511	-0.6544114774114758	1.589293040293044	-2.5262954822954837	-2.068405372405371	-0.04050549450549212	-1.3942832722832676	-0.40027594627595064
1460	-0.273026862026865	-0.5567313797313784	1.711393162393164	-2.7338656898656843	-2.20271550671551	-0.02829548229548351	-1.3332332112332068	-0.1438656898656916
1461	0.16653357753357523	-0.8009316239316218	1.748023199023204	-2.3187252747252733	-1.9340952380952405	-0.21144566544566246	-1.2843931623931688	-0.2293357753357803
1462	-0.06545665445665483	-0.5811514041514059	1.5404529914529936	-2.6483956043956036	-2.166085470085471	0.020544566544566933	-1.223343101343108	-0.2537557997558011
1463	-0.028826617826614775	-0.7520915750915735	1.674763125763124	-2.4530354090354045	-1.824205128205131	-0.40680586080585357	-1.1378730158730157	-0.2293357753357803
1464	0.09327350427350511	-0.7887216117216118	1.4427728937728936	-2.465245421245414	-1.84862515262515	-0.04050549450549212	-1.345443223443219	-0.2659658119658097
1465	0.068853479853485	-0.9352417582417578	1.7358131868131839	-2.477455433455434	-1.7997851037851014	-0.2480757020757025	-1.125663003663007	-0.009555555555561313
1466	0.32526373626373517	-0.9230317460317465	1.4549829059829031	-2.3309352869352837	-1.7997851037851014	-0.29691575091575473	-1.1989230769230765	-0.2293357753357803
1467	0.08106349206349495	-0.9108217338217326	1.5404529914529936	-2.599555555555554	-1.665474969474971	-0.18702564102564345	-1.015772893772887	-0.08281562881563076
1468	0.3374737484737491	-1.3137521367521359	1.577083028083023	-2.3187252747252733	-1.5189548229548206	-0.3823858363858328	-1.223343101343108	-0.07060561660561859
1469	0.2886336996337	-1.1428119658119655	1.4671929181929242	-2.575135531135534	-1.7265250305250301	-0.19923565323565384	-1.0646129426129356	0.1980146520146313
1470	0.215373626373627	-1.3137521367521359	1.613713064713064	-2.4896654456654437	-1.4945347985348008	-0.4800659340659337	-0.9669328449328454	0.014864468864470126
1471	0.3374737484737491	-1.3015421245421246	1.2352026862026841	-2.538505494505494	-1.6166349206349206	-0.2847057387057337	-1.089032967032967	0.014864468864470126
1472	0.25200366300366217	-1.5213223443223436	1.6625531135531135	-2.465245421245414	-1.5189548229548206	-0.4922759462759423	-0.9180927960927967	0.2590647130647312
1473	0.44736385836385995	-1.3625921855921845	1.4427728937728936	-2.501875457875454	-1.6898949938950008	-0.5044859584859651	-0.9913528693528662	0.1369645909645918
1474	0.1421135531135549	-1.2771221001221007	1.5404529914529936	-2.636185592185594	-1.6166349206349206	-0.4800659340659337	-0.7105225885225863	0.22243467643463077
1475	0.42294383394383517	-1.4846923076923089	1.711393162393164	-2.4286153846153837	-1.4456947496947512	-0.5166959706959737	-0.9791428571428575	0.1858046398046298
1476	0.42294383394383517	-1.3137521367521359	1.589293040293044	-2.6239755799755837	-1.6898949938950008	-0.30912576312576334	-0.795992673992675	0.43000488400493
1477	0.44736385836385995	-1.6067924297924305	1.7602332112332144	-2.575135531135534	-1.567794871794871	-0.6143760683760746	-0.6738925518925463	0.381164835164828
1478	0.45957387057387034	-1.1306019536019547	1.552663003663004	-2.5873455433455437	-1.787575091575091	-0.3823858363858328	-0.7837826617826558	0.3201147741147281
1479	0.4839938949938951	-1.5091123321123336	1.8212832722832735	-2.4286153846153837	-1.4456947496947512	-0.41901587301587284	-0.6494725274725255	0.5643150183150283
1480	0.7526141636141623	-1.4236422466422467	1.6869731379731334	-2.5140854700854742	-1.7265250305250301	-0.4800659340659337	-0.7837826617826558	0.5032649572649319
1481	0.5572539682539681	-1.3625921855921845	1.748023199023204	-2.6728156288156244	-1.6776849816849806	-0.4434358974358936	-0.5273724053724074	0.7108351648351281
1482	0.8380842490842493	-1.5335323565323575	1.748023199023204	-2.501875457875454	-1.5067448107448103	-0.41901587301587284	-0.7471526251526264	0.36895482295483006
1483	0.8014542124542141	-1.4236422466422467	1.674763125763124	-2.6239755799755837	-1.7021050061050103	-0.2358656898656939	-0.6494725274725255	0.6497851037851312
1484	1.1555445665445656	-1.6922625152625148	1.833493284493283	-2.501875457875454	-1.5189548229548206	-0.4556459096459129	-0.5640024420024474	0.5643150183150283
1485	0.9235543345543362	-1.2649120879120876	1.516032967032964	-2.782705738705734	-1.787575091575091	-0.2236556776556835	-0.7227326007325985	0.5154749694749299
1486	1.106704517704517	-1.5701623931623927	1.833493284493283	-2.562925518925524	-1.4212747252747207	-0.30912576312576334	-0.4907423687423673	0.6742051282051307
1487	1.314274725274725	-1.5091123321123336	1.748023199023204	-2.575135531135534	-1.6044249084249103	-0.1259755799755844	-0.8082026862026872	0.4910549450549304
1488	1.1555445665445656	-1.4114322344322359	1.711393162393164	-2.746075702075694	-1.6288449328449408	-0.2724957264957233	-0.41748229548229787	0.75967521367523
1489	1.2654346764346764	-1.5091123321123336	1.577083028083023	-2.6483956043956036	-1.4945347985348008	-0.34575579975579274	-0.5517924297924388	0.30790476190473015
1490	1.094494505494506	-1.2527020757020768	1.6869731379731334	-2.7338656898656843	-1.5922148962149008	-0.1503956043956034	-0.5395824175824195	0.5398949938950324
1491	1.3631147741147742	-1.5091123321123336	1.6869731379731334	-2.501875457875454	-1.3235946275946304	-0.30912576312576334	-0.41748229548229787	0.5765250305250298
1492	1.106704517704517	-1.1916520146520146	1.491612942612944	-2.843755799755794	-1.6898949938950008	-0.21144566544566246	-0.5884224664224647	0.3445347985348306
1493	1.045654456654457	-1.3137521367521359	1.748023199023204	-2.685025641025634	-1.3602246642246705	-0.3823858363858328	-0.41748229548229787	0.46663492063493095
1494	1.1311245421245413	-1.2771221001221007	1.6015030525030545	-2.5262954822954837	-1.4945347985348008	-0.0649255189255129	-0.7471526251526264	0.16138461538461968
1495	0.899134310134311	-1.1550219780219786	1.674763125763124	-2.685025641025634	-1.6288449328449408	-0.2236556776556835	-0.5151623931623988	0.5032649572649319
1496	1.094494505494506	-1.1672319902319894	1.5038229548229536	-2.501875457875454	-1.4823247863247806	-0.34575579975579274	-0.6738925518925463	0.1980146520146313
1497	0.49620390720390817	-1.0939719169719169	1.6015030525030545	-2.721655677655674	-1.7265250305250301	-0.138185592185593	-0.7227326007325985	0.3201147741147281
1498	0.899134310134311	-1.2282820512820516	1.6381330891330839	-2.379775335775334	-1.4579047619047607	-0.3335457875457841	-0.6983125763125777	0.35674481074482856
1499	0.6915641025641033	-0.9230317460317465	1.4671929181929242	-2.6117655677655636	-1.7997851037851014	-0.10155555555555296	-0.9058827838827845	0.1980146520146313
1500	0.7159841269841272	-1.0207118437118439	1.552663003663004	-2.440825396825394	-1.567794871794871	-0.43122588522588323	-0.6128424908424854	0.35674481074482856
1501	0.8380842490842493	-0.8864017094017087	1.2229926739926738	-2.4164053724053636	-1.6532649572649607	-0.1626056166056138	-0.9547228327228368	-0.11944566544566015
1502	0.6060940170940163	-0.8131416361416357	1.589293040293044	-2.538505494505494	-1.6776849816849806	-0.30912576312576334	-0.6616825396825377	0.21022466422462927
1503	0.8869242979242979	-0.7398815628815627	1.2229926739926738	-2.3919853479853446	-1.5067448107448103	-0.39459584859584496	-0.7105225885225863	-0.03397557997558209
1504	0.5450439560439573	-0.6055714285714275	1.2229926739926738	-2.721655677655674	-1.6776849816849806	-0.2724957264957233	-0.7837826617826558	-0.09502564102563937
1505	0.825874236874238	-0.7398815628815627	1.3450927960927936	-2.343145299145294	-1.3358046398046408	-0.46785592185592506	-0.6983125763125777	-0.009555555555561313
1506	0.6915641025641033	-0.5323113553113576	1.1131025641025643	-2.6483956043956036	-1.6532649572649607	-0.1626056166056138	-0.869252747252748	-0.21712576312576104
1507	0.581673992673992	-0.5933614163614167	1.2596227106227031	-2.599555555555554	-1.5311648351648408	-0.6387960927960954	-0.5640024420024474	0.05149450549449952
1508	0.7159841269841272	-0.3980012210012207	1.0642625152625138	-2.501875457875454	-1.6288449328449408	-0.46785592185592506	-0.8326227106227186	-0.4979560439560409
1509	0.520623931623933	-0.6299914529914545	1.4671929181929242	-2.538505494505494	-1.763155067155071	-0.46785592185592506	-0.6983125763125777	-0.21712576312576104
1510	0.8869242979242979	-0.37358119658119104	1.2107826617826634	-2.2943052503052543	-1.6776849816849806	-0.5899560439560432	-0.6372625152625169	-0.37585592185592276
1511	0.5572539682539681	-0.36137118437118065	1.2962527472527432	-2.4896654456654437	-2.00735531135531	-0.4556459096459129	-0.6983125763125777	-0.5101660561660601
1512	0.9113443223443223	-0.4956813186813198	1.2840427350427337	-2.1966251526251535	-1.6776849816849806	-0.6632161172161126	-0.576212454212456	-0.37585592185592276
1513	0.7648241758241763	-0.32474114774115126	1.0520525030525034	-2.282095238095234	-1.9707252747252806	-0.32133577533577196	-0.6983125763125777	-0.6200561660561696
1514	0.8380842490842493	-0.4712612942612915	1.2962527472527432	-2.2943052503052543	-1.9096752136752206	-0.6876361416361441	-0.4541123321123379	-0.30259584859584976
1515	0.8014542124542141	-0.12938095238095038	0.8689023199023236	-2.1233650793650742	-1.885255189255191	-0.6265860805860832	-0.6616825396825377	-0.7421562881562878
1516	0.7648241758241763	-0.5201013431013406	1.1741526251526233	-2.172205128205124	-1.9340952380952405	-0.5655360195360224	-0.5395824175824195	-0.5956361416361382
1517	1.021234432234433	-0.4102112332112329	1.0154224664224634	-1.928004884004884	-1.982935286935291	-0.6754261294261212	-0.5273724053724074	-0.6566862026862097
1518	0.7770341880341871	-0.2636910866910904	0.9787924297924233	-2.208835164835164	-2.1416654456654403	-0.4800659340659337	-0.5029523809523866	-0.8520463980464008
1519	0.9968144078144092	-0.43463125763125987	1.0520525030525034	-1.9402148962148944	-1.9340952380952405	-0.7608962148962135	-0.46632234432234654	-0.8032063492063521
1520	0.9846043956043953	-0.2514810744810809	0.9177423687423643	-1.964634920634924	-2.1416654456654403	-0.39459584859584496	-0.6616825396825377	-0.9497264957265017
1521	1.033444444444444	-0.42242124542124326	1.1131025641025643	-1.952424908424904	-2.043985347985351	-0.7120561660561631	-0.46632234432234654	-0.7665763125763085
1522	0.9968144078144092	-0.17822100122100082	0.7712222222222236	-1.9157948717948736	-2.0928253968254005	-0.5899560439560432	-0.6616825396825377	-1.0840366300366284
1523	0.972394383394384	-0.4712612942612915	1.1008925518925539	-1.8425347985347935	-2.068405372405371	-0.4922759462759423	-0.6006324786324768	-0.9985665445665504
1524	1.204384615384617	-0.3857912087912103	0.9421623931623939	-1.7082246642246632	-2.0561953601953604	-0.6265860805860832	-0.7227326007325985	-1.0229865689865676
1525	0.9968144078144092	-0.37358119658119104	0.881112332112334	-1.8791648351648336	-2.300395604395611	-0.43122588522588323	-0.5395824175824195	-1.1084566544566492
1526	1.0700744810744822	-0.4956813186813198	0.9299523809523746	-1.7082246642246632	-2.1538754578754613	-0.651006105006104	-0.5273724053724074	-1.1328766788766806
1527	1.0090244200244192	-0.3003211233211207	0.7956422466422435	-1.769274725274724	-2.300395604395611	-0.39459584859584496	-0.6983125763125777	-1.2183467643467587
1528	1.204384615384617	-0.6788315018315036	0.9299523809523746	-1.7204346764346736	-2.2149255189255204	-0.5899560439560432	-0.5273724053724074	-1.0474065934065884
1529	1.094494505494506	-0.2759010989011008	0.6002820512820533	-1.866954822954824	-2.556805860805861	-0.5166959706959737	-0.6006324786324768	-1.3404468864468875
1530	0.9357643467643462	-0.5323113553113576	0.820062271062274	-1.7814847374847345	-2.398075702075701	-0.46785592185592506	-0.5395824175824195	-1.1572967032967014
1531	1.17996459096459	-0.44684126984127115	0.6735421245421245	-1.6960146520146537	-2.4102857142857115	-0.5044859584859651	-0.6861025641025691	-1.2427667887667901
1532	0.9357643467643462	-0.3980012210012207	0.6124920634920636	-1.928004884004884	-2.5812258852258907	-0.29691575091575473	-0.6372625152625169	-1.1328766788766806
1533	1.0578644688644683	-0.45905128205128154	0.5758620268620236	-1.7082246642246632	-2.3858656898656907	-0.6021660561660536	-0.5273724053724074	-1.1817167277167293
1534	0.8380842490842493	-0.21485103785104087	0.5148119658119645	-2.025684981684984	-2.5690158730158714	-0.29691575091575473	-0.7349426129426071	-1.3892869352869397
1535	1.1433345543345548	-0.5323113553113576	0.6613321123321141	-1.5983345543345537	-2.20271550671551	-0.34575579975579274	-0.5517924297924388	-1.1084566544566492
1536	1.094494505494506	-0.23927106227106076	0.4537619047619037	-1.830324786324784	-2.5445958485958506	-0.3335457875457841	-0.7837826617826558	-1.3282368742368789
1537	0.9235543345543362	-0.4712612942612915	0.6124920634920636	-1.8425347985347935	-2.434705738705741	-0.41901587301587284	-0.4052722832722857	-1.2916068376068388
1538	1.094494505494506	-0.3980012210012207	0.49039194139194375	-1.6471746031746042	-2.36144566544567	-0.29691575091575473	-0.6250525030524976	-1.4625470085470091
1539	0.899134310134311	-0.3980012210012207	0.6979621489621435	-1.866954822954824	-2.556805860805861	-0.19923565323565384	-0.6006324786324768	-1.2427667887667901
1540	1.0090244200244192	-0.44684126984127115	0.3316617826617838	-1.7204346764346736	-2.4102857142857115	-0.4556459096459129	-0.4541123321123379	-1.1939267399267415
1541	0.7037741147741141	-0.36137118437118065	0.28282173382173337	-2.025684981684984	-2.593435897435901	-0.2480757020757025	-0.6250525030524976	-1.3526568986568996
1542	0.8747142857142871	-0.6299914529914545	0.39271184371184376	-1.6471746031746042	-2.300395604395611	-0.3701758241758242	-0.47853235653235515	-1.1939267399267415
1543	0.7770341880341871	-0.3857912087912103	0.14851159951160398	-1.8059047619047641	-2.5445958485958506	-0.32133577533577196	-0.7349426129426071	-1.2671868131868216
1544	0.581673992673992	-0.48347130647130854	0.2339816849816847	-1.8425347985347935	-2.4835457875457907	-0.3701758241758242	-0.2709621489621483	-1.20613675213675
1545	0.6427240537240542	-0.4712612942612915	0.026411477411474316	-1.7082246642246632	-2.4469157509157506	-0.2847057387057337	-0.41748229548229787	-1.4625470085470091
1546	0.4107338217338221	-0.5445213675213676	0.19735164835164376	-1.769274725274724	-2.5323858363858402	-0.1259755799755844	-0.3320122100122056	-1.2549768009767988
1547	0.7770341880341871	-0.48347130647130854	-0.03463858363858652	-1.5983345543345537	-2.3492356532356613	-0.2480757020757025	-0.14886202686202665	-1.3404468864468875
1548	0.39852380952380817	-0.36137118437118065	-0.07126862026862657	-1.9402148962148944	-2.715536019536021	-0.04050549450549212	-0.23433211233211537	-1.4747570207570213
1549	0.6183040293040303	-0.5567313797313784	-0.010218559218565737	-1.5983345543345537	-2.300395604395611	-0.19923565323565384	-0.0023418803418771006	-1.2916068376068388
1550	0.581673992673992	-0.32474114774115126	-0.1933687423687358	-1.7814847374847345	-2.5690158730158714	0.1914847374847355	-0.3442222222222284	-1.6456971916971987
1551	0.5328339438339433	-0.4102112332112329	0.05083150183150398	-1.8181147741147745	-2.5323858363858402	0.057174603174606986	-0.02676190476190854	-1.1572967032967014
1552	0.6183040293040303	-0.33695115995116076	-0.40093894993895596	-1.7082246642246632	-2.45912576312576	0.09380463980463638	-0.03897191697191715	-1.4991770451770385
1553	0.361893772893773	-0.5078913308913298	-0.09568864468864557	-1.8059047619047641	-2.6056459096459097	0.38684493284493726	-0.08781196581196582	-1.4014969474969483
1554	0.740404151404152	-0.33695115995116076	-0.3520989010989064	-1.5739145299145338	-2.3858656898656907	0.24032478632478593	0.16859829059829323	-1.2671868131868216
1555	0.31305372405372434	-0.2514810744810809	-0.3765189255189263	-1.9035848595848641	-2.715536019536021	0.42347496947496666	-0.0023418803418771006	-1.4625470085470091
1556	0.4717838827838843	-0.4712612942612915	-0.31546886446886635	-1.5494945054945033	-2.4469157509157506	0.22811477411477554	0.40058852258852085	-1.3526568986568996
1557	0.435153846153846	-0.3003211233211207	-0.4864090354090367	-1.6471746031746042	-2.593435897435901	0.6432551892551963	0.09533821733821313	-1.5968571428571394
1558	0.27642368742368606	-0.6055714285714275	-0.21778876678876635	-1.671594627594624	-2.630065934065941	0.44789499389499454	0.40058852258852085	-1.2549768009767988
1559	0.435153846153846	-0.16601098901099043	-0.6207191697191661	-1.4884444444444442	-2.5323858363858402	0.42347496947496666	0.3151184371184428	-1.5358070818070786
1560	0.20316361416361306	-0.45905128205128154	-0.31546886446886635	-1.6227545787545745	-2.5812258852258907	0.6554652014652085	0.24185836385836268	-1.48696703296703
1561	0.45957387057387034	-0.34916117216117026	-0.4864090354090367	-1.4273943833943843	-2.4469157509157506	0.5699951159951162	0.37616849816849296	-1.4625470085470091
1562	0.22758363858363828	-0.3125311355311302	-0.5230390720390661	-1.7204346764346736	-2.715536019536021	0.7531452991452969	0.193018315018314	-1.5846471306471308
1563	0.32526373626373517	-0.5323113553113576	-0.46198901098900613	-1.5250744810744843	-2.36144566544567	0.44789499389499454	0.5348986568986511	-1.3770769230769204
1564	0.38631379731379734	-0.5201013431013406	-0.7183992673992661	-1.6105445665445641	-2.4957557997558	0.850825396825396	0.20522832722832263	-1.8288473748473706
1565	0.4839938949938951	-0.8009316239316218	-0.5352490842490862	-1.6105445665445641	-2.4835457875457907	0.7043052503052465	0.40058852258852085	-1.4503369963369899
1566	0.4717838827838843	-0.5323113553113576	-0.8527094017093964	-1.6105445665445641	-2.4957557997558	0.631045177045177	0.40058852258852085	-1.7189572649572717
1567	0.4107338217338221	-0.8253516483516496	-0.6695592185592263	-1.671594627594624	-2.4713357753357705	0.8630354090354064	0.25406837606837485	-1.7311672771672804
1568	0.6793540903540893	-0.8741916971916979	-0.8527094017093964	-1.4640244200244146	-2.3370256410256403	0.5944151404151476	0.4250085470085416	-1.6090671550671622
1569	0.5328339438339433	-0.8497716727716735	-0.9015494505494459	-1.7082246642246632	-2.5323858363858402	0.9240854700854761	0.18080830280830185	-1.7922173382173412
1570	0.7037741147741141	-1.0939719169719169	-1.0236495726495765	-1.4884444444444442	-2.3126056166056213	0.5944151404151476	0.5226886446886425	-1.5846471306471308
1571	0.667144078144079	-0.9108217338217326	-1.1457496947496963	-1.5861245421245433	-2.398075702075701	0.814195360195356	0.27848840048840273	-1.9143174603174593
1572	0.825874236874238	-1.2893321123321115	-1.0236495726495765	-1.4396043956043938	-2.3248156288156308	0.7287252747252762	0.33953846153846357	-1.7922173382173412
1573	0.8502942612942632	-0.9840818070818056	-1.2922698412698441	-1.6593846153846146	-2.434705738705741	0.6798852258852275	0.3883785103785016	-1.9509474969474994
1574	0.6183040293040303	-1.2649120879120876	-1.194589743589746	-1.7448547008546944	-2.3370256410256403	0.850825396825396	0.4372185592185538	-1.9509474969474994
1575	0.8502942612942632	-1.3259621489621494	-1.3411098901098932	-1.5494945054945033	-2.239345543345541	0.7287252747252762	0.37616849816849296	-1.9143174603174593
1576	0.7159841269841272	-1.3015421245421246	-1.3288998778998762	-1.7570647130647137	-2.398075702075701	1.0461855921855872	0.2174383394383419	-1.963157509157508
1577	0.8502942612942632	-1.4358522588522602	-1.5242600732600762	-1.6471746031746042	-2.2149255189255204	0.7287252747252762	0.4250085470085416	-1.6701172161172195
1578	0.5450439560439573	-1.3381721611721602	-1.5486800976800983	-1.732644688644684	-2.4835457875457907	0.9607155067155055	0.24185836385836268	-1.963157509157508
1579	0.7892442002442002	-1.5945824175824166	-1.3288998778998762	-1.4273943833943843	-2.1172454212454204	0.8874554334554361	0.2174383394383419	-1.6701172161172195
1580	0.728194139194138	-1.3503821733821737	-1.4998400488400492	-1.5739145299145338	-2.3126056166056213	0.8752454212454275	0.15638827838827396	-1.6945372405372403
1581	0.6427240537240542	-1.5213223443223436	-1.280059829059827	-1.5861245421245433	-2.3126056166056213	1.070605616605615	0.2296483516483505	-1.743377289377289
1582	0.825874236874238	-1.5701623931623927	-1.4632100122100113	-1.3541343101343042	-2.0928253968254005	0.8752454212454275	0.16859829059829323	-1.6701172161172195
1583	0.7037741147741141	-1.5579523809523819	-1.0480695970695963	-1.5372844932844947	-2.2515555555555613	1.180495726495728	-0.06339194139193793	-1.6701172161172195
1584	0.972394383394384	-1.5091123321123336	-1.2556398046398067	-1.2686642246642243	-2.1172454212454204	0.9729255189255248	0.08312820512820451	-1.4991770451770385
1585	0.520623931623933	-1.448062271062271	-1.2922698412698441	-1.6349645909645938	-2.3248156288156308	1.0950256410256358	-0.06339194139193793	-1.7067472527472596
1586	0.740404151404152	-1.7166825396825387	-1.011439560439566	-1.2930842490842531	-1.9585152625152702	1.1560757020757073	0.009868131868135066	-1.4625470085470091
1587	0.740404151404152	-1.5091123321123336	-1.1335396825396868	-1.4396043956043938	-2.0928253968254005	1.2293357753357768	-0.28317216117215693	-1.5358070818070786
1588	0.5450439560439573	-1.6190024420024418	-0.9625995115995165	-1.4518144078144042	-2.1172454212454204	1.1438656898656845	-0.1122319902319866	-1.2671868131868216
1589	0.6793540903540893	-1.5457423687423688	-1.1335396825396868	-1.3297142857142843	-1.885255189255191	1.0583956043956064	-0.1854920634920667	-1.3892869352869397
1590	0.3741037851037843	-1.7166825396825387	-0.6085091575091566	-1.4151843711843641	-1.946305250305251	1.2659658119658168	-0.35643223443223704	-1.425916971916969
1591	0.6183040293040303	-1.6067924297924305	-0.7672393162393165	-1.122144078144074	-1.6410549450549503	1.1438656898656845	-0.19770207570207887	-1.16950671550671
1592	0.361893772893773	-1.5457423687423688	-0.7306092796092862	-1.5006544566544546	-1.921885225885231	1.180495726495728	-0.3075921855921848	-1.303816849816851
1593	0.5328339438339433	-1.7655225885225878	-0.5352490842490862	-1.1099340659340635	-1.567794871794871	1.2171257631257681	-0.014551892551885715	-1.1450866910866893
1594	0.508413919413919	-1.6556324786324796	-0.5840891330891367	-1.195404151404154	-1.5922148962149008	1.400275946275947	-0.4052722832722857	-1.20613675213675
1595	0.4717838827838843	-1.7655225885225878	-0.41314896214896635	-1.2930842490842531	-1.6532649572649607	1.4124859584859593	-0.25875213675213615	-0.9008864468864495
1596	0.667144078144079	-1.4602722832722845	-0.8038693528693566	-1.122144078144074	-1.4456947496947512	1.2781758241758254	-0.23433211233211537	-1.0596166056166005
1597	0.39852380952380817	-1.8509926739926739	-0.42535897435897585	-1.3052942612942635	-1.5433748473748512	1.5101660561660566	-0.4296923076923065	-1.20613675213675
1598	0.825874236874238	-1.7044725274725279	-0.5596691086691061	-1.0488840048840045	-1.21370451770452	1.4491159951159958	-0.24654212454212754	-0.9985665445665504
1599	0.5572539682539681	-1.6434224664224657	-0.4864090354090367	-1.3541343101343042	-1.5067448107448103	1.6688962148962183	-0.5151623931623988	-1.20613675213675
1600	0.6427240537240542	-1.8876227106227117	-0.3887289377289358	-1.1343540903540843	-1.2259145299145313	1.4491159951159958	-0.19770207570207887	-0.9741465201465225
1601	0.7648241758241763	-1.7533125763125765	-0.4741990231990263	-1.2320341880341834	-1.2625445665445705	1.7299462759462791	-0.46632234432234654	-1.3404468864468875
1602	0.654934065934065	-1.9608827838827847	-0.20557875457875596	-1.2686642246642243	-1.2014945054945105	1.7787863247863243	-0.41748229548229787	-1.0962466422466406
1603	0.740404151404152	-1.6556324786324796	-0.5230390720390661	-1.2930842490842531	-1.018344322344321	1.7055262515262584	-0.319802197802197	-1.2183467643467587
1604	0.6427240537240542	-1.9730927960927955	-0.1811587301587263	-1.4273943833943843	-1.0916043956044001	1.9497264957264946	-0.5151623931623988	-1.3160268620268702
1605	0.9235543345543362	-1.8387826617826635	-0.29104884004884646	-1.061094017094014	-0.6276239316239316	1.8764664224664251	-0.20991208791208749	-1.2183467643467587
1606	0.7526141636141623	-1.6800525030525035	-0.2544188034188064	-1.3419242979242938	-0.871824175824182	2.254976800976806	-0.6616825396825377	-1.3770769230769204
1607	0.9846043956043953	-1.8509926739926739	-0.10789865689865596	-1.158774114774114	-0.5909938949939004	1.937516483516486	-0.2709621489621483	-1.0229865689865676
1608	1.021234432234433	-1.6434224664224657	-0.22999877899877674	-1.097724053724054	-0.5177338217338221	2.0474065934065955	-0.3808522588522578	-1.5358070818070786
1609	1.021234432234433	-2.0463528693528685	0.11188156288156392	-1.1465641025641036	-0.5543638583638621	2.3160268620268667	-0.47853235653235515	-1.4014969474969483
1610	1.0822844932844922	-1.6556324786324796	-0.1567387057387064	-1.1099340659340635	-0.2613235653235719	2.132876678876677	-0.4052722832722857	-1.2793968253968302
1611	0.8869242979242979	-1.9486727716727716	0.08746153846153337	-1.1709841269841244	-0.4933137973138013	2.303816849816858	-0.5029523809523866	-1.4991770451770385
1612	1.106704517704517	-1.9608827838827847	0.08746153846153337	-0.9512039072039036	-0.10259340659341198	2.1817167277167258	-0.25875213675213615	-1.3648669108669083
1613	0.9968144078144092	-1.8387826617826635	0.06304151404151348	-1.195404151404154	-0.21248351648352148	2.4747570207570178	-0.6738925518925463	-1.4991770451770385
1614	1.094494505494506	-2.1074029304029307	0.20956166056166392	-1.036673992673994	-0.09038339438339094	2.2916068376068353	-0.46632234432234654	-1.1817167277167293
1615	0.899134310134311	-1.9853028083028095	0.12409157509157343	-1.0855140415140339	0.019506715506709682	2.3404468864468875	-0.5273724053724074	-1.4991770451770385
1616	1.2165946275946278	-2.3638131868131875	0.4293418803418829	-0.9756239316239332	0.12939682539682984	2.4625470085470056	-0.5151623931623988	-1.2916068376068388
1617	1.204384615384617	-2.1074029304029307	0.27061172161172387	-1.000043956043954	0.1049768009767984	2.389286935286936	-0.4296923076923065	-1.2793968253968302
1618	0.972394383394384	-2.2783431013431015	0.40492185592185326	-1.1709841269841244	0.031716727716718296	2.6212771672771673	-0.6006324786324768	-1.3892869352869397
1619	1.2165946275946278	-2.3149731379731397	0.3560818070818037	-0.9389938949938941	0.34917704517703996	2.2427667887667866	-0.25875213675213615	-1.1084566544566492
1620	1.0700744810744822	-2.2905531135531145	0.527021978021974	-1.061094017094014	0.21486691086690968	2.6579072039072074	-0.6128424908424854	-1.4625470085470091
1621	1.1555445665445656	-2.4859133089133105	0.40492185592185326	-1.0122539682539644	0.34917704517703996	2.425916971916976	-0.3320122100122056	-1.0962466422466406
1622	0.9479743589743601	-2.302763125763126	0.30724175824175415	-1.2442442002442045	0.3980170940170886	2.450336996336997	-0.39306227106226643	-1.3282368742368789
1623	1.1555445665445656	-2.5958034188034205	0.6613321123321141	-0.8535238095238045	0.5689572649572714	2.5602271062271065	-0.41748229548229787	-1.2793968253968302
1624	1.204384615384617	-2.376023199023199	0.4415518925518933	-0.9756239316239332	0.58116727716728	2.4747570207570178	-0.2709621489621483	-1.1939267399267415
1625	1.0822844932844922	-2.522543345543341	0.5636520146520132	-1.0855140415140339	0.47127716727716873	2.7555873015872976	-0.4052722832722857	-1.3404468864468875
1626	1.2532246642246656	-2.4859133089133105	0.5148119658119645	-0.8413137973137941	0.7154774114774103	2.389286935286936	-0.02676190476190854	-1.010776556776559
1627	0.9357643467643462	-2.5835934065934105	0.6979621489621435	-1.000043956043954	0.630007326007318	2.7433772893772854	-0.28317216117215693	-1.2916068376068388
1628	1.387534798534798	-2.6202234432234404	0.6979621489621435	-0.7558437118437036	0.764317460317459	2.6579072039072074	-0.10002197802197799	-0.9253064713064703
1629	1.094494505494506	-2.4614932844932804	0.5758620268620236	-1.0122539682539644	0.54453724053724	2.6945372405372368	-0.014551892551885715	-1.0718266178266198
1630	1.1311245421245413	-2.8155836385836404	0.881112332112334	-0.7192136752136742	0.7398974358974275	2.816637362637369	-0.0756019536019572	-1.0718266178266198
1631	1.204384615384617	-2.644643467643471	0.7956422466422435	-0.6947936507936445	0.800947496947499	2.670117216117216	0.07091819291819235	-0.9985665445665504
1632	1.045654456654457	-2.803373626373631	1.0642625152625138	-0.7192136752136742	0.6910573870573788	2.8898974358974385	-0.014551892551885715	-1.1084566544566492
1633	1.094494505494506	-2.803373626373631	0.7590122100122132	-0.5482735042735039	0.9108376068376085	2.5235970695970664	0.24185836385836268	-0.8520463980464008
1634	0.825874236874238	-2.9010537240537206	1.039842490842493	-0.8168937728937733	0.8742075702075685	2.731167277167277	0.15638827838827396	-1.1572967032967014
1635	1.167754578754579	-2.9376837606837607	1.0276324786324738	-0.46280341880341336	1.1916678876678883	2.6334871794871866	0.3151184371184428	-0.9008864468864495
1636	0.8380842490842493	-2.742323565323571	0.8933223443223435	-0.7680537240537246	0.8375775335775391	2.6212771672771673	0.33953846153846357	-0.9863565323565417
1637	0.899134310134311	-2.9865238095238107	1.1131025641025643	-0.5849035409035439	0.9718876678876693	2.6945372405372368	0.5471086691086704	-0.9008864468864495
1638	0.8747142857142871	-2.8888437118437107	0.9421623931623939	-0.5726935286935335	1.0695677655677596	2.609067155067155	0.5348986568986511	-0.9497264957265017
1639	0.7037741147741141	-3.0597838827838806	1.2840427350427337	-0.7070036630036638	0.8497875457875477	2.9143174603174664	0.44942857142857306	-0.9253064713064703
1640	0.9479743589743601	-2.766743589743591	0.8322722832722835	-0.5360634920634944	1.0451477411477388	2.5968571428571465	0.7424688644688331	-0.7055262515262513
1641	0.49620390720390817	-2.9743137973138003	1.0642625152625138	-0.7558437118437036	0.8619975579975598	2.7189572649572646	0.5471086691086704	-0.8764664224664216
1642	0.9113443223443223	-2.8888437118437107	0.9665824175824138	-0.35291330891330386	1.27713797313797	2.731167277167277	0.6203687423687327	-0.7055262515262513
1643	0.7770341880341871	-2.669063492063491	0.8689023199023236	-0.6947936507936445	1.0085177045176987	2.5968571428571465	0.4250085470085416	-0.7299462759462791
1644	0.6793540903540893	-2.7789536019536007	1.0154224664224634	-0.4139633699633647	1.0939877899877892	2.6212771672771673	0.6814188034188327	-0.7421562881562878
1645	0.7526141636141623	-2.5713833943834006	0.783432234432234	-0.46280341880341336	1.15503785103785	2.5358070818070857	0.7424688644688331	-0.7421562881562878
1646	0.654934065934065	-2.8155836385836404	1.0520525030525034	-0.4872234432234439	1.0207277167277091	2.865477411477414	0.5837387057387033	-0.7177362637362599
1647	0.8502942612942632	-2.3271831501831497	0.7223821733821731	-0.32849328449328397	1.1672478632478605	2.6334871794871866	0.8767789987790344	-0.4735360195360201
1648	0.5450439560439573	-2.4859133089133105	0.844482295482293	-0.46280341880341336	0.8497875457875477	2.7922173382173376	0.7790989010989335	-0.7177362637362599
1649	0.8380842490842493	-2.3882332112332127	0.783432234432234	-0.13313308913308397	1.2160879120879091	2.670117216117216	0.9134090354090318	-0.5956361416361382
1650	0.6183040293040303	-2.1806630036630037	0.6857521367521331	-0.25523321123321363	1.0695677655677596	2.853267399267395	0.7424688644688331	-0.7177362637362599
1651	0.667144078144079	-2.302763125763126	0.820062271062274	0.0011770451770463097	1.1061978021977996	2.682327228327228	0.9011990231990339	-0.5467960927960895
1652	0.6427240537240542	-1.9975128205128199	0.6124920634920636	0.09885714285714542	1.2893479853479786	2.511387057387058	0.9744590964591353	-0.6811062271062305
1653	0.6793540903540893	-2.3638131868131875	0.9421623931623939	0.2209572649572662	1.1061978021977996	2.6945372405372368	0.8523589743589319	-0.8642564102564094
1654	0.7526141636141623	-1.9730927960927955	0.6124920634920636	0.19653724053724542	1.338188034188029	2.5358070818070857	0.9622490842490343	-0.607846153846161
1655	0.5694639804639812	-2.0219328449328446	0.7712222222222236	0.19653724053724542	0.9230476190476207	2.6334871794871866	0.7913089133089315	-0.7787863247863314
1656	0.8136642246642249	-2.0219328449328446	0.7468021978021939	0.501787545787546	1.2649279609279596	2.413706959706957	1.194239316239333	-0.6322661782661818
1657	0.8014542124542141	-1.8509926739926739	0.6735421245421245	0.4407374847374861	1.1428278388278397	2.7555873015872976	0.9134090354090318	-0.8520463980464008
1658	0.8502942612942632	-1.9608827838827847	0.6979621489621435	0.6116776556776555	1.1794578754578797	2.6579072039072074	1.0477191697191337	-0.4613260073260115
1659	0.7159841269841272	-1.6434224664224657	0.5148119658119645	0.7337777777777754	1.2893479853479786	2.609067155067155	1.1820293040293315	-0.43690598290598004
1660	0.7770341880341871	-1.9486727716727716	0.8078522588522636	0.9657680097680155	1.2038778998779005	2.7433772893772854	1.0721391941392326	-0.4979560439560409
1661	0.8869242979242979	-1.6678424908424896	0.5514420024420037	1.0878681318681371	1.4847081807081786	2.6212771672771673	1.2186593406593325	-0.30259584859584976
1662	0.740404151404152	-1.7411025641025626	0.6613321123321141	1.0268180708180656	1.2527179487179492	2.7189572649572646	0.9256190476190334	-0.4857460317460287
1663	0.8869242979242979	-1.6800525030525035	0.5514420024420037	1.332068376068377	1.5823882783882794	2.413706959706957	1.3407594627594328	-0.2537557997558011
1664	0.7892442002442002	-1.6434224664224657	0.7468021978021939	1.2954383394383457	1.4480781440781385	2.6456971916971987	1.0843492063492342	-0.5590061050061088
1665	1.0578644688644683	-1.6800525030525035	0.6491221001220939	1.5396385836385873	1.5457582417582412	2.584647130647138	1.1087692307692336	-0.32701587301587054
1666	0.7648241758241763	-1.4236422466422467	0.47818192918193336	1.271018315018316	1.4847081807081786	2.4625470085470056	1.243079365079332	-0.41248595848595926
1667	0.8869242979242979	-1.6434224664224657	0.6857521367521331	1.5274285714285751	1.5823882783882794	2.6212771672771673	1.096559218559232	-0.5345860805860809
1668	1.0090244200244192	-1.2893321123321115	0.5148119658119645	1.5762686202686256	1.8021684981685002	2.389286935286936	1.2919194139194339	-0.30259584859584976
1669	0.7892442002442002	-1.3259621489621494	0.5758620268620236	1.490798534798535	1.6068083028082984	2.731167277167277	0.9988791208791312	-0.5467960927960895
1670	0.9968144078144092	-1.2649120879120876	0.3316617826617838	1.625108669108676	1.863218559218561	2.328236874236879	1.3407594627594328	-0.07060561660561859
1671	0.7770341880341871	-1.1550219780219786	0.588072039072034	1.5396385836385873	1.7899584859584898	2.450336996336997	1.1698192918193335	-0.43690598290598004
1672	1.1433345543345548	-1.1428119658119655	0.4415518925518933	1.8326788766788757	1.8754285714285697	2.450336996336997	1.2552893772893334	-0.2659658119658097
1673	0.8869242979242979	-0.8741916971916979	0.30724175824175415	1.3564884004884048	1.7044884004883993	2.2427667887667866	1.3773894993895333	-0.30259584859584976
1674	0.9968144078144092	-1.0451318681318686	0.4293418803418829	1.5640586080586152	1.899848595848601	2.303816849816858	1.2552893772893334	-0.4613260073260115
1675	1.1189145299145304	-0.8619816849816848	0.3560818070818037	1.5152185592185665	2.0707887667887697	2.0596166056166076	1.5605396825397335	-0.37585592185592276
1676	0.899134310134311	-0.8741916971916979	0.4537619047619037	1.3564884004884048	1.9731086691086688	2.377076923076924	1.194239316239333	-0.5956361416361382
1677	1.1311245421245413	-0.6177814407814437	0.18514163614163426	1.393118437118436	2.1562588522588495	2.0474065934065955	1.4384395604395337	-0.20491575091575243
1678	0.7037741147741141	-0.9230317460317465	0.49039194139194375	1.1244981684981648	2.0585787545787486	2.0718266178266163	1.3895995115995348	-0.5956361416361382
1679	1.1555445665445656	-0.9108217338217326	0.47818192918193336	1.5274285714285751	2.4737191697191694	2.120666666666665	1.3285494505494313	-0.4735360195360201
1680	0.8625042735042732	-0.8253516483516496	0.3438717948717942	1.1977582417582466	2.266148962148959	1.9497264957264946	1.4262295482295357	-0.44911599511598865
1681	0.9357643467643462	-1.1428119658119655	0.5148119658119645	1.4053284493284464	2.3394090354090284	2.1450866910866857	1.4262295482295357	-0.4979560439560409
1682	0.972394383394384	-1.0573418803418817	0.3316617826617838	1.4053284493284464	2.498139194139201	1.7909963369963364	1.6826398046398339	-0.29038583638584115
1683	0.8502942612942632	-1.2038620268620277	0.7101721611721636	1.3686984126984152	2.4248791208791207	2.0718266178266163	1.3407594627594328	-0.6200561660561696
1684	1.0578644688644683	-0.9596617826617817	0.41713186813186365	1.466378510378516	2.5469792429792495	1.7909963369963364	1.6460097680097334	-0.19270573870574026
1685	0.6060940170940163	-1.0939719169719169	0.624702075702074	1.1367081807081858	2.3394090354090284	1.7909963369963364	1.6460097680097334	-0.43690598290598004
1686	0.9479743589743601	-1.1183919413919416	0.6735421245421245	1.466378510378516	2.6690793650793605	1.8154163614163572	1.6460097680097334	-0.3636459096459106
1687	0.8014542124542141	-0.9718717948717956	0.5514420024420037	1.1489181929181944	2.485929181929178	1.7299462759462791	1.878000000000032	-0.24154578754578893
1688	0.8869242979242979	-1.1183919413919416	0.6857521367521331	1.2832283272283247	2.4615091575091608	1.7787863247863243	1.7436898656898343	-0.30259584859584976
1689	0.9357643467643462	-0.8619816849816848	0.527021978021974	1.234388278388285	2.583609279609279	1.4491159951159958	2.0367301587301334	-0.07060561660561859
1690	0.7892442002442002	-1.2404920634920629	0.8933223443223435	1.1733382173382152	2.4615091575091608	1.7299462759462791	1.8657899877900341	-0.37585592185592276
1691	1.0700744810744822	-0.8253516483516496	0.6124920634920636	1.1977582417582466	2.620239316239319	1.461326007326008	1.9878901098901345	-0.13165567765567943
1692	0.7770341880341871	-0.9474517704517709	0.783432234432234	1.039028083028085	2.241728937728938	1.5223760683760688	1.9634700854701315	-0.2293357753357803
1693	1.045654456654457	-0.9840818070818056	0.881112332112334	1.332068376068377	2.5713992673992703	1.4246959706959679	2.122200244200233	-0.24154578754578893
1694	0.9235543345543362	-0.8131416361416357	0.820062271062274	1.0878681318681371	2.388249084249077	1.4369059829059765	1.951260073260034	-0.1560757020757002
1695	0.9846043956043953	-0.9718717948717956	0.9910024420024444	1.1977582417582466	2.32719902319902	1.3758559218559263	1.7558998778998323	-0.16828571428570882
1696	0.9479743589743601	-0.6910415140415136	0.7101721611721636	1.1977582417582466	2.4615091575091608	1.1194456654456673	1.9878901098901345	-0.021765567765569926
1697	0.9846043956043953	-1.0207118437118439	0.9665824175824138	1.2221782661782674	2.266148962148959	1.3148058608058655	1.658219780219735	-0.3636459096459106
1698	1.167754578754579	-0.6788315018315036	0.7956422466422435	1.2099682539682552	2.656869352869352	1.1927057387057367	1.7192698412698313	-0.1438656898656916
1699	0.9601843711843709	-0.7398815628815627	0.9055323565323539	0.9413479853479858	2.2295189255189296	1.2537557997558082	1.7192698412698313	-0.3148058608058584
1700	1.1555445665445656	-0.6910415140415136	0.9055323565323539	1.2588083028083057	2.4126691086691086	1.0095555555555578	1.8047399267399307	-0.32701587301587054
1701	0.9968144078144092	-0.5445213675213676	1.0154224664224634	1.0268180708180656	2.266148962148959	1.033975579975575	1.8657899877900341	-0.3148058608058584
1702	0.9601843711843709	-0.6910415140415136	0.9421623931623939	1.039028083028085	2.1562588522588495	1.204915750915756	1.7070598290598333	-0.44911599511598865
1703	0.7526141636141623	-0.33695115995116076	0.8566923076923141	0.8802979242979267	2.2295189255189296	0.9118754578754569	1.8657899877900341	-0.16828571428570882
1704	0.8014542124542141	-0.6055714285714275	1.1008925518925539	0.9779780219780259	2.021948717948719	1.1194456654456673	1.7314798534798328	-0.4979560439560409
1705	0.9601843711843709	-0.3125311355311302	0.8322722832722835	0.9779780219780259	2.3394090354090284	0.9240854700854761	1.8169499389499322	-0.32701587301587054
1706	0.6915641025641033	-0.3857912087912103	0.9299523809523746	0.8314578754578745	2.0097387057387	1.107235653235648	1.5483296703296325	-0.3392258852258898
1707	0.899134310134311	-0.44684126984127115	0.8689023199023236	0.9901880341880362	2.08299877899878	0.7775653235653266	1.7070598290598333	-0.278175824175829
1708	0.6427240537240542	-0.48347130647130854	1.039842490842493	0.8680879120879146	2.08299877899878	0.850825396825396	1.7192698412698313	-0.3514358974358984
1709	0.9357643467643462	-0.5201013431013406	1.0032124542124548	1.014608058608057	1.9242686202686201	1.0095555555555578	1.5483296703296325	-0.4735360195360201
1710	0.7037741147741141	-0.2636910866910904	0.7345921855921835	0.7948278388278363	2.107418803418799	0.7287252747252762	1.7070598290598333	-0.20491575091575243
1711	0.6060940170940163	-0.4712612942612915	0.9055323565323539	0.9291379731379754	1.716698412698408	0.7897753357753388	1.5727496947497315	-0.43690598290598004
1712	0.7892442002442002	-0.19043101343101032	0.6857521367521331	1.014608058608057	2.0707887667887697	0.631045177045177	1.8535799755799331	-0.3392258852258898
1713	0.593884004884006	-0.16601098901099043	0.820062271062274	0.8192478632478659	1.7533284493284498	0.814195360195356	1.4140195360195342	-0.3392258852258898
1714	0.6793540903540893	-0.09275091575091032	0.527021978021974	1.051238095238097	1.8265885225885192	0.6676752136752171	1.523909645909633	-0.21712576312576104
1715	0.508413919413919	-0.11717094017094087	0.7468021978021939	0.7459877899877858	1.8510085470085489	0.5211550671550675	1.658219780219735	-0.24154578754578893
1716	0.8747142857142871	-0.09275091575091032	0.783432234432234	1.1977582417582466	1.8021684981685002	0.7165152625152658	1.4262295482295357	-0.40027594627595064
1717	0.7037741147741141	0.2247094017093989	0.5636520146520132	0.9535579975579962	1.863218559218561	0.4845250305250275	1.5971697191697345	-0.10723565323564799
1718	0.7526141636141623	-0.019490842490840876	0.7101721611721636	1.0268180708180656	1.6068083028082984	0.7165152625152658	1.3529694749694308	-0.29038583638584115
1719	0.8869242979242979	0.16365934065933896	0.5392319902319933	1.1977582417582466	1.9486886446886391	0.2891648351648364	1.6093797313797324	-0.07060561660561859
1720	0.740404151404152	0.1148192918192894	0.844482295482293	0.9901880341880362	1.7289084249084201	0.5455750915750972	1.2674993894994309	-0.32701587301587054
1721	1.0090244200244192	0.24912942612942945	0.3560818070818037	1.1611282051282066	1.7655384615384602	0.3990549450549459	1.194239316239333	-0.07060561660561859
1722	0.581673992673992	0.2124993894993894	0.47818192918193336	0.8680879120879146	1.7899584859584898	0.2647448107448156	1.4140195360195342	0.02707448107447874
1723	0.9235543345543362	0.1392393162393093	0.5636520146520132	1.2954383394383457	1.7655384615384602	0.38684493284493726	1.230869352869334	-0.11944566544566015
1724	0.8136642246642249	0.3223894993894989	0.3438717948717942	1.1122881562881561	1.8021684981685002	0.15485470085469544	1.4140195360195342	0.12475457875457963
1725	0.6915641025641033	0.200289377289379	0.5148119658119645	1.1489181929181944	1.5945982905982898	0.3502148962148972	0.9744590964591353	-0.021765567765569926
1726	0.8502942612942632	0.27354945054944935	0.29503174603174376	1.2954383394383457	1.8143785103785088	-0.10155555555555296	1.230869352869334	0.3323247863248291
1727	0.45957387057387034	0.029349206349209567	0.6369120879120844	1.0634481074481057	1.7044884004883993	0.08159462759462777	1.0232991452991342	-0.08281562881563076
1728	0.825874236874238	0.38343956043955973	0.30724175824175415	1.271018315018316	1.7289084249084201	-0.016085470085464237	0.8889890109890324	0.16138461538461968
1729	0.45957387057387034	0.23691941391941906	0.3316617826617838	0.8070378510378555	1.5213382173382204	-0.138185592185593	1.0232991452991342	0.1858046398046298
1730	0.6305140415140411	0.1392393162393093	0.38050183150183425	1.1244981684981648	1.6800683760683697	-0.1259755799755844	0.815728937728931	0.10033455433454819
1731	0.667144078144079	0.24912942612942945	0.08746153846153337	0.855877899877906	1.716698412698408	-0.3701758241758242	1.133189255189233	0.24685470085472971
1732	0.5450439560439573	0.1148192918192894	0.2584017094017037	0.8436678876678867	1.6068083028082984	-0.138185592185593	0.6325787545787342	0.1369645909645918
1733	0.7159841269841272	0.35901953601953895	-0.10789865689865596	0.8925079365079354	1.8387985347985403	-0.4922759462759423	0.8645689865690329	0.4788449328449289
1734	0.49620390720390817	-0.03170085470085038	0.2339816849816847	0.684937728937725	1.655648351648349	-0.2847057387057337	0.6936288156288342	0.2590647130647312
1735	0.8136642246642249	0.27354945054944935	-0.010218559218565737	0.8314578754578745	1.9242686202686201	-0.357965811965812	0.6325787545787342	0.35674481074482856
1736	0.5328339438339433	0.24912942612942945	0.06304151404151348	0.4285274725274757	1.496918192918189	-0.43122588522588323	0.7302588522588316	0.5032649572649319
1737	0.6915641025641033	0.1026092796092799	0.13630158730159359	0.684937728937725	1.5945982905982898	-0.30912576312576334	0.5104786324786339	0.3323247863248291
1738	0.6915641025641033	0.24912942612942945	-0.010218559218565737	0.5139975579975546	1.6678583638583593	-0.5777460317460328	0.7913089133089315	0.5887350427350313
1739	0.5450439560439573	-0.09275091575091032	0.13630158730159359	0.47736752136752525	1.4358681318681281	-0.21144566544566246	0.44942857142857306	0.1980146520146313
1740	0.7159841269841272	0.3223894993894989	-0.13231868131867675	0.5262075702075757	1.5457582417582412	-0.5166959706959737	0.6814188034188327	0.6742051282051307
1741	0.4717838827838843	-0.11717094017094087	0.05083150183150398	0.501787545787546	1.3259780219780204	-0.34575579975579274	0.6203687423687327	0.4055848595848275
1742	0.7770341880341871	0.04155921855921907	-0.21778876678876635	0.6971477411477442	1.6068083028082984	-0.3335457875457841	0.4616385836385817	0.5154749694749299
1743	0.49620390720390817	-0.05612087912088004	-0.1811587301587263	0.4407374847374861	1.3870280830280795	-0.4434358974358936	0.48605860805860246	0.6009450549450293
1744	0.667144078144079	-0.11717094017094087	-0.21778876678876635	0.6727277167277164	1.3626080586080587	-0.2847057387057337	0.27848840048840273	0.4910549450549304
1745	0.6793540903540893	0.004929181929179016	-0.32767887667887674	0.5872576312576365	1.4358681318681281	-0.4800659340659337	0.5104786324786339	0.6497851037851312
1746	0.8014542124542141	-0.15380097680098093	-0.2544188034188064	0.501787545787546	1.338188034188029	-0.2358656898656939	0.16859829059829323	0.3445347985348306
1747	0.6915641025641033	0.1148192918192894	-0.6085091575091566	0.465157509157506	1.5091282051282082	-0.3823858363858328	0.13196825396825318	0.6253650793650287
1748	0.581673992673992	-0.2636910866910904	-0.3887289377289358	0.501787545787546	1.1672478632478605	-0.30912576312576334	0.09533821733821313	0.6009450549450293
1749	0.8625042735042732	-0.14159096459096077	-0.6207191697191661	0.7581978021978051	1.533548229548229	-0.2724957264957233	-0.08781196581196582	0.5887350427350313
1750	0.7159841269841272	-0.20264102564103048	-0.6329291819291862	0.501787545787546	1.3137680097680082	-0.2724957264957233	-0.06339194139193793	0.7230451770451296
1751	0.8869242979242979	-0.2881111111111103	-0.7183992673992661	0.6971477411477442	1.3503980463980394	-0.2236556776556835	-0.319802197802197	0.5765250305250298
1752	0.9113443223443223	-0.23927106227106076	-0.6207191697191661	0.6483076923076956	1.4358681318681281	-0.34575579975579274	-0.13665201465201804	0.8451452991453294
1753	1.0822844932844922	-0.43463125763125987	-0.5230390720390661	0.9413479853479858	1.3503980463980394	-0.05271550671550429	-0.4907423687423673	0.4910549450549304
1754	1.0822844932844922	-0.16601098901099043	-0.7183992673992661	0.660517704517706	1.5579682539682498	-0.1626056166056138	-0.39306227106226643	0.7840952380952295
1755	0.9357643467643462	-0.3857912087912103	-0.5596691086691061	0.8436678876678867	1.2038778998779005	-0.05271550671550429	-0.47853235653235515	0.6619951159951292
1756	1.204384615384617	-0.3125311355311302	-0.6329291819291862	1.014608058608057	1.5823882783882794	-0.2724957264957233	-0.47853235653235515	0.6742051282051307
1757	1.0822844932844922	-0.34916117216117026	-0.5352490842490862	0.9047179487179546	1.3870280830280795	-0.05271550671550429	-0.5395824175824195	0.6375750915751297
1758	1.3020647130647143	-0.32474114774115126	-0.7306092796092862	1.1000781440781457	1.338188034188029	0.08159462759462777	-0.7715726495726472	0.6009450549450293
1759	0.9968144078144092	-0.43463125763125987	-0.5474590964590966	1.0023980463980466	1.4602881562881596	-0.138185592185593	-0.5029523809523866	0.8207252747252305
1760	1.314274725274725	-0.6544114774114758	-0.4864090354090367	1.3198583638583647	1.27713797313797	0.17927472527472688	-0.7837826617826558	0.5765250305250298
1761	1.338694749694749	-0.45905128205128154	-0.6573492063492061	1.1244981684981648	1.4724981684981682	0.10601465201464677	-0.7715726495726472	0.6986251526251301
1762	1.27764468864469	-0.7398815628815627	-0.5108290598290566	1.1489181929181944	1.2649279609279596	0.22811477411477554	-0.9303028083028053	0.6742051282051307
1763	1.387534798534798	-0.5811514041514059	-0.779449328449326	1.2954383394383457	1.4847081807081786	0.1304346764346782	-0.7593626373626385	0.6864151404151286
1764	1.241014652014652	-0.6177814407814437	-0.31546886446886635	1.2099682539682552	1.3870280830280795	0.31358485958485716	-0.7593626373626385	0.6131550671550308
1765	1.5218449328449333	-0.42242124542124326	-0.5962991452991462	1.393118437118436	1.4358681318681281	0.43568498168497705	-1.0035628815628783	0.6986251526251301
1766	1.1189145299145304	-0.45905128205128154	-0.46198901098900613	1.039028083028085	1.338188034188029	0.32579487179487643	-0.9058827838827845	0.8207252747252305
1767	1.314274725274725	-0.5811514041514059	-0.21778876678876635	1.4419584859584864	1.338188034188029	0.4723150183150153	-1.0401929181929184	0.6619951159951292
1768	1.2898547008547012	-0.3125311355311302	-0.31546886446886635	1.2832283272283247	1.5945982905982898	0.20369474969474588	-0.9547228327228368	0.796305250305231
1769	1.17996459096459	-0.45905128205128154	-0.09568864468864557	1.2954383394383457	1.3748180708180708	0.631045177045177	-1.2966031746031774	0.6009450549450293
1770	1.3020647130647143	-0.12938095238095038	-0.2666288156288159	1.332068376068377	1.6434383394383385	0.32579487179487643	-1.1134529914529878	0.8695653235653289
1771	1.106704517704517	-0.5689413919413897	0.16072161172161348	1.2588083028083057	1.570178266178269	0.3990549450549459	-1.0768229548229584	0.7352551892552306
1772	1.4485848595848603	-0.19043101343101032	-0.04684859584859691	1.4785885225885265	1.5945982905982898	0.49673504273504676	-1.2721831501831566	0.6497851037851312
1773	1.17996459096459	-0.2759010989011008	0.06304151404151348	1.1489181929181944	1.533548229548229	0.32579487179487643	-1.089032967032967	0.808515262515229
1774	1.2532246642246656	-0.4102112332112329	0.16072161172161348	1.4419584859584864	1.570178266178269	0.5211550671550675	-1.3332332112332068	0.6742051282051307
1775	1.2532246642246656	-0.23927106227106076	0.13630158730159359	1.2588083028083057	1.7411184371184394	0.22811477411477554	-0.9425128205128175	0.7474652014652285
1776	1.0700744810744822	-0.4102112332112329	0.41713186813186365	1.2221782661782674	1.570178266178269	0.6188351648351684	-1.2599731379731374	0.5276849816849314
1777	1.204384615384617	-0.08054090354090082	0.12409157509157343	1.3809084249084256	1.7411184371184394	0.41126495726495627	-1.0646129426129356	0.808515262515229
1778	0.9235543345543362	-0.4956813186813198	0.5758620268620236	1.1489181929181944	1.5091282051282082	0.4601050061050067	-1.0279829059829062	0.7108351648351281
1779	1.3264847374847382	-0.2514810744810809	0.39271184371184376	1.417538461538455	1.8510085470085489	0.6066251526251563	-1.125663003663007	0.6619951159951292
1780	0.9846043956043953	-0.22706105006105037	0.4415518925518933	1.075658119658116	1.655648351648349	0.5944151404151476	-0.9180927960927967	0.771885225885228
1781	1.1555445665445656	-0.33695115995116076	0.6002820512820533	1.3442783882783855	1.6312283272283299	0.850825396825396	-1.125663003663007	0.6742051282051307
1782	1.1555445665445656	-0.20264102564103048	0.527021978021974	1.2099682539682552	1.863218559218561	0.5211550671550675	-0.7227326007325985	0.771885225885228
1783	1.0700744810744822	-0.36137118437118065	0.6491221001220939	1.1611282051282066	1.655648351648349	0.9362954822954848	-1.0035628815628783	0.4422148962149315
1784	1.17996459096459	-0.06833089133089043	0.4659719169719141	1.1611282051282066	1.7655384615384602	0.7165152625152658	-0.8570427350427359	0.6375750915751297
1785	0.972394383394384	-0.3980012210012207	0.6735421245421245	1.0634481074481057	1.570178266178269	0.7165152625152658	-0.7593626373626385	0.5887350427350313
1786	1.2532246642246656	-0.16601098901099043	0.5026019536019541	1.1977582417582466	1.8754285714285697	0.9118754578754569	-0.8448327228327273	0.4910549450549304
1787	1.0090244200244192	-0.19043101343101032	0.5758620268620236	0.9291379731379754	1.7289084249084201	0.7287252747252762	-0.6250525030524976	0.5765250305250298
1788	1.1433345543345548	-0.2881111111111103	0.588072039072034	1.1000781440781457	1.716698412698408	1.0217655677655664	-0.9058827838827845	0.3201147741147281
1789	1.106704517704517	-0.17822100122100082	0.6491221001220939	1.014608058608057	1.8143785103785088	0.7775653235653266	-0.5273724053724074	0.6497851037851312
1790	1.1921746031746034	-0.3857912087912103	0.7956422466422435	1.014608058608057	1.6678583638583593	0.9607155067155055	-0.7105225885225863	0.24685470085472971
1791	1.0822844932844922	-0.03170085470085038	0.47818192918193336	0.9779780219780259	1.887638583638589	0.850825396825396	-0.6861025641025691	0.36895482295483006
1792	0.9357643467643462	-0.20264102564103048	0.7223821733821731	1.0268180708180656	1.5091282051282082	0.8752454212454275	-0.6372625152625169	0.29569474969472864
1793	1.1555445665445656	-0.04391086691086077	0.6735421245421245	1.1122881562881561	1.8021684981685002	0.8996654456654465	-0.6861025641025691	0.22243467643463077
1794	0.972394383394384	-0.03170085470085038	0.783432234432234	0.9413479853479858	1.7289084249084201	0.8019853479853474	-0.44190231990231865	0.29569474969472864
1795	0.9479743589743601	-0.14159096459096077	0.6369120879120844	1.014608058608057	1.5823882783882794	1.0950256410256358	-0.7837826617826558	0.05149450549449952
1796	0.667144078144079	-0.06833089133089043	0.8322722832722835	0.8070378510378555	1.7411184371184394	0.7165152625152658	-0.5029523809523866	0.43000488400493
1797	0.9235543345543362	-0.21485103785104087	0.8933223443223435	1.0634481074481057	1.5091282051282082	0.9485054945054969	-0.6128424908424854	0.06370451770452235
1798	0.7648241758241763	-0.007280830280830486	0.7223821733821731	0.8192478632478659	1.8021684981685002	0.8996654456654465	-0.6006324786324768	0.1980146520146313
1799	0.6183040293040303	-0.22706105006105037	0.9543724053724034	0.8070378510378555	1.3626080586080587	0.814195360195356	-0.5029523809523866	0.21022466422462927
1800	0.7648241758241763	-0.10496092796093048	0.783432234432234	0.9535579975579962	1.5457582417582412	0.8752454212454275	-0.6128424908424854	0.08812454212453957
1801	0.6427240537240542	-0.12938095238095038	1.0642625152625138	0.7948278388278363	1.4480781440781385	0.7531452991452969	-0.28317216117215693	0.3445347985348306
1802	0.8502942612942632	-0.05612087912088004	0.7956422466422435	0.9047179487179546	1.3626080586080587	0.9607155067155055	-0.6006324786324768	-0.05839560439560998
1803	0.581673992673992	-0.10496092796093048	0.8933223443223435	0.5994676434676469	1.5213382173382204	0.7165152625152658	-0.4052722832722857	0.2834847374847307
1804	0.899134310134311	-0.23927106227106076	1.0520525030525034	0.9779780219780259	1.3015579975579996	0.8996654456654465	-0.4296923076923065	0.05149450549449952
1805	0.8625042735042732	-0.007280830280830486	0.9299523809523746	0.7581978021978051	1.6678583638583593	0.826405372405377	-0.576212454212456	0.08812454212453957
1806	0.825874236874238	-0.16601098901099043	1.0886825396825435	0.7948278388278363	1.3626080586080587	0.9607155067155055	-0.5029523809523866	0.1980146520146313
1807	1.033444444444444	-0.10496092796093048	0.9299523809523746	0.9657680097680155	1.5457582417582412	0.814195360195356	-0.5884224664224647	0.02707448107447874
1808	0.8380842490842493	-0.36137118437118065	1.3084627594627536	0.7948278388278363	1.5823882783882794	0.6066251526251563	-0.319802197802197	0.36895482295483006
1809	1.314274725274725	-0.06833089133089043	1.0276324786324738	1.075658119658116	1.533548229548229	0.8386153846153874	-0.5517924297924388	0.07591452991453096
1810	0.972394383394384	-0.22706105006105037	1.1497326007326043	0.636097680097687	1.7411184371184394	0.6066251526251563	-0.35643223443223704	0.4422148962149315
1811	1.1921746031746034	-0.33695115995116076	1.3328827838827833	1.0023980463980466	1.5091282051282082	0.6798852258852275	-0.3442222222222284	0.4055848595848275
1812	1.167754578754579	-0.16601098901099043	1.1863626373626337	0.9047179487179546	1.899848595848601	0.5944151404151476	-0.25875213675213615	0.36895482295483006
1813	1.1189145299145304	-0.34916117216117026	1.5038229548229536	0.7948278388278363	1.6678583638583593	0.7531452991452969	-0.3320122100122056	0.5032649572649319
1814	1.314274725274725	-0.16601098901099043	1.198572649572653	0.9657680097680155	1.7777484737484688	0.5822051282051266	-0.5029523809523866	0.39337484737482953
1815	1.1189145299145304	-0.5078913308913298	1.589293040293044	0.636097680097687	1.8021684981685002	0.43568498168497705	-0.23433211233211537	0.6253650793650287
1816	1.570684981684982	-0.23927106227106076	1.3573028083028031	0.9535579975579962	1.8021684981685002	0.6432551892551963	-0.46632234432234654	0.4055848595848275
1817	1.2288046398046413	-0.3125311355311302	1.393932844932844	0.684937728937725	1.8754285714285697	0.42347496947496666	-0.3075921855921848	0.5887350427350313
1818	1.387534798534798	-0.45905128205128154	1.4794029304029346	0.8925079365079354	1.6922783882783872	0.6066251526251563	-0.35643223443223704	0.5765250305250298
1819	1.4363748473748472	-0.23927106227106076	1.3206727716727737	0.8192478632478659	1.9853186813186792	0.32579487179487643	-0.24654212454212754	0.5643150183150283
1820	1.350904761904763	-0.5323113553113576	1.6259230769230735	0.7826178266178259	1.8510085470085489	0.5211550671550675	-0.19770207570207887	0.5887350427350313
1821	1.6683650793650793	-0.17822100122100082	1.1741526251526233	0.8070378510378555	1.887638583638589	0.5333650793650762	-0.44190231990231865	0.5643150183150283
1822	1.314274725274725	-0.48347130647130854	1.4305628815628841	0.636097680097687	1.8510085470085489	0.3990549450549459	-0.1732820512820581	0.8329352869353279
1823	1.6927851037851032	-0.37358119658119104	1.3084627594627536	0.8802979242979267	1.9364786324786287	0.5211550671550675	-0.35643223443223704	0.6497851037851312
1824	1.558474969474968	-0.44684126984127115	1.2596227106227031	0.5262075702075757	1.9242686202686201	0.43568498168497705	-0.23433211233211537	0.771885225885228
1825	1.570684981684982	-0.5811514041514059	1.393932844932844	0.721567765567765	1.6922783882783872	0.7287252747252762	-0.576212454212456	0.7352551892552306
1826	1.6927851037851032	-0.5445213675213676	1.2840427350427337	0.6238876678876766	2.0097387057387	0.2647448107448156	-0.39306227106226643	0.9184053724053278
1827	1.6195250305250302	-0.8253516483516496	1.5282429792429832	0.5750476190476261	1.863218559218561	0.5333650793650762	-0.3686422466422492	0.7108351648351281
1828	1.8393052503052523	-0.4956813186813198	1.2229926739926738	0.660517704517706	2.0097387057387	0.5211550671550675	-0.5273724053724074	0.6986251526251301
1829	1.6073150183150202	-0.8131416361416357	1.4549829059829031	0.5262075702075757	1.8021684981685002	0.32579487179487643	-0.35643223443223704	0.9794554334554313
1830	1.9125653235653222	-0.6422014652014658	1.3450927960927936	0.8436678876678867	2.04636874236874	0.5455750915750972	-0.46632234432234654	0.6742051282051307
1831	1.851515262515263	-0.6910415140415136	1.393932844932844	0.6238876678876766	2.107418803418799	0.2647448107448156	-0.14886202686202665	0.796305250305231
1832	1.8881452991453014	-0.7887216117216118	1.3817228327228337	0.7948278388278363	1.9608986568986584	0.5822051282051266	-0.5517924297924388	0.6742051282051307
1833	1.863725274725274	-0.6788315018315036	1.3695128205128233	0.8436678876678867	2.107418803418799	0.11822466422466604	-0.4296923076923065	0.808515262515229
1834	1.9003553113553122	-0.8986117216117226	1.6259230769230735	0.9779780219780259	2.04636874236874	0.22811477411477554	-0.319802197802197	0.7230451770451296
1835	1.924775335775333	-0.6422014652014658	1.3084627594627536	0.8802979242979267	2.29056898656898	0.20369474969474588	-0.46632234432234654	0.5887350427350313
1836	1.6683650793650793	-0.9230317460317465	1.5648730158730135	0.9047179487179546	1.9975286935286896	0.0693846153846156	-0.319802197802197	0.8329352869353279
1837	1.9003553113553122	-0.8253516483516496	1.5038229548229536	1.1367081807081858	2.0952087912087887	0.15485470085469544	-0.46632234432234654	0.6375750915751297
1838	1.704995115995117	-0.8986117216117226	1.6015030525030545	1.051238095238097	2.2295189255189296	-0.18702564102564345	-0.12444200244200587	0.8207252747252305
1839	1.77825518925519	-0.9230317460317465	1.5282429792429832	1.234388278388285	2.021948717948719	0.15485470085469544	-0.3075921855921848	0.5154749694749299
1840	1.497424908424909	-1.0573418803418817	1.577083028083023	1.1977582417582466	2.241728937728938	-0.1259755799755844	-0.20991208791208749	0.7230451770451296
1841	1.643945054945055	-1.2160720390720385	1.748023199023204	1.4785885225885265	2.08299877899878	-0.138185592185593	-0.014551892551885715	0.6742051282051307
1842	1.7660451770451762	-0.9840818070818056	1.6015030525030545	1.4419584859584864	2.4248791208791207	-0.138185592185593	-0.12444200244200587	0.5765250305250298
1843	1.570684981684982	-1.1061819291819308	1.7602332112332144	1.5030085470085472	2.1562588522588495	-0.29691575091575473	0.24185836385836268	0.6375750915751297
1844	1.8148852258852253	-1.0451318681318686	1.6381330891330839	1.771628815628815	2.266148962148959	-0.1503956043956034	-0.1122319902319866	0.5276849816849314
1845	1.704995115995117	-0.9962918192918195	1.8823333333333343	1.7105787545787576	2.4370891330891293	-0.40680586080585357	0.32732844932845495	0.8573553113553309
1846	1.94919536019536	-0.8741916971916979	1.7236031746031735	2.064669108669107	2.3516190476190406	-0.19923565323565384	0.18080830280830185	0.417794871794829
1847	1.5951050061050063	-0.7765115995116005	1.7358131868131839	1.6739487179487176	2.583609279609279	-0.39459584859584496	0.25406837606837485	0.6131550671550308
1848	1.6683650793650793	-0.9596617826617817	1.9067533577533542	2.1135091575091556	2.1806788766788774	-0.40680586080585357	0.3883785103785016	0.6131550671550308
1849	1.790465201465204	-0.6788315018315036	1.6991831501831438	2.125719169719164	2.632449328449331	-0.32133577533577196	0.2296483516483505	0.46663492063493095
1850	1.704995115995117	-0.8131416361416357	1.7236031746031735	2.1501391941391956	2.4126691086691086	-0.46785592185592506	0.40058852258852085	0.6253650793650287
1851	1.8881452991453014	-0.5445213675213676	1.4305628815628841	2.4675995115995155	2.485929181929178	-0.3335457875457841	0.04649816849816091	0.35674481074482856
1852	1.8148852258852253	-0.9230317460317465	1.7846532356532334	2.4309694749694755	2.559189255189258	-0.6754261294261212	0.3151184371184428	0.6619951159951292
1853	2.1689755799755828	-0.6299914529914545	1.577083028083023	2.821689865689865	2.5103492063492094	-0.3823858363858328	0.24185836385836268	0.381164835164828
1854	1.94919536019536	-0.7032515262515244	1.4794029304029346	2.504229548229545	2.7057094017094006	-0.5533260073260138	0.20522832722832263	0.417794871794829
1855	2.1323455433455445	-0.7887216117216118	1.6381330891330839	2.833899877899875	2.4004590964591	-0.5166959706959737	0.40058852258852085	0.4910549450549304
1856	2.1933956043956053	-0.7276715506715519	1.4305628815628841	2.9437899877899865	2.6690793650793605	-0.6998461538461527	0.18080830280830185	0.381164835164828
1857	2.156765567765566	-0.8741916971916979	1.711393162393164	2.907159951159957	2.5469792429792495	-0.5899560439560432	0.5471086691086704	0.5521050061050303
1858	2.4498058608058653	-0.6422014652014658	1.3084627594627536	3.0658901098901064	2.5469792429792495	-0.39459584859584496	0.18080830280830185	0.1980146520146313
1859	2.1079255189255175	-1.0329218559218578	1.6625531135531135	2.9804200244200265	2.6080293040292997	-0.6754261294261212	0.4616385836385817	0.5765250305250298
1860	2.6207460317460356	-0.8375616605616596	1.4549829059829031	3.371140415140416	2.485929181929178	-0.46785592185592506	0.3517484737484722	0.3201147741147281
1861	2.413175824175825	-0.8131416361416357	1.4427728937728936	3.1391501831501865	2.620239316239319	-0.5899560439560432	0.3151184371184428	0.4055848595848275
1862	2.510855921855925	-0.9596617826617817	1.552663003663004	3.4688205128205167	2.388249084249077	-0.5166959706959737	0.29069841269841135	0.5154749694749299
1863	2.694006105006106	-0.7643015873015897	1.2962527472527432	3.4810305250305253	2.6690793650793605	-0.7608962148962135	0.09533821733821313	0.3323247863248291
1864	2.571905982905985	-1.0207118437118439	1.5404529914529936	3.5787106227106262	2.595819291819291	-0.6998461538461527	0.37616849816849296	0.5765250305250298
1865	2.8405262515262555	-0.7032515262515244	1.1497326007326043	3.7984908424908452	2.522559218559218	-0.5533260073260138	0.11975824175824457	0.24685470085472971
1866	2.535275946275946	-1.1428119658119655	1.4427728937728936	3.6763907203907165	2.498139194139201	-0.7853162393162343	0.32732844932845495	0.5276849816849314
1867	2.816106227106225	-0.9474517704517709	1.3206727716727737	4.1159511599511545	2.522559218559218	-0.651006105006104	0.32732844932845495	0.43000488400493
1868	2.7062161172161154	-1.0451318681318686	1.2718327228327242	3.945010989010995	2.7667594627594614	-0.8341562881562936	0.25406837606837485	0.45442490842492944
1869	2.718426129426125	-1.0817619047619056	1.3328827838827833	4.152581196581198	2.498139194139201	-0.5166959706959737	0.25406837606837485	0.5521050061050303
1870	2.791686202686205	-1.0817619047619056	1.2596227106227031	4.2868913308913354	2.6690793650793605	-0.8097362637362622	0.2174383394383419	0.5032649572649319
1871	2.7428461538461555	-1.3259621489621494	1.4671929181929242	4.2868913308913354	2.6934993894993884	-0.7364761904761838	0.5104786324786339	0.7474652014652285
1872	2.950416361416365	-1.0817619047619056	1.1131025641025643	4.3235213675213755	2.7057094017094006	-0.6387960927960954	0.36395848595848435	0.5032649572649319
1873	2.6817960927960955	-1.374802197802198	1.3206727716727737	4.299101343101348	2.620239316239319	-0.7975262515262536	0.4982686202686253	0.808515262515229
1874	2.9992564102564057	-1.2282820512820516	1.2474126984126945	4.628771672771676	2.6446593406593397	-0.6265860805860832	0.5715286935286947	0.6864151404151286
1875	2.8771562881562955	-1.2649120879120876	1.2352026862026841	4.421201465201466	2.8278095238095293	-0.8952063492063527	0.6692087912088311	0.7108351648351281
1876	2.9259963369963353	-1.3625921855921845	1.2840427350427337	4.592141636141636	2.6446593406593397	-0.4800659340659337	0.7180488400488336	0.75967521367523
1877	2.828316239316245	-1.2893321123321115	1.198572649572653	4.567721611721615	2.7423394383394406	-0.7242661782661735	0.6081587301587348	0.6742051282051307
1878	2.9382063492063555	-1.3992222222222224	1.4061428571428545	4.689821733821737	2.5469792429792495	-0.6754261294261212	0.8767789987790344	0.9428253968254303
1879	3.170196581196585	-1.2282820512820516	1.2474126984126945	4.689821733821737	2.730129426129418	-0.5289059829059823	0.7058388278388321	0.6986251526251301
1880	2.9748363858363858	-1.5091123321123336	1.3695128205128233	4.482251526251527	2.5469792429792495	-0.7364761904761838	0.7790989010989335	0.8329352869353279
1881	3.206826617826626	-1.4969023199023197	1.2962527472527432	4.702031746031746	2.4248791208791207	-0.5044859584859651	0.5959487179487226	0.8329352869353279
1882	3.2190366300366353	-1.5579523809523819	1.4427728937728936	4.567721611721615	2.5469792429792495	-0.9196263736263717	0.8767789987790344	0.8451452991453294
1883	3.231246642246645	-1.5823724053724066	1.1863626373626337	4.628771672771676	2.29056898656898	-0.5166959706959737	0.815728937728931	0.8207252747252305
1884	3.048096459096455	-1.6678424908424896	1.137522588522594	4.3601514041514084	2.32719902319902	-0.7120561660561631	0.6325787545787342	0.808515262515229
1885	3.170196581196585	-1.9242527472527469	1.2229926739926738	4.677611721611725	2.0707887667887697	-0.7242661782661735	0.803518925518933	1.1259755799756306
1886	3.170196581196585	-1.6556324786324796	1.0276324786324738	4.567721611721615	2.3149890109890077	-0.6021660561660536	0.6203687423687327	0.9428253968254303
1887	2.9748363858363858	-1.8632026862026878	1.1008925518925539	4.433411477411474	2.1806788766788774	-0.7242661782661735	0.766888888888932	1.1259755799756306
1888	3.170196581196585	-1.7411025641025626	0.9543724053724034	4.665401709401716	2.107418803418799	-0.40680586080585357	0.4982686202686253	1.0649255189255307
1889	2.852736263736265	-1.9364627594627608	1.0520525030525034	4.518881562881567	2.2295189255189296	-0.846366300366304	0.5715286935286947	1.223655677655632
1890	3.243456654456655	-1.6312124542124549	0.8689023199023236	4.628771672771676	2.0952087912087887	-0.6143760683760746	0.5471086691086704	1.1626056166056316
1891	2.9748363858363858	-1.7899426129426117	0.7712222222222236	4.274681318681327	2.266148962148959	-0.7853162393162343	0.29069841269841135	1.1137655677655296
1892	2.9748363858363858	-1.8876227106227117	0.820062271062274	4.5066715506715544	1.9608986568986584	-0.846366300366304	0.4982686202686253	1.3701758241758277
1893	3.109146520146515	-1.7533125763125765	0.6002820512820533	4.421201465201466	2.29056898656898	-0.8219462759462743	0.15638827838827396	1.199235653235629
1894	2.9748363858363858	-1.8754126984126986	0.7345921855921835	4.274681318681327	2.144048840048839	-0.9806764346764325	0.5715286935286947	1.3213357753357293
1895	3.0603064713064656	-1.7533125763125765	0.28282173382173337	4.396781440781434	2.11962881562882	-0.6754261294261212	0.193018315018314	1.1381855921856285
1896	2.791686202686205	-2.15624297924298	0.5148119658119645	4.128161172161177	2.2539389499389504	-1.0783565323565334	0.3151184371184428	1.4190158730158302
1897	3.1946166056166057	-1.8876227106227117	0.3438717948717942	4.531091575091575	1.9975286935286896	-0.8952063492063527	0.36395848595848435	1.4556459096459307
1898	2.8038962148962154	-1.9486727716727716	0.30724175824175415	4.140371184371186	2.36382905982906	-0.9684664224664239	0.15638827838827396	1.3335457875458303
1899	2.852736263736265	-1.9730927960927955	0.40492185592185326	4.299101343101348	1.9731086691086688	-1.090566544566542	0.24185836385836268	1.5289059829060285
1900	2.9626263736263754	-1.7655225885225878	0.28282173382173337	4.225841269841275	2.1806788766788774	-0.9562564102564117	0.034288156288152294	1.4800659340659301
1901	2.7794761904761955	-2.0463528693528685	0.5636520146520132	4.067111111111106	2.1562588522588495	-1.1760366300366343	0.4250085470085416	1.638796092796131
1902	3.0603064713064656	-1.6067924297924305	0.08746153846153337	4.250261294261295	2.04636874236874	-0.9440463980464031	0.18080830280830185	1.3457557997558283
1903	2.7428461538461555	-1.9486727716727716	0.3682918192918141	4.006061050061056	2.1684688644688688	-1.1760366300366343	0.16859829059829323	1.589956043956029
1904	2.9992564102564057	-1.6800525030525035	0.24619169719169332	4.299101343101348	1.9975286935286896	-1.0661465201465141	0.3029084249084235	1.6510061050061289
1905	2.852736263736265	-1.6800525030525035	0.05083150183150398	3.9816410256410277	2.29056898656898	-1.0417264957264933	0.08312820512820451	1.4556459096459307
1906	2.8649462759462754	-1.6922625152625148	0.07525152625152387	4.091531135531137	1.9731086691086688	-0.9562564102564117	0.36395848595848435	1.6632161172161304
1907	2.9259963369963353	-1.5701623931623927	-0.2666288156288159	4.128161172161177	2.08299877899878	-1.0783565323565334	-0.08781196581196582	1.3701758241758277
1908	2.8649462759462754	-1.7288925518925526	-0.05905860805860641	3.957221001221007	2.0097387057387	-1.2004566544566533	0.29069841269841135	1.7853162393162307
1909	3.109146520146515	-1.3992222222222224	-0.41314896214896635	4.128161172161177	1.899848595848601	-1.0050964590964533	0.193018315018314	1.4312258852259312
1910	2.755056166056165	-1.6800525030525035	-0.21778876678876635	3.7862808302808366	1.9853186813186792	-1.2615067155067141	0.08312820512820451	1.5289059829060285
1911	3.011466422466426	-1.4358522588522602	-0.2544188034188064	4.067111111111106	1.7044884004883993	-1.1516166056166028	0.25406837606837485	1.6021660561660305
1912	2.8405262515262555	-1.374802197802198	-0.31546886446886635	3.859540903540906	1.9731086691086688	-1.2859267399267438	-0.05118192918192577	1.4068058608058287
1913	2.7672661782661754	-1.4358522588522602	-0.20557875457875596	3.8473308913308975	1.6800683760683697	-1.1516166056166028	0.3883785103785016	1.577746031746031
1914	2.828316239316245	-1.2038620268620277	-0.42535897435897585	3.945010989010995	1.7777484737484688	-1.127196581196582	0.09533821733821313	1.2969157509157299
1915	2.828316239316245	-1.4236422466422467	-0.05905860805860641	3.8107008547008574	1.716698412698408	-1.3713968253968236	0.33953846153846357	1.7364761904762283
1916	2.9259963369963353	-1.0939719169719169	-0.40093894993895596	3.8717509157509147	1.7655384615384602	-1.0661465201465141	0.32732844932845495	1.5044859584859296
1917	2.5841159951159955	-1.2893321123321115	-0.21778876678876635	3.6519706959706957	1.7533284493284498	-1.2004566544566533	0.2296483516483505	1.5533260073260315
1918	2.8649462759462754	-1.2282820512820516	-0.24220879120878624	3.8717509157509147	1.570178266178269	-1.0417264957264933	0.3883785103785016	1.6265860805861294
1919	2.6695860805860754	-1.1550219780219786	-0.3643089133089159	3.725230769230765	1.8387985347985403	-1.3225567765567732	0.15638827838827396	1.5289059829060285
1920	2.596326007326005	-1.1794420024420038	-0.1811587301587263	3.725230769230765	1.5579682539682498	-1.1760366300366343	0.4372185592185538	1.7486862026862298
1921	2.571905982905985	-1.1916520146520146	-0.4986190476190462	3.7374407814407773	1.6312283272283299	-1.0783565323565334	0.1075482295482324	1.3701758241758277
1922	2.437595848595845	-1.3381721611721602	-0.21778876678876635	3.761860805860805	1.5213382173382204	-1.2737167277167245	0.2174383394383419	1.7486862026862298
1923	2.596326007326005	-1.0939719169719169	-0.44977899877899663	3.774070818070814	1.5945982905982898	-1.0783565323565334	0.16859829059829323	1.6143760683760284
1924	2.315495726495725	-1.2527020757020768	-0.3643089133089159	3.5542905982906055	1.5945982905982898	-1.1760366300366343	0.1441782661782618	1.5289059829060285
1925	2.376545787545785	-1.1428119658119655	-0.40093894993895596	3.7984908424908452	1.3748180708180708	-0.870786324786323	0.29069841269841135	1.6143760683760284
1926	2.278865689865696	-1.2038620268620277	-0.3887289377289358	3.627550671550675	1.4847081807081786	-1.2859267399267438	0.08312820512820451	1.4922759462759316
1927	2.413175824175825	-1.1428119658119655	-0.30325885225885596	3.6641807081807043	1.3015579975579996	-1.188246642246643	0.44942857142857306	1.6998461538461314
1928	2.1079255189255175	-1.0939719169719169	-0.5352490842490862	3.4566105006105063	1.338188034188029	-1.127196581196582	0.2662783882783941	1.4068058608058287
1929	1.973615384615382	-1.3381721611721602	-0.22999877899877674	3.603130647130654	1.0939877899877892	-1.3958168498168444	0.44942857142857306	1.6876361416361298
1930	2.144555555555555	-1.1306019536019547	-0.42535897435897585	3.639760683760687	1.2282979242979284	-1.224876678876683	0.4616385836385817	1.5289059829060285
1931	1.8393052503052523	-1.2527020757020768	-0.29104884004884646	3.3833504273504262	1.2893479853479786	-1.5179169719169732	0.5593186813186826	1.4922759462759316
1932	1.863725274725274	-1.0939719169719169	-0.44977899877899663	3.4932405372405357	1.0817777777777788	-1.1760366300366343	0.6447887667887322	1.6265860805861294
1933	1.704995115995117	-1.3259621489621494	-0.24220879120878624	3.3955604395604366	1.2649279609279596	-1.5179169719169732	0.4372185592185538	1.4068058608058287
1934	1.790465201465204	-1.1306019536019547	-0.1933687423687358	3.590920634920635	1.0939877899877892	-1.3713968253968236	0.7913089133089315	1.6143760683760284
1935	1.497424908424909	-1.0451318681318686	-0.40093894993895596	3.224620268620277	1.338188034188029	-1.3103467643467646	0.5593186813186826	1.2847057387057284
1936	1.387534798534798	-1.2649120879120876	-0.22999877899877674	3.2490402930402977	0.8986275946275999	-1.4324468864468827	0.6936288156288342	1.3945958485958307
1937	1.485214896214895	-1.0085018315018326	-0.3887289377289358	3.310090354090357	0.9718876678876693	-1.2737167277167245	0.7424688644688331	1.3335457875458303
1938	1.2288046398046413	-1.0817619047619056	-0.30325885225885596	3.0414700854700856	0.9963076923076901	-1.6278070818070827	0.7913089133089315	1.2847057387057284
1939	1.4363748473748472	-0.7765115995116005	-0.5718791208791165	3.2368302808302856	0.8375775335775391	-1.2492967032967037	0.9134090354090318	1.3213357753357293
1940	0.9479743589743601	-1.1428119658119655	-0.3887289377289358	2.968210012210016	0.9474676434676379	-1.456866910866914	0.6814188034188327	1.199235653235629
1941	1.17996459096459	-1.0085018315018326	-0.3765189255189263	3.2612503052503063	0.7154774114774103	-1.4324468864468827	0.9622490842490343	1.4678559218559286
1942	1.033444444444444	-0.8741916971916979	-0.5352490842490862	2.8705299145299152	0.8986275946275999	-1.3103467643467646	0.8523589743589319	1.187025641025631
1943	0.9113443223443223	-1.0573418803418817	-0.3520989010989064	2.907159951159957	0.5567472527472486	-1.3713968253968236	0.9866691086691333	1.3335457875458303
1944	0.9601843711843709	-0.9596617826617817	-0.6573492063492061	2.8827399267399256	0.5933772893772886	-1.1149865689865628	0.7790989010989335	1.3701758241758277
1945	0.7892442002442002	-1.1183919413919416	-0.29104884004884646	2.6751697191697152	0.6788473748473702	-1.456866910866914	0.9622490842490343	1.4434358974359291
1946	1.021234432234433	-0.8131416361416357	-0.6329291819291862	2.7484297924297953	0.5201172161172192	-1.2126666666666743	1.0110891330891327	1.3213357753357293
1947	0.4717838827838843	-1.1306019536019547	-0.5108290598290566	2.2722393162393173	0.7765274725274676	-1.3103467643467646	0.9134090354090318	1.2602857142857289
1948	0.6915641025641033	-0.9352417582417578	-0.44977899877899663	2.614119658119665	0.3735970695970696	-1.3103467643467646	1.1087692307692336	1.4434358974359291
1949	0.5328339438339433	-0.9352417582417578	-0.5352490842490862	2.2722393162393173	0.7398974358974275	-1.188246642246643	1.0232991452991342	1.1626056166056316
1950	0.45957387057387034	-1.0695518925518925	-0.339888888888896	2.125719169719164	0.44685714285713907	-1.3469768009768046	1.3895995115995348	1.3091257631257314
1951	0.49620390720390817	-0.9230317460317465	-0.5596691086691061	2.003619047619046	0.47127716727716873	-1.0417264957264933	0.9866691086691333	1.15039560439563
1952	0.22758363858363828	-1.2282820512820516	-0.13231868131867675	1.7838388278388253	0.5201172161172192	-1.3836068376068322	1.145399267399231	1.3335457875458303
1953	0.5450439560439573	-0.8619816849816848	-0.40093894993895596	1.8326788766788757	0.32475702075702095	-1.0417264957264933	1.2919194139194339	1.3091257631257314
1954	0.1421135531135549	-1.1428119658119655	-0.2788388278388263	1.4053284493284464	0.5079072039072088	-1.1638266178266132	1.0721391941392326	1.0771355311355322
1955	0.34968376068375906	-1.0451318681318686	-0.24220879120878624	1.5762686202686256	0.1049768009767984	-1.1149865689865628	1.3041294261294318	1.3335457875458303
1956	0.17874358974358517	-1.0329218559218578	-0.31546886446886635	1.429748473748476	0.3980170940170886	-1.1638266178266132	1.145399267399231	1.248075702075731
1957	0.10548351648351528	-1.2282820512820516	-0.04684859584859691	1.3809084249084256	0.11718681318681057	-1.1760366300366343	1.4506495726495352	1.4556459096459307
1958	0.1421135531135549	-1.0207118437118439	-0.2544188034188064	1.429748473748476	0.0805567765567794	-0.9196263736263717	1.2797094017094324	1.1626056166056316
1959	-0.05324664224664488	-1.3015421245421246	0.14851159951160398	1.2588083028083057	0.06834676434675835	-1.2126666666666743	1.3407594627594328	1.5289059829060285
1960	0.22758363858363828	-1.0573418803418817	-0.05905860805860641	1.3198583638583647	-0.17585347985348143	-0.9684664224664239	1.4262295482295357	1.4800659340659301
1961	-0.06545665445665483	-1.2527020757020768	0.026411477411474316	1.0268180708180656	-0.1392234432234396	-1.029516483516483	1.3285494505494313	1.3945958485958307
1962	0.1421135531135549	-1.2404920634920629	0.12409157509157343	1.2221782661782674	-0.5177338217338221	-0.9684664224664239	1.5605396825397335	1.6265860805861294
1963	0.09327350427350511	-1.2282820512820516	0.08746153846153337	1.051238095238097	-0.35900366300367104	-1.029516483516483	1.1820293040293315	1.516695970695931
1964	0.02001343101342523	-1.2649120879120876	0.2584017094017037	0.9535579975579962	-0.5177338217338221	-0.9562564102564117	1.5727496947497315	1.8341562881563291
1965	-0.01661660561660483	-1.3259621489621494	0.026411477411474316	0.855877899877906	-0.5909938949939004	-0.7608962148962135	1.3041294261294318	1.4678559218559286
1966	-0.08987667887667494	-1.5579523809523819	0.39271184371184376	0.9169279609279668	-0.7863540903540898	-0.8952063492063527	1.2919194139194339	1.7731062271062292
1967	0.08106349206349495	-1.3503821733821737	0.19735164835164376	0.9291379731379754	-0.8351941391941402	-0.6998461538461527	1.3529694749694308	1.846366300366327
1968	-0.175346764346765	-1.5823724053724066	0.3316617826617838	0.6483076923076956	-0.6764639804639803	-0.8341562881562936	1.133189255189233	1.6876361416361298
1969	0.007803418803415285	-1.4969023199023197	0.3560818070818037	0.8192478632478659	-0.957294261294261	-0.5289059829059823	1.4140195360195342	1.9074163614163275
1970	-0.10208669108669488	-1.6922625152625148	0.47818192918193336	0.5994676434676469	-0.8107741147741105	-0.7486862026862031	0.9134090354090318	1.6754261294261283
1971	0.068853479853485	-1.5823724053724066	0.47818192918193336	0.5872576312576365	-0.871824175824182	-0.7975262515262536	1.206449328449331	1.9928864468864305
1972	-0.06545665445665483	-1.5091123321123336	0.28282173382173337	0.39189743589743653	-0.9328742368742411	-0.5655360195360224	1.0843492063492342	1.6998461538461314
1973	-0.18755677655677494	-1.7533125763125765	0.5148119658119645	0.3308473748473757	-0.9939242979243001	-0.6998461538461527	0.9744590964591353	1.846366300366327
1974	0.007803418803415285	-1.5701623931623927	0.4293418803418829	0.41631746031745553	-1.030554334554341	-0.5655360195360224	1.0477191697191337	1.8707863247863301
1975	-0.23639682539682472	-1.7044725274725279	0.5514420024420037	0.18432722832722614	-0.871824175824182	-0.7364761904761838	0.8889890109890324	1.7242661782661308
1976	-0.13871672771672494	-1.6678424908424896	0.20956166056166392	0.2331672771672757	-1.1404444444444408	-0.41901587301587284	1.0599291819291317	1.9440463980464315
1977	-0.35849694749694505	-1.8998327228327225	0.41713186813186365	-0.07208302808302403	-1.0061343101343105	-0.41901587301587284	0.7058388278388321	1.589956043956029
1978	-0.07766666666666477	-1.6800525030525035	0.4537619047619037	0.25758730158730625	-1.2014945054945105	-0.5044859584859651	0.9500390720390328	1.9440463980464315
1979	-0.16313675213675505	-1.6922625152625148	0.38050183150183425	-0.21860317460317358	-0.9939242979243001	-0.2724957264957233	0.754678876678831	1.6998461538461314
1980	-0.23639682539682472	-1.8021526251526256	0.527021978021974	-0.20639316239316408	-1.1648644688644705	-0.41901587301587284	0.6692087912088311	1.7853162393162307
1981	-0.08987667887667494	-1.6556324786324796	0.47818192918193336	-0.12092307692307358	-1.2869645909645913	-0.18702564102564345	0.7180488400488336	1.7731062271062292
1982	-0.21197680097680482	-1.9853028083028095	0.7468021978021939	-0.3773333333333344	-1.116024420024421	-0.4556459096459129	0.5104786324786339	1.6754261294261283
1983	-0.004406593406594883	-1.5457423687423688	0.39271184371184376	-0.3162832722832736	-1.2991746031746114	-0.1626056166056138	0.766888888888932	1.8707863247863301
1984	-0.30965689865689483	-1.9730927960927955	0.527021978021974	-0.6093235653235638	-1.250334554334561	-0.18702564102564345	0.4616385836385817	1.577746031746031
1985	-0.06545665445665483	-1.8754126984126986	0.5514420024420037	-0.20639316239316408	-1.4212747252747207	-0.2847057387057337	0.5471086691086704	1.8219462759462282
1986	-0.08987667887667494	-1.8509926739926739	0.40492185592185326	-0.5116434676434638	-1.0793943833943809	-0.08934554334554257	0.48605860805860246	1.6021660561660305
1987	-0.18755677655677494	-2.070772893772893	0.5148119658119645	-0.523853479853484	-1.1892844932844913	-0.29691575091575473	0.4372185592185538	1.6143760683760284
1988	-0.05324664224664488	-1.9120427350427365	0.30724175824175415	-0.45059340659340386	-1.2625445665445705	0.032754578754577324	0.40058852258852085	1.6021660561660305
1989	-0.30965689865689483	-2.1196129426129415	0.6002820512820533	-0.5726935286935335	-1.0671843711843714	-0.2602857142857147	0.27848840048840273	1.4678559218559286
1990	0.09327350427350511	-1.7777326007326009	0.3438717948717942	-0.43838339438339435	-1.152654456654461	-0.07713553113553218	0.5715286935286947	1.577746031746031
1991	-0.35849694749694505	-2.1318229548229555	0.39271184371184376	-0.8779438339438341	-0.9695042735042811	-0.0649255189255129	0.3029084249084235	1.2602857142857289
1992	-0.22418681318681477	-1.9853028083028095	0.4537619047619037	-0.5726935286935335	-1.250334554334561	-0.1259755799755844	0.4250085470085416	1.4922759462759316
1993	-0.19976678876678466	-2.0341428571428577	0.41713186813186365	-0.8291037851037837	-0.9084542124542114	0.008334554334556543	0.4250085470085416	1.2724957264957304
1994	-0.370706959706955	-2.15624297924298	0.5514420024420037	-0.8657338217338246	-0.957294261294261	-0.11376556776556335	0.40058852258852085	1.199235653235629
1995	-0.28523687423687494	-1.9120427350427365	0.19735164835164376	-0.8291037851037837	-0.9939242979243001	0.2647448107448156	0.37616849816849296	1.0405054945055312
1996	-0.3951269841269849	-2.2905531135531145	0.5636520146520132	-0.9756239316239332	-0.8229841269841298	-0.05271550671550429	0.25406837606837485	0.9794554334554313
1997	-0.08987667887667494	-1.9608827838827847	0.29503174603174376	-0.7314236874236837	-0.9206642246642307	0.1304346764346782	0.48605860805860246	1.2114456654456305
1998	-0.49280708180708466	-2.1196129426129415	0.29503174603174376	-1.1099340659340635	-0.5909938949939004	0.14264468864468682	0.3151184371184428	0.8939853479853284
[truncated: 33,001 more rows]
