# Supplementary material for: Multilevel visual motion opponency in Drosophila
Source: Nat Neurosci. 2023 Oct 2;26(11):1894–905. doi: 10.1038/s41593-023-01443-z (PMC10620086; doi:10.1038/s41593-023-01443-z)
Supplement: Supplementary file 6 — Source data. [file 41593_2023_1443_MOESM6_ESM.zip]

Archive with 75 entries (68 files):
- Figure 2/
- Figure 2/R20D01-ArcLight_VT50384-TNT/
- Figure 2/R20D01-ArcLight_VT50384-TNT/.ipynb_checkpoints/
- Figure 2/R20D01-ArcLight_VT50384-TNT/.ipynb_checkpoints/Analysis_R20D01_ArcLight_TNT_Ctrl-checkpoint.ipynb
- Figure 2/R20D01-ArcLight_VT50384-TNT/.ipynb_checkpoints/Analysis_R20D01_ArcLight_VT50384lexA-TNT-checkpoint.ipynb
- Figure 2/R20D01-ArcLight_VT50384-TNT/Analysis_R20D01_ArcLight_TNT_Ctrl.ipynb
- Figure 2/R20D01-ArcLight_VT50384-TNT/Analysis_R20D01_ArcLight_VT50384lexA-TNT.ipynb
- Figure 2/R20D01-ArcLight_VT50384-TNT/R20D01-ArcLight-50384-TNT001_2020-06-04_12.27VT50384lexA-TNT_Ftrace_mean.npy
- Figure 2/R20D01-ArcLight_VT50384-TNT/R20D01-ArcLight-TNT-Ctrl001_2020-06-05_11.35-TNT-Ctrl_Ftrace_mean.npy
- Figure 2/R20D01-ArcLight_VT50384-TNT/R20D01-ArcLight-TNT-Ctrl004_2020-06-04_16.33-TNT-Ctrl_Ftrace_mean.npy
- Figure 2/R20D01-ArcLight_VT50384-TNT/R20D01-ArcLight-TNT-Ctrl007_2020-06-05_17.57-TNT-Ctrl_Ftrace_mean.npy
- Figure 2/R20D01-ArcLight_VT50384-TNT/R20D01-ArcLight-TNT-Ctrl009_2020-06-03_19.23-TNT-Ctrl_Ftrace_mean.npy
- Figure 2/R20D01-ArcLight_VT50384-TNT/R20D01-ArcLight-TNT-Ctrl009_2020-06-05_18.46-TNT-Ctrl_Ftrace_mean.npy
- Figure 2/R20D01-ArcLight_VT50384-TNT/R20D01-ArcLight_50384-TNT002_2020-06-03_15.22VT50384lexA-TNT_Ftrace_mean.npy
- Figure 2/R20D01-ArcLight_VT50384-TNT/R20D01-ArcLight_50384-TNT003_2020-06-03_15.39VT50384lexA-TNT_Ftrace_mean.npy
- Figure 2/R20D01-ArcLight_VT50384-TNT/R20D01-ArcLight_50384-TNT004_2020-06-03_16.37VT50384lexA-TNT_Ftrace_mean.npy
- Figure 2/R20D01-ArcLight_VT50384-TNT/R20D01-ArcLight_50384-TNT007_2020-06-03_17.55VT50384lexA-TNT_Ftrace_mean.npy
- Figure 2/R20D01-ArcLight_VT50384-TNT/R20D01-ArcLight_50384-TNT_SING002_2020-05-31_11.31VT50384lexA-TNT_Ftrace_mean.npy
- Figure 2/R20D01-ArcLight_VT50384-TNT/R20D01-ArcLight_TNT_SING003_2020-05-29_12.25VT50384lexA-TNT_Ftrace_mean.npy
- Figure 2/R20D01-ArcLight_VT50384-TNT/R20D01_ArcLight_50384_TNT004_2020-06-12_13.01VT50384lexA-TNT_Ftrace_mean.npy
- Figure 2/R20D01-ArcLight_VT50384-TNT/R20D01_TNT_Ctrl_Ftrace_all.npy
- Figure 2/R20D01-ArcLight_VT50384-TNT/R20D01_TNT_Ctrl_Ftrace_mean.npy
- Figure 2/R20D01-ArcLight_VT50384-TNT/R20D01_TNT_Ctrl_LDir.npy
- Figure 2/R20D01-ArcLight_VT50384-TNT/R20D01_TNT_Ctrl_MOI.npy
- Figure 2/R20D01-ArcLight_VT50384-TNT/R21D01_ArcLight_TNT_Ctrl006_2020-06-11_14.23-TNT-Ctrl_Ftrace_mean.npy
- Figure 2/R20D01-ArcLight_VT50384-TNT/time.npy
- Figure 2/R24E09-ArcLight_VT50384-TNT/
- Figure 2/R24E09-ArcLight_VT50384-TNT/.ipynb_checkpoints/
- Figure 2/R24E09-ArcLight_VT50384-TNT/.ipynb_checkpoints/Analysis_R24E09_ArcLight_TNT_Ctrl-checkpoint.ipynb
- Figure 2/R24E09-ArcLight_VT50384-TNT/.ipynb_checkpoints/Analysis_R24E09_ArcLight_VT50384lexA-TNT-checkpoint.ipynb
- Figure 2/R24E09-ArcLight_VT50384-TNT/Analysis_R24E09_ArcLight_TNT_Ctrl.ipynb
- Figure 2/R24E09-ArcLight_VT50384-TNT/Analysis_R24E09_ArcLight_VT50384lexA-TNT.ipynb
- Figure 2/R24E09-ArcLight_VT50384-TNT/R24E09-ArcLight_50384-TNT001_2020-05-26_11.58VT50384lexA-TNT_Ftrace_mean.npy
- Figure 2/R24E09-ArcLight_VT50384-TNT/R24E09-ArcLight_50384-TNT004_2020-05-26_13.12VT50384lexA-TNT_Ftrace_mean.npy
- Figure 2/R24E09-ArcLight_VT50384-TNT/R24E09-ArcLight_50384-TNT_SING001_2020-05-27_11.59VT50384lexA-TNT_Ftrace_mean.npy
- Figure 2/R24E09-ArcLight_VT50384-TNT/R24E09-ArcLight_50384-TNT_SING001_2020-05-28_11.36VT50384lexA-TNT_Ftrace_mean.npy
- Figure 2/R24E09-ArcLight_VT50384-TNT/R24E09-ArcLight_50384-TNT_SING002_2020-05-30_12.36VT50384lexA-TNT_Ftrace_mean.npy
- Figure 2/R24E09-ArcLight_VT50384-TNT/R24E09-ArcLight_50384-TNT_SING004_2020-05-30_13.26VT50384lexA-TNT_Ftrace_mean.npy
- Figure 2/R24E09-ArcLight_VT50384-TNT/R24E09-ArcLight_50384-TNT_SING005_2020-05-27_15.46VT50384lexA-TNT_Ftrace_mean.npy
- Figure 2/R24E09-ArcLight_VT50384-TNT/R24E09_ArcLight_TNT_Ctrl002_2020-06-11_12.01TNT_Ctrl_Ftrace_mean.npy
- Figure 2/R24E09-ArcLight_VT50384-TNT/R24E09_ArcLight_TNT_Ctrl002_2020-06-15_12.18TNT_Ctrl_Ftrace_mean.npy
- Figure 2/R24E09-ArcLight_VT50384-TNT/R24E09_ArcLight_TNT_Ctrl003_2020-06-12_12.12TNT_Ctrl_Ftrace_mean.npy
- Figure 2/R24E09-ArcLight_VT50384-TNT/R24E09_ArcLight_TNT_Ctrl003_2020-06-16_11.52TNT_Ctrl_Ftrace_mean.npy
- Figure 2/R24E09-ArcLight_VT50384-TNT/R24E09_ArcLight_TNT_Ctrl004_2020-06-11_12.53TNT_Ctrl_Ftrace_mean.npy
- Figure 2/R24E09-ArcLight_VT50384-TNT/R24E09_ArcLight_TNT_Ctrl007_2020-06-16_15.03TNT_Ctrl_Ftrace_mean.npy
- Figure 2/R24E09-ArcLight_VT50384-TNT/R24E09_TNT_Ctrl_Ftrace_all.npy
- Figure 2/R24E09-ArcLight_VT50384-TNT/R24E09_TNT_Ctrl_Ftrace_mean.npy
- Figure 2/R24E09-ArcLight_VT50384-TNT/R24E09_TNT_Ctrl_LDir.npy
- Figure 2/R24E09-ArcLight_VT50384-TNT/R24E09_TNT_Ctrl_MOI.npy
- Figure 2/R24E09-ArcLight_VT50384-TNT/time.npy
- Figure 2/R38G02-ArcLight_VT50384-TNT/
- Figure 2/R38G02-ArcLight_VT50384-TNT/.ipynb_checkpoints/
- Figure 2/R38G02-ArcLight_VT50384-TNT/.ipynb_checkpoints/Analysis_R38G02_ArcLight_TNT_Control-checkpoint.ipynb
- Figure 2/R38G02-ArcLight_VT50384-TNT/.ipynb_checkpoints/Analysis_R38G02_ArcLight_VT50384lexA-TNT-checkpoint.ipynb
- Figure 2/R38G02-ArcLight_VT50384-TNT/Analysis_R38G02_ArcLight_TNT_Control.ipynb
- Figure 2/R38G02-ArcLight_VT50384-TNT/Analysis_R38G02_ArcLight_VT50384lexA-TNT.ipynb
- Figure 2/R38G02-ArcLight_VT50384-TNT/R38G02-ArcLight-TNT-Ctrl003_2020-06-07_17.40-TNT-Ctrl_Ftrace_mean.npy
- Figure 2/R38G02-ArcLight_VT50384-TNT/R38G02-ArcLight-TNT-Ctrl005_2020-06-05_15.25-TNT-Ctrl_Ftrace_mean.npy
- Figure 2/R38G02-ArcLight_VT50384-TNT/R38G02-ArcLight_TNT-Ctrl002_2020-06-02_14.32-TNT-Ctrl_Ftrace_mean.npy
- Figure 2/R38G02-ArcLight_VT50384-TNT/R38G02-ArcLight_TNT-Ctrl_SING001_2020-05-29_11.17-TNT-Ctrl_Ftrace_mean.npy
- Figure 2/R38G02-ArcLight_VT50384-TNT/R38G02-ArcLight_TNT-Ctrl_SING002_2020-05-31_20.48-TNT-Ctrl_Ftrace_mean.npy
- Figure 2/R38G02-ArcLight_VT50384-TNT/R38G02-ArcLight_TNT-Ctrl_SING006_2020-05-30_14.45-TNT-Ctrl_Ftrace_mean.npy
- Figure 2/R38G02-ArcLight_VT50384-TNT/R38G02-ArcLight_TNT-Ctrl_SING008_2020-05-29_18.58-TNT-Ctrl_Ftrace_mean.npy
- Figure 2/R38G02-ArcLight_VT50384-TNT/R38G02_ArcLight_VT50384-TNT001_2020-05-12_12.46VT50384lexA-TNT_Ftrace_mean.npy
- Figure 2/R38G02-ArcLight_VT50384-TNT/R38G02_ArcLight_VT50384-TNT001_2020-05-13_14.48VT50384lexA-TNT_Ftrace_mean.npy
- Figure 2/R38G02-ArcLight_VT50384-TNT/R38G02_ArcLight_VT50384-TNT001_2020-05-16_11.41VT50384lexA-TNT_Ftrace_mean.npy
- Figure 2/R38G02-ArcLight_VT50384-TNT/R38G02_ArcLight_VT50384-TNT003_2020-05-14_14.17VT50384lexA-TNT_Ftrace_mean.npy
- Figure 2/R38G02-ArcLight_VT50384-TNT/R38G02_ArcLight_VT50384-TNT004_2020-05-16_13.09VT50384lexA-TNT_Ftrace_mean.npy
- Figure 2/R38G02-ArcLight_VT50384-TNT/R38G02_ArcLight_VT50384-TNT008_2020-05-16_19.13VT50384lexA-TNT_Ftrace_mean.npy
- Figure 2/R38G02-ArcLight_VT50384-TNT/R38G02_ArcLight_VT50384-TNT013_2020-05-11_18.25VT50384lexA-TNT_Ftrace_mean.npy
- Figure 2/R38G02-ArcLight_VT50384-TNT/R38G02_TNT_Ctrl_Ftrace_all.npy
- Figure 2/R38G02-ArcLight_VT50384-TNT/R38G02_TNT_Ctrl_Ftrace_mean.npy
- Figure 2/R38G02-ArcLight_VT50384-TNT/R38G02_TNT_Ctrl_LDir.npy
- Figure 2/R38G02-ArcLight_VT50384-TNT/R38G02_TNT_Ctrl_MOI.npy
- Figure 2/R38G02-ArcLight_VT50384-TNT/time.npy
