# Supplementary material for: Multilevel visual motion opponency in Drosophila
Source: Nat Neurosci. 2023 Oct 2;26(11):1894–905. doi: 10.1038/s41593-023-01443-z (PMC10620086; doi:10.1038/s41593-023-01443-z)
Supplement: Supplementary file 6 — Source data. [file 41593_2023_1443_MOESM6_ESM.zip › Figure 2/R20D01-ArcLight_VT50384-TNT/Analysis_R20D01_ArcLight_TNT_Ctrl.ipynb]

# %% [markdown]
#### Analysis of w+; UAS-ArcLight/ +; R20D01-Gal4/ lexAop-TNT Flies (Control flies)

# %% [code]
# Python_version 2.7.15

import numpy as np
import matplotlib.pyplot as plt
import pandas as pd
import seaborn as sb
import os
import scipy.io
from scipy import stats
%matplotlib inline

import octopus as oct

# %% [code]
filenames =['R20D01-ArcLight-TNT-Ctrl009_2020-06-03_19.23-TNT-Ctrl_Ftrace_mean',
            'R20D01-ArcLight-TNT-Ctrl004_2020-06-04_16.33-TNT-Ctrl_Ftrace_mean',
            'R20D01-ArcLight-TNT-Ctrl001_2020-06-05_11.35-TNT-Ctrl_Ftrace_mean',
            'R20D01-ArcLight-TNT-Ctrl007_2020-06-05_17.57-TNT-Ctrl_Ftrace_mean',
            'R20D01-ArcLight-TNT-Ctrl009_2020-06-05_18.46-TNT-Ctrl_Ftrace_mean',
            'R21D01_ArcLight_TNT_Ctrl006_2020-06-11_14.23-TNT-Ctrl_Ftrace_mean']

# %% [code]
# Import Data
time = np.load('time.npy')

for i in range(len(filenames)):
    a = np.load(filenames[i] + '.npy')
    if(i==0):
        Ftrace_all = a
    if(i==1):
        Ftrace_all = np.stack((Ftrace_all,a), axis=2)   
    if(i>1):
        a = a[:,:,np.newaxis]
        Ftrace_all = np.concatenate((Ftrace_all,a), axis=2)   

# %% [code]
fig = plt.figure(figsize = (5,3))

ax = fig.add_subplot(121)
plt.plot(time,Ftrace_all[:,6,:], color = '0.3', alpha = 0.5, linewidth = 1)
plt.plot(time,np.mean(Ftrace_all[:,6,:], axis=1), color = '0.3', linewidth = 2.5)
plt.axvspan(0, 1, facecolor='0.5', alpha=0.2)
plt.xlim([-1.5,2.5])
plt.ylim([-0.14,0.14])
plt.axis('off') 

ax = fig.add_subplot(122)
plt.plot(time,Ftrace_all[:,2,:], color = '0.3', alpha = 0.5, linewidth = 1)
plt.plot(time,np.mean(Ftrace_all[:,2,:], axis=1), color = '0.3', linewidth = 2.5)
plt.axvspan(0, 1, facecolor='0.5', alpha=0.2)
plt.xlim([-1.5,2.5])
plt.ylim([-0.14,0.14])
plt.axis('off')

bbox_inches = 'tight'
#plt.savefig('Fig2_R20D01_TNT-Ctrl_Ftraces.pdf',bbox_inches='tight', dpi=600, transparent=True)
plt.show()

# %% [code]
rotations = [0,45,90,135,180,225,270,315,360]
Ftrace_mean = np.zeros([len(rotations),len(filenames)])
Ftrace_sem = np.zeros([len(rotations)])
for i in range(len(rotations)):
    Ftrace_sem[i] = stats.sem(np.mean(Ftrace_all[38:51,i,:],0))
    for j in range(len(filenames)):
        Ftrace_mean[i,j] = np.mean(Ftrace_all[np.int(np.where(time == 0)[0]):51,i,j])

# %% [code]
# Input to MOI function
rot_rad = np.radians(rotations[0:8])
radius = np.mean(Ftrace_mean[0:8,:],1)

# %% [code]
MOI_flies = np.empty(len(Ftrace_mean[0,:]))
for i in range(len(Ftrace_mean[0,:])):
    MOI_flies[i] = oct.MOI(rot_rad, Ftrace_mean[0:8,i])

# %% [code]
LDir_flies = np.empty(len(Ftrace_mean[0,:]))
for i in range(len(Ftrace_mean[0,:])):
    LDir_flies[i] = oct.LDir(rot_rad, Ftrace_mean[0:8,i])

# %% [code]
# Save Ftrace as numpy array

np.save('R20D01_TNT_Ctrl_Ftrace_all.npy', Ftrace_all)
np.save('R20D01_TNT_Ctrl_Ftrace_mean.npy', Ftrace_mean)
np.save('R20D01_TNT_Ctrl_MOI.npy', MOI_flies)
np.save('R20D01_TNT_Ctrl_LDir.npy', LDir_flies)

# %% [code]
