# Supplementary material for: Multilevel visual motion opponency in Drosophila
Source: Nat Neurosci. 2023 Oct 2;26(11):1894–905. doi: 10.1038/s41593-023-01443-z (PMC10620086; doi:10.1038/s41593-023-01443-z)
Supplement: Supplementary file 7 — Source data. [file 41593_2023_1443_MOESM7_ESM.zip]

Archive with 38 entries (32 files):
- Figure 3/
- Figure 3/Connectome analysis/
- Figure 3/Connectome analysis/bodyIds_layer3_LPTCs.xls
- Figure 3/Connectome analysis/bodyIds_layer4_LPTCs.xls
- Figure 3/Connectome analysis/bodyIds_LPi34_cells.xls
- Figure 3/Connectome analysis/bodyIds_LPi43_cells.xls
- Figure 3/Connectome analysis/bodyIds_T4c_cells.xls
- Figure 3/Connectome analysis/bodyIds_T4d_cells.xls
- Figure 3/Connectome analysis/bodyIds_T5c_cells.xls
- Figure 3/Connectome analysis/bodyIds_T5d_cells.xls
- Figure 3/Connectome analysis/functions_module.py
- Figure 3/Connectome analysis/Hemibrain_Ammer_et_al_2D_synapse_histograms.ipynb
- Figure 3/Connectome analysis/Hemibrain_Ammer_et_al_connectivity_mats.ipynb
- Figure 3/Connectome analysis/Hemibrain_Ammer_et_al_hull_overlap.ipynb
- Figure 3/Connectome analysis/Hemibrain_Ammer_et_al_inspect_swc_files.ipynb
- Figure 3/Connectome analysis/Hemibrain_Ammer_et_al_proportional_input.ipynb
- Figure 3/Connectome analysis/LP_cells_ids_labels.xls
- Figure 3/Connectome analysis/rois.xls
- Figure 3/Opponency_connectome_Comparison_Mauss_Shinomiya.xlsx
- Figure 3/Plot_connectomes_synapse_fraction.ipynb
- Figure 3/VS ephys/
- Figure 3/VS ephys/Conductance analysis/
- Figure 3/VS ephys/Conductance analysis/.ipynb_checkpoints/
- Figure 3/VS ephys/Conductance analysis/Rinput_PM_all_sub.npy
- Figure 3/VS ephys/Conductance analysis/Rinput_PM_Split12_all_sub.npy
- Figure 3/VS ephys/Conductance analysis/Rinput_PM_Split12_all_sw1_sub.npy
- Figure 3/VS ephys/Conductance analysis/Rinput_PM_Split_all_sub.npy
- Figure 3/VS ephys/Conductance analysis/Rinput_TM_all_sub.npy
- Figure 3/VS ephys/Conductance analysis/Rinput_TM_Split12_all_sub.npy
- Figure 3/VS ephys/Conductance analysis/Rinput_TM_Split_all_sub.npy
- Figure 3/VS ephys/Conductance analysis/VS_cells_ephys_conductance.ipynb
- Figure 3/VS ephys/Voltage analysis/
- Figure 3/VS ephys/Voltage analysis/voltage_PM_all_sub.npy
- Figure 3/VS ephys/Voltage analysis/voltage_PM_Split12_all_sub.npy
- Figure 3/VS ephys/Voltage analysis/voltage_TM_all_sub.npy
- Figure 3/VS ephys/Voltage analysis/voltage_TM_Split12_all_sub.npy
- Figure 3/VS ephys/Voltage analysis/VS_cells_ephys_voltages.ipynb
- Figure 3/VS_conductance_PD_ND_local.npy
