# Supplementary material for: Multilevel visual motion opponency in Drosophila
Source: Nat Neurosci. 2023 Oct 2;26(11):1894–905. doi: 10.1038/s41593-023-01443-z (PMC10620086; doi:10.1038/s41593-023-01443-z)
Supplement: Supplementary file 7 — Source data. [file 41593_2023_1443_MOESM7_ESM.zip › Figure 3/Connectome analysis/bodyIds_layer3_LPTCs.xls]

## Sheet: bodyIds_DNOVS1
bodyId	name	type
1496497366	layer3_LPTC_0	layer3_LPTC
