# Supplementary material for: Multilevel visual motion opponency in Drosophila
Source: Nat Neurosci. 2023 Oct 2;26(11):1894–905. doi: 10.1038/s41593-023-01443-z (PMC10620086; doi:10.1038/s41593-023-01443-z)
Supplement: Supplementary file 7 — Source data. [file 41593_2023_1443_MOESM7_ESM.zip › Figure 3/Connectome analysis/bodyIds_layer4_LPTCs.xls]

## Sheet: Sheet1
bodyId	instance	#post(inputs)	#pre(outputs)	#voxels	name	dendrite	type
1868619183	VS(LPTC)	278	125	5336156636	VS_thick_1	out	VS
5813024262	VS(LPTC)	166	150	7764702659	VS_thick_2	out	VS
5813025091	VS(LPTC)	205	92	5544363452	VS_thick_3	out	VS
1992161820	VS(LPTC)	194	58	3967702328	VS_thick_4	out	VS
1557885051	VS(LPTC)	887	34	4426673333	VS_thick_5	in	VS
1868255513	VS(LPTC)	897	66	4123684252	VS_thick_6	in	VS
1558230909	VS(LPTC)	946	86	3603427606	VS_thin_0	in	VS
1837198715	VS(LPTC)	88	166	737490009	VS_thin_1	in	VS
5813023313	VS(LPTC)	155	191	833951328	VS_thin_2	in	VS
5813023581	VS(LPTC)	139	176	836826359	VS_thin_3	in	VS
5813033533	VS(LPTC)	748	171	2442328334	VS_thin_4	in	VS
5813049185	VS(LPTC)	145	216	689739411	VS_thin_5	in	VS
5812993165	VS(LPTC)	98	143	432207661	VS_thin_6	out	VS
