# Supplementary material for: Multilevel visual motion opponency in Drosophila
Source: Nat Neurosci. 2023 Oct 2;26(11):1894–905. doi: 10.1038/s41593-023-01443-z (PMC10620086; doi:10.1038/s41593-023-01443-z)
Supplement: Supplementary file 7 — Source data. [file 41593_2023_1443_MOESM7_ESM.zip › Figure 3/Connectome analysis/bodyIds_LPi34_cells.xls]

## Sheet: bodyIds_LPi34_cells
bodyId	name	type	gaps
2117554300	LPi34_0	LPi34	2
2272719533	LPi34_1	LPi34	2
2397882890	LPi34_2	LPi34	3
5813024274	LPi34_3	LPi34	8
5813034091	LPi34_4	LPi34	0
2148580555	LPi34_5	LPi34	0
2211004525	LPi34_6	LPi34	0
2428913299	LPi34_7	LPi34	3
5813008038	LPi34_8	LPi34	0
2242358702	LPi34_9	LPi34	0
