# Supplementary material for: Multilevel visual motion opponency in Drosophila
Source: Nat Neurosci. 2023 Oct 2;26(11):1894–905. doi: 10.1038/s41593-023-01443-z (PMC10620086; doi:10.1038/s41593-023-01443-z)
Supplement: Supplementary file 7 — Source data. [file 41593_2023_1443_MOESM7_ESM.zip › Figure 3/Connectome analysis/bodyIds_LPi43_cells.xls]

## Sheet: bodyIds_LPi34_cells
bodyId	name	type	gaps
2491333191	LPi43_0	LPi43	0
1930994867	LPi43_1	LPi43	3
1931331925	LPi43_2	LPi43	1
1527191407	LPi43_3	LPi43	0
1589265868	LPi43_4	LPi43	4
2210982064	LPi43_5	LPi43	1
2242029928	LPi43_6	LPi43	8
2304091769	LPi43_7	LPi43	1
2366507043	LPi43_8	LPi43	1
2429595179	LPi43_9	LPi43	3
5813004748	LPi43_10	LPi43	0
2397883001	LPi43_11	LPi43	2
2179973545	LPi43_12	LPi43	5
