# Supplementary material for: Multilevel visual motion opponency in Drosophila
Source: Nat Neurosci. 2023 Oct 2;26(11):1894–905. doi: 10.1038/s41593-023-01443-z (PMC10620086; doi:10.1038/s41593-023-01443-z)
Supplement: Supplementary file 7 — Source data. [file 41593_2023_1443_MOESM7_ESM.zip › Figure 3/Connectome analysis/bodyIds_T4c_cells.xls]

## Sheet: Sheet1
	bodyId	type	synpases_to_LPi34_V23	name
6	1715446521	T4c	3	T4c_0
7	2306474951	T4c	3	T4c_1
16	2148597697	T4c	3	T4c_2
26	5813034662	T4c	3	T4c_3
41	1465466258	T4c	4	T4c_4
48	1528555226	T4c	4	T4c_5
49	1620636864	T4c	4	T4c_6
51	1775819962	T4c	4	T4c_7
58	5812995467	T4c	5	T4c_8
72	1590625069	T4c	5	T4c_9
74	1962724419	T4c	5	T4c_10
85	1869952564	T4c	6	T4c_11
91	2180288459	T4c	6	T4c_12
92	1527195451	T4c	6	T4c_13
93	5901202050	T4c	6	T4c_14
98	1900987963	T4c	7	T4c_15
99	5813008037	T4c	7	T4c_16
100	2399255630	T4c	7	T4c_17
101	2272745702	T4c	7	T4c_18
102	1620304240	T4c	7	T4c_19
105	1715109913	T4c	7	T4c_20
107	1869270327	T4c	7	T4c_21
111	2461329241	T4c	8	T4c_22
112	2462006980	T4c	8	T4c_23
113	1806860140	T4c	8	T4c_24
116	2024777599	T4c	8	T4c_25
118	5812996167	T4c	8	T4c_26
122	2181320548	T4c	8	T4c_27
131	1838227299	T4c	9	T4c_28
132	2522367766	T4c	9	T4c_29
134	5813007545	T4c	10	T4c_30
135	2398556559	T4c	10	T4c_31
138	2179969436	T4c	10	T4c_32
140	1589614971	T4c	10	T4c_33
142	1559590572	T4c	10	T4c_34
143	2273739335	T4c	10	T4c_35
144	5813003828	T4c	10	T4c_36
147	2336145726	T4c	11	T4c_37
150	1838909573	T4c	11	T4c_38
153	2273406879	T4c	12	T4c_39
155	2210994928	T4c	12	T4c_40
161	5812992666	T4c	13	T4c_41
164	2117536922	T4c	13	T4c_42
168	2335813203	T4c	14	T4c_43
169	1900633331	T4c	14	T4c_44
172	1900301332	T4c	14	T4c_45
173	5812999883	T4c	14	T4c_46
178	2086190970	T4c	15	T4c_47
180	2336836725	T4c	16	T4c_48
181	2275452766	T4c	16	T4c_49
183	2148939069	T4c	16	T4c_50
186	2055471367	T4c	17	T4c_51
187	2024457661	T4c	17	T4c_52
192	2304768993	T4c	17	T4c_53
195	1838222430	T4c	17	T4c_54
197	2335808829	T4c	17	T4c_55
198	1808210803	T4c	17	T4c_56
205	2429591371	T4c	18	T4c_57
207	2398218901	T4c	19	T4c_58
209	2242363036	T4c	19	T4c_59
210	5812999310	T4c	20	T4c_60
218	5812992667	T4c	22	T4c_61
220	2179615495	T4c	23	T4c_62
225	2398555998	T4c	26	T4c_63
226	2460297686	T4c	26	T4c_64
227	2429595628	T4c	26	T4c_65
230	2398219319	T4c	29	T4c_66
