# Supplementary material for: Multilevel visual motion opponency in Drosophila
Source: Nat Neurosci. 2023 Oct 2;26(11):1894–905. doi: 10.1038/s41593-023-01443-z (PMC10620086; doi:10.1038/s41593-023-01443-z)
Supplement: Supplementary file 7 — Source data. [file 41593_2023_1443_MOESM7_ESM.zip › Figure 3/Connectome analysis/bodyIds_T4d_cells.xls]

## Sheet: Sheet1
	bodyId	type	synapses_to_VS	name
4	1559590279	T4d	17	T4d_0
5	2210654022	T4d	29	T4d_1
6	1930644818	T4d	19	T4d_2
7	5813001882	T4d	23	T4d_3
10	2460979958	T4d	12	T4d_4
14	2024095393	T4d	17	T4d_5
15	2086165155	T4d	15	T4d_6
16	2088215840	T4d	17	T4d_7
17	2148575760	T4d	18	T4d_8
21	1497520809	T4d	12	T4d_9
23	1899618592	T4d	16	T4d_10
24	1930653592	T4d	16	T4d_11
25	1930653640	T4d	20	T4d_12
26	2024095361	T4d	20	T4d_13
27	2055130019	T4d	25	T4d_14
28	2086186858	T4d	19	T4d_15
29	1526849638	T4d	13	T4d_16
31	1559590718	T4d	11	T4d_17
34	1744098349	T4d	17	T4d_18
40	2055129732	T4d	22	T4d_19
42	1497861697	T4d	13	T4d_20
46	1806859033	T4d	15	T4d_21
48	1837540037	T4d	24	T4d_22
49	1837881183	T4d	15	T4d_23
51	1899614042	T4d	23	T4d_24
54	2054792843	T4d	19	T4d_25
57	2210667107	T4d	10	T4d_26
58	2272728667	T4d	13	T4d_27
59	2273052054	T4d	11	T4d_28
64	5812993435	T4d	10	T4d_29
65	5812993450	T4d	11	T4d_30
66	5813049250	T4d	22	T4d_31
72	1557884959	T4d	13	T4d_32
78	1899609879	T4d	19	T4d_33
79	1899622842	T4d	17	T4d_34
80	1992723622	T4d	15	T4d_35
81	1993055642	T4d	16	T4d_36
82	2024094965	T4d	14	T4d_37
83	2024099457	T4d	17	T4d_38
84	2055143049	T4d	18	T4d_39
86	2086160754	T4d	14	T4d_40
90	2179606481	T4d	14	T4d_41
92	2272719899	T4d	16	T4d_42
93	2272723886	T4d	17	T4d_43
96	2303758591	T4d	11	T4d_44
99	2366506815	T4d	14	T4d_45
100	2397541980	T4d	9	T4d_46
102	2459611246	T4d	7	T4d_47
103	5812993436	T4d	11	T4d_48
104	5812999860	T4d	12	T4d_49
106	5813080883	T4d	15	T4d_50
113	1713400628	T4d	11	T4d_51
115	1715109966	T4d	11	T4d_52
118	1837540084	T4d	16	T4d_53
119	1839586649	T4d	14	T4d_54
120	1839927967	T4d	13	T4d_55
124	2117212650	T4d	24	T4d_56
125	2117558592	T4d	10	T4d_57
126	2148571507	T4d	10	T4d_58
128	2210317535	T4d	14	T4d_59
130	2334798484	T4d	9	T4d_60
133	5813033951	T4d	18	T4d_61
134	1342346097	T4d	8	T4d_62
138	1622001521	T4d	8	T4d_63
139	1652695309	T4d	15	T4d_64
140	1682029203	T4d	8	T4d_65
144	1930985965	T4d	10	T4d_66
145	2024095373	T4d	5	T4d_67
146	2055129592	T4d	13	T4d_68
151	2242016931	T4d	7	T4d_69
155	2335126325	T4d	10	T4d_70
156	2335130717	T4d	5	T4d_71
167	1588924131	T4d	6	T4d_72
173	2024453524	T4d	6	T4d_73
175	2148571200	T4d	11	T4d_74
177	2242017259	T4d	7	T4d_75
185	2335467787	T4d	9	T4d_76
186	2366497716	T4d	7	T4d_77
190	2460284844	T4d	6	T4d_78
195	1559931361	T4d	5	T4d_79
201	2086868847	T4d	6	T4d_80
210	2273056692	T4d	5	T4d_81
212	2335463226	T4d	5	T4d_82
213	2366839038	T4d	5	T4d_83
227	1434086365	T4d	2	T4d_84
260	2365832688	T4d	4	T4d_85
271	2459948188	T4d	2	T4d_86
277	5813068400	T4d	2	T4d_87
