# Supplementary material for: Multilevel visual motion opponency in Drosophila
Source: Nat Neurosci. 2023 Oct 2;26(11):1894–905. doi: 10.1038/s41593-023-01443-z (PMC10620086; doi:10.1038/s41593-023-01443-z)
Supplement: Supplementary file 7 — Source data. [file 41593_2023_1443_MOESM7_ESM.zip › Figure 3/Connectome analysis/bodyIds_T5c_cells.xls]

## Sheet: Sheet1
	bodyId	type	synpases_to_LPi34_V23	name
19	2117911974	T5c	3	T5c_0
27	1558230672	T5c	3	T5c_1
33	1404078976	T5c	3	T5c_2
38	5901198709	T5c	4	T5c_3
40	1995452039	T5c	4	T5c_4
47	1744444696	T5c	4	T5c_5
61	2118573199	T5c	5	T5c_6
66	2212718142	T5c	5	T5c_7
73	1527195648	T5c	5	T5c_8
78	1838576598	T5c	6	T5c_9
84	1588924177	T5c	6	T5c_10
90	1684080012	T5c	6	T5c_11
104	2025139718	T5c	7	T5c_12
106	1527532074	T5c	7	T5c_13
110	1403737891	T5c	7	T5c_14
115	1495478007	T5c	8	T5c_15
117	2149288412	T5c	8	T5c_16
119	1931698878	T5c	8	T5c_17
123	1619958675	T5c	9	T5c_18
127	5812999812	T5c	9	T5c_19
130	1559262195	T5c	9	T5c_20
137	2087213841	T5c	10	T5c_21
139	5812992660	T5c	10	T5c_22
141	1994104533	T5c	10	T5c_23
148	2117199703	T5c	11	T5c_24
149	2150303055	T5c	11	T5c_25
152	2212713395	T5c	11	T5c_26
154	2368898190	T5c	12	T5c_27
157	2304437366	T5c	12	T5c_28
158	2460626282	T5c	12	T5c_29
159	1745480689	T5c	13	T5c_30
160	2490646281	T5c	13	T5c_31
162	5812995483	T5c	13	T5c_32
165	2336145125	T5c	13	T5c_33
166	5813033898	T5c	13	T5c_34
167	1901669230	T5c	13	T5c_35
170	1931361464	T5c	14	T5c_36
174	1652708336	T5c	14	T5c_37
176	2213041567	T5c	15	T5c_38
177	2055471360	T5c	15	T5c_39
179	5812992668	T5c	16	T5c_40
182	1682374930	T5c	16	T5c_41
184	1993773111	T5c	16	T5c_42
185	5813004838	T5c	16	T5c_43
188	2117545327	T5c	17	T5c_44
189	1744781529	T5c	17	T5c_45
190	2368898064	T5c	17	T5c_46
191	5901198423	T5c	17	T5c_47
193	2179947693	T5c	17	T5c_48
194	2429941102	T5c	17	T5c_49
196	2273734654	T5c	17	T5c_50
199	2242017461	T5c	17	T5c_51
200	1652708230	T5c	18	T5c_52
202	5813018623	T5c	18	T5c_53
206	5813002435	T5c	18	T5c_54
208	2056516383	T5c	19	T5c_55
212	5813000450	T5c	21	T5c_56
214	2307169056	T5c	22	T5c_57
215	2025481409	T5c	22	T5c_58
216	2367184992	T5c	22	T5c_59
217	2429263150	T5c	22	T5c_60
219	2306496408	T5c	22	T5c_61
221	2429254116	T5c	23	T5c_62
222	1806509469	T5c	24	T5c_63
223	2428913221	T5c	24	T5c_64
224	2429591551	T5c	24	T5c_65
228	2429595740	T5c	27	T5c_66
231	2210986738	T5c	31	T5c_67
