# Supplementary material for: Multilevel visual motion opponency in Drosophila
Source: Nat Neurosci. 2023 Oct 2;26(11):1894–905. doi: 10.1038/s41593-023-01443-z (PMC10620086; doi:10.1038/s41593-023-01443-z)
Supplement: Supplementary file 7 — Source data. [file 41593_2023_1443_MOESM7_ESM.zip › Figure 3/Connectome analysis/bodyIds_T5d_cells.xls]

## Sheet: Sheet1
	bodyId	type	synapses_to_VS	name
3	5813018238	T5d	42	T5d_0
9	5813034259	T5d	17	T5d_1
11	1620300671	T5d	17	T5d_2
13	1869960604	T5d	25	T5d_3
18	2150980933	T5d	15	T5d_4
19	2272719589	T5d	20	T5d_5
22	1775474727	T5d	12	T5d_6
32	1559603768	T5d	18	T5d_7
35	1901328546	T5d	21	T5d_8
36	1930649203	T5d	18	T5d_9
37	1931693938	T5d	22	T5d_10
38	1963070366	T5d	16	T5d_11
39	2025480565	T5d	26	T5d_12
41	2148912447	T5d	19	T5d_13
44	1588919478	T5d	15	T5d_14
52	1932372234	T5d	17	T5d_15
53	2024812451	T5d	15	T5d_16
55	2087892251	T5d	23	T5d_17
56	2148238726	T5d	25	T5d_18
60	2273056687	T5d	8	T5d_19
67	5813079537	T5d	8	T5d_20
68	5901203492	T5d	13	T5d_21
71	1434781592	T5d	9	T5d_22
73	1589623172	T5d	9	T5d_23
76	1745812982	T5d	27	T5d_24
77	1745817746	T5d	17	T5d_25
85	2056179387	T5d	12	T5d_26
87	2088223973	T5d	19	T5d_27
88	2117203807	T5d	14	T5d_28
89	2151313375	T5d	7	T5d_29
91	2242017765	T5d	14	T5d_30
101	2428912998	T5d	7	T5d_31
105	5813047846	T5d	7	T5d_32
108	1465807975	T5d	10	T5d_33
109	1496156562	T5d	15	T5d_34
110	1621336765	T5d	16	T5d_35
112	1682732726	T5d	18	T5d_36
114	1714778140	T5d	8	T5d_37
117	1807886991	T5d	20	T5d_38
121	1869282994	T5d	10	T5d_39
122	1961688670	T5d	13	T5d_40
123	2025140249	T5d	13	T5d_41
132	5813002965	T5d	15	T5d_42
141	1683742973	T5d	13	T5d_43
142	1745476087	T5d	17	T5d_44
143	1870293886	T5d	19	T5d_45
150	2241689038	T5d	5	T5d_46
154	2273052338	T5d	13	T5d_47
166	1496851009	T5d	10	T5d_48
170	1869287910	T5d	4	T5d_49
176	2182684760	T5d	7	T5d_50
180	2273061368	T5d	6	T5d_51
181	2303754517	T5d	9	T5d_52
183	2334802190	T5d	4	T5d_53
198	1808227800	T5d	3	T5d_54
200	2026832940	T5d	5	T5d_55
202	2089239229	T5d	7	T5d_56
211	2273393229	T5d	5	T5d_57
214	2397536726	T5d	5	T5d_58
216	2459948079	T5d	3	T5d_59
224	1403737545	T5d	2	T5d_60
225	1404083892	T5d	2	T5d_61
262	2366502652	T5d	2	T5d_62
265	2400619285	T5d	4	T5d_63
275	5813000022	T5d	2	T5d_64
