# Supplementary material for: Multilevel visual motion opponency in Drosophila
Source: Nat Neurosci. 2023 Oct 2;26(11):1894–905. doi: 10.1038/s41593-023-01443-z (PMC10620086; doi:10.1038/s41593-023-01443-z)
Supplement: Supplementary file 7 — Source data. [file 41593_2023_1443_MOESM7_ESM.zip › Figure 3/Connectome analysis/Hemibrain_Ammer_et_al_2D_synapse_histograms.ipynb]

# %% [code]
from neuprint import Client

token = 'eyJhbGciOiJIUzI1NiIsInR5cCI6IkpXVCJ9.eyJlbWFpbCI6ImFsZXgubWF1c3NAY2FudGFiLm5ldCIsImxldmVsIjoibm9hdXRoIiwiaW1hZ2UtdXJsIjoiaHR0cHM6Ly9saDMuZ29vZ2xldXNlcmNvbnRlbnQuY29tL2EtL0FBdUU3bUJETVJtWTZGb3NlczZCWkZ5dU40TmFqMDBKeFZ5eWpOR1pQck5fP3N6PTUwP3N6PTUwIiwiZXhwIjoxNzYwODg4NjgyfQ.jT885mSKrCEup0koFvv4-daJgen6WriZ33lw-3R0V8w'

c = Client('neuprint.janelia.org', dataset='hemibrain:v1.0.1', token=token)
c.fetch_version()

# %% [code]
import numpy as np
from matplotlib import pyplot as plt
import pandas as pd
import importlib


# %% [code]
import os
os.getcwd()

# %% [code]
import neuprint
print('neuprint version: {}'.format(neuprint.__version__))
from neuprint import fetch_synapses
from neuprint import SynapseCriteria as SC
from neuprint import NeuronCriteria as NC

# %% [code]
import functions_module as f
importlib.reload(f)


# %% [code]
rois = f.remove_unnamed_col( pd.read_excel('rois.xlsx') )
rois[rois.id>0]


# %% [markdown]
## Load cell bodyIDs and names

# %% [code]
T4c_df, T4c_names, T4c_bodyIds = f.load_cell_types(('bodyIds_T4c_cells.xlsx'))
T5c_df, T5c_names, T5c_bodyIds = f.load_cell_types('bodyIds_T5c_cells.xlsx')
T4T5c_bodyIds = T4c_bodyIds + T5c_bodyIds
T4T5c_names = T4c_names + T5c_names

T4d_df, T4d_names, T4d_bodyIds = f.load_cell_types('bodyIds_T4d_cells.xlsx')
T5d_df, T5d_names, T5d_bodyIds = f.load_cell_types('bodyIds_T5d_cells.xlsx')
T4T5d_bodyIds = T4d_bodyIds + T5d_bodyIds
T4T5d_names = T4d_names + T5d_names

LPi34_df, LPi34_names, LPi34_bodyIds = f.load_cell_types('bodyIds_LPi34_cells.xlsx')
LPi43_df, LPi43_names, LPi43_bodyIds = f.load_cell_types('bodyIds_LPi43_cells.xlsx')

layer3_LPTCs_df, layer3_LPTCs_names, layer3_LPTCs_bodyIds = f.load_cell_types('bodyIds_layer3_LPTCs.xlsx')
layer4_LPTCs_df, layer4_LPTCs_names, layer4_LPTCs_bodyIds = f.load_cell_types('bodyIds_layer4_LPTCs.xlsx')

LPi34_df


# %% [code]


# %% [markdown]
## Fetch synapse data

# %% [code]
synapse_data_from_server = False # set to True to donwload data and False if data has been previously downloaded and can be read from local drive

# %% [code]
if synapse_data_from_server:
    LOP_synapses = fetch_synapses(NC(outputRois=['LOP(R)']), SC(rois=['LOP(R)'], primary_only=True, confidence= 0.96))
    LOP_synapses.to_csv('synapse_files/synapses_LOP.csv')

LOP_synapses = f.remove_unnamed_col( pd.read_csv('synapse_files/synapses_LOP.csv') )
LOP_synapses.head()

# %% [code]
if synapse_data_from_server:
    LO_synapses = fetch_synapses(NC(outputRois=['LO(R)']), SC(rois=['LO(R)'], primary_only=True, confidence= 0.96))
    LO_synapses.to_csv('synapse_files/synapses_LO.csv')

LO_synapses = f.remove_unnamed_col( pd.read_csv('synapse_files/synapses_LO.csv') )
LO_synapses.head()

# %% [code]
if synapse_data_from_server:
    LPi43_synapses = fetch_synapses( SegmentCriteria(bodyId=LPi43_bodyIds) )
    LPi43_synapses.to_csv('synapse_files/LPi43_synapses.csv')

LPi43_synapses = f.remove_unnamed_col( pd.read_csv('synapse_files/LPi43_synapses.csv') )
LPi43_synapses.head()


# %% [code]
if synapse_data_from_server:
    LPi34_synapses = fetch_synapses( SegmentCriteria(bodyId=LPi34_bodyIds) )
    LPi34_synapses.to_csv('synapse_files/LPi34_synapses.csv')

LPi34_synapses = f.remove_unnamed_col( pd.read_csv('synapse_files/LPi34_synapses.csv') )
LPi34_synapses.head()


# %% [code]
if synapse_data_from_server:
    T4T5c_synapses = fetch_synapses( SegmentCriteria(bodyId=T4T5c_bodyIds) )
    T4T5c_synapses.to_csv('synapse_files/T4T5c_synapses.csv')

T4T5c_synapses = f.remove_unnamed_col( pd.read_csv('synapse_files/T4T5c_synapses.csv') )
T4T5c_synapses.head()


# %% [code]
if synapse_data_from_server:
    T4T5d_synapses = fetch_synapses( SegmentCriteria(bodyId=T4T5d_bodyIds) )
    T4T5d_synapses.to_csv('synapse_files/T4T5d_synapses.csv')

T4T5d_synapses = f.remove_unnamed_col( pd.read_csv('synapse_files/T4T5d_synapses.csv') )
T4T5d_synapses.head()


# %% [code]
if synapse_data_from_server:
    VS_synapses = fetch_synapses( SegmentCriteria(bodyId=layer4_LPTCs_bodyIds) )
    VS_synapses.to_csv('synapse_files/VS_synapses.csv')

VS_synapses = f.remove_unnamed_col( pd.read_csv('synapse_files/VS_synapses.csv') )
VS_synapses.head()


# %% [markdown]
## Fetch skeletons (and synapses)

# %% [code]
importlib.reload(f)
skeletons_bodyids_VS = f.fetch_skeletons_and_synapses(bodyIds=layer4_LPTCs_bodyIds, compute_convex_hull=False, synapses=False)


# %% [code]
importlib.reload(f)
skeletons_bodyids_LPi34 = f.fetch_skeletons_and_synapses(bodyIds=LPi34_bodyIds, compute_convex_hull=True, synapses=True, min_confidence=0.6)


# %% [code]
importlib.reload(f)
skeletons_bodyids_LPi43 = f.fetch_skeletons_and_synapses(bodyIds=LPi43_bodyIds, compute_convex_hull=True, synapses=True, min_confidence=0.6)


# %% [markdown]
## Plot skeletons and synapses

# %% [code]
f.plot_each_neuron_individual(skeletons_bodyids_LPi34, plot_skels=True, plot_synapses=True, plot_hull_synapses=True)       


# %% [code]
f.plot_each_neuron_individual(skeletons_bodyids_LPi43, plot_skels=True, plot_synapses=True, plot_hull_synapses=True)       


# %% [code]
f.plot_each_neuron_together(skeletons_bodyids_LPi34, plot_skels=True, plot_synapses=True, plot_hull_synapses=True)       


# %% [code]
f.plot_each_neuron_together(skeletons_bodyids_LPi43, plot_skels=True, plot_synapses=True, plot_hull_synapses=True)       


# %% [code]
def plot_synapses_3d(list_df_synapses, **kwargs):
    kwarguments = {'xlims': (-5000, 25000),
               'ylims': (16000, 38000),
               'zlims': (20000, 36000),
               'azim': 40}
    kwarguments.update(kwargs)

    fig = plt.figure(figsize=(24,8))    
    for i, df_synapses in enumerate(list_df_synapses):
        ax = plt.subplot(1,3,i+1, projection='3d', proj_type = 'ortho')
        df_synapses_pre = df_synapses[df_synapses.type=='pre']
        df_synapses_post = df_synapses[df_synapses.type=='post']

        ax.scatter(df_synapses_pre.x, df_synapses_pre.y, df_synapses_pre.z, color='r', s=4, alpha=0.3)
        ax.scatter(df_synapses_post.x, df_synapses_post.y, df_synapses_post.z, color='c', s=4, alpha=0.3)
        
        ax.set_xlim(kwarguments['xlims'])
        ax.set_ylim(kwarguments['ylims'])
        ax.set_zlim(kwarguments['zlims'])
        ax.set_xlabel('X')
        ax.set_ylabel('Y')
        ax.set_zlabel('Z')
        
        ax.view_init(elev=30, azim=kwarguments['azim']) #

xlims = (-3000, 7000)
ylims = (5000, 15000)
zlims = (20000, 30000)

plot_synapses_3d([LPi34_synapses, LPi43_synapses], xlim=xlims, ylims=ylims, zlims=zlims, azim=170)

# %% [markdown]
## Plot 2D histograms of synapse locations in the lobula plate

# %% [code]
importlib.reload(f)

zrange = (32000, 34000)
fig = f.plot_synapses_hist2d(LPi34_synapses, description='LPi34_synapses', zrange=zrange, addskel=skeletons_bodyids_VS["skeletons"][5], addsynapses=LOP_synapses)
plt.savefig('plots_Ammer_et_al/Figure_2D_histogram_LPi34.png', dpi=200)


# %% [code]
importlib.reload(f)

zrange = (32000, 34000)
fig = f.plot_synapses_hist2d(LPi43_synapses, description='LPi43_synapses', zrange=zrange, addskel=skeletons_bodyids_VS["skeletons"][5], addsynapses=LOP_synapses)
plt.savefig('plots_Ammer_et_al/Figure_2D_histogram_LPi43.png', dpi=200)


# %% [code]


# %% [code]


# %% [code]
# importlib.reload(f)

# zrange = (32000, 34000)
# fig = f.plot_synapses_hist2d(LPi34_synapses, description='LPi34_synapses', zrange=zrange, addskel=skeletons_bodyids_LPi43["skeletons"][1], addsynapses=LOP_synapses)


# %% [code]


# %% [markdown]
## Plot numbers ouputs to other LPis as function of cell size

# %% [code]
# importlib.reload(f)

# data = LPi34_bodyIds + LPi43_bodyIds
# description = LPi34_names + LPi43_names
# connectivity_info = f.get_connectivity_matrix_LOP(data, description, data, description)

# # fig = plot_connectivity_matrix_2(connectivity_matrix_LPis, description_LPis, norm_per_row=False)
# # plt.savefig('figures_connectivity_matrix/connectivity_matrix.png', dpi=300)


# %% [code]
# connectivity_info.keys()

# %% [code]
# def plot_outputs_neuronsize(bodyIds, description, connectivity_matrix, neurons, examples):
#     def plot_data_and_fit(ax,x,y,clr,label,marker):
#         ax.plot(x, y, marker, color=clr, alpha=0.3,label=label)    
#         m, b = np.polyfit(x, y, 1) # m = slope, b=intercept.
#         ax.plot(x, m*x + b, color=clr, alpha=0.3) # add line of best fit.    
#         return ax
    
#     LPi34_bool = ['LPi34' in description[i] for i in range(len(description))]
#     LPi43_bool = ['LPi43' in description[i] for i in range(len(description))]

#     neurons_outputs = []
#     for i in range(connectivity_matrix.shape[0]):
#         neurons_outputs.append( np.sum(connectivity_matrix[:,i]) )
#     neurons_outputs = np.array(neurons_outputs)
    
#     neurons_size = []
#     for i, bodyId in enumerate(bodyIds):
#         neurons_size.append( neurons.loc[neurons.bodyId==bodyId, "size"].values[0] )
    
#     neurons_size = np.array(neurons_size)
    
#     results = pd.DataFrame({'bodyId': bodyIds, 'outputs': neurons_outputs.astype('int'), 'size': neurons_size, 'name': description})
                
#     fig, ax = plt.subplots(1, 1, figsize=(5,4))
    
#     ax = plot_data_and_fit(ax,results.loc[LPi34_bool, 'size'],results.loc[LPi34_bool, 'outputs'],'k','LPi34','o')
#     ax = plot_data_and_fit(ax,results.loc[LPi43_bool, 'size'],results.loc[LPi43_bool, 'outputs'],'k','LPi43','s')
        
#     for example_id in examples:
#         results_example = results[results.bodyId==example_id]
#         label = str(example_id) + ' (' + results_example.name.values[0] + ')'
        
#         if 'LPi34' in results_example.name.values[0]:
#             marker = 'o'
#         else:
#             marker = 's'
#         ax.plot(results_example['size'], results_example['outputs'], marker, alpha=1.0, label=label)
    
#     ax.legend()
#     ax.set_xlabel('size')
#     ax.set_ylabel('outputs to other LPis in matrix')
# #     ax.set_ylim(0, 50)
        
#     return fig, results
    
# # neurons, _ = fetch_neurons(data)
# examples = [1930994867, 1527191407, 2397882890, 2272719533]
# fig, results = plot_outputs_neuronsize(data, description, connectivity_info["connectivity_matrix"], neurons, examples=examples)

# # plt.savefig('figures_connectivity_matrix/Figure_ouputs_over_neuronsize.png', dpi=300)


# %% [code]
# LPi43_bodyId_name_df.loc[LPi43_bodyId_name_df.bodyId.isin(examples),['bodyId', 'name']]

# %% [code]
# LPi34_bodyId_name_df.loc[LPi34_bodyId_name_df.bodyId.isin(examples),['bodyId', 'name']]

# %% [code]


# %% [code]


# %% [code]


# %% [code]
