# Supplementary material for: Multilevel visual motion opponency in Drosophila
Source: Nat Neurosci. 2023 Oct 2;26(11):1894–905. doi: 10.1038/s41593-023-01443-z (PMC10620086; doi:10.1038/s41593-023-01443-z)
Supplement: Supplementary file 7 — Source data. [file 41593_2023_1443_MOESM7_ESM.zip › Figure 3/Connectome analysis/Hemibrain_Ammer_et_al_connectivity_mats.ipynb]

# %% [code]
from neuprint import Client

token = 'eyJhbGciOiJIUzI1NiIsInR5cCI6IkpXVCJ9.eyJlbWFpbCI6ImFsZXgubWF1c3NAY2FudGFiLm5ldCIsImxldmVsIjoibm9hdXRoIiwiaW1hZ2UtdXJsIjoiaHR0cHM6Ly9saDMuZ29vZ2xldXNlcmNvbnRlbnQuY29tL2EtL0FBdUU3bUJETVJtWTZGb3NlczZCWkZ5dU40TmFqMDBKeFZ5eWpOR1pQck5fP3N6PTUwP3N6PTUwIiwiZXhwIjoxNzYwODg4NjgyfQ.jT885mSKrCEup0koFvv4-daJgen6WriZ33lw-3R0V8w'

c = Client('neuprint.janelia.org', dataset='hemibrain:v1.0.1', token=token)
c.fetch_version()

# %% [code]
import numpy as np
from matplotlib import pyplot as plt
# from mpl_toolkits.mplot3d import Axes3D
import pandas as pd
import importlib
# from scipy.spatial import ConvexHull
# from shapely.geometry import Polygon

# %% [code]
import os
os.getcwd()

# %% [code]
import neuprint
print('neuprint version: {}'.format(neuprint.__version__))

# %% [code]
import functions_module as f
importlib.reload(f)


# %% [code]
rois = f.remove_unnamed_col( pd.read_excel('rois.xls') )
rois[rois.id>0]


# %% [markdown]
## Load cell bodyIDs and names

# %% [code]
T4c_df, T4c_names, T4c_bodyIds = f.load_cell_types(('bodyIds_T4c_cells.xls'))
T5c_df, T5c_names, T5c_bodyIds = f.load_cell_types('bodyIds_T5c_cells.xls')
T4T5c_bodyIds = T4c_bodyIds + T5c_bodyIds
T4T5c_names = T4c_names + T5c_names

T4d_df, T4d_names, T4d_bodyIds = f.load_cell_types('bodyIds_T4d_cells.xls')
T5d_df, T5d_names, T5d_bodyIds = f.load_cell_types('bodyIds_T5d_cells.xls')
T4T5d_bodyIds = T4d_bodyIds + T5d_bodyIds
T4T5d_names = T4d_names + T5d_names

LPi34_df, LPi34_names, LPi34_bodyIds = f.load_cell_types('bodyIds_LPi34_cells.xls')
LPi43_df, LPi43_names, LPi43_bodyIds = f.load_cell_types('bodyIds_LPi43_cells.xls')

layer3_LPTCs_df, layer3_LPTCs_names, layer3_LPTCs_bodyIds = f.load_cell_types('bodyIds_layer3_LPTCs.xls')
layer4_LPTCs_df, layer4_LPTCs_names, layer4_LPTCs_bodyIds = f.load_cell_types('bodyIds_layer4_LPTCs.xls')

LPi34_df


# %% [code]
T5d_df

# %% [markdown]
## Fetch and plot connectivity

# %% [markdown]
#### Lobula Plate cell types

# %% [code]
data_pre = [LPi43_bodyIds, LPi34_bodyIds, T4T5c_bodyIds, T4T5d_bodyIds]
description_pre = ['LPi43', 'LPi34', 'T4T5c', 'T4T5d']

data_post = data_pre + [layer3_LPTCs_bodyIds, layer4_LPTCs_bodyIds]
description_post = description_pre + ['LPTC layer3', 'LPTCs layer4']

connectivity_dict_LOP_types = f.get_connectivity_matrix_LOP(data_pre, 
                                                       description_pre, 
                                                       data_post, 
                                                       description_post, 
                                                       min_weight=1)


# %% [code]
font_size = 8
fig_size = 5
fig = f.plot_connectivity_matrix(connectivity_dict_LOP_types, norm_per_col=False, norm_per_row=True, fig_width=4, fig_height=fig_size)
#plt.savefig('plots_Ammer_et_al/Connectivity_matrix_LOP_types_rownorm.png', dpi=300)
bbox_inches = 'tight'
plt.savefig('C:\\Users\\gammer\\Desktop\\DATA Surface\\LPi Opponency\\plots_LPi_ms\\\
Fig3_Connectivity Matrix.pdf', bbox_inches='tight', dpi=600, transparent=True)

# %% [code]
font_size = 8
fig_size = 5
fig = f.plot_connectivity_matrix(connectivity_dict_LOP_types, norm_per_col=True, norm_per_row=False, fig_width=4, fig_height=fig_size)
#plt.savefig('plots_Ammer_et_al/Connectivity_matrix_LOP_types_colnorm.png', dpi=300)
plt.savefig('C:\\Users\\gammer\\Desktop\\DATA Surface\\LPi Opponency\\plots_LPi_ms\\\
Fig3_Connectivity Matrix_colnorm.pdf', bbox_inches='tight', dpi=600, transparent=True)

# %% [markdown]
#### Individual LPi neurons

# %% [code]
data_pre = LPi43_bodyIds + LPi34_bodyIds
description_pre = LPi43_names + LPi34_names

data_post = data_pre
description_post = description_pre

connectivity_dict_LPi = f.get_connectivity_matrix_LOP(data_pre, 
                                                   description_pre, 
                                                   data_post, 
                                                   description_post, 
                                                   min_weight=1)


# %% [code]
font_size = 8
fig_size = 6
fill_quadrant1 = list( np.linspace(0, 12, 13, dtype='int') )
fill_quadrant2 = list( np.linspace(13, 22, 10, dtype='int') )
fill_quadrants = [fill_quadrant1, fill_quadrant2]
fig = f.plot_connectivity_matrix(connectivity_dict_LPi, norm_per_col=False, norm_per_row=False, fig_width=fig_size, fig_height=fig_size, fill_quadrants=fill_quadrants, write_0=False)
#plt.savefig('plots_Ammer_et_al/Connectivity_matrix_individual_LPis.png', dpi=300)


# %% [code]
font_size = 8
fig_size = 6
fill_quadrant1 = list( np.linspace(0, 12, 13, dtype='int') )
fill_quadrant2 = list( np.linspace(13, 22, 10, dtype='int') )
fill_quadrants = [fill_quadrant1, fill_quadrant2]
fig = f.plot_connectivity_matrix(connectivity_dict_LPi, norm_per_col=False, norm_per_row=True, fig_width=fig_size, fig_height=fig_size, fill_quadrants=fill_quadrants, write_0=False)
plt.savefig('plots_Ammer_et_al/Connectivity_matrix_individual_LPis_rownorm.png', dpi=300)


# %% [code]


# %% [code]


# %% [code]


# %% [code]
