# Supplementary material for: Multilevel visual motion opponency in Drosophila
Source: Nat Neurosci. 2023 Oct 2;26(11):1894–905. doi: 10.1038/s41593-023-01443-z (PMC10620086; doi:10.1038/s41593-023-01443-z)
Supplement: Supplementary file 7 — Source data. [file 41593_2023_1443_MOESM7_ESM.zip › Figure 3/Connectome analysis/Hemibrain_Ammer_et_al_hull_overlap.ipynb]

# %% [code]
from neuprint import Client

token = 'eyJhbGciOiJIUzI1NiIsInR5cCI6IkpXVCJ9.eyJlbWFpbCI6ImFsZXgubWF1c3NAY2FudGFiLm5ldCIsImxldmVsIjoibm9hdXRoIiwiaW1hZ2UtdXJsIjoiaHR0cHM6Ly9saDMuZ29vZ2xldXNlcmNvbnRlbnQuY29tL2EtL0FBdUU3bUJETVJtWTZGb3NlczZCWkZ5dU40TmFqMDBKeFZ5eWpOR1pQck5fP3N6PTUwP3N6PTUwIiwiZXhwIjoxNzYwODg4NjgyfQ.jT885mSKrCEup0koFvv4-daJgen6WriZ33lw-3R0V8w'

c = Client('neuprint.janelia.org', dataset='hemibrain:v1.0.1', token=token)
c.fetch_version()

# %% [code]
import numpy as np
from matplotlib import pyplot as plt
from mpl_toolkits.mplot3d import Axes3D
%matplotlib inline  
import pandas as pd
import importlib
from scipy.spatial import ConvexHull
from numba import jit
import time
from shapely.geometry import Polygon

# %% [code]
import os
os.getcwd()

# %% [code]
import neuprint
print('neuprint version: {}'.format(neuprint.__version__))

# %% [code]
import functions_module as f
importlib.reload(f)


# %% [code]
nm_per_pixel = 8
microns_per_pixel = nm_per_pixel/1000
mm_per_pixel = microns_per_pixel/1000


# %% [code]
rois = f.remove_unnamed_col( pd.read_excel('rois.xlsx') )
rois[rois.id>0]


# %% [markdown]
## Load data, assign cell types and bodyIds

# %% [code]
T4c_df, T4c_names, T4c_bodyIds = f.load_cell_types(('bodyIds_T4c_cells.xlsx'))
T5c_df, T5c_names, T5c_bodyIds = f.load_cell_types('bodyIds_T5c_cells.xlsx')
T4T5c_bodyIds = T4c_bodyIds + T5c_bodyIds
T4T5c_names = T4c_names + T5c_names

T4d_df, T4d_names, T4d_bodyIds = f.load_cell_types('bodyIds_T4d_cells.xlsx')
T5d_df, T5d_names, T5d_bodyIds = f.load_cell_types('bodyIds_T5d_cells.xlsx')
T4T5d_bodyIds = T4d_bodyIds + T5d_bodyIds
T4T5d_names = T4d_names + T5d_names

LPi34_df, LPi34_names, LPi34_bodyIds = f.load_cell_types('bodyIds_LPi34_cells.xlsx')
LPi43_df, LPi43_names, LPi43_bodyIds = f.load_cell_types('bodyIds_LPi43_cells.xlsx')

layer3_LPTCs_df, layer3_LPTCs_names, layer3_LPTCs_bodyIds = f.load_cell_types('bodyIds_layer3_LPTCs.xlsx')
layer4_LPTCs_df, layer4_LPTCs_names, layer4_LPTCs_bodyIds = f.load_cell_types('bodyIds_layer4_LPTCs.xlsx')

LPi34_df


# %% [code]
data_pre = [LPi43_bodyIds, LPi34_bodyIds, T4T5c_bodyIds, T4T5d_bodyIds]
description_pre = ['LPi43', 'LPi34', 'T4T5c', 'T4T5d']

data_post = data_pre + [layer3_LPTCs_bodyIds, layer4_LPTCs_bodyIds]
description_post = description_pre + ['LPTC layer3', 'LPTCs layer4']

connectivity_dict_LOP_types = f.get_connectivity_matrix_LOP(data_pre, 
                                                       description_pre, 
                                                       data_post, 
                                                       description_post, 
                                                       min_weight=1)

font_size = 8
fig_size = 5
fig = f.plot_connectivity_matrix(connectivity_dict_LOP_types, norm_per_col=False, norm_per_row=True, fig_width=4, fig_height=fig_size)


# %% [code]


# %% [code]


# %% [code]


# %% [code]


# %% [code]


# %% [code]


# %% [code]
T4c = remove_unnamed_col( pd.read_excel('bodyIds/bodyIds_T4c_cells.xlsx') )
T5c = remove_unnamed_col( pd.read_excel('bodyIds/bodyIds_T5c_cells.xlsx') ) 
T4d = remove_unnamed_col( pd.read_excel('bodyIds/bodyIds_T4d_cells.xlsx') )
T5d = remove_unnamed_col( pd.read_excel('bodyIds/bodyIds_T5d_cells.xlsx') )

T4T5c = pd.concat([T4c, T5c])
T4T5d = pd.concat([T4d, T5d])

LPi34 = pd.read_excel('bodyIds/bodyIds_LPi34_cells.xlsx')
LPi43 = pd.read_excel('bodyIds/bodyIds_LPi43_cells.xlsx')
VS = remove_unnamed_col( pd.read_excel('bodyIds/bodyIds_VS_cells.xlsx') )
layer3_VS = remove_unnamed_col( pd.read_excel('bodyIds/bodyIds_layer3_VS.xlsx') )


# %% [code]
T4T5c


# %% [markdown]
## Connectivity matrices

# %% [code]
importlib.reload(custom_plots)
plot_connectivity_matrix_pre_post_3 = custom_plots.plot_connectivity_matrix_pre_post_3


# %% [code]
font_size = 8
fig_size = 3


# %% [markdown]
#### Lobula Plate cell types

# %% [code]
data_pre = get_feature_list([LPi43, LPi34, T4T5c, T4T5d], 'bodyId')
description_pre = ['LPi43', 'LPi34', 'T4c/T5c', 'T4d/T5d']

data_post = get_feature_list([LPi43, LPi34, T4T5c, T4T5d, layer3_VS, VS], 'bodyId')
description_post = ['LPi43', 'LPi34', 'T4c/T5c', 'T4d/T5d', 'LPTC layer3', 'LPTCs layer4']

importlib.reload(custom_functions)
get_connectivity_matrix_pre_post_2 = custom_functions.get_connectivity_matrix_pre_post_2

connectivity_dict = get_connectivity_matrix_pre_post_2(data_pre, 
                                                       description_pre, 
                                                       data_post, 
                                                       description_post, 
                                                       min_weight=1)

fig = plot_connectivity_matrix_pre_post_3(connectivity_dict, norm_per_col=False, norm_per_row=True, fig_width=4, fig_height=fig_size)
# plt.savefig('plots_Ammer_et_al/Connectivity_matrix_LOP_types_colnorm.png', dpi=300)


# %% [markdown]
#### All LPi neurons individually

# %% [code]
data_pre = LPi43_bodyIds + LPi34_bodyIds
description_pre = LPi43_names + LPi34_names

data_post = data_pre
description_post = description_pre

connectivity_dict_LPi = f.get_connectivity_matrix_LOP(data_pre, 
                                                   description_pre, 
                                                   data_post, 
                                                   description_post, 
                                                   min_weight=1)


# %% [code]
font_size = 8
fig_size = 6
fill_quadrant1 = list( np.linspace(0, 12, 13, dtype='int') )
fill_quadrant2 = list( np.linspace(13, 22, 10, dtype='int') )
fill_quadrants = [fill_quadrant1, fill_quadrant2]
fig = f.plot_connectivity_matrix(connectivity_dict_LPi, norm_per_col=False, norm_per_row=False, fig_width=fig_size, fig_height=fig_size, fill_quadrants=fill_quadrants, write_0=False)
plt.savefig('plots_Ammer_et_al/Connectivity_matrix_individual_LPis.png', dpi=300)


# %% [markdown]
## Overlap matrices

# %% [code]
importlib.reload(f)

min_confidence = 0.5
skeletons_bodyids_LPi = f.fetch_skeletons_and_synapses(bodyIds=LPi43_bodyIds+LPi34_bodyIds, 
                                                         names=LPi43_names+LPi34_names,
                                                         compute_convex_hull=True, 
                                                         synapses=True, 
                                                         min_confidence=min_confidence)


# %% [code]
skeletons_bodyids_LPi.keys()

# %% [code]
f.plot_each_neuron_individual(skeletons_bodyids_LPi, plot_skels=True, plot_synapses=True, plot_hull_synapses=True)       


# %% [code]
skeletons_bodyids_LPi.keys()

# %% [code]
print('pixel size: {} microns'.format(microns_per_pixel))

# %% [code]
importlib.reload(f)

data_pre = skeletons_bodyids_LPi['hulls_synapses']
description_pre = skeletons_bodyids_LPi['names']

data_post = data_pre
description_post = description_pre

overlap_dict_LPi = f.get_overlap_matrix(data_pre, 
                                        description_pre, 
                                        data_post, 
                                        description_post, 
                                        microns_per_pixel=microns_per_pixel)


# %% [code]
overlap_dict_LPi.keys()

# %% [code]
font_size = 8
fig_size = 6
fill_quadrant1 = list( np.linspace(0, 12, 13, dtype='int') )
fill_quadrant2 = list( np.linspace(13, 22, 10, dtype='int') )
fill_quadrants = [fill_quadrant1, fill_quadrant2]
fig = f.plot_connectivity_matrix(overlap_dict_LPi, norm_per_col=False, norm_per_row=False, fig_width=fig_size, fig_height=fig_size, fill_quadrants=fill_quadrants, write_0=False)
plt.savefig('plots_Ammer_et_al/Overlap_matrix_individual_LPis.png', dpi=300)


# %% [markdown]
## Relationship connectivity and overlap

# %% [markdown]
### Generate connectivity/ overlap matriced for each quadrant
1. LPi34>43
2. LPi43>43
3. LPi43>34
4. LPi34>34

# %% [code]
importlib.reload(f)

min_confidence = 0.5
LPi_skeletons_bodyids_LPi34 = f.fetch_skeletons_and_synapses(bodyIds=LPi34_bodyIds, 
                                                         names=LPi34_names,
                                                         compute_convex_hull=True, 
                                                         synapses=True, 
                                                         min_confidence=min_confidence,
                                                             print_progress=False)

LPi_skeletons_bodyids_LPi43 = f.fetch_skeletons_and_synapses(bodyIds=LPi43_bodyIds, 
                                                         names=LPi43_names,
                                                         compute_convex_hull=True, 
                                                         synapses=True, 
                                                         min_confidence=min_confidence,
                                                         print_progress=False)


# %% [code]
LPi_skeletons_bodyids_LPi43.keys()

# %% [code]
LPi_skeletons_bodyids_LPi43["names"]

# %% [code]
def generate_quadrant_matrices(quadrant_info, microns_per_pixel):
    connectivity_dicts = []
    overlap_dicts = []
    labels = []
    
    for data_pre, data_post, label in quadrant_info:
        print(label)
        labels.append( label )

        bodyIds_pre = data_pre["bodyIds"] 
        names_pre = data_pre["names"]
        hulls_synapses_pre = data_pre['hulls_synapses']
        
        bodyIds_post = data_post["bodyIds"] 
        names_post = data_post["names"] 
        hulls_synapses_post = data_post['hulls_synapses']
        
        connectivity_dict = f.get_connectivity_matrix_LOP(data_pre=bodyIds_pre, 
                                                  description_pre=names_pre, 
                                                        data_post=bodyIds_post, 
                                                 description_post=names_post, 
                                                       min_weight=1)
        connectivity_dicts.append( connectivity_dict )
        
        print('') 
        
        overlap_dict = f.get_overlap_matrix(data_pre=hulls_synapses_pre, 
                                     description_pre=names_pre, 
                                           data_post=hulls_synapses_post, 
                                    description_post=names_post, 
                                   microns_per_pixel=microns_per_pixel)
                             
        overlap_dicts.append( overlap_dict )

        
        font_size = 8
        fig_size = 6
        fill_quadrant1 = list( np.linspace(0, 12, 13, dtype='int') )
        fill_quadrant2 = list( np.linspace(13, 22, 10, dtype='int') )
        fill_quadrants = [fill_quadrant1, fill_quadrant2]
        
        fig = f.plot_connectivity_matrix(connectivity_dict, norm_per_col=False, norm_per_row=False, fig_width=fig_size, fig_height=fig_size, fill_quadrants=fill_quadrants, write_0=False)
        plt.savefig('plots_Ammer_et_al/Connectivity_matrix_' + label + '.png', dpi=200)

        fig = f.plot_connectivity_matrix(overlap_dict, norm_per_col=False, norm_per_row=False, fig_width=fig_size, fig_height=fig_size, fill_quadrants=fill_quadrants, write_0=False)
        plt.savefig('plots_Ammer_et_al/Overlap_matrix_' + label + '.png', dpi=200)
        
        print('')
        
    return connectivity_dicts, overlap_dicts, labels
    
quadrant_info = [(LPi_skeletons_bodyids_LPi34, LPi_skeletons_bodyids_LPi43, 'LPi_34_to_43'),
                 (LPi_skeletons_bodyids_LPi43, LPi_skeletons_bodyids_LPi43, 'LPi_43_to_43'),
                 (LPi_skeletons_bodyids_LPi43, LPi_skeletons_bodyids_LPi34, 'LPi_43_to_34'),
                 (LPi_skeletons_bodyids_LPi34, LPi_skeletons_bodyids_LPi34, 'LPi_34_to_34')]

connectivity_dicts, overlap_dicts, labels = generate_quadrant_matrices(quadrant_info, microns_per_pixel)


# %% [code]
connectivity_dicts[1]["connectivity_matrix"].shape

# %% [code]
overlap_dicts[1]["connectivity_matrix"].shape

# %% [markdown]
### Plot relationship connectivity weight and overlap

# %% [code]
def plot_connection_overlap(list_of_connectivity_dicts, list_of_overlap_dicts, list_of_plot_titles):
    assert len(list_of_connectivity_dicts) == len(list_of_overlap_dicts), "lists must be of equal length"
    assert len(list_of_connectivity_dicts) == len(list_of_plot_titles), "lists must be of equal length"
    assert len(list_of_overlap_dicts) == len(list_of_plot_titles), "lists must be of equal length"
    
    inspect_pairs = []
    connect_overlap_arrays = []
    
    num_plots = len(list_of_connectivity_dicts)
    
    if num_plots == 4:
        fig, axes = plt.subplots(nrows=2, ncols=2, figsize=(10,10))
    else:
        fig, axes = plt.subplots(nrows=1, ncols=num_plots, figsize=(20,5))
    
    for n, ax in enumerate(fig.axes):
        inspect_pairs_n = []
            
        connectivity_dict_LPi = list_of_connectivity_dicts[n]
        overlap_dict_LPi = list_of_overlap_dicts[n]
    
        connectivity_matrix = connectivity_dict_LPi['connectivity_matrix']
        overlap_matrix = overlap_dict_LPi['connectivity_matrix']
        
        description_pre = connectivity_dict_LPi['description_pre']
        description_post = connectivity_dict_LPi['description_post']

        assert connectivity_matrix.shape == overlap_matrix.shape, "matrices must be of identical shape"

        nrows = connectivity_matrix.shape[0]
        ncols = connectivity_matrix.shape[1]

        connect_overlap = []

        for i in range(nrows):
            for j in range(ncols):
                overlap = overlap_matrix[i,j]
                weight = connectivity_matrix[i,j]
                connect_overlap.append(np.array([overlap,weight]))
                
                if overlap == 0 and weight > 0:
                    inspect_pairs_n.append((description_pre[j], description_post[i]))
                    
    
        inspect_pairs.append(inspect_pairs_n)
        
        connect_overlap_arr = np.array(connect_overlap)
        connect_overlap_arrays.append(connect_overlap_arr)

        ax.plot(connect_overlap_arr[:,0], connect_overlap_arr[:,1], 'o', color='k', markersize=5, alpha=0.4)
        ax.plot(connect_overlap_arr[connect_overlap_arr[:,0]==0][:,0], connect_overlap_arr[connect_overlap_arr[:,0]==0][:,1], 'o', color='r', markersize=5, alpha=0.4)

        ax.set_xlabel('area overlap')
        ax.set_ylabel('weight')
        
        ax.set_xlim((-50, 800))
        ax.set_ylim((-1, 16))
        
        ax.set_title(list_of_plot_titles[n])
    
    return fig, inspect_pairs, connect_overlap_arrays

fig, inspect_pairs, connect_overlap_arrays = plot_connection_overlap(connectivity_dicts, overlap_dicts, labels)
plt.savefig('plots_Ammer_et_al/weight_overlap_LPis.png', dpi=300)


# %% [code]
import seaborn as sns; sns.set(style="white", color_codes=True)

# %% [code]
def plot_regression_sns(connect_overlap_arrays, list_of_plot_titles, N):
    df = pd.DataFrame({'weight': [], 'overlap': []})
    df.weight = connect_overlap_arrays[N][:,1]
    df.overlap = connect_overlap_arrays[N][:,0]
    df = df[df.overlap>0.0]

    g = sns.jointplot(x='overlap', y='weight', data=df, kind="reg", label=list_of_plot_titles[N])
    plt.plot((0, 0),(-10, 30), '--', color='k', alpha=0.4)
    plt.plot((-1000, 30000),(0, 0), '--', color='k', alpha=0.4)
    plt.xlabel('overlap (square microns)')
    plt.ylabel('synaptic weight')
    plt.axis([-100, 600, -4, 20])
    plt.legend(loc=2)
    plt.savefig('plots_Ammer_et_al/weight_overlap_' + list_of_plot_titles[N] + '.png', dpi=300)

N = 0
plot_regression_sns(connect_overlap_arrays, labels, N)

# %% [code]
N = 3
plot_regression_sns(connect_overlap_arrays, labels, N)


# %% [code]
N = 1
plot_regression_sns(connect_overlap_arrays, labels, N)


# %% [code]
N = 2
plot_regression_sns(connect_overlap_arrays, labels, N)


# %% [code]


# %% [code]


# %% [code]


# %% [code]
inspect_pairs[2]

# %% [code]
list_of_connectivity_dicts = [connectivity_dict_LPi_43_to_34]
list_of_overlap_dicts = [overlap_dict_LPi_43_to_34]

fig, inspect_pairs = plot_connection_overlap(list_of_connectivity_dicts, list_of_overlap_dicts)


# %% [code]
inspect_pairs[0]

# %% [code]
def compute_polygon_overlap(data_pre, description_pre, data_post, description_post, microns_per_pixel):
    
    def plot_hull(ax, hull_pts, hull_vert, col, label):
        ax.plot(hull_pts[:,0], hull_pts[:,1], 'o', color=col, markersize=1, alpha=0.2)
        ax.plot(hull_pts[hull_vert][:,0], hull_pts[hull_vert][:,1], '-o', markersize=2, color=col, label=label)
        first = hull_pts[hull_vert][0]
        last = hull_pts[hull_vert][-1]
        ax.plot((last[0], first[0]), (last[1], first[1]), '-o', markersize=2, color=col)

    def plot_hull_pts(ax, x, y, col, label):

        ax.plot(x, y, '-o', markersize=2, color=col, label=label)
#         first = hull_pts[hull_vert][0]
#         last = hull_pts[hull_vert][-1]
#         ax.plot((last[0], first[0]), (last[1], first[1]), '-o', markersize=2, color=col)

    len_pre = len(data_pre)
    len_post = len(data_post)
    
    fig, axes = plt.subplots(nrows=len_pre,ncols=len_post,figsize=(20,20))
    
    P_intersections = []
    
    for i in range(len_pre):
        for j in range(len_post):
            hull_pre_synapses = data_pre[i]
            hull_pre_pts = hull_pre_synapses.points
            hull_pre_vert = hull_pre_synapses.vertices    

            hull_post_synapses = data_post[j]
            hull_post_pts = hull_post_synapses.points
            hull_post_vert = hull_post_synapses.vertices    

            P1 = Polygon(hull_pre_pts[hull_pre_vert])
            P2 = Polygon(hull_post_pts[hull_post_vert])

            P_intersection = P1.intersection(P2)
            area_px = P_intersection.area
                        
            P_intersections.append(P_intersection)
            
            plot_hull(axes[i,j], hull_pre_pts, hull_pre_vert, 'g', label=description_pre[i])
            plot_hull(axes[i,j], hull_post_pts, hull_post_vert, 'r', label=description_post[j])

            if area_px>0.0:
                centroid = np.array(P_intersection.centroid.xy)
                x, y = np.array(P_intersection.exterior.coords.xy)
                plot_hull_pts(axes[i,j], x, y, 'k', label='intersection')
                
                area_microns = (np.sqrt(area_px)*microns_per_pixel)**2

                axes[i,j].text(centroid[0], centroid[1], int(area_microns), ha='center', va='center', fontsize=20)
                

#             axes[i,j].set_title(str(int(P_intersection.area/10000)))
            axes[i,j].set_aspect('equal')
#             axes[i,j].axis('off')
            axes[i,j].axis([0, 6000, 20000, 37000])
            axes[i,j].legend()
            axes[i,j].invert_xaxis()
            axes[i,j].invert_yaxis()
            
    return P_intersections
        
data_pre = LPi_skeletons_bodyids_LPi43['hulls_synapses'][:2]
description_pre = LPi_skeletons_bodyids_LPi43['names'][:2]

data_post = LPi_skeletons_bodyids_LPi34['hulls_synapses'][:2]
description_post = LPi_skeletons_bodyids_LPi34['names'][:2]

P_intersections = compute_polygon_overlap(data_pre, description_pre, data_post, description_post, microns_per_pixel)


# %% [code]
P_int = P_intersections[2]

# %% [code]
test = np.array(P_int.centroid.xy)
test

# %% [code]
dir(P_int)

# %% [code]
dir(P_int.convex_hull)

# %% [code]
dims_px = np.array([2000, 2000])
area = dims_px[0]*dims_px[1]
print('dims in px: {}'.format(dims_px))
print('area in px: {}'.format(area))
print('dims in microns: {}'.format(dims_px*microns_per_pixel))

area_microns = (np.sqrt(area)*microns_per_pixel)**2
print('area in microns: {}'.format(area_microns))


# %% [code]
x[:]


# %% [code]
dir(P_int.intersection)

# %% [code]


# %% [code]


# %% [code]
import seaborn as sns; sns.set(style="white", color_codes=True)

# %% [code]


# %% [code]
N = 0
df = pd.DataFrame({'weight': [], 'overlap': []})
df.weight = connect_overlap_arrays[N][:,1]
df.overlap = connect_overlap_arrays[N][:,0]
df = df[df.overlap>0]

g = sns.jointplot(x='overlap', y='weight', data=df, kind="reg")


# %% [code]
N = 1
df = pd.DataFrame({'weight': [], 'overlap': []})
df.weight = connect_overlap_arrays[N][:,1]
df.overlap = connect_overlap_arrays[N][:,0]
df = df[df.overlap>0]

g = sns.jointplot(x='overlap', y='weight', data=df, kind="reg")


# %% [code]
N = 2
df = pd.DataFrame({'weight': [], 'overlap': []})
df.weight = connect_overlap_arrays[N][:,1]
df.overlap = connect_overlap_arrays[N][:,0]
df = df[df.overlap>0]

g = sns.jointplot(x='overlap', y='weight', data=df, kind="reg")


# %% [code]
N = 3
df = pd.DataFrame({'weight': [], 'overlap': []})
df.weight = connect_overlap_arrays[N][:,1]
df.overlap = connect_overlap_arrays[N][:,0]
df = df[df.overlap>0]

g = sns.jointplot(x='overlap', y='weight', data=df, kind="reg")


# %% [markdown]
#### Fetch all synpases in LOP(R)

# %% [code]
# LOP_synapses = fetch_synapses(NC(outputRois=['LOP(R)']), SC(rois=['LOP(R)'], primary_only=True, confidence= 0.96))
# LOP_synapses.to_csv('synapses/synapses_LOP.csv')

LOP_synapses = remove_unnamed_col( pd.read_csv('synapses/synapses_LOP.csv') )
LOP_synapses.head()

# %% [code]
LOP_synapses.confidence.plot(kind='hist')


# %% [code]
LOP_synapses.head()


# %% [code]
# LO_synapses = fetch_synapses(NC(outputRois=['LO(R)']), SC(rois=['LO(R)'], primary_only=True, confidence= 0.96))
# LO_synapses.to_csv('synapses/synapses_LO.csv')

LO_synapses = remove_unnamed_col( pd.read_csv('synapses/synapses_LO.csv') )
LO_synapses.head()


# %% [code]
LO_synapses.confidence.plot(kind='hist')


# %% [code]
LO_synapses.head()


# %% [code]


# %% [code]
overlap_dict_LPi.keys()

# %% [code]


# %% [code]
connectivity_matrix = connectivity_dict_LPi['connectivity_matrix']
connectivity_matrix.shape == connectivity_matrix.shape

# %% [code]
connectivity_matrix.shape

# %% [code]


# %% [code]
importlib.reload(custom_functions)
fetch_skeletons = custom_functions.fetch_skeletons

LPi34_skeletons_bodyids = fetch_skeletons(bodyIds=LPi34_bodyIds, names=LPi34_names, skel_file_from_disk=True, synapses=True)
LPi43_skeletons_bodyids = fetch_skeletons(bodyIds=LPi43_bodyIds, names=LPi43_names, skel_file_from_disk=True, synapses=True)


# %% [code]
LPi34_skeletons_bodyids.keys()


# %% [code]
LPi34_skeletons_bodyids['names']


# %% [code]
def plot_each_neuron_synapses_convex_hull(skeletons_bodyids, **kwargs):
    options = {'axis_on': True,
               'plot_synapses': False,
               'plot_skels': False}
    options.update(kwargs)   

    synapses = skeletons_bodyids["synapses"]
    bodyIds = skeletons_bodyids["bodyIds"]
    
    fig, axes = plt.subplots(nrows=3, ncols=4, figsize=(12,10))

    for i, ax in enumerate(fig.axes):
        if i >= len(skeletons_bodyids["skeletons"]):
            ax.axis('off')
        else:
            print(bodyIds[i])
            if options['plot_skels']:
                skel = skeletons_bodyids["skeletons"][i]
                ax.plot(skel.x, skel.z, 'o', color='k', markersize=1, alpha=0.02)
    #             hull  = skeletons_bodyids["hulls"][i]
    #             for simplex in hull.simplices:
    #                 ax.plot(skel.x.values[simplex], skel.z.values[simplex], 'r-')

            if options['plot_synapses']:
                synapses_i = synapses[i]
                synapses_pre_i = synapses[i][(synapses[i].type=='pre') & (synapses[i].confidence>0.6)]
                synapses_post_i = synapses[i][(synapses[i].type=='post') & (synapses[i].confidence>0.6)]
                hulls_synapses = skeletons_bodyids["hulls_synapses"][i]
                
                ax.plot(synapses_i.x.values[hulls_synapses.vertices], synapses_i.z.values[hulls_synapses.vertices], 'r-')
                x_first = synapses_i.x.values[hulls_synapses.vertices[0]]
                x_last = synapses_i.x.values[hulls_synapses.vertices[-1]]
                z_first = synapses_i.z.values[hulls_synapses.vertices[0]]
                z_last = synapses_i.z.values[hulls_synapses.vertices[-1]]
                ax.plot([x_last, x_first], [z_last, z_first], 'r-')

                ax.scatter(synapses_i.x, synapses_i.z, s=1, c='c', alpha=0.5)
#                 ax.scatter(synapses_pre_i.x, synapses_pre_i.z, s=1, c='r', alpha=0.5)
#                 ax.scatter(synapses_post_i.x, synapses_post_i.z, s=1, c='c', alpha=0.5)
            
            ax.set_title(str(bodyIds[i]))
            ax.set_aspect('equal')
            ax.axis([0, 6000, 20000, 37000])

            if options['axis_on'] == False:
                ax.axis('off')
        

# %% [code]
plot_each_neuron_synapses_convex_hull(LPi34_skeletons_bodyids, plot_synapses=True, axis_on=False)

# %% [code]
plot_each_neuron_synapses_convex_hull(LPi43_skeletons_bodyids, plot_synapses=True, axis_on=False)


# %% [code]


# %% [code]
hull1 = LPi43_skeletons_bodyids['hulls_synapses'][1]
dir(hull1)


# %% [code]
hull1.vertices


# %% [code]
hull1.points.shape


# %% [code]
hull1.simplices


# %% [code]
def test_hull(hull1):
    hull1_pts = hull1.points
    hull1_sim = hull1.simplices
    hull1_vert = hull1.vertices    
    
    fig, ax = plt.subplots(nrows=1,ncols=1,figsize=(10,10))
    ax.plot(hull1_pts[:,0], hull1_pts[:,1], 'o', color='k', alpha=0.4)
    ax.plot(hull1_pts[hull1_vert][:,0], hull1_pts[hull1_vert][:,1], '-o', color='r')
    ax.set_aspect('equal')
    
    pts_polygon = hull1_pts[hull1_vert]
    
    return pts_polygon
    
pts_polygon = test_hull(LPi43_skeletons_bodyids['hulls_synapses'][1])


# %% [code]
def compute_polygon_overlap(skeletons_bodyids):
    
    def plot_hull(ax, hull_pts, hull_vert, col):
        ax.plot(hull_pts[:,0], hull_pts[:,1], 'o', color=col, markersize=1, alpha=0.2)
        ax.plot(hull_pts[hull_vert][:,0], hull_pts[hull_vert][:,1], '-o', markersize=2, color=col)

    n = len(skeletons_bodyids['hulls_synapses'])
    
    fig, axes = plt.subplots(nrows=n,ncols=n,figsize=(20,20))
    
    for i in range(n):
        for j in range(n):
            hull_1_synapses = skeletons_bodyids['hulls_synapses'][i]
            hull_1_pts = hull_1_synapses.points
            hull_1_vert = hull_1_synapses.vertices    

            hull_2_synapses = skeletons_bodyids['hulls_synapses'][j]
            hull_2_pts = hull_2_synapses.points
            hull_2_vert = hull_2_synapses.vertices    

            P1 = Polygon(hull_1_pts[hull_1_vert])
            P2 = Polygon(hull_2_pts[hull_2_vert])

            P_intersection = P1.intersection(P2)
    
            plot_hull(axes[i,j], hull_1_pts, hull_1_vert, 'g')
            plot_hull(axes[i,j], hull_2_pts, hull_2_vert, 'r')

            axes[i,j].set_title(str(int(P_intersection.area/10000)))
            axes[i,j].set_aspect('equal')
            axes[i,j].axis('off')
            axes[i,j].axis([0, 6000, 20000, 37000])
        
compute_polygon_overlap(LPi34_skeletons_bodyids)


# %% [code]
def get_polygon(skeletons_bodyids, index):
    hull_synapses = skeletons_bodyids['hulls_synapses'][index]
    
    hull_pts = hull_synapses.points
    hull_vert = hull_synapses.vertices    
    
    return Polygon(hull_pts[hull_vert])
        
P1 = get_polygon(LPi43_skeletons_bodyids, 1)
P2 = get_polygon(LPi43_skeletons_bodyids, 2)


# %% [code]
P1

# %% [code]
P2

# %% [code]
P3 = P1.intersection(P2)
type(P3.area)

# %% [code]
dir(P3)

# %% [code]
P3.centroid

# %% [code]


# %% [code]


# %% [code]


# %% [code]


# %% [code]
