# Supplementary material for: Multilevel visual motion opponency in Drosophila
Source: Nat Neurosci. 2023 Oct 2;26(11):1894–905. doi: 10.1038/s41593-023-01443-z (PMC10620086; doi:10.1038/s41593-023-01443-z)
Supplement: Supplementary file 7 — Source data. [file 41593_2023_1443_MOESM7_ESM.zip › Figure 3/Connectome analysis/Hemibrain_Ammer_et_al_inspect_swc_files.ipynb]

# %% [code]
from neuprint import Client

token = 'eyJhbGciOiJIUzI1NiIsInR5cCI6IkpXVCJ9.eyJlbWFpbCI6ImFsZXgubWF1c3NAY2FudGFiLm5ldCIsImxldmVsIjoibm9hdXRoIiwiaW1hZ2UtdXJsIjoiaHR0cHM6Ly9saDMuZ29vZ2xldXNlcmNvbnRlbnQuY29tL2EtL0FBdUU3bUJETVJtWTZGb3NlczZCWkZ5dU40TmFqMDBKeFZ5eWpOR1pQck5fP3N6PTUwP3N6PTUwIiwiZXhwIjoxNzYwODg4NjgyfQ.jT885mSKrCEup0koFvv4-daJgen6WriZ33lw-3R0V8w'

c = Client('neuprint.janelia.org', dataset='hemibrain:v1.0.1', token=token)
c.fetch_version()

# %% [code]
import numpy as np
from matplotlib import pyplot as plt
import pandas as pd
import importlib


# %% [code]
import os
os.getcwd()

# %% [code]
import neuprint
print('neuprint version: {}'.format(neuprint.__version__))
from neuprint import fetch_synapses
from neuprint import SynapseCriteria as SC
from neuprint import NeuronCriteria as NC

# %% [code]
import functions_module as f
importlib.reload(f)


# %% [code]
rois = f.remove_unnamed_col( pd.read_excel('rois.xlsx') )
rois[rois.id>0]


# %% [markdown]
## Load cell bodyIDs and names

# %% [code]
T4c_df, T4c_names, T4c_bodyIds = f.load_cell_types(('bodyIds_T4c_cells.xlsx'))
T5c_df, T5c_names, T5c_bodyIds = f.load_cell_types('bodyIds_T5c_cells.xlsx')
T4T5c_bodyIds = T4c_bodyIds + T5c_bodyIds
T4T5c_names = T4c_names + T5c_names

T4d_df, T4d_names, T4d_bodyIds = f.load_cell_types('bodyIds_T4d_cells.xlsx')
T5d_df, T5d_names, T5d_bodyIds = f.load_cell_types('bodyIds_T5d_cells.xlsx')
T4T5d_bodyIds = T4d_bodyIds + T5d_bodyIds
T4T5d_names = T4d_names + T5d_names

LPi34_df, LPi34_names, LPi34_bodyIds = f.load_cell_types('bodyIds_LPi34_cells.xlsx')
LPi43_df, LPi43_names, LPi43_bodyIds = f.load_cell_types('bodyIds_LPi43_cells.xlsx')

layer3_LPTCs_df, layer3_LPTCs_names, layer3_LPTCs_bodyIds = f.load_cell_types('bodyIds_layer3_LPTCs.xlsx')
layer4_LPTCs_df, layer4_LPTCs_names, layer4_LPTCs_bodyIds = f.load_cell_types('bodyIds_layer4_LPTCs.xlsx')

LPi34_df


# %% [markdown]
## Fetch skeletons (and synapses)

# %% [code]
importlib.reload(f)
skeletons_bodyids_LPi43 = f.fetch_skeletons_and_synapses(bodyIds=LPi43_bodyIds, compute_convex_hull=False, synapses=False)


# %% [code]
importlib.reload(f)
skeletons_bodyids_LPi34 = f.fetch_skeletons_and_synapses(bodyIds=LPi34_bodyIds, compute_convex_hull=False)


# %% [code]
skeletons_bodyids_LPi34_example = f.fetch_skeletons_and_synapses(bodyIds=[5813024274], compute_convex_hull=False, synapses=False)


# %% [code]
skeletons_bodyids_LPi34_example.keys()

# %% [code]
type(skeletons_bodyids_LPi34_example['skeletons'])

# %% [code]
type(skeletons_bodyids_LPi34_example['skeletons'][0])

# %% [code]
skel_example_bodyId = skeletons_bodyids_LPi34_example['bodyIds'][0]
skel_example_bodyId


# %% [code]
skel_example = skeletons_bodyids_LPi34_example['skeletons'][0]


# %% [code]
skel_example.head()

# %% [code]
importlib.reload(f)
fig = f.plot_skeleton(skel_example)


# %% [code]
importlib.reload(f)
# fig = f.plot_skeleton(skel_example, xlims=(0, 3000), ylims=(7000, 10000), zlims=(19500, 22500), azim=160, elev=-10)
fig = f.plot_skeleton(skel_example, xlims=(0, 3000), ylims=(7000, 10000), zlims=(19500, 22500), azim=160, elev=-10, axis_onoff='off')


# %% [code]
importlib.reload(f)
fig = f.plot_skeleton(skel_example)


# %% [code]
importlib.reload(f)
fig = f.plot_skeleton(skel_example, xlims=(0, 3000), ylims=(7000, 10000), zlims=(19500, 22500), azim=160, elev=-10)


# %% [code]
importlib.reload(f)
fig = f.plot_skeleton(skel_example, xlims=(0, 3000), ylims=(7000, 10000), zlims=(19500, 22500), azim=160, elev=-10, axis_onoff='off')
plt.savefig('Figure_swc_example_skel.png', dpi=300)


# %% [code]
importlib.reload(f)
fig = f.plot_skeleton(skel_example, xlims=(0, 3000), ylims=(7000, 10000), zlims=(19500, 22500), azim=160, elev=-10, axis_onoff='off', plot_surface_bool=True)
plt.savefig('Figure_swc_example_surf.png', dpi=300)


# %% [code]
importlib.reload(f)
fig = f.plot_skeleton(skel_example, xlims=(0, 2500), ylims=(6500, 9000), zlims=(20000, 22500), azim=160, elev=-15, plot_surface_bool=True)


# %% [code]
skel_example[skel_example.link==-1]

# %% [code]
skel_example[~skel_example.rowId.isin(skel_example.link)]

# %% [code]
skel_example[~skel_example.rowId.isin(skel_example.link)].rowId.values

# %% [code]
skel_example[~skel_example.link.isin(skel_example.rowId)]

# %% [code]
skel_example[~skel_example.link.isin(skel_example.rowId)].shape[0]

# %% [code]
def count_missing_links(skeletons_bodyids):
    list_of_skels = skeletons_bodyids['skeletons']
    list_of_bodyIds = skeletons_bodyids['bodyIds']
    skels_bodyIDs = zip(list_of_skels, list_of_bodyIds)
    
    count_list = []
    for skel_i, bodyId_i in skels_bodyIDs:
        num_missing_links = skel_i[~skel_i.link.isin(skel_i.rowId)].shape[0]
        count_list.append( num_missing_links )
        print('bodyId {} | num missing links={}'.format(bodyId_i, num_missing_links))
#         print('num_missing_links: {}'.format(num_missing_links))
        print('')
        
    missing_links_mean = np.mean(count_list)
    print('Mean missing links: {}'.format(missing_links_mean))
    
    return count_list

count_list = count_missing_links(skeletons_bodyids_LPi34)


# %% [code]
count_list = count_missing_links(skeletons_bodyids_LPi43)


# %% [code]


# %% [code]


# %% [code]
a = 1
b = 1
c = 1
M = np.array([[0,0,0,-a], [0,0,-a,0], [b,0,0,-c], [0,b,-c,0]])
M

# %% [code]
I = np.array([0, 0, 0, 0])


# %% [code]
Inp = np.array([0, 0, 0, 0])


# %% [code]
V=np.linalg.solve((M-I), -Inp)


# %% [code]
V

# %% [code]
dict(test = [], test2 = [])
