# Supplementary material for: Multilevel visual motion opponency in Drosophila
Source: Nat Neurosci. 2023 Oct 2;26(11):1894–905. doi: 10.1038/s41593-023-01443-z (PMC10620086; doi:10.1038/s41593-023-01443-z)
Supplement: Supplementary file 7 — Source data. [file 41593_2023_1443_MOESM7_ESM.zip › Figure 3/Connectome analysis/Hemibrain_Ammer_et_al_proportional_input.ipynb]

# %% [code]
import numpy as np
from matplotlib import pyplot as plt
import pandas as pd
import importlib


# %% [code]
import os
os.getcwd()

# %% [code]
import functions_module as f
importlib.reload(f)


# %% [markdown]
## Load cell bodyIDs and names

# %% [code]
LP_cells_ids_labels = pd.read_excel('neuron_bodyIds_names/LP_cells_ids_labels.xlsx')

# %% [code]
LP_cells_ids_labels.head()

# %% [markdown]
## Analyse proportial input to each cell and cell type

# %% [code]
input_to_LPi34 = f.check_proportional_input(LP_cells_ids_labels, 'LPi34')

# %% [code]
input_to_LPi43 = f.check_proportional_input(LP_cells_ids_labels, 'LPi43')

# %% [code]
input_to_T5c = f.check_proportional_input(LP_cells_ids_labels, 'T5c')

# %% [code]
input_to_T5c = f.check_proportional_input(LP_cells_ids_labels, 'T5c', restrict_to_LOP=True)

# %% [markdown]
## Plot grouped inputs

# %% [code]
def plot_grouped(output_dict, **kwargs):

    kwarguments = {"plot_percent_bool": False}
    kwarguments.update(kwargs)
    plot_percent_bool = kwarguments["plot_percent_bool"]
    
    results_grouped = output_dict["results_grouped"]
    individual_post_cell_grouped = output_dict["individual_post_cell_grouped"]
    individual_post_cell_bodyId = output_dict["individual_post_cell_bodyId"]
    cell_type_post = output_dict["cell_type_post"]
    name_post_list = output_dict["name_post_list"]
    
    print('Cell type: {}'.format(cell_type_post))
    n_cells = len(individual_post_cell_bodyId)
    print('n cells: {}'.format(n_cells))

    max_cell_num = 16
    
    nrows = 5
    ncols = 3
    
    fig, axes = plt.subplots(nrows=nrows, ncols=ncols, figsize=(12, 18))
    
    if plot_percent_bool:
        results_grouped = results_grouped/results_grouped.sum()*100
        results_grouped.plot.bar(color='k', ax=axes[0,0])        
        axes[0,0].set_ylabel('synaptic input (%)')
    else:
        results_grouped.plot.bar(color='k', ax=axes[0,0])
        axes[0,0].set_ylabel('synaptic input (weight)')
        
    axes[0,0].set_xticklabels(list( results_grouped.index ), rotation=30, ha='right')
    axes[0,0].set_title('all {} cells'.format(cell_type_post))
    axes[0,0].get_legend().remove()
    
    
    for i, grouped_i in enumerate(individual_post_cell_grouped):
        ax = fig.axes[1+i]
        
        if plot_percent_bool:
            grouped_i = grouped_i/grouped_i.sum()*100
            grouped_i.plot.bar(color=(0.5, 0.5, 0.5), edgecolor='k', ax=ax)
            ax.set_ylabel('synaptic input (%)')
        else:   
            grouped_i.plot.bar(color=(0.5, 0.5, 0.5), edgecolor='k', ax=ax)
            ax.set_ylabel('synaptic input (weight)')
        
        bodyId_i = individual_post_cell_bodyId[i]
        name_post_i = name_post_list[i]
        ax.set_xticklabels(list( grouped_i.index ), rotation=30, ha='right')
        ax.get_legend().remove()
        
        ax.set_title('{} ({})'.format(name_post_i, bodyId_i))        
        
    for j in range(i+1, nrows*ncols-1):
        fig.axes[1+j].axis('off')
    
    
    fig.tight_layout()
    
    return fig


# %% [code]
fig = plot_grouped(input_to_LPi34, plot_percent_bool=True)
plt.savefig('plots_Ammer_et_al/Figure_inputs_grouped_by_type_percent_LPi34.png', dpi=300)


# %% [code]
fig = plot_grouped(input_to_LPi34, plot_percent_bool=False)
plt.savefig('plots_Ammer_et_al/Figure_inputs_grouped_by_type_weight_LPi34.png', dpi=300)


# %% [code]
fig = plot_grouped(input_to_LPi43, plot_percent_bool=True)
plt.savefig('plots_Ammer_et_al/Figure_inputs_grouped_by_type_percent_LPi43.png', dpi=300)


# %% [code]
fig = plot_grouped(input_to_LPi43, plot_percent_bool=False)
plt.savefig('plots_Ammer_et_al/Figure_inputs_grouped_by_type_weight_LPi43.png', dpi=300)


# %% [code]


# %% [code]


# %% [code]


# %% [code]


# %% [code]


# %% [code]


# %% [code]
