# Supplementary material for: Multilevel visual motion opponency in Drosophila
Source: Nat Neurosci. 2023 Oct 2;26(11):1894–905. doi: 10.1038/s41593-023-01443-z (PMC10620086; doi:10.1038/s41593-023-01443-z)
Supplement: Supplementary file 7 — Source data. [file 41593_2023_1443_MOESM7_ESM.zip › Figure 3/Connectome analysis/LP_cells_ids_labels.xls]

## Sheet: Sheet1
	bodyId	type	name
0	1715446521	T4c	T4c_0
1	2306474951	T4c	T4c_1
2	2148597697	T4c	T4c_2
3	5813034662	T4c	T4c_3
4	1465466258	T4c	T4c_4
5	1528555226	T4c	T4c_5
6	1620636864	T4c	T4c_6
7	1775819962	T4c	T4c_7
8	5812995467	T4c	T4c_8
9	1590625069	T4c	T4c_9
10	1962724419	T4c	T4c_10
11	1869952564	T4c	T4c_11
12	2180288459	T4c	T4c_12
13	1527195451	T4c	T4c_13
14	5901202050	T4c	T4c_14
15	1900987963	T4c	T4c_15
16	5813008037	T4c	T4c_16
17	2399255630	T4c	T4c_17
18	2272745702	T4c	T4c_18
19	1620304240	T4c	T4c_19
20	1715109913	T4c	T4c_20
21	1869270327	T4c	T4c_21
22	2461329241	T4c	T4c_22
23	2462006980	T4c	T4c_23
24	1806860140	T4c	T4c_24
25	2024777599	T4c	T4c_25
26	5812996167	T4c	T4c_26
27	2181320548	T4c	T4c_27
28	1838227299	T4c	T4c_28
29	2522367766	T4c	T4c_29
30	5813007545	T4c	T4c_30
31	2398556559	T4c	T4c_31
32	2179969436	T4c	T4c_32
33	1589614971	T4c	T4c_33
34	1559590572	T4c	T4c_34
35	2273739335	T4c	T4c_35
36	5813003828	T4c	T4c_36
37	2336145726	T4c	T4c_37
38	1838909573	T4c	T4c_38
39	2273406879	T4c	T4c_39
40	2210994928	T4c	T4c_40
41	5812992666	T4c	T4c_41
42	2117536922	T4c	T4c_42
43	2335813203	T4c	T4c_43
44	1900633331	T4c	T4c_44
45	1900301332	T4c	T4c_45
46	5812999883	T4c	T4c_46
47	2086190970	T4c	T4c_47
48	2336836725	T4c	T4c_48
49	2275452766	T4c	T4c_49
50	2148939069	T4c	T4c_50
51	2055471367	T4c	T4c_51
52	2024457661	T4c	T4c_52
53	2304768993	T4c	T4c_53
54	1838222430	T4c	T4c_54
55	2335808829	T4c	T4c_55
56	1808210803	T4c	T4c_56
57	2429591371	T4c	T4c_57
58	2398218901	T4c	T4c_58
59	2242363036	T4c	T4c_59
60	5812999310	T4c	T4c_60
61	5812992667	T4c	T4c_61
62	2179615495	T4c	T4c_62
63	2398555998	T4c	T4c_63
64	2460297686	T4c	T4c_64
65	2429595628	T4c	T4c_65
66	2398219319	T4c	T4c_66
0	2117911974	T5c	T5c_0
1	1558230672	T5c	T5c_1
2	1404078976	T5c	T5c_2
3	5901198709	T5c	T5c_3
4	1995452039	T5c	T5c_4
5	1744444696	T5c	T5c_5
6	2118573199	T5c	T5c_6
7	2212718142	T5c	T5c_7
8	1527195648	T5c	T5c_8
9	1838576598	T5c	T5c_9
10	1588924177	T5c	T5c_10
11	1684080012	T5c	T5c_11
12	2025139718	T5c	T5c_12
13	1527532074	T5c	T5c_13
14	1403737891	T5c	T5c_14
15	1495478007	T5c	T5c_15
16	2149288412	T5c	T5c_16
17	1931698878	T5c	T5c_17
18	1619958675	T5c	T5c_18
19	5812999812	T5c	T5c_19
20	1559262195	T5c	T5c_20
21	2087213841	T5c	T5c_21
22	5812992660	T5c	T5c_22
23	1994104533	T5c	T5c_23
24	2117199703	T5c	T5c_24
25	2150303055	T5c	T5c_25
26	2212713395	T5c	T5c_26
27	2368898190	T5c	T5c_27
28	2304437366	T5c	T5c_28
29	2460626282	T5c	T5c_29
30	1745480689	T5c	T5c_30
31	2490646281	T5c	T5c_31
32	5812995483	T5c	T5c_32
33	2336145125	T5c	T5c_33
34	5813033898	T5c	T5c_34
35	1901669230	T5c	T5c_35
36	1931361464	T5c	T5c_36
37	1652708336	T5c	T5c_37
38	2213041567	T5c	T5c_38
39	2055471360	T5c	T5c_39
40	5812992668	T5c	T5c_40
41	1682374930	T5c	T5c_41
42	1993773111	T5c	T5c_42
43	5813004838	T5c	T5c_43
44	2117545327	T5c	T5c_44
45	1744781529	T5c	T5c_45
46	2368898064	T5c	T5c_46
47	5901198423	T5c	T5c_47
48	2179947693	T5c	T5c_48
49	2429941102	T5c	T5c_49
50	2273734654	T5c	T5c_50
51	2242017461	T5c	T5c_51
52	1652708230	T5c	T5c_52
53	5813018623	T5c	T5c_53
54	5813002435	T5c	T5c_54
55	2056516383	T5c	T5c_55
56	5813000450	T5c	T5c_56
57	2307169056	T5c	T5c_57
58	2025481409	T5c	T5c_58
59	2367184992	T5c	T5c_59
60	2429263150	T5c	T5c_60
61	2306496408	T5c	T5c_61
62	2429254116	T5c	T5c_62
63	1806509469	T5c	T5c_63
64	2428913221	T5c	T5c_64
65	2429591551	T5c	T5c_65
66	2429595740	T5c	T5c_66
67	2210986738	T5c	T5c_67
0	1559590279	T4d	T4d_0
1	2210654022	T4d	T4d_1
2	1930644818	T4d	T4d_2
3	5813001882	T4d	T4d_3
4	2460979958	T4d	T4d_4
5	2024095393	T4d	T4d_5
6	2086165155	T4d	T4d_6
7	2088215840	T4d	T4d_7
8	2148575760	T4d	T4d_8
9	1497520809	T4d	T4d_9
10	1899618592	T4d	T4d_10
11	1930653592	T4d	T4d_11
12	1930653640	T4d	T4d_12
13	2024095361	T4d	T4d_13
14	2055130019	T4d	T4d_14
15	2086186858	T4d	T4d_15
16	1526849638	T4d	T4d_16
17	1559590718	T4d	T4d_17
18	1744098349	T4d	T4d_18
19	2055129732	T4d	T4d_19
20	1497861697	T4d	T4d_20
21	1806859033	T4d	T4d_21
22	1837540037	T4d	T4d_22
23	1837881183	T4d	T4d_23
24	1899614042	T4d	T4d_24
25	2054792843	T4d	T4d_25
26	2210667107	T4d	T4d_26
27	2272728667	T4d	T4d_27
28	2273052054	T4d	T4d_28
29	5812993435	T4d	T4d_29
30	5812993450	T4d	T4d_30
31	5813049250	T4d	T4d_31
32	1557884959	T4d	T4d_32
33	1899609879	T4d	T4d_33
34	1899622842	T4d	T4d_34
35	1992723622	T4d	T4d_35
36	1993055642	T4d	T4d_36
37	2024094965	T4d	T4d_37
38	2024099457	T4d	T4d_38
39	2055143049	T4d	T4d_39
40	2086160754	T4d	T4d_40
41	2179606481	T4d	T4d_41
42	2272719899	T4d	T4d_42
43	2272723886	T4d	T4d_43
44	2303758591	T4d	T4d_44
45	2366506815	T4d	T4d_45
46	2397541980	T4d	T4d_46
47	2459611246	T4d	T4d_47
48	5812993436	T4d	T4d_48
49	5812999860	T4d	T4d_49
50	5813080883	T4d	T4d_50
51	1713400628	T4d	T4d_51
52	1715109966	T4d	T4d_52
53	1837540084	T4d	T4d_53
54	1839586649	T4d	T4d_54
55	1839927967	T4d	T4d_55
56	2117212650	T4d	T4d_56
57	2117558592	T4d	T4d_57
58	2148571507	T4d	T4d_58
59	2210317535	T4d	T4d_59
60	2334798484	T4d	T4d_60
61	5813033951	T4d	T4d_61
62	1342346097	T4d	T4d_62
63	1622001521	T4d	T4d_63
64	1652695309	T4d	T4d_64
65	1682029203	T4d	T4d_65
66	1930985965	T4d	T4d_66
67	2024095373	T4d	T4d_67
68	2055129592	T4d	T4d_68
69	2242016931	T4d	T4d_69
70	2335126325	T4d	T4d_70
71	2335130717	T4d	T4d_71
72	1588924131	T4d	T4d_72
73	2024453524	T4d	T4d_73
74	2148571200	T4d	T4d_74
75	2242017259	T4d	T4d_75
76	2335467787	T4d	T4d_76
77	2366497716	T4d	T4d_77
78	2460284844	T4d	T4d_78
79	1559931361	T4d	T4d_79
80	2086868847	T4d	T4d_80
81	2273056692	T4d	T4d_81
82	2335463226	T4d	T4d_82
83	2366839038	T4d	T4d_83
84	1434086365	T4d	T4d_84
85	2365832688	T4d	T4d_85
86	2459948188	T4d	T4d_86
87	5813068400	T4d	T4d_87
0	5813018238	T5d	T5d_0
1	5813034259	T5d	T5d_1
2	1620300671	T5d	T5d_2
3	1869960604	T5d	T5d_3
4	2150980933	T5d	T5d_4
5	2272719589	T5d	T5d_5
6	1775474727	T5d	T5d_6
7	1559603768	T5d	T5d_7
8	1901328546	T5d	T5d_8
9	1930649203	T5d	T5d_9
10	1931693938	T5d	T5d_10
11	1963070366	T5d	T5d_11
12	2025480565	T5d	T5d_12
13	2148912447	T5d	T5d_13
14	1588919478	T5d	T5d_14
15	1932372234	T5d	T5d_15
16	2024812451	T5d	T5d_16
17	2087892251	T5d	T5d_17
18	2148238726	T5d	T5d_18
19	2273056687	T5d	T5d_19
20	5813079537	T5d	T5d_20
21	5901203492	T5d	T5d_21
22	1434781592	T5d	T5d_22
23	1589623172	T5d	T5d_23
24	1745812982	T5d	T5d_24
25	1745817746	T5d	T5d_25
26	2056179387	T5d	T5d_26
27	2088223973	T5d	T5d_27
28	2117203807	T5d	T5d_28
29	2151313375	T5d	T5d_29
30	2242017765	T5d	T5d_30
31	2428912998	T5d	T5d_31
32	5813047846	T5d	T5d_32
33	1465807975	T5d	T5d_33
34	1496156562	T5d	T5d_34
35	1621336765	T5d	T5d_35
36	1682732726	T5d	T5d_36
37	1714778140	T5d	T5d_37
38	1807886991	T5d	T5d_38
39	1869282994	T5d	T5d_39
40	1961688670	T5d	T5d_40
41	2025140249	T5d	T5d_41
42	5813002965	T5d	T5d_42
43	1683742973	T5d	T5d_43
44	1745476087	T5d	T5d_44
45	1870293886	T5d	T5d_45
46	2241689038	T5d	T5d_46
47	2273052338	T5d	T5d_47
48	1496851009	T5d	T5d_48
49	1869287910	T5d	T5d_49
50	2182684760	T5d	T5d_50
51	2273061368	T5d	T5d_51
52	2303754517	T5d	T5d_52
53	2334802190	T5d	T5d_53
54	1808227800	T5d	T5d_54
55	2026832940	T5d	T5d_55
56	2089239229	T5d	T5d_56
57	2273393229	T5d	T5d_57
58	2397536726	T5d	T5d_58
59	2459948079	T5d	T5d_59
60	1403737545	T5d	T5d_60
61	1404083892	T5d	T5d_61
62	2366502652	T5d	T5d_62
63	2400619285	T5d	T5d_63
64	5813000022	T5d	T5d_64
0	2117554300	LPi34	LPi34_0
1	2272719533	LPi34	LPi34_1
2	2397882890	LPi34	LPi34_2
3	5813024274	LPi34	LPi34_3
4	5813034091	LPi34	LPi34_4
5	2148580555	LPi34	LPi34_5
6	2211004525	LPi34	LPi34_6
7	2428913299	LPi34	LPi34_7
8	5813008038	LPi34	LPi34_8
9	2242358702	LPi34	LPi34_9
0	2491333191	LPi43	LPi43_0
1	1930994867	LPi43	LPi43_1
2	1931331925	LPi43	LPi43_2
3	1527191407	LPi43	LPi43_3
4	1589265868	LPi43	LPi43_4
5	2210982064	LPi43	LPi43_5
6	2242029928	LPi43	LPi43_6
7	2304091769	LPi43	LPi43_7
8	2366507043	LPi43	LPi43_8
9	2429595179	LPi43	LPi43_9
10	5813004748	LPi43	LPi43_10
11	2397883001	LPi43	LPi43_11
12	2179973545	LPi43	LPi43_12
0	1496497366	layer3_LPTC	layer3_LPTC_0
0	1868619183	VS	VS_thick_1
1	5813024262	VS	VS_thick_2
2	5813025091	VS	VS_thick_3
3	1992161820	VS	VS_thick_4
4	1557885051	VS	VS_thick_5
5	1868255513	VS	VS_thick_6
6	1558230909	VS	VS_thin_0
7	1837198715	VS	VS_thin_1
8	5813023313	VS	VS_thin_2
9	5813023581	VS	VS_thin_3
10	5813033533	VS	VS_thin_4
11	5813049185	VS	VS_thin_5
12	5812993165	VS	VS_thin_6
