# Supplementary material for: Multilevel visual motion opponency in Drosophila
Source: Nat Neurosci. 2023 Oct 2;26(11):1894–905. doi: 10.1038/s41593-023-01443-z (PMC10620086; doi:10.1038/s41593-023-01443-z)
Supplement: Supplementary file 7 — Source data. [file 41593_2023_1443_MOESM7_ESM.zip › Figure 3/Connectome analysis/rois.xls]

## Sheet: Sheet1
	rois	id
0	AB(L)	-1
1	AB(R)	-1
2	AL(L)	-1
3	AL(R)	-1
4	AL-DC3	-1
5	AME(R)	-1
6	AMMC	-1
7	AOT(R)	-1
8	AOTU(R)	-1
9	ATL(L)	-1
10	ATL(R)	-1
11	AVLP(R)	-1
12	BU(L)	-1
13	BU(R)	-1
14	CA(L)	-1
15	CA(R)	-1
16	CAN(R)	-1
17	CRE(-ROB,-RUB)(R)	-1
18	CRE(L)	-1
19	CRE(R)	-1
20	CX	-1
21	EB	17
22	EBr1	-1
23	EBr2r4	-1
24	EBr3am	-1
25	EBr3d	-1
26	EBr3pw	-1
27	EBr5	-1
28	EBr6	-1
29	EPA(L)	-1
30	EPA(R)	-1
31	FB	20
32	FB-column3	-1
33	FBl1	-1
34	FBl2	-1
35	FBl3	-1
36	FBl4	-1
37	FBl5	-1
38	FBl6	-1
39	FBl7	-1
40	FBl8	-1
41	FBl9	-1
42	FLA(R)	-1
43	GA(R)	-1
44	GC	-1
45	GF(R)	-1
46	GNG	-1
47	GOR(L)	-1
48	GOR(R)	-1
49	IB	-1
50	ICL(L)	-1
51	ICL(R)	-1
52	INP	-1
53	IPS(R)	22
54	LAL(-GA)(R)	-1
55	LAL(L)	-1
56	LAL(R)	30
57	LH(R)	-1
58	LO(R)	32
59	LOP(R)	33
60	LX(L)	-1
61	LX(R)	-1
62	MB(+ACA)(R)	-1
63	MB(L)	-1
64	MB(R)	-1
65	ME(R)	-1
66	NO	-1
67	NO(L)	-1
68	NO(R)	-1
69	NO1(L)	-1
70	NO1(R)	-1
71	NO2(L)	-1
72	NO2(R)	-1
73	NO3(L)	-1
74	NO3(R)	-1
75	OL(R)	-1
76	PB	-1
77	PB(L1)	-1
78	PB(L2)	-1
79	PB(L3)	-1
80	PB(L4)	-1
81	PB(L5)	-1
82	PB(L6)	-1
83	PB(L7)	-1
84	PB(L8)	-1
85	PB(L9)	-1
86	PB(R1)	-1
87	PB(R2)	-1
88	PB(R3)	-1
89	PB(R4)	-1
90	PB(R5)	-1
91	PB(R6)	-1
92	PB(R7)	-1
93	PB(R8)	-1
94	PB(R9)	-1
95	PED(R)	-1
96	PENP	-1
97	PLP(R)	-1
98	POC	-1
99	PRW	-1
100	PVLP(R)	-1
101	ROB(R)	-1
102	RUB(L)	-1
103	RUB(R)	-1
104	SAD	-1
105	SAD(-AMMC)	-1
106	SCL(L)	-1
107	SCL(R)	-1
108	SIP(L)	-1
109	SIP(R)	-1
110	SLP(R)	-1
111	SMP(L)	-1
112	SMP(R)	-1
113	SNP(L)	-1
114	SNP(R)	-1
115	SPS(L)	-1
116	SPS(R)	28
117	VES(L)	-1
118	VES(R)	-1
119	VLNP(R)	-1
120	VMNP	-1
121	WED(R)	-1
122	a'1(R)	-1
123	a'2(R)	-1
124	a'3(R)	-1
125	a'L(L)	-1
126	a'L(R)	-1
127	a1(R)	-1
128	a2(R)	-1
129	a3(R)	-1
130	aL(L)	-1
131	aL(R)	-1
132	b'1(R)	-1
133	b'2(R)	-1
134	b'L(L)	-1
135	b'L(R)	-1
136	b1(R)	-1
137	b2(R)	-1
138	bL(L)	-1
139	bL(R)	-1
140	dACA(R)	-1
141	g1(R)	-1
142	g2(R)	-1
143	g3(R)	-1
144	g4(R)	-1
145	g5(R)	-1
146	gL(L)	-1
147	gL(R)	-1
148	hemibrain	-1
149	lACA(R)	-1
150	mALT(L)	-1
151	mALT(R)	-1
152	vACA(R)	-1
