# Supplementary material for: Multilevel visual motion opponency in Drosophila
Source: Nat Neurosci. 2023 Oct 2;26(11):1894–905. doi: 10.1038/s41593-023-01443-z (PMC10620086; doi:10.1038/s41593-023-01443-z)
Supplement: Supplementary file 7 — Source data. [file 41593_2023_1443_MOESM7_ESM.zip › Figure 3/Opponency_connectome_Comparison_Mauss_Shinomiya.xlsx]

## Sheet: Sheet1
	input	Shinomiya	Mauss
LPi4-3	T4T5d	435	475
	LPi3-4	27	27
	percent Lpi	5.84416	5.37849
	ratio T4T5/Lpi	16.1111	17.5926
LPi3-4	T4T5c	551	1475
	LPi4-3	21	78
	percent Lpi	3.67133	5.02254
		26.2381	18.9103
VS (LP 4)
	T4T5d	155	2065
	LPi3-4	41	239
	percent Lpi	20.9184	10.3733
		3.78049	8.64017
VS (LP 2)	T4T5a	169
	LPi2-1	22
	percent Lpi	11.5183
		7.68182
HS	T4T5a	314
	LPi2-1	27
	percent Lpi	7.91789
		11.6296
T4T5c	LPi4-3	14	57
T4T5d	LPi3-4	27	69
