# Supplementary material for: Multilevel visual motion opponency in Drosophila
Source: Nat Neurosci. 2023 Oct 2;26(11):1894–905. doi: 10.1038/s41593-023-01443-z (PMC10620086; doi:10.1038/s41593-023-01443-z)
Supplement: Supplementary file 7 — Source data. [file 41593_2023_1443_MOESM7_ESM.zip › Figure 3/Plot_connectomes_synapse_fraction.ipynb]

# %% [code]
%matplotlib inline
import numpy as np
import matplotlib.pyplot as plt
import pandas as pd
import seaborn as sb
import os
import scipy.io
from scipy import stats

import octopus as oct

# %% [code]
# Fractions of synapses

#Mauss

lpi43 = np.array([475, 27], dtype=np.float32)
lpi43_frac = lpi43 / np.sum(lpi43)

lpi34 = np.array([1475, 78], dtype=np.float32)
lpi34_frac = lpi34 / np.sum(lpi34)

vslp4 = np.array([2065, 239], dtype=np.float32)
vslp4_frac = vslp4 / np.sum(vslp4)

#Shinomiya

lpi43_sh = np.array([435, 27], dtype=np.float32)
lpi43_sh_frac = lpi43_sh / np.sum(lpi43_sh)

lpi34_sh = np.array([551, 21], dtype=np.float32)
lpi34_sh_frac = lpi34_sh / np.sum(lpi34_sh)

vslp4_sh = np.array([155, 41], dtype=np.float32)
vslp4_sh_frac = vslp4_sh / np.sum(vslp4_sh)

vslp2_sh = np.array([169, 21], dtype=np.float32)
vslp2_sh_frac = vslp2_sh / np.sum(vslp2_sh)

hs_sh = np.array([314, 27], dtype=np.float32)
hs_sh_frac = hs_sh / np.sum(hs_sh)

# %% [code]
# Make Figure for Synapse fraction (MAUSS)

fig = plt.figure(figsize = (1.3, 2.35))

w = 0.6

ax = fig.add_subplot(111)

ax.axhline(y=0,xmin=0.0001,xmax=0.9999, color='0.05', linestyle=':', linewidth = 2)

ax.bar(0, height = lpi43_frac[0], width = w, color = 'C3', alpha = 0.7)
ax.bar(0, height = lpi43_frac[1], width = w, bottom = lpi43_frac[0], color = 'C0', alpha = 0.7)

ax.bar(1, height = lpi34_frac[0], width = w, color = 'C3', alpha = 0.7)
ax.bar(1, height = lpi34_frac[1], width = w, bottom = lpi34_frac[0], color = 'C0', alpha = 0.7)

ax.bar(2, height = vslp4_frac[0], width = w, color = 'C3', alpha = 0.7)
ax.bar(2, height = vslp4_frac[1], width = w, bottom = vslp4_frac[0], color = 'C0', alpha = 0.7)


ax.spines["top"].set_visible(False)
ax.spines["right"].set_visible(False)
ax.set_xticks([0, 1, 2])
ax.set_yticks([0, 0.25, 0.5, 0.75, 1])
ax.set_yticklabels(('0', '25', '50', '75', '100'), size=10)
ax.set_ylabel('LPi + T4/T5 synapses (%)', size=10)
ax.spines['left'].set_position(('outward', 7))
ax.spines['bottom'].set_position(('outward', 7))
plt.ylim([0,1])
ax.set_xticklabels(('LPi4-3', 'LPi3-4', 'VS'), rotation = 45, size=10)
plt.xticks(size=10)
plt.yticks(size=10)

plt.savefig('C:\\Users\\gammer\\Desktop\\DATA Surface\\LPi Opponency\\LPi Manuscript\\FigureS3_Conductance_ratios\\\
FigS3_percent_synapses_mauss.pdf',bbox_inches='tight', dpi=600, transparent=True)
plt.show()

# %% [code]
# Make Figure for Synapse fraction (MAUSS)

fig = plt.figure(figsize = (0.4, 2.35))

w = 0.6

ax = fig.add_subplot(111)

ax.axhline(y=0,xmin=0.0001,xmax=0.9999, color='0.05', linestyle=':', linewidth = 2)

ax.bar(0, height = vslp4_frac[0], width = w, color = 'C3', alpha = 0.7)
ax.bar(0, height = vslp4_frac[1], width = w, bottom = vslp4_frac[0], color = 'C0', alpha = 0.7)


ax.spines["top"].set_visible(False)
ax.spines["right"].set_visible(False)
ax.set_xticks([0])
ax.set_yticks([0, 0.25, 0.5, 0.75, 1])
ax.set_yticklabels(('0', '25', '50', '75', '100'), size=10)
ax.set_ylabel('LPi + T4/T5 synapses (%)', size=10)
ax.spines['left'].set_position(('outward', 7))
ax.spines['bottom'].set_position(('outward', 7))
plt.ylim([0,1])
ax.set_xticklabels(('VS', ''), rotation = 45, size=10)
plt.xticks(size=10)
plt.yticks(size=10)

plt.savefig('C:\\Users\\gammer\\Desktop\\DATA Surface\\LPi Opponency\\plots_LPi_ms\\
FigSX_percent_synapses_mauss_onlyVS.pdf',bbox_inches='tight', dpi=600, transparent=True)
plt.show()

# %% [code]
# Make Figure for Synapse fraction (SHINOMIYA)

fig = plt.figure(figsize = (2.1, 2.35))

w = 0.6

ax = fig.add_subplot(111)

ax.axhline(y=0,xmin=0.0001,xmax=0.9999, color='0.05', linestyle=':', linewidth = 2)

ax.bar(0, height = lpi43_sh_frac[0], width = w, color = 'C3', alpha = 0.7)
ax.bar(0, height = lpi43_sh_frac[1], width = w, bottom = lpi43_sh_frac[0], color = 'C0', alpha = 0.7)

ax.bar(1, height = lpi34_sh_frac[0], width = w, color = 'C3', alpha = 0.7)
ax.bar(1, height = lpi34_sh_frac[1], width = w, bottom = lpi34_sh_frac[0], color = 'C0', alpha = 0.7)

ax.bar(2, height = vslp4_sh_frac[0], width = w, color = 'C3', alpha = 0.7)
ax.bar(2, height = vslp4_sh_frac[1], width = w, bottom = vslp4_sh_frac[0], color = 'C0', alpha = 0.7)

ax.bar(3, height = vslp2_sh_frac[0], width = w, color = 'C3', alpha = 0.7)
ax.bar(3, height = vslp2_sh_frac[1], width = w, bottom = vslp2_sh_frac[0], color = 'C0', alpha = 0.7)

ax.bar(4, height = hs_sh_frac[0], width = w, color = 'C3', alpha = 0.7)
ax.bar(4, height = hs_sh_frac[1], width = w, bottom = hs_sh_frac[0], color = 'C0', alpha = 0.7)

ax.spines["top"].set_visible(False)
ax.spines["right"].set_visible(False)
ax.set_xticks([0, 1, 2, 3, 4])
ax.set_yticks([0, 0.25, 0.5, 0.75, 1])
ax.set_yticklabels(('0', '25', '50', '75', '100'), size=10)
ax.set_ylabel('LPi + T4/T5 synapses (%)', size=10)
ax.spines['left'].set_position(('outward', 7))
ax.spines['bottom'].set_position(('outward', 7))
plt.ylim([0,1])
ax.set_xticklabels(('LPi4-3', 'LPi3-4', 'VS (4)', 'VS (2)', 'HS'), rotation = 45, size=10)
plt.xticks(size=10)
plt.yticks(size=10)

bbox_inches = 'tight'
plt.savefig('C:\\Users\\gammer\\Desktop\\DATA Surface\\LPi Opponency\\LPi Manuscript\\FigureS3_Conductance_ratios\\
FigS3_percent_synapses_shinomiya.pdf',bbox_inches='tight', dpi=600, transparent=True)
plt.show()

# %% [code]


# %% [code]
