# Supplementary material for: Multilevel visual motion opponency in Drosophila
Source: Nat Neurosci. 2023 Oct 2;26(11):1894–905. doi: 10.1038/s41593-023-01443-z (PMC10620086; doi:10.1038/s41593-023-01443-z)
Supplement: Supplementary file 7 — Source data. [file 41593_2023_1443_MOESM7_ESM.zip › Figure 3/VS ephys/Voltage analysis/VS_cells_ephys_voltages.ipynb]

# %% [code]
%matplotlib inline
import numpy as np
import matplotlib.pyplot as plt
import pandas as pd
import seaborn as sb
import os

import scipy.io
from scipy import stats
from scipy.signal import savgol_filter
import octopus as oct

# %% [code]
# Import data
voltage_TM_all_sub = np.load('voltage_TM_all_sub.npy')
voltage_TM_Split12_all_sub = np.load('voltage_TM_Split12_all_sub.npy')
voltage_PM_all_sub = np.load('voltage_PM_all_sub.npy')
voltage_PM_Split12_all_sub = np.load('voltage_PM_Split12_all_sub.npy')

time = np.linspace(0, 7.95, 795)

# %% [code]
fig = plt.figure(figsize = (6.4,3))

plt.subplots_adjust(wspace = 0.1)

ax = fig.add_subplot(131)
ax.axhline(y=0,xmin=0.0001,xmax=0.9999, color='0.05', linestyle=':', linewidth = 1.5)
plt.plot(time, savgol_filter(np.mean(voltage_PM_all_sub[:,:,1],1),7,1), color = '0.4', linewidth = 2)
#plt.plot(time, savgol_filter(np.mean(voltage_PM_Split12_all_sub[:,:,1],1),7,1), color = 'C4', linewidth = 2)
plt.axvspan(3, 6, facecolor='0.2', alpha=0.2)
plt.xlim([1.5,7.5])
plt.ylim([-2.8,4.8])
plt.axis('off')

ax = fig.add_subplot(132)
ax.axhline(y=0,xmin=0.0001,xmax=0.9999, color='0.05', linestyle=':', linewidth = 1.5)
plt.plot(time, savgol_filter(np.mean(voltage_PM_all_sub[:,:,0],1),7,1), color = '0.4', linewidth = 2)
#plt.plot(time, savgol_filter(np.mean(voltage_PM_Split12_all_sub[:,:,0],1),7,1), color = 'C4', linewidth = 2)
plt.axvspan(3, 6, facecolor='0.2', alpha=0.2)
plt.xlim([1.5,7.5])
plt.ylim([-2.8,4.8])
plt.axis('off')

ax = fig.add_subplot(133)
ax.axhline(y=0,xmin=0.0001,xmax=0.9999, color='0.05', linestyle=':', linewidth = 1.5)
plt.plot(time, savgol_filter(np.mean(voltage_TM_all_sub,1),7,1), color = '0.4', linewidth = 2)
#plt.plot(time, savgol_filter(np.mean(voltage_TM_Split12_all_sub,1),7,1), color = 'C4', linewidth = 2)
plt.axvspan(3, 6, facecolor='0.2', alpha=0.2)
plt.xlim([1.5,7.5])
plt.ylim([-2.8,4.8])
plt.axis('off') 

bbox_inches = 'tight'
#plt.savefig('C:\\Users\\gammer\\Desktop\\DATA Surface\\LPi Opponency\\plots_LPi_ms\\
#Fig7_VS_TM_local_ephys_traces.pdf',bbox_inches='tight', dpi=600, transparent=True)
plt.show()

# %% [code]
# Make Bar Plot of Responses

fig = plt.figure(figsize = (1.666,3))
plt.subplots_adjust(wspace=0.5)
ax = fig.add_subplot(111)
w=0.7

ax.axhline(y=0,xmin=0.0001,xmax=0.9999, color='0.05', linestyle=':', linewidth = 1)

ax.bar(0,height=[np.mean(np.mean(voltage_PM_all_sub[300:600,:,1],0))],width=w,color='0.4',yerr=[stats.sem(np.mean(voltage_PM_all_sub[300:600,:,1],0))])
for i in range(len(np.mean(voltage_PM_all_sub[300:600,:,1],0))):
    ax.scatter(0 + np.random.random(1) * w/2 - w/4, np.mean(voltage_PM_all_sub[300:600,i,1],0), s=25, color='0.3', alpha=0.4, zorder = 2)
    
ax.bar(1,height=[np.mean(np.mean(voltage_PM_all_sub[300:600,:,0],0))],width=w,color='0.4',yerr=[stats.sem(np.mean(voltage_PM_all_sub[300:600,:,0],0))])
for i in range(len(np.mean(voltage_PM_all_sub[300:600,:,0],0))):
    ax.scatter(1 + np.random.random(1) * w/2 - w/4, np.mean(voltage_PM_all_sub[300:600,i,0],0), s=25, color='0.3', alpha=0.4, zorder = 2)
    
    
ax.bar(2,height=[np.mean(np.mean(voltage_TM_all_sub[300:600],0))],width=w,color='0.4',yerr=[stats.sem(np.mean(voltage_TM_all_sub[300:600],0))])
for i in range(len(np.mean(voltage_TM_all_sub[300:600],0))):
    ax.scatter(2 + np.random.random(1) * w/2 - w/4, np.mean(voltage_TM_all_sub[300:600,i],0), s=25, color='0.3', alpha=0.4, zorder = 2)
   
ax.spines["top"].set_visible(False)
ax.spines["right"].set_visible(False)
ax.spines['left'].set_position(('outward', 10))
ax.spines['bottom'].set_position(('outward', 10))
ax.set_xticks([0,1,2])
ax.set_xticklabels(('PD', 'ND', 'TM'), size=11)
ax.set_ylabel('Response [mV]', size=11)
plt.ylim([-4,8.1])

bbox_inches = 'tight'
#plt.savefig('C:\\Users\\gammer\\Desktop\\DATA Surface\\LPi Opponency\\plots_LPi_ms\\
#Fig7_VS_TM_local_voltage_barplot.pdf',bbox_inches='tight', dpi=600, transparent=True)
plt.show()

# %% [code]
fig = plt.figure(figsize = (6.4,3))

plt.subplots_adjust(wspace = 0.1)

ax = fig.add_subplot(131)
ax.axhline(y=0,xmin=0.0001,xmax=0.9999, color='0.05', linestyle=':', linewidth = 1.5)
#plt.plot(time, savgol_filter(np.mean(voltage_PM_all_sub[:,:,1],1),7,1), color = '0.4', linewidth = 2)
plt.plot(time, savgol_filter(np.mean(voltage_PM_Split12_all_sub[:,:,1],1),7,1), color = 'C4', linewidth = 2)
plt.axvspan(3, 6, facecolor='0.2', alpha=0.2)
plt.xlim([1.5,7.5])
plt.ylim([-1.9,3.1])
plt.axis('off')

ax = fig.add_subplot(132)
ax.axhline(y=0,xmin=0.0001,xmax=0.9999, color='0.05', linestyle=':', linewidth = 1.5)
#plt.plot(time, savgol_filter(np.mean(voltage_PM_all_sub[:,:,0],1),7,1), color = '0.4', linewidth = 2)
plt.plot(time, savgol_filter(np.mean(voltage_PM_Split12_all_sub[:,:,0],1),7,1), color = 'C4', linewidth = 2)
plt.axvspan(3, 6, facecolor='0.2', alpha=0.2)
plt.xlim([1.5,7.5])
plt.ylim([-1.9,3.1])
plt.axis('off')

ax = fig.add_subplot(133)
ax.axhline(y=0,xmin=0.0001,xmax=0.9999, color='0.05', linestyle=':', linewidth = 1.5)
#plt.plot(time, savgol_filter(np.mean(voltage_TM_all_sub,1),7,1), color = '0.4', linewidth = 2)
plt.plot(time, savgol_filter(np.mean(voltage_TM_Split12_all_sub,1),7,1), color = 'C4', linewidth = 2)
plt.axvspan(3, 6, facecolor='0.2', alpha=0.2)
plt.xlim([1.5,7.5])
plt.ylim([-1.9,3.1])
plt.axis('off') 

bbox_inches = 'tight'
#plt.savefig('C:\\Users\\gammer\\Desktop\\DATA Surface\\LPi Opponency\\plots_LPi_ms\\
#Fig7_VS_split_global_ephys_traces.pdf',bbox_inches='tight', dpi=600, transparent=True)
plt.show()

# %% [code]
# Make Bar Plot of Responses

fig = plt.figure(figsize = (1.666,3))
plt.subplots_adjust(wspace=0.5)
ax = fig.add_subplot(111)
w=0.7

ax.axhline(y=0,xmin=0.0001,xmax=0.9999, color='0.05', linestyle=':', linewidth = 1)

ax.bar(0,height=[np.mean(np.mean(voltage_PM_Split12_all_sub[300:600,:,1],0))],width=w,color='C4',yerr=[stats.sem(np.mean(voltage_PM_Split12_all_sub[300:600,:,1],0))])
for i in range(len(np.mean(voltage_PM_Split12_all_sub[300:600,:,1],0))):
    ax.scatter(0 + np.random.random(1) * w/2 - w/4, np.mean(voltage_PM_Split12_all_sub[300:600,i,1],0), s=25, color='0.3', alpha=0.4, zorder = 2)
    
ax.bar(1,height=[np.mean(np.mean(voltage_PM_Split12_all_sub[300:600,:,0],0))],width=w,color='C4',yerr=[stats.sem(np.mean(voltage_PM_Split12_all_sub[300:600,:,0],0))])
for i in range(len(np.mean(voltage_PM_Split12_all_sub[300:600,:,0],0))):
    ax.scatter(1 + np.random.random(1) * w/2 - w/4, np.mean(voltage_PM_Split12_all_sub[300:600,i,0],0), s=25, color='0.3', alpha=0.4, zorder = 2)
    
    
ax.bar(2,height=[np.mean(np.mean(voltage_TM_Split12_all_sub[300:600],0))],width=w,color='C4',yerr=[stats.sem(np.mean(voltage_TM_Split12_all_sub[300:600],0))])
for i in range(len(np.mean(voltage_TM_Split12_all_sub[300:600],0))):
    ax.scatter(2 + np.random.random(1) * w/2 - w/4, np.mean(voltage_TM_Split12_all_sub[300:600,i],0), s=25, color='0.3', alpha=0.4, zorder = 2)
   
ax.spines["top"].set_visible(False)
ax.spines["right"].set_visible(False)
ax.spines['left'].set_position(('outward', 10))
ax.spines['bottom'].set_position(('outward', 10))
ax.set_xticks([0,1,2])
ax.set_xticklabels(('PD', 'ND', 'TM'), size=11)
ax.set_ylabel('Response [mV]', size=11)
plt.ylim([-4,6])

bbox_inches = 'tight'
#plt.savefig('C:\\Users\\gammer\\Desktop\\DATA Surface\\LPi Opponency\\plots_LPi_ms\\
#FigSX_VS_Split_global_voltage_barplot.pdf',bbox_inches='tight', dpi=600, transparent=True)
plt.show()
