# Supplementary material for: Multilevel visual motion opponency in Drosophila
Source: Nat Neurosci. 2023 Oct 2;26(11):1894–905. doi: 10.1038/s41593-023-01443-z (PMC10620086; doi:10.1038/s41593-023-01443-z)
Supplement: Supplementary file 8 — Source data and image files. [file 41593_2023_1443_MOESM8_ESM.zip]

Archive with 35 entries (32 files):
- Figure 4/
- Figure 4/1a_LPTCs_UAS-GluCl.png
- Figure 4/1a_LPTCs_UAS-GluCl_wo_nc82.png
- Figure 4/1b_LPi3-4_UAS-GluCl.png
- Figure 4/1b_LPi3-4_UAS-GluCl_wo_nc82.png
- Figure 4/1c_LPi4-3_UAS-GluCl.png
- Figure 4/1c_LPi4-3_UAS-GluCl_wo_nc82.png
- Figure 4/1d_T4T5c_UAS-GluCl.png
- Figure 4/1d_T4T5c_UAS-GluCl_wo_nc82.png
- Figure 4/R38G02-ArcLight_GluCl-RNAi/
- Figure 4/R38G02-ArcLight_GluCl-RNAi/.ipynb_checkpoints/
- Figure 4/R38G02-ArcLight_GluCl-RNAi/.ipynb_checkpoints/Analysis_R38G02_GluCl-RNAi_ArcLight-checkpoint.ipynb
- Figure 4/R38G02-ArcLight_GluCl-RNAi/.ipynb_checkpoints/Analysis_R38G02_GluRIA-RNAi_ArcLight_Control-checkpoint.ipynb
- Figure 4/R38G02-ArcLight_GluCl-RNAi/2020_05_06_R38G02_ArcLight_GluCl-RNAi001_2020-05-06_12.09GluCl-RNAi_Ftrace_mean.npy
- Figure 4/R38G02-ArcLight_GluCl-RNAi/2020_05_11_R38G02_ArcLight_GluCl-RNAi004_2020-05-11_12.36GluCl-RNAi_Ftrace_mean.npy
- Figure 4/R38G02-ArcLight_GluCl-RNAi/2020_05_11_R38G02_ArcLight_GluCl-RNAi007_2020-05-11_14.36GluCl-RNAi_Ftrace_mean.npy
- Figure 4/R38G02-ArcLight_GluCl-RNAi/Analysis_R38G02_GluCl-RNAi_ArcLight.ipynb
- Figure 4/R38G02-ArcLight_GluCl-RNAi/Analysis_R38G02_GluRIA-RNAi_ArcLight_Control.ipynb
- Figure 4/R38G02-ArcLight_GluCl-RNAi/R38G02_ArcLight_GluCl-RNAi001_2020-05-14_11.42GluCl-RNAi_Ftrace_mean.npy
- Figure 4/R38G02-ArcLight_GluCl-RNAi/R38G02_ArcLight_GluCl-RNAi001_2020-05-15_11.41GluCl-RNAi_Ftrace_mean.npy
- Figure 4/R38G02-ArcLight_GluCl-RNAi/R38G02_ArcLight_GluCl-RNAi003_2020-05-15_12.59GluCl-RNAi_Ftrace_mean.npy
- Figure 4/R38G02-ArcLight_GluCl-RNAi/R38G02_ArcLight_GluCl-RNAi010_2020-05-14_19.01GluCl-RNAi_Ftrace_mean.npy
- Figure 4/R38G02-ArcLight_GluCl-RNAi/R38G02_ArcLight_GluClRNAi_SING_001_2020-03-11_11.44GluCl-RNAi_Ftrace_mean.npy
- Figure 4/R38G02-ArcLight_GluCl-RNAi/R38G02_ArcLight_GluRIA-RNAi_SING_001_2020-10-26_14.41_Ftrace_mean.npy
- Figure 4/R38G02-ArcLight_GluCl-RNAi/R38G02_ArcLight_GluRIA-RNAi_SING_004_2020-10-26_16.15_Ftrace_mean.npy
- Figure 4/R38G02-ArcLight_GluCl-RNAi/R38G02_ArcLight_GluRIA-RNAi_SING_004_2020-10-27_12.56_Ftrace_mean.npy
- Figure 4/R38G02-ArcLight_GluCl-RNAi/R38G02_ArcLight_GluRIA-RNAi_SING_006_2020-10-26_18.51_Ftrace_mean.npy
- Figure 4/R38G02-ArcLight_GluCl-RNAi/R38G02_GluRIA-RNAi_ArcLight_003_2020-10-30_12.57_Ftrace_mean.npy
- Figure 4/R38G02-ArcLight_GluCl-RNAi/R38G02_GluRIA-RNAi_ArcLight_005_2020-10-29_14.54_Ftrace_mean.npy
- Figure 4/R38G02-ArcLight_GluCl-RNAi/R38G02_GluRIA-RNAi_ArcLight_009_2020-10-29_17.44_Ftrace_mean.npy
- Figure 4/R38G02-ArcLight_GluCl-RNAi/R38G02_GluRIA-RNAi_Ftrace_all.npy
- Figure 4/R38G02-ArcLight_GluCl-RNAi/R38G02_GluRIA-RNAi_Ftrace_mean.npy
- Figure 4/R38G02-ArcLight_GluCl-RNAi/R38G02_GluRIA-RNAi_LDir.npy
- Figure 4/R38G02-ArcLight_GluCl-RNAi/R38G02_GluRIA-RNAi_MOI.npy
- Figure 4/R38G02-ArcLight_GluCl-RNAi/time.npy
