# Supplementary material for: Multilevel visual motion opponency in Drosophila
Source: Nat Neurosci. 2023 Oct 2;26(11):1894–905. doi: 10.1038/s41593-023-01443-z (PMC10620086; doi:10.1038/s41593-023-01443-z)
Supplement: Supplementary file 9 — Source data. [file 41593_2023_1443_MOESM9_ESM.zip]

Archive with 18 entries (12 files):
- Figure 5/
- Figure 5/R38G02_TM/
- Figure 5/R38G02_TM/.ipynb_checkpoints/
- Figure 5/R38G02_TM/.ipynb_checkpoints/Comparison_R38G02_GC6f_TransparentMotion-checkpoint.ipynb
- Figure 5/R38G02_TM/Comparison_R38G02_GC6f_TransparentMotion.ipynb
- Figure 5/R38G02_TM/R38G02-GC6f_50384-Ctrl_TM_Ftrace_all_axons.npy
- Figure 5/R38G02_TM/R38G02-GC6f_50384-TNT_TM_Ftrace_all_axons.npy
- Figure 5/R38G02_TM/time.npy
- Figure 5/VS_ephys_TM/
- Figure 5/VS_ephys_TM/coh_tuning.hd5
- Figure 5/VS_ephys_TM/VS_ephys_TM.ipynb
- Figure 5/VT50384_TM/
- Figure 5/VT50384_TM/.ipynb_checkpoints/
- Figure 5/VT50384_TM/.ipynb_checkpoints/Comparison_VT50384_GC6m_TransparentMotion-checkpoint.ipynb
- Figure 5/VT50384_TM/Comparison_VT50384_GC6m_TransparentMotion.ipynb
- Figure 5/VT50384_TM/time.npy
- Figure 5/VT50384_TM/VT50384_GC6m_LPi4-3_TNT_axons_Ftrace_all.npy
- Figure 5/VT50384_TM/VT50384_GC6m_TNT_Ctrl_axons_Ftrace_all.npy
