# Supplementary material for: Multilevel visual motion opponency in Drosophila
Source: Nat Neurosci. 2023 Oct 2;26(11):1894–905. doi: 10.1038/s41593-023-01443-z (PMC10620086; doi:10.1038/s41593-023-01443-z)
Supplement: Supplementary file 9 — Source data. [file 41593_2023_1443_MOESM9_ESM.zip › Figure 5/R38G02_TM/Comparison_R38G02_GC6f_TransparentMotion.ipynb]

# %% [code]
# Python_version 2.7.15

import numpy as np
import matplotlib.pyplot as plt
import pandas as pd
import seaborn as sb
import os
import scipy.io
from scipy import stats
%matplotlib inline

from scipy.signal import savgol_filter
import octopus as oct

# %% [code]
# Import Data
time = np.load('time.npy')
Ftrace_all_Ctrl = np.load('R38G02-GC6f_50384-Ctrl_TM_Ftrace_all_axons.npy')
Ftrace_all_LPi43TNT = np.load('R38G02-GC6f_50384-TNT_TM_Ftrace_all_axons.npy')

Ftrace_avg_Ctrl = np.mean(Ftrace_all_Ctrl[:,:,:], axis=2)
Ftrace_avg_LPi43TNT = np.mean(Ftrace_all_LPi43TNT[:,:,:], axis=2)

Ftrace_mean_Ctrl = np.mean(Ftrace_all_Ctrl[63:180,:,:], axis=0)
Ftrace_mean_LPi43TNT  = np.mean(Ftrace_all_LPi43TNT [63:180,:,:], axis=0)

# %% [code]
fig = plt.figure(figsize = (6.4,3))

plt.subplots_adjust(wspace = 0.1)

ax = fig.add_subplot(132)
ax.axhline(y=0,xmin=0.0001,xmax=0.9999, color='0.05', linestyle=':', linewidth = 1.5)
plt.plot(time, Ftrace_avg_Ctrl[:,0], color = '0.35', linewidth = 2.5)
plt.plot(time, Ftrace_avg_LPi43TNT[:,0], color = 'C0', linewidth = 2.5)
plt.axvspan(0, 8, facecolor='0.2', alpha=0.2)
plt.xlim([-4,12])
plt.ylim([-1.5,5.5])
plt.axis('off') 

ax = fig.add_subplot(131)
ax.axhline(y=0,xmin=0.0001,xmax=0.9999, color='0.05', linestyle=':', linewidth = 1.5)
plt.plot(time, Ftrace_avg_Ctrl[:,1], color = '0.35', linewidth = 2.5)
plt.plot(time, Ftrace_avg_LPi43TNT[:,1], color = 'C0', linewidth = 2.5)
plt.axvspan(0, 8, facecolor='0.2', alpha=0.2)
plt.xlim([-4,12])
plt.ylim([-1.5,5.5])
plt.axis('off')

ax = fig.add_subplot(133)
ax.axhline(y=0,xmin=0.0001,xmax=0.9999, color='0.05', linestyle=':', linewidth = 1.5)
plt.plot(time, Ftrace_avg_Ctrl[:,2], color = '0.35', linewidth = 2.5)
plt.plot(time, Ftrace_avg_LPi43TNT[:,2], color = 'C0', linewidth = 2.5)
plt.axvspan(0, 8, facecolor='0.2', alpha=0.2)
plt.xlim([-4,12])
plt.ylim([-1.5,5.5])

plt.axis('off')

bbox_inches = 'tight'
#plt.savefig('Fig5_R38G02-GC6f_50384-TNT_TM_traces.pdf',bbox_inches='tight', dpi=600, transparent=True)
plt.show()

# %% [code]
# Make Scatter Plot of LDir

pos = [0, 1, 2.5, 3.5, 5, 6]

fig = plt.figure(figsize = (0.5*len(pos)-0.3, 2.3))

ax = fig.add_subplot(111)
w = 0.6
wb = 0.6
data = [Ftrace_mean_Ctrl[1,:], Ftrace_mean_LPi43TNT[1,:], Ftrace_mean_Ctrl[0,:],
        Ftrace_mean_LPi43TNT[0,:], Ftrace_mean_Ctrl[2,:], Ftrace_mean_LPi43TNT[2,:]]
colors = ['0.45', 'C0', '0.45', 'C0', '0.45', 'C0']

ax.axhline(y=0,xmin=0.0001,xmax=0.9999, color='0.05', linestyle=':', linewidth = 1)

for j in range (len(data)):
    ax.bar(pos[j], height = np.mean(data[j]), yerr=[stats.sem(data[j])], color=colors[j])
    ax.errorbar(pos[j],np.mean(data[j]),yerr=[stats.sem(data[j])], color='k',zorder = 0)    
    for i in range(len(data[j])):
        ax.scatter(pos[j] + np.random.random(1) * w/2 - w/4, data[j][i], s=25, color='0.3', alpha=0.4, zorder = 2) 
   
ax.spines["top"].set_visible(False)
ax.spines["right"].set_visible(False)
ax.spines['left'].set_position(('outward', 7))
ax.spines['bottom'].set_position(('outward', 7))
ax.set_yticks([-1, 0, 1, 2, 3, 4, 5])
ax.set_yticklabels(('-1', '0', '1', '2', '3', '4', '5'), size=10)
ax.set_xticks(pos)
ax.set_xticklabels(('PD\nCtrl','PD\nTNT', 'ND\nCtrl','ND\nTNT','TM\nCtrl','TM\nTNT'), size=10)
ax.set_ylabel('$\Delta F/F$', size=10)

plt.ylim([-1, 5.75])

bbox_inches = 'tight'
#plt.savefig('Fig5_R38G02-GC6f_50384-TNT_TM_barplots.pdf',bbox_inches='tight', dpi=600, transparent=True)
plt.show()

# %% [code]
print(stats.shapiro(Ftrace_mean_Ctrl[0,:]))
print(stats.shapiro(Ftrace_mean_LPi43TNT[0,:]))
print(stats.levene(Ftrace_mean_Ctrl[0,:], Ftrace_mean_LPi43TNT[0,:]))
print(stats.ttest_ind(Ftrace_mean_Ctrl[0,:], Ftrace_mean_LPi43TNT[0,:], equal_var=False))

print(stats.shapiro(Ftrace_mean_Ctrl[1,:]))
print(stats.shapiro(Ftrace_mean_LPi43TNT[1,:]))
print(stats.levene(Ftrace_mean_Ctrl[1,:], Ftrace_mean_LPi43TNT[1,:]))
print(stats.ttest_ind(Ftrace_mean_Ctrl[1,:], Ftrace_mean_LPi43TNT[1,:], equal_var=False))

print(stats.shapiro(Ftrace_mean_Ctrl[2,:]))
print(stats.shapiro(Ftrace_mean_LPi43TNT[2,:]))
print(stats.levene(Ftrace_mean_Ctrl[2,:], Ftrace_mean_LPi43TNT[2,:]))
print(stats.ttest_ind(Ftrace_mean_Ctrl[2,:], Ftrace_mean_LPi43TNT[2,:], equal_var=False))

# %% [code]
# Calculate Motion Opponent Suppression Index
MOSI_Ctrl = (Ftrace_mean_Ctrl[1,:] - Ftrace_mean_Ctrl[2,:]) / (Ftrace_mean_Ctrl[1,:])
MOSI_LPi43TNT = (Ftrace_mean_LPi43TNT[1,:] - Ftrace_mean_LPi43TNT[2,:])/ (Ftrace_mean_LPi43TNT[1,:])

# %% [code]
# Make Scatter Plot of MOSI

pos = [0,1]

fig = plt.figure(figsize = (0.4*len(pos), 2.25))

ax = fig.add_subplot(111)
w = 0.6
wb = 0.6
data = [MOSI_Ctrl, MOSI_LPi43TNT]
colors = ['0.35', 'C0']

ax.axhline(y=0,xmin=0.0001,xmax=0.9999, color='0.05', linestyle=':', linewidth = 1)

for j in range (len(data)):
    ax.plot([pos[j]-w/2, pos[j]+w/2],[np.mean(data[j]),np.mean(data[j])],
            color=colors[j], linestyle='-', linewidth = 4)
    ax.errorbar(pos[j],np.mean(data[j]),yerr=[stats.sem(data[j])], color='k',zorder = 0)    
    for i in range(len(data[j])):
        ax.scatter(pos[j] + np.random.random(1) * w/2 - w/4, data[j][i], s=25, color=colors[j], alpha=0.5, zorder = 2) 
   
ax.spines["top"].set_visible(False)
ax.spines["right"].set_visible(False)
ax.spines['left'].set_position(('outward', 7))
ax.spines['bottom'].set_position(('outward', 7))
ax.set_xticks(pos)
ax.set_xticklabels(('Ctrl','TNT'), size=10)
ax.set_ylabel('Suppression index', size=10)
ax.tick_params(axis='both', which='major', labelsize=10)
plt.ylim([0,1.01])

bbox_inches = 'tight'
#plt.savefig('Fig5_R38G02-GC6f_50384-TNT_TM_MOSI.pdf',bbox_inches='tight', dpi=600, transparent=True)
plt.show()

# %% [code]
print(stats.shapiro(MOSI_Ctrl))
print(stats.shapiro(MOSI_LPi43TNT))
print(stats.levene(MOSI_Ctrl, MOSI_LPi43TNT))
print(stats.ttest_ind(MOSI_Ctrl, MOSI_LPi43TNT, equal_var=True))

# %% [code]
