# Supplementary material for: Multilevel visual motion opponency in Drosophila
Source: Nat Neurosci. 2023 Oct 2;26(11):1894–905. doi: 10.1038/s41593-023-01443-z (PMC10620086; doi:10.1038/s41593-023-01443-z)
Supplement: Supplementary file 10 — Source data. [file 41593_2023_1443_MOESM10_ESM.zip]

Archive with 20 entries (17 files):
- Figure 6/
- Figure 6/Annulus Data/
- Figure 6/Annulus Data/Analysis_Annulus_Data.ipynb
- Figure 6/Annulus Data/T4T5c_R_deg.npy
- Figure 6/Annulus Data/T4T5d_R_deg.npy
- Figure 6/Annulus Data/T4T5d_T4T5c_block_R_deg.npy
- Figure 6/Spatiotemporal RFs/
- Figure 6/Spatiotemporal RFs/avg_RF_R20D01.npy
- Figure 6/Spatiotemporal RFs/avg_RF_R24E09.npy
- Figure 6/Spatiotemporal RFs/avg_RF_R38G02.npy
- Figure 6/Spatiotemporal RFs/avg_RF_VT50384.npy
- Figure 6/Spatiotemporal RFs/imp_resp_R20D01.npy
- Figure 6/Spatiotemporal RFs/imp_resp_R24E09.npy
- Figure 6/Spatiotemporal RFs/imp_resp_R38G02.npy
- Figure 6/Spatiotemporal RFs/imp_resp_VT50384.npy
- Figure 6/Spatiotemporal RFs/RF_parameters_R20D01.npy
- Figure 6/Spatiotemporal RFs/RF_parameters_R24E09.npy
- Figure 6/Spatiotemporal RFs/RF_parameters_R38G02.npy
- Figure 6/Spatiotemporal RFs/RF_parameters_VT50384.npy
- Figure 6/Spatiotemporal RFs/Spatiotemporal_RFs_PY3.ipynb
