# Supplementary material for: Multilevel visual motion opponency in Drosophila
Source: Nat Neurosci. 2023 Oct 2;26(11):1894–905. doi: 10.1038/s41593-023-01443-z (PMC10620086; doi:10.1038/s41593-023-01443-z)
Supplement: Supplementary file 10 — Source data. [file 41593_2023_1443_MOESM10_ESM.zip › Figure 6/Spatiotemporal RFs/Spatiotemporal_RFs_PY3.ipynb]

# %% [code]
# Python_version 3.8.8.

import numpy as np
import matplotlib.pyplot as plt

from mpl_toolkits.mplot3d import Axes3D
from matplotlib import cm
from matplotlib.ticker import LinearLocator, FormatStrFormatter
from scipy.ndimage.filters import gaussian_filter

import scipy.io
from scipy import stats
from scipy.optimize import curve_fit
from scipy import interpolate

import statsmodels.api as sa
import statsmodels.formula.api as sfa
import scikit_posthocs as sp

import pandas as pd
import seaborn as sb

%matplotlib inline

# %% [code]
avg_RF_VT50384 = np.load('avg_RF_VT50384.npy')
avg_RF_R38G02 = np.load('avg_RF_R38G02.npy')
avg_RF_R20D01 = np.load('avg_RF_R20D01.npy')
avg_RF_R24E09 = np.load('avg_RF_R24E09.npy')

RF_params_VT50384 = np.load('RF_parameters_VT50384.npy')
RF_params_R38G02 = np.load('RF_parameters_R38G02.npy')
RF_params_R20D01 = np.load('RF_parameters_R20D01.npy')
RF_params_R24E09 = np.load('RF_parameters_R24E09.npy')

imp_resp_VT50384 = np.load('imp_resp_VT50384.npy')
imp_resp_R20D01 = np.load('imp_resp_R20D01.npy')
imp_resp_R38G02 = np.load('imp_resp_R38G02.npy')
imp_resp_R24E09 = np.load('imp_resp_R24E09.npy')

# %% [code]
fig = plt.figure(figsize = (16,3.5))

plt.subplots_adjust(wspace=0.2)

ax = fig.add_subplot(141) #PLOT mean Ftraces
plt.title('VS', fontsize = 11)
plt.imshow(avg_RF_R24E09, cmap = 'coolwarm')
plt.colorbar()
plt.clim(-np.max(avg_RF_R24E09), np.max(avg_RF_R24E09));
ax.set_xlabel('Azimuth [deg]', fontsize = 11)
ax.set_ylabel('Elevation [deg]', fontsize = 11)

ax = fig.add_subplot(142) #PLOT mean Ftraces
plt.title('LPi3-4', fontsize = 11)
plt.imshow(avg_RF_R20D01, cmap = 'coolwarm')
plt.colorbar()
plt.clim(-np.max(avg_RF_R20D01), np.max(avg_RF_R20D01));
ax.set_xlabel('Azimuth [deg]', fontsize = 11)

ax = fig.add_subplot(143) #PLOT mean Ftraces
plt.title('LPi4-3', fontsize = 11)
plt.imshow(avg_RF_R38G02, cmap = 'coolwarm')
plt.colorbar()
plt.clim(-np.max(avg_RF_R38G02), np.max(avg_RF_R38G02));
ax.set_xlabel('Azimuth [deg]', fontsize = 11)

ax = fig.add_subplot(144) #PLOT mean Ftraces
plt.title('T4T5c', fontsize = 11)
plt.imshow(avg_RF_VT50384, cmap = 'coolwarm')
plt.colorbar()
plt.clim(-np.max(avg_RF_VT50384), np.max(avg_RF_VT50384));
ax.set_xlabel('Azimuth [deg]', fontsize = 11)

plt.show()

# %% [code]
fig = plt.figure(figsize = (4,3))

plt.subplots_adjust(wspace=0.2)

ax = fig.add_subplot(111) #PLOT mean Ftraces
plt.imshow(avg_RF_VT50384/np.max(avg_RF_VT50384), cmap = 'coolwarm')
cb = plt.colorbar()
cb.set_ticks([-1, 0, 1])
cb.ax.tick_params(labelsize = 11)
plt.clim(-1,1);

ax.set_xlabel(u'Azimuth [°]', fontsize = 11)
xyticks = np.array([0,20,40])
xyticklabels = ('-20', '0', '20')
ax.set_xticklabels(xyticklabels, size=11)
ax.set_xticks(xyticks)

ax.set_ylabel(u'Elevation [°]', fontsize = 11)
ax.set_yticklabels(xyticklabels, size=11)
ax.set_yticks(xyticks)
#fig.suptitle('T4/T5c', fontsize=14, color = 'k')

bbox_inches = 'tight'
#plt.savefig('FigS_MC_VT50384.pdf',bbox_inches='tight', dpi=600, transparent=True)
plt.show()

# %% [code]
fig = plt.figure(figsize = (4,3))

plt.subplots_adjust(wspace=0.2)

ax = fig.add_subplot(111) #PLOT mean Ftraces
plt.imshow(avg_RF_R38G02/np.max(avg_RF_R38G02), cmap = 'coolwarm')
cb = plt.colorbar()
cb.set_ticks([-1, 0, 1])
cb.ax.tick_params(labelsize = 11)
plt.clim(-1,1)

ax.set_xlabel(u'Azimuth [°]', fontsize = 11)
xyticks = np.array([0,20,40])
xyticklabels = ('-20', '0', '20')
ax.set_xticklabels(xyticklabels, size=11)
ax.set_xticks(xyticks)
ax.set_ylabel(u'Elevation [°]', fontsize = 11)
ax.set_yticklabels(xyticklabels, size=11)
ax.set_yticks(xyticks)
#fig.suptitle('LPi4-3', fontsize=14, color = 'k')

bbox_inches = 'tight'
#plt.savefig('FigS_MC_R38G02.pdf',bbox_inches='tight', dpi=600, transparent=True)
plt.show()

# %% [code]
fig = plt.figure(figsize = (4,3))

plt.subplots_adjust(wspace=0.2)

ax = fig.add_subplot(111) #PLOT mean Ftraces
plt.imshow(avg_RF_R20D01/np.max(avg_RF_R20D01), cmap = 'coolwarm')
cb = plt.colorbar()
cb.set_ticks([-1, 0, 1])
cb.ax.tick_params(labelsize = 11)
plt.clim(-1,1)

ax.set_xlabel(u'Azimuth [°]', fontsize = 11.)
xyticks = np.array([0,20,40])
xyticklabels = ('-20', '0', '20')
ax.set_xticklabels(xyticklabels, size=11)
ax.set_xticks(xyticks)
ax.set_ylabel(u'Elevation [°]', fontsize = 11.)
ax.set_yticklabels(xyticklabels, size=11)
ax.set_yticks(xyticks)
#fig.suptitle('LPi3-4', fontsize=14, color = 'k')

bbox_inches = 'tight'
#plt.savefig('FigS_MC_R20D01.pdf',bbox_inches='tight', dpi=600, transparent=True)
plt.show()

# %% [code]
fig = plt.figure(figsize = (4,3))

plt.subplots_adjust(wspace=0.2)

ax = fig.add_subplot(111) #PLOT mean Ftraces
plt.imshow(avg_RF_R24E09/np.max(avg_RF_R24E09), cmap = 'coolwarm')
cb = plt.colorbar()
cb.set_ticks([-1, 0, 1])
cb.ax.tick_params(labelsize = 11)
plt.clim(-1, 1);

ax.set_xlabel(u'Azimuth [°]', fontsize = 11.)
xyticks = np.array([0,40,80])
xyticklabels = ('-40', '0', '40')
ax.set_xticklabels(xyticklabels, size=11)
ax.set_xticks(xyticks)
ax.set_ylabel(u'Elevation [°]', fontsize = 11.)
ax.set_yticklabels(xyticklabels, size=11)
ax.set_yticks(xyticks)
#fig.suptitle('VS', fontsize=14, color = 'k')

bbox_inches = 'tight'
#plt.savefig('FigS_MC_R24E09.pdf',bbox_inches='tight', dpi=600, transparent=True)
plt.show()

# %% [code]
fig = plt.figure(figsize = (7.5,3))

plt.subplots_adjust(wspace=0.5)

RF_coord_VT50384 = np.linspace(-20,20,41)
RF_coord_R24E09 = np.linspace(-40,40,81)

ax = fig.add_subplot(121)
plt.axhline(y=0,xmin=0.0001,xmax=0.9999, color='0.05', linestyle=':', linewidth = 1.5)

plt.plot(RF_coord_VT50384, avg_RF_VT50384[20,:] / np.max(avg_RF_VT50384[20,:]), color='C3', linewidth = 2)
plt.plot(RF_coord_VT50384, avg_RF_R20D01[20,:] / np.max(avg_RF_R20D01[20,:]), color='C1', linewidth = 2)
plt.plot(RF_coord_VT50384, avg_RF_R38G02[20,:] / np.max(avg_RF_R38G02[20,:]), color='C0', linewidth = 2)
plt.plot(RF_coord_R24E09, avg_RF_R24E09[40,:] / np.max(avg_RF_R24E09[40,:]), color='C2', linewidth = 2)

ax.spines["top"].set_visible(False)
ax.spines["right"].set_visible(False)
ax.spines['left'].set_position(('outward', 10))
ax.spines['bottom'].set_position(('outward', 10))
plt.xlim([-20,20])
plt.ylim([-0.05,1.05])
ax.set_xlabel(u'Azimuth [°]', fontsize = 11)
ax.set_ylabel('RF amplitude [a.u.]', fontsize = 11)
ax.tick_params(axis='both', which='major', labelsize=11)

ax = fig.add_subplot(122)
plt.axhline(y=0,xmin=0.0001,xmax=0.9999, color='0.05', linestyle=':', linewidth = 1.5)

plt.plot(RF_coord_VT50384, avg_RF_VT50384[:,20] / np.max(avg_RF_VT50384[:,20]), color='C3', linewidth = 2)
plt.plot(RF_coord_VT50384, avg_RF_R20D01[:,20] / np.max(avg_RF_R20D01[:,20]), color='C1', linewidth = 2)
plt.plot(RF_coord_VT50384, avg_RF_R38G02[:,20] / np.max(avg_RF_R38G02[:,20]), color='C0', linewidth = 2)
plt.plot(RF_coord_R24E09, avg_RF_R24E09[:,40] / np.max(avg_RF_R24E09[:,40]), color='C2', linewidth = 2)

ax.spines["top"].set_visible(False)
ax.spines["right"].set_visible(False)
ax.spines['left'].set_position(('outward', 10))
ax.spines['bottom'].set_position(('outward', 10))
plt.xlim([-20,20])
plt.ylim([-0.05,1.05])
ax.set_xlabel(u'Elevation [°]', fontsize = 11)
ax.set_ylabel('RF amplitude [a.u.]', fontsize = 11)
ax.tick_params(axis='both', which='major', labelsize=11)

bbox_inches = 'tight'
#plt.savefig('FigS_MC_mean_RF_comp.pdf',bbox_inches='tight', dpi=600, transparent=True)

plt.show()

# %% [code]
fig = plt.figure(figsize = (3,3))

RF_coord_VT50384 = np.linspace(-20,20,41)
RF_coord_R24E09 = np.linspace(-40,40,81)

ax = fig.add_subplot(111)
plt.axhline(y=0,xmin=0.0001,xmax=0.9999, color='0.05', linestyle=':', linewidth = 2)

plt.plot(RF_coord_VT50384, avg_RF_VT50384[20,:] / np.max(avg_RF_VT50384[20,:]), color='C3')
plt.plot(RF_coord_VT50384, avg_RF_R20D01[20,:] / np.max(avg_RF_R20D01[20,:]), color='C1')
plt.plot(RF_coord_VT50384, avg_RF_R38G02[20,:] / np.max(avg_RF_R38G02[20,:]), color='C0')
plt.plot(RF_coord_R24E09, avg_RF_R24E09[40,:] / np.max(avg_RF_R24E09[40,:]), color='C2')

ax.spines["top"].set_visible(False)
ax.spines["right"].set_visible(False)
ax.spines['left'].set_position(('outward', 10))
ax.spines['bottom'].set_position(('outward', 10))
plt.xlim([-20,20])
plt.ylim([-0.05,1.05])
ax.set_xlabel(u'Azimuth [°]', fontsize = 11.)
ax.set_ylabel('RF amplitude [a.u.]', fontsize = 11.)
ax.tick_params(axis='both', which='major', labelsize=11)

bbox_inches = 'tight'
#plt.savefig('FigS_MC_mean_RF_comp_only_azimuth.pdf',bbox_inches='tight', dpi=600, transparent=True)

plt.show()

# %% [code]
# Calculate average temporal receptive field 
time_imp_resp = np.linspace(-10,0,11)

imp_resp_VT50384_mean = np.mean(imp_resp_VT50384, axis = 1)
imp_resp_R20D01_mean = np.mean(imp_resp_R20D01, axis = 1)
imp_resp_R38G02_mean = np.mean(imp_resp_R38G02, axis = 1)
imp_resp_R24E09_mean = np.mean(imp_resp_R24E09, axis = 1)

imp_resp_R24E09_sem = stats.sem(imp_resp_R24E09, axis = 1)

# %% [code]
fig, ax = plt.subplots(figsize = (3,3))
ax.axhline(y=0,xmin=0.0001,xmax=0.9999, color='0.05', linestyle=':', linewidth = 1.5)

ax.plot(time_imp_resp, imp_resp_VT50384, color = 'C3', linewidth='1', alpha=0.035)
ax.plot(time_imp_resp, imp_resp_VT50384_mean, color = 'C3', linewidth = '2')

ax.spines["top"].set_visible(False)
ax.spines["right"].set_visible(False)
ax.spines['left'].set_position(('outward', 10))
ax.spines['bottom'].set_position(('outward', 10))
plt.xlim([-8,0])
plt.ylim([-0.3,1.05])
ax.set_xlabel('Time [s]', fontsize = 11.)
ax.set_ylabel('Rev. corr. amplitude [a.u.]', fontsize = 11.)
ax.tick_params(axis='both', which='major', labelsize=11)

bbox_inches = 'tight'
#plt.savefig('FigS_MC_ImpResp_VT50384.pdf',bbox_inches='tight', dpi=600, transparent=True)

plt.show()

# %% [code]
fig, ax = plt.subplots(figsize = (3,3))
ax.axhline(y=0,xmin=0.0001,xmax=0.9999, color='0.05', linestyle=':', linewidth = 1.5)

ax.plot(time_imp_resp, imp_resp_R20D01, color = 'C1', linewidth='1', alpha=0.035)
ax.plot(time_imp_resp, imp_resp_R20D01_mean, color = 'C1', linewidth = '2.5')

ax.spines["top"].set_visible(False)
ax.spines["right"].set_visible(False)
ax.spines['left'].set_position(('outward', 10))
ax.spines['bottom'].set_position(('outward', 10))
plt.xlim([-8,0])
plt.ylim([-0.3,1.05])
ax.set_xlabel('Time [s]', fontsize = 11.)
ax.set_ylabel('Rev. corr. amplitude [a.u.]', fontsize = 11.)
ax.tick_params(axis='both', which='major', labelsize=11)

bbox_inches = 'tight'
#plt.savefig('FigS_MC_ImpResp_R20D01.pdf',bbox_inches='tight', dpi=600, transparent=True)

plt.show()

# %% [code]
fig, ax = plt.subplots(figsize = (3,3))
ax.axhline(y=0,xmin=0.0001,xmax=0.9999, color='0.05', linestyle=':', linewidth = 1.5)

ax.plot(time_imp_resp, imp_resp_R38G02, color = 'C0', linewidth='1', alpha=0.035)
ax.plot(time_imp_resp, imp_resp_R38G02_mean, color = 'C0', linewidth = '2.5')

ax.spines["top"].set_visible(False)
ax.spines["right"].set_visible(False)
ax.spines['left'].set_position(('outward', 10))
ax.spines['bottom'].set_position(('outward', 10))
plt.xlim([-8,0])
plt.ylim([-0.3,1.05])
ax.set_xlabel('Time [s]', fontsize = 11.)
ax.set_ylabel('Rev. corr. amplitude [a.u.]', fontsize = 11.)
ax.tick_params(axis='both', which='major', labelsize=11)

bbox_inches = 'tight'
#plt.savefig('FigS_MC_ImpResp_R38G02.pdf',bbox_inches='tight', dpi=600, transparent=True)

plt.show()

# %% [code]
fig, ax = plt.subplots(figsize = (3,3))
ax.axhline(y=0,xmin=0.0001,xmax=0.9999, color='0.05', linestyle=':', linewidth = 1.5)

ax.plot(time_imp_resp, imp_resp_R24E09, color = 'C2', linewidth='1', alpha=0.2)
ax.plot(time_imp_resp, imp_resp_R24E09_mean, color = 'C2', linewidth = '2.5')

ax.spines["top"].set_visible(False)
ax.spines["right"].set_visible(False)
ax.spines['left'].set_position(('outward', 10))
ax.spines['bottom'].set_position(('outward', 10))
plt.xlim([-8,0])
plt.ylim([-0.3,1.05])
ax.set_xlabel('Time [s]', fontsize = 11.)
ax.set_ylabel('Rev. corr. amplitude [a.u.]', fontsize = 11.)
ax.tick_params(axis='both', which='major', labelsize=11)

bbox_inches = 'tight'
#plt.savefig('FigS_MC_ImpResp_R24E09.pdf',bbox_inches='tight', dpi=600, transparent=True)

plt.show()

# %% [code]
# Calculate timepoint at which impulse response reaches value of t_value (0.5)

t_value = 0.5
min_time = 950 # minimal time that should be taken into consideration (10 - 950/100 corresponds to 0.5s)

t_half_R24E09 = np.empty(len(imp_resp_R24E09[0,:]))
for i in range(len(imp_resp_R24E09[0,:])):
    f = interpolate.interp1d(np.arange(-0,11), imp_resp_R24E09[:,i])
    xnew = np.arange(0, 10, 0.01)
    ynew = f(xnew)   # use interpolation function returned by `interp1d`
    index = np.argmin(np.abs(ynew[0:min_time] - t_value))
    ind = np.argwhere(ynew[0:min_time] == ynew[index])
    ind = ind.astype(np.float32)
    t_half_R24E09[i] = 10 - ind/100
    
t_half_R20D01 = np.empty(len(imp_resp_R20D01[0,:]))
for i in range(len(imp_resp_R20D01[0,:])):
    f = interpolate.interp1d(np.arange(-0,11), imp_resp_R20D01[:,i])
    xnew = np.arange(0, 10, 0.01)
    ynew = f(xnew)   # use interpolation function returned by `interp1d`
    index = np.argmin(np.abs(ynew[0:min_time] - t_value))
    ind = np.argwhere(ynew[0:min_time] == ynew[index])# here is your result
    ind = ind.astype(np.float32)
    t_half_R20D01[i] = 10 - ind/100
    
t_half_R38G02 = np.empty(len(imp_resp_R38G02[0,:]))
for i in range(len(imp_resp_R38G02[0,:])):
    f = interpolate.interp1d(np.arange(-0,11), imp_resp_R38G02[:,i])
    xnew = np.arange(0, 10, 0.01)
    ynew = f(xnew)   # use interpolation function returned by `interp1d`
    index = np.argmin(np.abs(ynew[0:min_time] - t_value))
    ind = np.argwhere(ynew[0:min_time] == ynew[index])# here is your result
    ind = ind.astype(np.float32)
    t_half_R38G02[i] = 10 - ind/100
    
t_half_VT50384 = np.empty(len(imp_resp_VT50384[0,:]))
for i in range(len(imp_resp_VT50384[0,:])):
    f = interpolate.interp1d(np.arange(-0,11), imp_resp_VT50384[:,i])
    xnew = np.arange(0, 10, 0.01)
    ynew = f(xnew)   # use interpolation function returned by `interp1d`
    index = np.argmin(np.abs(ynew[0:min_time] - t_value))
    ind = np.argwhere(ynew[0:min_time] == ynew[index])# here is your result
    ind = ind.astype(np.float32)
    t_half_VT50384[i] = 10 - ind/100

# %% [code]
# Make Scatter Plot Tau_half

pos = [0,1,2,3]

fig = plt.figure(figsize = (3,3))
#plt.subplots_adjust(wspace = 0.5)
ax = fig.add_subplot(111)
w = 0.6
wb = 0.6
data = [t_half_R24E09, t_half_R20D01, t_half_R38G02, t_half_VT50384]
colors = ['C2', 'C1', 'C0', 'C3']
alpha = [0.35, 0.15, 0.15, 0.15] 
ax.axhline(y=0,xmin=0.0001,xmax=0.9999, color='0.05', linestyle=':', linewidth = 1)

for j in range (len(data)):
    ax.plot([pos[j]-w/2, pos[j]+w/2],[np.mean(data[j]),np.mean(data[j])],
            color=colors[j], linestyle='-', linewidth = 4)
    ax.errorbar(pos[j],np.mean(data[j]),yerr=[stats.sem(data[j])], color='k',zorder = 0)    
    for i in range(len(data[j])):
        ax.scatter(pos[j] + np.random.random(1) * w/2 - w/4, data[j][i], s=25, color=colors[j], alpha=alpha[j], zorder = 2) 
   
ax.spines["top"].set_visible(False)
ax.spines["right"].set_visible(False)
ax.spines['left'].set_position(('outward', 10))
ax.spines['bottom'].set_position(('outward', 10))
ax.set_xticks(pos)
ax.set_xticklabels(('VS',' LPi \n3-4', ' LPi \n4-3', 'T4T5c'), size=11)
ax.set_ylabel(r'$\tau$$_{1/2}$ [s]', size=11)
ax.tick_params(axis='both', which='major', labelsize=11)
plt.ylim([0,3])

bbox_inches = 'tight'
#plt.savefig('FigS_MC_RF_Tau_half_boxplots.pdf',bbox_inches='tight', dpi=600, transparent=True)

plt.show()

# %% [code]
stats.shapiro(t_half_R20D01)

# %% [code]
sp.posthoc_mannwhitney(np.array([t_half_R24E09, t_half_R20D01, t_half_R38G02, t_half_VT50384]),
                 p_adjust='holm')

# %% [code]
# Make Plot of Spatial RF measures

pos = [0,1,2,3]

fig = plt.figure(figsize = (7.5,3))
plt.subplots_adjust(wspace = 0.5)
ax = fig.add_subplot(122)
w = 0.6
wb = 0.6
data = [RF_params_R24E09[2,:,0], RF_params_R20D01[2,:,0], RF_params_R38G02[2,:,0], RF_params_VT50384[2,:,0]]
colors = ['C2', 'C1', 'C0', 'C3']
alpha = [0.35, 0.15, 0.15, 0.15] 

ax.axhline(y=0,xmin=0.0001,xmax=0.9999, color='0.05', linestyle=':', linewidth = 1)

for j in range (len(data)):
    ax.plot([pos[j]-w/2, pos[j]+w/2],[np.mean(data[j]),np.mean(data[j])],
            color=colors[j], linestyle='-', linewidth = 4)
    ax.errorbar(pos[j],np.mean(data[j]),yerr=[stats.sem(data[j])], color='k',zorder = 0)    
    for i in range(len(data[j])):
        ax.scatter(pos[j] + np.random.random(1) * w/2 - w/4, data[j][i], s=25, color=colors[j], alpha=alpha[j], zorder = 2) 
   
ax.spines["top"].set_visible(False)
ax.spines["right"].set_visible(False)
ax.spines['left'].set_position(('outward', 10))
ax.spines['bottom'].set_position(('outward', 10))
ax.set_xticks(pos)
ax.set_xticklabels(('VS',' LPi \n3-4', ' LPi \n4-3', 'T4T5c'), size=11)
ax.set_ylabel(u'Sigma elevation [°]', size=11)
plt.ylim([0,28])


pos = [0,1,2,3]

ax = fig.add_subplot(121)
w = 0.6
wb = 0.6
data = [RF_params_R24E09[2,:,1], RF_params_R20D01[2,:,1], RF_params_R38G02[2,:,1], RF_params_VT50384[2,:,1]]
colors = ['C2', 'C1', 'C0', 'C3']

ax.axhline(y=0,xmin=0.0001,xmax=0.9999, color='0.05', linestyle=':', linewidth = 1)

for j in range (len(data)):
    ax.plot([pos[j]-w/2, pos[j]+w/2],[np.mean(data[j]),np.mean(data[j])],
            color=colors[j], linestyle='-', linewidth = 4)
    ax.errorbar(pos[j],np.mean(data[j]),yerr=[stats.sem(data[j])], color='k',zorder = 0)    
    for i in range(len(data[j])):
        ax.scatter(pos[j] + np.random.random(1) * w/2 - w/4, data[j][i], s=25, color=colors[j], alpha=alpha[j], zorder = 2) 
   
ax.spines["top"].set_visible(False)
ax.spines["right"].set_visible(False)
ax.spines['left'].set_position(('outward', 10))
ax.spines['bottom'].set_position(('outward', 10))
ax.set_xticks(pos)
ax.set_xticklabels(('VS',' LPi \n3-4', ' LPi \n4-3', 'T4T5c'), size=11)
ax.set_ylabel(u'Sigma azimuth [°]', size=11)
ax.tick_params(axis='both', which='major', labelsize=11)
plt.ylim([0,28])

bbox_inches = 'tight'
#plt.savefig('FigS_MC_RF_Sigma_boxplots.pdf',bbox_inches='tight', dpi=600, transparent=True)

plt.show()

# %% [code]
RF_area_R24E09 = RF_params_R24E09[2,:,0] * RF_params_R24E09[2,:,1] * np.pi
RF_area_R20D01 = RF_params_R20D01[2,:,0] * RF_params_R20D01[2,:,1] * np.pi
RF_area_R38G02 = RF_params_R38G02[2,:,0] * RF_params_R38G02[2,:,1] * np.pi
RF_area_VT50384 = RF_params_VT50384[2,:,0] * RF_params_VT50384[2,:,1] * np.pi

# %% [code]
sp.posthoc_mannwhitney(np.array([RF_area_R24E09, RF_area_R20D01, RF_area_R38G02, RF_area_VT50384]),
                 p_adjust='holm')

# %% [code]
# Make Scatter Plot RF Area

pos = [0,1,2,3]

fig = plt.figure(figsize = (3,3))
#plt.subplots_adjust(wspace = 0.5)
ax = fig.add_subplot(111)
w = 0.6
wb = 0.6
data = [RF_area_R24E09, RF_area_R20D01, RF_area_R38G02, RF_area_VT50384]
colors = ['C2', 'C1', 'C0', 'C3']
alpha = [0.35, 0.15, 0.15, 0.15] 
ax.axhline(y=0,xmin=0.0001,xmax=0.9999, color='0.05', linestyle=':', linewidth = 1)

for j in range (len(data)):
    ax.plot([pos[j]-w/2, pos[j]+w/2],[np.mean(data[j]),np.mean(data[j])],
            color=colors[j], linestyle='-', linewidth = 4)
    ax.errorbar(pos[j],np.mean(data[j]),yerr=[stats.sem(data[j])], color='k',zorder = 0)    
    for i in range(len(data[j])):
        ax.scatter(pos[j] + np.random.random(1) * w/2 - w/4, data[j][i], s=25, color=colors[j], alpha=alpha[j], zorder = 2) 
   
ax.spines["top"].set_visible(False)
ax.spines["right"].set_visible(False)
ax.spines['left'].set_position(('outward', 10))
ax.spines['bottom'].set_position(('outward', 10))
ax.set_xticks(pos)
ax.set_xticklabels(('VS',' LPi \n3-4', ' LPi \n4-3', 'T4T5c'), size=11)
ax.set_ylabel('RF area [deg$^2$]', size=11)
ax.tick_params(axis='both', which='major', labelsize=11)
plt.ylim([0,1270])

bbox_inches = 'tight'
#plt.savefig('FigS_MC_RF_Area.pdf',bbox_inches='tight', dpi=600, transparent=True)

plt.show()

# %% [code]
