# Supplementary material for: Multilevel visual motion opponency in Drosophila
Source: Nat Neurosci. 2023 Oct 2;26(11):1894–905. doi: 10.1038/s41593-023-01443-z (PMC10620086; doi:10.1038/s41593-023-01443-z)
Supplement: Supplementary file 11 — Source data. [file 41593_2023_1443_MOESM11_ESM.zip]

Archive with 77 entries (72 files):
- Figure 7/
- Figure 7/Modelling/
- Figure 7/Modelling/blindschleiche_py3.py
- Figure 7/Modelling/Comparison_coherence_slope_intercept.ipynb
- Figure 7/Modelling/delta_ge_ctrl_300rep.npy
- Figure 7/Modelling/delta_ge_feedback_block_300rep.npy
- Figure 7/Modelling/delta_ge_LL_block_300rep.npy
- Figure 7/Modelling/delta_ge_LL_ctrl_300rep.npy
- Figure 7/Modelling/delta_ge_LT_block_300rep.npy
- Figure 7/Modelling/delta_ge_LT_ctrl_300rep.npy
- Figure 7/Modelling/delta_ge_LV_block_300rep.npy
- Figure 7/Modelling/delta_ge_LV_ctrl_300rep.npy
- Figure 7/Modelling/delta_gi_ctrl_300rep.npy
- Figure 7/Modelling/delta_gi_feedback_block_300rep.npy
- Figure 7/Modelling/delta_gi_LL_block_300rep.npy
- Figure 7/Modelling/delta_gi_LL_ctrl_300rep.npy
- Figure 7/Modelling/delta_gi_LT_block_300rep.npy
- Figure 7/Modelling/delta_gi_LT_ctrl_300rep.npy
- Figure 7/Modelling/delta_gi_LV_block_300rep.npy
- Figure 7/Modelling/delta_gi_LV_ctrl_300rep.npy
- Figure 7/Modelling/delta_g_ctrl_300rep.npy
- Figure 7/Modelling/delta_g_feedback_block_300rep.npy
- Figure 7/Modelling/delta_g_LL_block_300rep.npy
- Figure 7/Modelling/delta_g_LL_ctrl_300rep.npy
- Figure 7/Modelling/delta_g_LT_block_300rep.npy
- Figure 7/Modelling/delta_g_LT_ctrl_300rep.npy
- Figure 7/Modelling/delta_g_LV_block_300rep.npy
- Figure 7/Modelling/delta_g_LV_ctrl_300rep.npy
- Figure 7/Modelling/Modelling_Figure7a_Tuning_curves.ipynb
- Figure 7/Modelling/Modelling_Figure7_VSconductances_feedback_block.ipynb
- Figure 7/Modelling/slope_coh_ctrl_300rep.npy
- Figure 7/Modelling/slope_coh_feedback_block_300rep.npy
- Figure 7/Modelling/slope_coh_LL_block_300rep.npy
- Figure 7/Modelling/slope_coh_LL_ctrl_300rep.npy
- Figure 7/Modelling/slope_coh_LT_block_300rep.npy
- Figure 7/Modelling/slope_coh_LT_ctrl_300rep.npy
- Figure 7/Modelling/slope_coh_LV_block_300rep.npy
- Figure 7/Modelling/slope_coh_LV_ctrl_300rep.npy
- Figure 7/Modelling/slope_int_ctrl.npy
- Figure 7/Modelling/slope_int_ctrl_ND.npy
- Figure 7/Modelling/slope_int_ctrl_PD.npy
- Figure 7/Modelling/slope_int_feedback_block.npy
- Figure 7/Modelling/slope_int_feedback_block_ND.npy
- Figure 7/Modelling/slope_int_feedback_block_PD.npy
- Figure 7/Modelling/slope_int_LL_block.npy
- Figure 7/Modelling/slope_int_LL_block_ND.npy
- Figure 7/Modelling/slope_int_LL_block_PD.npy
- Figure 7/Modelling/slope_int_LT_block.npy
- Figure 7/Modelling/slope_int_LT_block_ND.npy
- Figure 7/Modelling/slope_int_LT_block_PD.npy
- Figure 7/Modelling/slope_int_LV_block.npy
- Figure 7/Modelling/slope_int_LV_block_ND.npy
- Figure 7/Modelling/slope_int_LV_block_PD.npy
- Figure 7/Modelling/VS_mV_ctrl_300rep.npy
- Figure 7/Modelling/VS_mV_feedback_block_300rep.npy
- Figure 7/Modelling/VS_mV_LL_block_300rep.npy
- Figure 7/Modelling/VS_mV_LL_ctrl_300rep.npy
- Figure 7/Modelling/VS_mV_LT_block_300rep.npy
- Figure 7/Modelling/VS_mV_LT_ctrl_300rep.npy
- Figure 7/Modelling/VS_mV_LV_block_300rep.npy
- Figure 7/Modelling/VS_mV_LV_ctrl_300rep.npy
- Figure 7/VS ephys/
- Figure 7/VS ephys/Conductance analysis/
- Figure 7/VS ephys/Conductance analysis/Rinput_PM_all_sub.npy
- Figure 7/VS ephys/Conductance analysis/Rinput_PM_Split12_all_sub.npy
- Figure 7/VS ephys/Conductance analysis/Rinput_PM_Split12_all_sw1_sub.npy
- Figure 7/VS ephys/Conductance analysis/Rinput_PM_Split_all_sub.npy
- Figure 7/VS ephys/Conductance analysis/Rinput_TM_all_sub.npy
- Figure 7/VS ephys/Conductance analysis/Rinput_TM_Split12_all_sub.npy
- Figure 7/VS ephys/Conductance analysis/Rinput_TM_Split_all_sub.npy
- Figure 7/VS ephys/Conductance analysis/VS_cells_ephys_conductance.ipynb
- Figure 7/VS ephys/Voltage analysis/
- Figure 7/VS ephys/Voltage analysis/voltage_PM_all_sub.npy
- Figure 7/VS ephys/Voltage analysis/voltage_PM_Split12_all_sub.npy
- Figure 7/VS ephys/Voltage analysis/voltage_TM_all_sub.npy
- Figure 7/VS ephys/Voltage analysis/voltage_TM_Split12_all_sub.npy
- Figure 7/VS ephys/Voltage analysis/VS_cells_ephys_voltages.ipynb
