# Supplementary material for: Multilevel visual motion opponency in Drosophila
Source: Nat Neurosci. 2023 Oct 2;26(11):1894–905. doi: 10.1038/s41593-023-01443-z (PMC10620086; doi:10.1038/s41593-023-01443-z)
Supplement: Supplementary file 12 — Source data. [file 41593_2023_1443_MOESM12_ESM.zip]

Archive with 10 entries (8 files):
- Figure S1/
- Figure S1/.ipynb_checkpoints/
- Figure S1/.ipynb_checkpoints/Analysis_SING_R24E09_ArcLight_Ephys-checkpoint.ipynb
- Figure S1/Analysis_SING_R24E09_ArcLight_Ephys.ipynb
- Figure S1/ephys_time.npy
- Figure S1/R24E09_ArcLight_SING.mat
- Figure S1/R24E09_Ephystrace_mean.npy
- Figure S1/R24E09_scb_Ftrace_all.npy
- Figure S1/R24E09_scb_Ftrace_mean.npy
- Figure S1/time.npy
