# Supplementary material for: Multilevel visual motion opponency in Drosophila
Source: Nat Neurosci. 2023 Oct 2;26(11):1894–905. doi: 10.1038/s41593-023-01443-z (PMC10620086; doi:10.1038/s41593-023-01443-z)
Supplement: Supplementary file 12 — Source data. [file 41593_2023_1443_MOESM12_ESM.zip › Figure S1/Analysis_SING_R24E09_ArcLight_Ephys.ipynb]

# %% [code]
# Python_version 2.7.15

%matplotlib inline
import numpy as np
import matplotlib.pyplot as plt
import pandas as pd
import seaborn as sb
import os
import scipy.io
from scipy import stats

import octopus as oct

# %% [code]
# Import electrophysiology data from .mat file
data = scipy.io.loadmat('R24E09_ArcLight_SING.mat')
R24E09_ArcLight_alldata = (data['alldata'])

# %% [code]
# Import voltage imaging data from .npy files
time_2P = np.load('time.npy')
R24E09_scb_Ftrace_all = np.load('R24E09_scb_Ftrace_all.npy')
R24E09_scb_Ftrace_mean = np.load('R24E09_scb_Ftrace_mean.npy')
R24E09_scb_Ftrace_mean = np.transpose(R24E09_scb_Ftrace_mean)
R24E09_scb_Ftrace_all_mean = np.mean(R24E09_scb_Ftrace_all, axis=2)

# %% [code]
dir = [0, 45, 90, 135, 180, 225, 270, 315, 360]

# %% [code]
# Bring ephys data into same format as imaging data
time = np.linspace(-1,4,50001)
R24E09_ArcLight_meandata = np.mean(R24E09_ArcLight_alldata[10000:20000,:,:],0)

R24E09_ArcLight_meandata_align = np.empty([8,len(R24E09_ArcLight_alldata[0,0,:])])
R24E09_ArcLight_alldata_align = np.empty([50001,8,len(R24E09_ArcLight_alldata[0,0,:])])
for i in range(len(R24E09_ArcLight_alldata[0,0,:])):
    R24E09_ArcLight_meandata_align[:,i] = np.roll(R24E09_ArcLight_meandata[:,i],+2, axis=0)
    R24E09_ArcLight_alldata_align[:,:,i] = np.roll(R24E09_ArcLight_alldata[:,:,i],+1, axis=1)
    
R24E09_ArcLight_meandata_align = np.transpose(R24E09_ArcLight_meandata_align)
R24E09_ArcLight_alldata_align_mean = np.mean(R24E09_ArcLight_alldata_align[:,:,:], axis=2)

con = R24E09_ArcLight_meandata_align[:,0]
con = np.expand_dims(con, axis=1)
R24E09_ArcLight_meandata_align = np.concatenate((R24E09_ArcLight_meandata_align, con), axis = 1)

R24E09_ArcLight_meandata_align = np.flip(R24E09_ArcLight_meandata_align, axis=1)
R24E09_ArcLight_alldata_align_mean = np.flip(R24E09_ArcLight_alldata_align_mean, axis=1)

# %% [code]
rotations = [0,45,90,135,180,225,270,315,360]
colors = sb.color_palette('husl')

fig = plt.figure(figsize = (2.3, 2.3))
ax = fig.add_subplot(111)

plt.plot(rotations, np.transpose(R24E09_ArcLight_meandata_align), color = '0.35', linewidth='1', alpha=0.35)
plt.plot(rotations, np.mean(R24E09_ArcLight_meandata_align, axis=0),
             color = '0.35', linewidth='2.5')
plt.errorbar(rotations, np.mean(R24E09_ArcLight_meandata_align, axis=0),yerr=stats.sem(R24E09_ArcLight_meandata_align, axis=0),
             color = '0.35', linewidth=2.5)

ax.axhline(y=0, color='0.2', linestyle=':')
ax.spines["top"].set_visible(False)
ax.spines["right"].set_visible(False)
ax.spines['left'].set_position(('outward', 7))
ax.spines['bottom'].set_position(('outward', 7))
ax.spines['right'].set_position(('outward', 7))

ax.set_ylabel('Response [mV]', size=10)
ax.set_xlabel(u'Direction [°]', size=10)
plt.xticks(rotations)
ax.set_xticklabels(rotations)
yticks = np.array([-10,-5,0,5,10])
ax.set_yticks(yticks)
ax.set_yticklabels(('-10','-5','0','5','10'), size=10)
ymax = np.max(np.mean(R24E09_ArcLight_meandata_align, axis=0))
plt.ylim([-ymax*1.5, ymax*1.5])
for axis in ['top','bottom','left','right']:
  ax.spines[axis].set_linewidth(0.5)
xticks = np.array([0, 90, 180, 270, 360])
ax.set_xticks(xticks)
ax.set_xticklabels(('0', '90', '180', '270', '360'), size=10)

ax2 = ax.twinx()
ax2.plot(rotations, np.transpose(R24E09_scb_Ftrace_mean), color = 'C2', linewidth='1', alpha=0.35)
ax2.plot(rotations, np.mean(R24E09_scb_Ftrace_mean, axis=0),
             color = 'C2', linewidth='2.5')
ax2.errorbar(rotations, np.mean(R24E09_scb_Ftrace_mean, axis=0), yerr=stats.sem(R24E09_scb_Ftrace_mean, axis=0),
             color = 'C2', linewidth=2.5)

ymax2 = np.max(np.mean(R24E09_scb_Ftrace_mean,axis=0))
ax2.set_ylim([-ymax2*1.6, ymax2*1.6])
ax2.set_ylabel('Response [-$\Delta F/F$ (%)]', size=10, color = 'C2')
ax2.tick_params(axis='y', colors='C2')
ax2.spines['right'].set_color('C2')
ax2.spines["top"].set_visible(False)
ax2.spines['left'].set_position(('outward', 7))
ax2.spines['bottom'].set_position(('outward', 7))
ax2.spines['right'].set_position(('outward', 7))
for axis in ['top','bottom','left','right']:
  ax2.spines[axis].set_linewidth(0.5)
yticks = np.array([-0.1,-0.05,0,0.05,0.1])
ax2.set_yticks(yticks)
ax2.set_yticklabels(('-10','-5','0','5','10'), size=10)

#plt.savefig('FigS1_R24E09_ArcLight_Ephys_DirTuning.pdf',bbox_inches='tight', dpi=600, transparent=True)

plt.show()

# %% [code]
slope, intercept, r_value, p_value, std_err = \
    scipy.stats.linregress(np.mean(R24E09_ArcLight_meandata_align, axis=0), np.mean(R24E09_scb_Ftrace_mean, axis=0))
print("slope: %f intercept: %f r_value : %f" % (slope, intercept, r_value))

fig = plt.figure(figsize = (2.3, 2.3))
ax = fig.add_subplot(111)

#plt.plot(np.mean(R24E09_ArcLight_meandata_align, axis=0), np.mean(R24E09_scb_Ftrace_mean, axis=0), 'o', color='C2')
plt.errorbar(np.mean(R24E09_ArcLight_meandata_align, axis=0), np.mean(R24E09_scb_Ftrace_mean, axis=0),\
             xerr = stats.sem(R24E09_ArcLight_meandata_align, axis=0),
             yerr = stats.sem(R24E09_scb_Ftrace_mean, axis=0), fmt='none', color = 'C2')

plt.plot(np.mean(R24E09_ArcLight_meandata_align, axis=0),\
         intercept + slope*(np.mean(R24E09_ArcLight_meandata_align, axis=0)), color = '0.35', LineWidth = '1', zorder=0)

ax.axhline(y=0, color='0.2', linestyle=':')
ax.axvline(x=0, color='0.2', linestyle=':')
ax.set_ylabel('Response [-$\Delta F/F$ (%)]', size=10)
ax.set_xlabel('Response [mV]', size=10)
ax.spines["top"].set_visible(False)
ax.spines["right"].set_visible(False)
ax.spines['left'].set_position(('outward', 7))
ax.spines['bottom'].set_position(('outward', 7))
yticks = np.array([-0.05,0,0.05,0.1])
ax.set_yticks(yticks)
ax.set_yticklabels(('-5','0','5','10'), size=10)
xticks = np.array([-5, 0, 5, 10])
ax.set_xticks(xticks)
ax.set_xticklabels(('-5','0','5','10'), size=10)
for axis in ['top','bottom','left','right']:
  ax.spines[axis].set_linewidth(0.5)
plt.xlim([-6,10])
plt.ylim([-0.08,0.1])

#plt.savefig('FigS1_R24E09_ArcLight_Ephys_Regression.pdf',bbox_inches='tight', dpi=600, transparent=True)

plt.show()

# %% [code]
p_value

# %% [code]
# Input to MOI function
rot_rad = np.radians(rotations[0:8])

# %% [code]
fig = plt.figure(figsize = (15, 2.3))
fig.subplots_adjust(wspace=0.15)

for i in range (0, 8):
    ax = fig.add_subplot(1, 8, i+1)
    
    ax.plot(time, (R24E09_ArcLight_alldata_align_mean[:,i]),color = '0.35', linewidth='1.5')
    plt.xlim([-1,2])
    plt.axvspan(0, 1, facecolor='0.2', alpha=0.2)
    ymax = np.max(R24E09_ArcLight_alldata_align_mean[:,5])
    ax.set_ylim([-ymax*0.75,ymax*1.15])
    yticks = np.array([-5, 0, 5, 10])
    ax.set_yticks(yticks)
    ax.set_yticklabels(('-5','0','5','10'), size=10)
    if i == 0:
        ax.set_ylabel('Response [mV]', size=10)
        ax.spines['left'].set_position(('outward', 7))
    if i in range(0,8):
        ax.spines["top"].set_visible(False)
        ax.set_xlabel('Time [sec]', size=10)
        ax.set_xticks([0, 1])
        ax.set_xticklabels(('0', '1'), size=10)
        ax.spines['bottom'].set_position(('outward', 7))
    if i in range(1,8):
        ax.spines["left"].set_visible(False)
        ax.get_yaxis().set_visible(False) 
    if i in range(0,8):
        ax.spines["right"].set_visible(False) 
        

    ax2 = ax.twinx()
    ax2.plot(time_2P, (R24E09_scb_Ftrace_all_mean[:,i]),color = 'C2', linewidth='2.5')
    ymax2 = np.max(R24E09_scb_Ftrace_all_mean[:,5])
    ax2.set_ylim([-ymax2*0.75,ymax2*1.15])
    ax2.spines['right'].set_color('C2')
    ax2.tick_params(axis='y', colors='C2')
    yticks2 = np.array([-0.05,0,0.05,0.1])
    ax2.set_yticks(yticks2)
    ax2.set_yticklabels(('-5','0','5','10'), size=10)
    if i in range(0,8):
        ax2.spines["top"].set_visible(False)
        ax2.spines["left"].set_visible(False)
        ax2.spines["bottom"].set_visible(False)
    if i in range(0,7):
        ax2.spines["right"].set_visible(False)
        ax2.get_yaxis().set_visible(False)
    if i in range(1,8):
        ax.spines["left"].set_visible(False)
    if i == 7:
        ax2.set_ylabel('Response [-$\Delta F/F$ (%)]', size=10, color = 'C2')
        ax2.spines['right'].set_position(('outward', 7))
        
#plt.savefig('FigS1_R24E09_ArcLight_Traces_alldir.pdf',bbox_inches='tight', dpi=600, transparent=True)

plt.show()

# %% [code]
MOI_flies_ephys = np.empty(len(R24E09_ArcLight_meandata_align))
for i in range(len(R24E09_ArcLight_meandata_align)):
    MOI_flies_ephys[i] = oct.MOI(rot_rad, R24E09_ArcLight_meandata_align[i,0:8])

# %% [code]
MOI_flies_scb = np.empty(len(R24E09_scb_Ftrace_mean))
for i in range(len(R24E09_scb_Ftrace_mean)):
    MOI_flies_scb[i] = oct.MOI(rot_rad, R24E09_scb_Ftrace_mean[i,0:8])

# %% [code]
# Make Scatter Plot of MOI

pos = [0,1]

fig = plt.figure(figsize = (0.4*len(pos), 2.25))

ax = fig.add_subplot(111)
w = 0.6
wb = 0.6
data = [MOI_flies_ephys, MOI_flies_scb]
colors = ['0.35', 'C2']

ax.axhline(y=0,xmin=0.0001,xmax=0.9999, color='0.05', linestyle=':', linewidth = 1)

for j in range (len(data)):
    ax.plot([pos[j]-w/2, pos[j]+w/2],[np.mean(data[j]),np.mean(data[j])],
            color=colors[j], linestyle='-', linewidth = 4)
    ax.errorbar(pos[j],np.mean(data[j]),yerr=[stats.sem(data[j])], color='k',zorder = 0)    
    for i in range(len(data[j])):
        ax.scatter(pos[j] + np.random.random(1) * w/2 - w/4, data[j][i], s=25, color=colors[j], alpha=0.5, zorder = 2) 
   
ax.spines["top"].set_visible(False)
ax.spines["right"].set_visible(False)
ax.spines['left'].set_position(('outward', 7))
ax.spines['bottom'].set_position(('outward', 7))
ax.set_xticks(pos)
ax.set_xticklabels(('Voltage','ArcLight'), rotation=45, size=10)
ax.set_ylabel('Motion opponency index', size=10)
ax.tick_params(axis='both', which='major', labelsize=10)
plt.ylim([-0.05,1])

bbox_inches = 'tight'
#plt.savefig('FigS1_R24E09_ArcLight_MOI.pdf',bbox_inches='tight', dpi=600, transparent=True)

plt.show()

# %% [code]
LDir_flies_ephys = np.empty(len(R24E09_ArcLight_meandata_align))
for i in range(len(R24E09_ArcLight_meandata_align)):
    LDir_flies_ephys[i] = oct.LDir(rot_rad, R24E09_ArcLight_meandata_align[i,0:8])

# %% [code]
LDir_flies_scb = np.empty(len(R24E09_scb_Ftrace_mean))
for i in range(len(R24E09_scb_Ftrace_mean)):
    LDir_flies_scb[i] = oct.LDir(rot_rad, R24E09_scb_Ftrace_mean[i,0:8])

# %% [code]
# Make Scatter Plot of MOI

pos = [0,1]

fig = plt.figure(figsize = (0.4*len(pos), 2.25))

ax = fig.add_subplot(111)
w = 0.6
wb = 0.6
data = [LDir_flies_ephys, LDir_flies_scb]
colors = ['0.35', 'C2']

ax.axhline(y=0,xmin=0.0001,xmax=0.9999, color='0.05', linestyle=':', linewidth = 1)

for j in range (len(data)):
    ax.plot([pos[j]-w/2, pos[j]+w/2],[np.mean(data[j]),np.mean(data[j])],
            color=colors[j], linestyle='-', linewidth = 4)
    ax.errorbar(pos[j],np.mean(data[j]),yerr=[stats.sem(data[j])], color='k',zorder = 0)    
    for i in range(len(data[j])):
        ax.scatter(pos[j] + np.random.random(1) * w/2 - w/4, data[j][i], s=25, color=colors[j], alpha=0.5, zorder = 2) 
   
ax.spines["top"].set_visible(False)
ax.spines["right"].set_visible(False)
ax.spines['left'].set_position(('outward', 7))
ax.spines['bottom'].set_position(('outward', 7))
ax.set_xticks(pos)
ax.set_xticklabels(('Voltage','ArcLight'), rotation=45, size=10)
ax.set_ylabel('Direction selectivity index', size=10)
ax.tick_params(axis='both', which='major', labelsize=10)
plt.ylim([-0.05,1])

#plt.savefig('FigS1_R24E09_ArcLight_LDir.pdf',bbox_inches='tight', dpi=600, transparent=True)

plt.show()

# %% [code]
print(stats.shapiro(MOI_flies_ephys))
print(stats.shapiro(MOI_flies_scb))
print(stats.levene(MOI_flies_ephys, MOI_flies_scb))
print(stats.ttest_ind(MOI_flies_ephys, MOI_flies_scb, equal_var=True))

# %% [code]
print(stats.shapiro(LDir_flies_ephys))
print(stats.shapiro(LDir_flies_scb))
print(stats.levene(LDir_flies_ephys, LDir_flies_scb))
print(stats.ttest_ind(LDir_flies_ephys, LDir_flies_scb, equal_var=True))

# %% [code]
