# Supplementary material for: Multilevel visual motion opponency in Drosophila
Source: Nat Neurosci. 2023 Oct 2;26(11):1894–905. doi: 10.1038/s41593-023-01443-z (PMC10620086; doi:10.1038/s41593-023-01443-z)
Supplement: Supplementary file 13 — Source data. [file 41593_2023_1443_MOESM13_ESM.zip]

Archive with 145 entries (130 files):
- Figure S2/
- Figure S2/Calcium_analysis/
- Figure S2/Calcium_analysis/LPi3-4_R20D01/
- Figure S2/Calcium_analysis/LPi3-4_R20D01/.ipynb_checkpoints/
- Figure S2/Calcium_analysis/LPi3-4_R20D01/.ipynb_checkpoints/Analysis_R20D01_GC6f-checkpoint.ipynb
- Figure S2/Calcium_analysis/LPi3-4_R20D01/Analysis_R20D01_GC6f.ipynb
- Figure S2/Calcium_analysis/LPi3-4_R20D01/R20D01_GC6f001_2020-07-13_15.47_1s3p_Ftrace_mean.npy
- Figure S2/Calcium_analysis/LPi3-4_R20D01/R20D01_GC6f004_2020-07-13_17.21_1s3p_Ftrace_mean.npy
- Figure S2/Calcium_analysis/LPi3-4_R20D01/R20D01_GC6f_001_2020-07-14_11.00_1s3p_Ftrace_mean.npy
- Figure S2/Calcium_analysis/LPi3-4_R20D01/R20D01_GC6f_001_2020-07-16_10.04_1s3p_Ftrace_mean.npy
- Figure S2/Calcium_analysis/LPi3-4_R20D01/R20D01_GC6f_004_2020-07-15_14.55_1s3p_Ftrace_mean.npy
- Figure S2/Calcium_analysis/LPi3-4_R20D01/R20D01_GC6f_005_2020-07-14_13.41_1s3p_Ftrace_mean.npy
- Figure S2/Calcium_analysis/LPi3-4_R20D01/R20D01_GC6f_005_2020-07-15_15.51_1s3p_Ftrace_mean.npy
- Figure S2/Calcium_analysis/LPi3-4_R20D01/R20D01_GC6f_008_2020-07-14_15.02_1s3p_Ftrace_mean.npy
- Figure S2/Calcium_analysis/LPi3-4_R20D01/R20D01_GC6f_009_2020-07-14_16.00_1s3p_Ftrace_mean.npy
- Figure S2/Calcium_analysis/LPi3-4_R20D01/R20D01_GC6f_009_2020-07-16_16.37_1s3p_Ftrace_mean.npy
- Figure S2/Calcium_analysis/LPi3-4_R20D01/R20D01_GC6f_SING_004_2020-11-24_18.58_Ftrace_mean.npy
- Figure S2/Calcium_analysis/LPi3-4_R20D01/R20D01_GC6f_SING_006_2020-11-23_19.37_Ftrace_mean.npy
- Figure S2/Calcium_analysis/LPi3-4_R20D01/R20D01_GC6f_SING_007_2020-11-22_16.07_Ftrace_mean.npy
- Figure S2/Calcium_analysis/LPi3-4_R20D01/time_1s3p.npy
- Figure S2/Calcium_analysis/LPi4-3_R38G02/
- Figure S2/Calcium_analysis/LPi4-3_R38G02/.ipynb_checkpoints/
- Figure S2/Calcium_analysis/LPi4-3_R38G02/.ipynb_checkpoints/Analysis_R38G02_GC6f-checkpoint.ipynb
- Figure S2/Calcium_analysis/LPi4-3_R38G02/2022_07_12_R38G02_GC6f_SING_006_2022-07-12_16.15_Ftrace_mean_SINGalldir.npy
- Figure S2/Calcium_analysis/LPi4-3_R38G02/2022_07_15_R38G02_GC6f_SING_004_2022-07-15_12.20_Ftrace_mean_SINGalldir.npy
- Figure S2/Calcium_analysis/LPi4-3_R38G02/2022_07_19_R38G02_GC6f_SING_006_2022-07-19_15.46_Ftrace_mean_SINGalldir.npy
- Figure S2/Calcium_analysis/LPi4-3_R38G02/2022_07_20_R38G02_GC6f_SING_001_2022-07-20_10.32_Ftrace_mean_SINGalldir.npy
- Figure S2/Calcium_analysis/LPi4-3_R38G02/2022_07_20_R38G02_GC6f_SING_012_2022-07-20_13.50_Ftrace_mean_SINGalldir.npy
- Figure S2/Calcium_analysis/LPi4-3_R38G02/Analysis_R38G02_GC6f.ipynb
- Figure S2/Calcium_analysis/LPi4-3_R38G02/R38G02_GC6f001_2020-06-23_14.20_1s3p_Ftrace_mean.npy
- Figure S2/Calcium_analysis/LPi4-3_R38G02/R38G02_GC6f002_2020-06-22_13.55_1s3p_Ftrace_mean.npy
- Figure S2/Calcium_analysis/LPi4-3_R38G02/R38G02_GC6f004_2020-07-10_12.37_1s3p_Ftrace_mean.npy
- Figure S2/Calcium_analysis/LPi4-3_R38G02/R38G02_GC6f006_2020-06-22_15.22_1s3p_Ftrace_mean.npy
- Figure S2/Calcium_analysis/LPi4-3_R38G02/R38G02_GC6f007_2020-06-22_16.31_1s3p_Ftrace_mean.npy
- Figure S2/Calcium_analysis/LPi4-3_R38G02/R38G02_GC6f010_2020-07-07_15.28_1s3p_Ftrace_mean.npy
- Figure S2/Calcium_analysis/LPi4-3_R38G02/R38G02_GC6f012_2020-06-22_18.44_1s3p_Ftrace_mean.npy
- Figure S2/Calcium_analysis/LPi4-3_R38G02/R38G02_GC6f_005_2020-07-16_11.34_1s3p_Ftrace_mean.npy
- Figure S2/Calcium_analysis/LPi4-3_R38G02/R38G02_GC6f_1s3p001_2020-06-14_17.15_1s3p_Ftrace_mean.npy
- Figure S2/Calcium_analysis/LPi4-3_R38G02/R38G02_GC6f_1s3p008_2020-06-11_15.35_1s3p_Ftrace_mean.npy
- Figure S2/Calcium_analysis/LPi4-3_R38G02/R38G02_GC6f_SINGalldir_001_2021-03-02_12.22_Ftrace_mean.npy
- Figure S2/Calcium_analysis/LPi4-3_R38G02/time_1s3p.npy
- Figure S2/Calcium_analysis/T4c_SplitT4c/
- Figure S2/Calcium_analysis/T4c_SplitT4c/Dot_motion/
- Figure S2/Calcium_analysis/T4c_SplitT4c/Dot_motion/.ipynb_checkpoints/
- Figure S2/Calcium_analysis/T4c_SplitT4c/Dot_motion/.ipynb_checkpoints/Analysis_SplitT4c_GC6f_DotMotion-checkpoint.ipynb
- Figure S2/Calcium_analysis/T4c_SplitT4c/Dot_motion/2022_07_13_SplitT4c_GC6f_TM8dir_002_2022-07-13_14.14_Ftrace_mean_DotMotion8dir_axons.npy
- Figure S2/Calcium_analysis/T4c_SplitT4c/Dot_motion/2022_07_13_SplitT4c_GC6f_TM8dir_002_2022-07-13_14.14_Ftrace_mean_DotMotion8dir_dend.npy
- Figure S2/Calcium_analysis/T4c_SplitT4c/Dot_motion/2022_07_15_SplitT4c_GC6f_TM8dir_013_2022-07-15_16.04_Ftrace_mean_DotMotion8dir_axons.npy
- Figure S2/Calcium_analysis/T4c_SplitT4c/Dot_motion/2022_07_15_SplitT4c_GC6f_TM8dir_013_2022-07-15_16.04_Ftrace_mean_DotMotion8dir_dend.npy
- Figure S2/Calcium_analysis/T4c_SplitT4c/Dot_motion/Analysis_SplitT4c_GC6f_DotMotion.ipynb
- Figure S2/Calcium_analysis/T4c_SplitT4c/Dot_motion/SplitT4c_GC6f_TM4_8dir_004_2021-02-01_15.10_Ftrace_mean_DotMotion8dir_axons.npy
- Figure S2/Calcium_analysis/T4c_SplitT4c/Dot_motion/SplitT4c_GC6f_TM4_8dir_004_2021-02-01_15.10_Ftrace_mean_DotMotion8dir_T4dend.npy
- Figure S2/Calcium_analysis/T4c_SplitT4c/Dot_motion/SplitT4c_GC6f_TM4_8dir_004_2021-02-02_13.59_Ftrace_mean_DotMotion8dir_axons.npy
- Figure S2/Calcium_analysis/T4c_SplitT4c/Dot_motion/SplitT4c_GC6f_TM4_8dir_004_2021-02-02_13.59_Ftrace_mean_DotMotion8dir_T4dend.npy
- Figure S2/Calcium_analysis/T4c_SplitT4c/Dot_motion/SplitT4c_GC6f_TM4_8dir_007_2021-05-12_13.48_Ftrace_mean_DotMotion8dir_axons.npy
- Figure S2/Calcium_analysis/T4c_SplitT4c/Dot_motion/SplitT4c_GC6f_TM4_8dir_007_2021-05-12_13.48_Ftrace_mean_DotMotion8dir_T4dend.npy
- Figure S2/Calcium_analysis/T4c_SplitT4c/Dot_motion/SplitT4c_GC6f_TM4_alldir_001_2021-04-23_11.43_Ftrace_mean_DotMotion8dir_axons.npy
- Figure S2/Calcium_analysis/T4c_SplitT4c/Dot_motion/SplitT4c_GC6f_TM4_alldir_001_2021-04-23_11.43_Ftrace_mean_DotMotion8dir_T4dend.npy
- Figure S2/Calcium_analysis/T4c_SplitT4c/Dot_motion/SplitT4c_GC6f_TM4_alldir_002_2021-04-21_13.17_Ftrace_mean_DotMotion8dir_axons.npy
- Figure S2/Calcium_analysis/T4c_SplitT4c/Dot_motion/SplitT4c_GC6f_TM4_alldir_002_2021-04-21_13.17_Ftrace_mean_DotMotion8dir_T4dend.npy
- Figure S2/Calcium_analysis/T4c_SplitT4c/Dot_motion/SplitT4c_GC6f_TM4_alldir_002_2021-04-26_14.46_Ftrace_mean_DotMotion8dir_axons.npy
- Figure S2/Calcium_analysis/T4c_SplitT4c/Dot_motion/SplitT4c_GC6f_TM4_alldir_002_2021-04-26_14.46_Ftrace_mean_DotMotion8dir_T4dend.npy
- Figure S2/Calcium_analysis/T4c_SplitT4c/Dot_motion/SplitT4c_GC6f_TM4_alldir_002_2021-04-28_11.30_Ftrace_mean_DotMotion8dir_axons.npy
- Figure S2/Calcium_analysis/T4c_SplitT4c/Dot_motion/SplitT4c_GC6f_TM4_alldir_002_2021-04-28_11.30_Ftrace_mean_DotMotion8dir_T4dend.npy
- Figure S2/Calcium_analysis/T4c_SplitT4c/Dot_motion/SplitT4c_GC6f_TM4_alldir_012_2021-04-23_15.49_Ftrace_mean_DotMotion8dir_axons.npy
- Figure S2/Calcium_analysis/T4c_SplitT4c/Dot_motion/SplitT4c_GC6f_TM4_alldir_012_2021-04-23_15.49_Ftrace_mean_DotMotion8dir_T4dend.npy
- Figure S2/Calcium_analysis/T4c_SplitT4c/Dot_motion/SplitT4c_GC6f_TM_8dir_010_2021-01-29_15.42_Ftrace_mean_DotMotion8dir_axons.npy
- Figure S2/Calcium_analysis/T4c_SplitT4c/Dot_motion/SplitT4c_GC6f_TM_8dir_010_2021-01-29_15.42_Ftrace_mean_DotMotion8dir_T4dend.npy
- Figure S2/Calcium_analysis/T4c_SplitT4c/Dot_motion/time.npy
- Figure S2/Calcium_analysis/T4c_SplitT4c/Gratings/
- Figure S2/Calcium_analysis/T4c_SplitT4c/Gratings/.ipynb_checkpoints/
- Figure S2/Calcium_analysis/T4c_SplitT4c/Gratings/.ipynb_checkpoints/Analysis_SplitT4c_GC6f_SINGalldir-checkpoint.ipynb
- Figure S2/Calcium_analysis/T4c_SplitT4c/Gratings/2022_07_13_SplitT4c_GC6f_SING_007_2022-07-13_15.31_Ftrace_mean_SINGalldir_T4axons.npy
- Figure S2/Calcium_analysis/T4c_SplitT4c/Gratings/2022_07_13_SplitT4c_GC6f_SING_007_2022-07-13_15.31_Ftrace_mean_SINGalldir_T4dend.npy
- Figure S2/Calcium_analysis/T4c_SplitT4c/Gratings/2022_07_15_SplitT4c_GC6f_SING_010_2022-07-15_14.47_Ftrace_mean_SINGalldir_T4axons.npy
- Figure S2/Calcium_analysis/T4c_SplitT4c/Gratings/2022_07_15_SplitT4c_GC6f_SING_010_2022-07-15_14.47_Ftrace_mean_SINGalldir_T4dend.npy
- Figure S2/Calcium_analysis/T4c_SplitT4c/Gratings/2022_07_15_SplitT4c_GC6f_SING_015_2022-07-15_17.12_Ftrace_mean_SINGalldir_T4axons.npy
- Figure S2/Calcium_analysis/T4c_SplitT4c/Gratings/2022_07_15_SplitT4c_GC6f_SING_015_2022-07-15_17.12_Ftrace_mean_SINGalldir_T4dend.npy
- Figure S2/Calcium_analysis/T4c_SplitT4c/Gratings/Analysis_SplitT4c_GC6f_SINGalldir.ipynb
- Figure S2/Calcium_analysis/T4c_SplitT4c/Gratings/SplitT4c_GC6f_SINGalldir_001_2021-04-28_11.15_Ftrace_mean_SINGalldir_axons.npy
- Figure S2/Calcium_analysis/T4c_SplitT4c/Gratings/SplitT4c_GC6f_SINGalldir_001_2021-04-28_11.15_Ftrace_mean_SINGalldir_T4dend.npy
- Figure S2/Calcium_analysis/T4c_SplitT4c/Gratings/SplitT4c_GC6f_SINGalldir_004_2021-04-21_13.42_Ftrace_mean_SINGalldir_axons.npy
- Figure S2/Calcium_analysis/T4c_SplitT4c/Gratings/SplitT4c_GC6f_SINGalldir_004_2021-04-21_13.42_Ftrace_mean_SINGalldir_T4dend.npy
- Figure S2/Calcium_analysis/T4c_SplitT4c/Gratings/SplitT4c_GC6f_SINGalldir_005_2021-04-21_14.41_Ftrace_mean_SINGalldir_axons.npy
- Figure S2/Calcium_analysis/T4c_SplitT4c/Gratings/SplitT4c_GC6f_SINGalldir_005_2021-04-21_14.41_Ftrace_mean_SINGalldir_T4dend.npy
- Figure S2/Calcium_analysis/T4c_SplitT4c/Gratings/SplitT4c_GC6f_SINGalldir_005_2021-05-12_13.26_Ftrace_mean_SINGalldir_axons.npy
- Figure S2/Calcium_analysis/T4c_SplitT4c/Gratings/SplitT4c_GC6f_SINGalldir_005_2021-05-12_13.26_Ftrace_mean_SINGalldir_T4dend.npy
- Figure S2/Calcium_analysis/T4c_SplitT4c/Gratings/SplitT4c_GC6f_SINGalldir_009_2021-04-23_14.55_Ftrace_mean_SINGalldir_axons.npy
- Figure S2/Calcium_analysis/T4c_SplitT4c/Gratings/SplitT4c_GC6f_SINGalldir_009_2021-04-23_14.55_Ftrace_mean_SINGalldir_T4dend.npy
- Figure S2/Calcium_analysis/T4c_SplitT4c/Gratings/SplitT4c_GC6f_SINGalldir_009_2021-04-26_17.11_Ftrace_mean_SINGalldir_axons.npy
- Figure S2/Calcium_analysis/T4c_SplitT4c/Gratings/SplitT4c_GC6f_SINGalldir_009_2021-04-26_17.11_Ftrace_mean_SINGalldir_T4dend.npy
- Figure S2/Calcium_analysis/T4c_SplitT4c/Gratings/time_1s3p.npy
- Figure S2/Calcium_analysis/VS_R24E09/
- Figure S2/Calcium_analysis/VS_R24E09/.ipynb_checkpoints/
- Figure S2/Calcium_analysis/VS_R24E09/.ipynb_checkpoints/Analysis_R24E09_GC6f-checkpoint.ipynb
- Figure S2/Calcium_analysis/VS_R24E09/Analysis_R24E09_GC6f.ipynb
- Figure S2/Calcium_analysis/VS_R24E09/R24E09_GC6f001_2020-07-02_17.34_1s3p_Ftrace_mean.npy
- Figure S2/Calcium_analysis/VS_R24E09/R24E09_GC6f001_2020-07-10_10.43_1s3p_Ftrace_mean.npy
- Figure S2/Calcium_analysis/VS_R24E09/R24E09_GC6f003_2020-07-06_12.34_1s3p_Ftrace_mean.npy
- Figure S2/Calcium_analysis/VS_R24E09/R24E09_GC6f003_2020-07-07_11.18_1s3p_Ftrace_mean.npy
- Figure S2/Calcium_analysis/VS_R24E09/R24E09_GC6f003_2020-07-07_19.40_1s3p_Ftrace_mean.npy
- Figure S2/Calcium_analysis/VS_R24E09/R24E09_GC6f007_2020-07-03_16.35_1s3p_Ftrace_mean.npy
- Figure S2/Calcium_analysis/VS_R24E09/R24E09_GC6f007_2020-07-06_15.23_1s3p_Ftrace_mean.npy
- Figure S2/Calcium_analysis/VS_R24E09/R24E09_GC6f007_2020-07-07_13.35_1s3p_Ftrace_mean.npy
- Figure S2/Calcium_analysis/VS_R24E09/R24E09_GC6f008_2020-07-03_17.13_1s3p_Ftrace_mean.npy
- Figure S2/Calcium_analysis/VS_R24E09/R24E09_GC6f009_2020-07-06_16.12_1s3p_Ftrace_mean.npy
- Figure S2/Calcium_analysis/VS_R24E09/R24E09_GC6f_SINGalldir_005_2021-05-19_15.36_Ftrace_mean_SINGalldir.npy
- Figure S2/Calcium_analysis/VS_R24E09/time_1s3p.npy
- Figure S2/Voltage_vs_calcium/
- Figure S2/Voltage_vs_calcium/.ipynb_checkpoints/
- Figure S2/Voltage_vs_calcium/.ipynb_checkpoints/Analysis_Voltage_vs_Calcium-checkpoint.ipynb
- Figure S2/Voltage_vs_calcium/Analysis_Voltage_vs_Calcium.ipynb
- Figure S2/Voltage_vs_calcium/R20D01_Ftrace_mean_voltage.npy
- Figure S2/Voltage_vs_calcium/R20D01_GC6f_Ftrace_mean.npy
- Figure S2/Voltage_vs_calcium/R20D01_GC6f_LDir.npy
- Figure S2/Voltage_vs_calcium/R20D01_GC6f_MOI.npy
- Figure S2/Voltage_vs_calcium/R20D01_GC6f_R_deg.npy
- Figure S2/Voltage_vs_calcium/R20D01_LDir_voltage.npy
- Figure S2/Voltage_vs_calcium/R20D01_MOI_voltage.npy
- Figure S2/Voltage_vs_calcium/R20D01_R_deg_voltage.npy
- Figure S2/Voltage_vs_calcium/R24E09_ArcLight_meandata_align.npy
- Figure S2/Voltage_vs_calcium/R24E09_Ftrace_mean_voltage.npy
- Figure S2/Voltage_vs_calcium/R24E09_GC6f_Ftrace_mean.npy
- Figure S2/Voltage_vs_calcium/R24E09_GC6f_LDir.npy
- Figure S2/Voltage_vs_calcium/R24E09_GC6f_MOI.npy
- Figure S2/Voltage_vs_calcium/R24E09_GC6f_R_deg.npy
- Figure S2/Voltage_vs_calcium/R24E09_LDir_voltage.npy
- Figure S2/Voltage_vs_calcium/R24E09_MOI_voltage.npy
- Figure S2/Voltage_vs_calcium/R24E09_R_deg_voltage.npy
- Figure S2/Voltage_vs_calcium/R38G02_Ftrace_mean_voltage.npy
- Figure S2/Voltage_vs_calcium/R38G02_GC6f_Ftrace_mean.npy
- Figure S2/Voltage_vs_calcium/R38G02_GC6f_LDir.npy
- Figure S2/Voltage_vs_calcium/R38G02_GC6f_MOI.npy
- Figure S2/Voltage_vs_calcium/R38G02_GC6f_R_deg.npy
- Figure S2/Voltage_vs_calcium/R38G02_LDir_voltage.npy
- Figure S2/Voltage_vs_calcium/R38G02_MOI_voltage.npy
- Figure S2/Voltage_vs_calcium/R38G02_R_deg_voltage.npy
- Figure S2/Voltage_vs_calcium/SplitT4c_Ftrace_mean_voltage.npy
- Figure S2/Voltage_vs_calcium/SplitT4c_GC6f_Ftrace_mean_axons.npy
- Figure S2/Voltage_vs_calcium/SplitT4c_GC6f_LDir_axons.npy
- Figure S2/Voltage_vs_calcium/SplitT4c_GC6f_MOI_axons.npy
- Figure S2/Voltage_vs_calcium/SplitT4c_GC6f_R_deg_axons.npy
- Figure S2/Voltage_vs_calcium/SplitT4c_LDir_voltage.npy
- Figure S2/Voltage_vs_calcium/SplitT4c_MOI_voltage.npy
- Figure S2/Voltage_vs_calcium/SplitT4c_R_deg_voltage.npy
