# Supplementary material for: Multilevel visual motion opponency in Drosophila
Source: Nat Neurosci. 2023 Oct 2;26(11):1894–905. doi: 10.1038/s41593-023-01443-z (PMC10620086; doi:10.1038/s41593-023-01443-z)
Supplement: Supplementary file 14 — Source data. [file 41593_2023_1443_MOESM14_ESM.zip]

Archive with 22 entries (18 files):
- Figure S3/
- Figure S3/FigureS3_conductance_ratios.ipynb
- Figure S3/Opponency_connectome_Comparison_Mauss_Shinomiya.xlsx
- Figure S3/Plot_connectomes_synapse_fraction.ipynb
- Figure S3/VS ephys/
- Figure S3/VS ephys/Conductance analysis/
- Figure S3/VS ephys/Conductance analysis/Rinput_PM_all_sub.npy
- Figure S3/VS ephys/Conductance analysis/Rinput_PM_Split12_all_sub.npy
- Figure S3/VS ephys/Conductance analysis/Rinput_PM_Split12_all_sw1_sub.npy
- Figure S3/VS ephys/Conductance analysis/Rinput_PM_Split_all_sub.npy
- Figure S3/VS ephys/Conductance analysis/Rinput_TM_all_sub.npy
- Figure S3/VS ephys/Conductance analysis/Rinput_TM_Split12_all_sub.npy
- Figure S3/VS ephys/Conductance analysis/Rinput_TM_Split_all_sub.npy
- Figure S3/VS ephys/Conductance analysis/VS_cells_ephys_conductance.ipynb
- Figure S3/VS ephys/Voltage analysis/
- Figure S3/VS ephys/Voltage analysis/voltage_PM_all_sub.npy
- Figure S3/VS ephys/Voltage analysis/voltage_PM_Split12_all_sub.npy
- Figure S3/VS ephys/Voltage analysis/voltage_TM_all_sub.npy
- Figure S3/VS ephys/Voltage analysis/voltage_TM_Split12_all_sub.npy
- Figure S3/VS ephys/Voltage analysis/VS_cells_ephys_voltages.ipynb
- Figure S3/VS_conductance_PD_ND_global.npy
- Figure S3/VS_conductance_PD_ND_local.npy
