# Supplementary material for: Multilevel visual motion opponency in Drosophila
Source: Nat Neurosci. 2023 Oct 2;26(11):1894–905. doi: 10.1038/s41593-023-01443-z (PMC10620086; doi:10.1038/s41593-023-01443-z)
Supplement: Supplementary file 15 — Image files. [file 41593_2023_1443_MOESM15_ESM.zip]

Archive with 5 entries (4 files):
- Figure S4/
- Figure S4/S4a_LPi3-4_UAS-Da7.png
- Figure S4/S4a_LPi3-4_UAS-Da7_wo_nc82.png
- Figure S4/S4b_LPi4-3_UAS-Da7.png
- Figure S4/S4b_LPi4-3_UAS-Da7_wo_nc82.png
