# Supplementary material for: Multilevel visual motion opponency in Drosophila
Source: Nat Neurosci. 2023 Oct 2;26(11):1894–905. doi: 10.1038/s41593-023-01443-z (PMC10620086; doi:10.1038/s41593-023-01443-z)
Supplement: Supplementary file 16 — Source data. [file 41593_2023_1443_MOESM16_ESM.zip]

Archive with 76 entries (68 files):
- Figure S5/
- Figure S5/R38G02_GC6f_TM/
- Figure S5/R38G02_GC6f_TM/.ipynb_checkpoints/
- Figure S5/R38G02_GC6f_TM/.ipynb_checkpoints/Analysis_R38G02_GC6f_TransparentMotion-checkpoint.ipynb
- Figure S5/R38G02_GC6f_TM/2022_07_12_R38G02_GC6f_PM4_005_2022-07-12_16.07_Ftrace_mean_TM.npy
- Figure S5/R38G02_GC6f_TM/2022_07_15_R38G02_GC6f_PM4_002_2022-07-15_11.20_Ftrace_mean_TM.npy
- Figure S5/R38G02_GC6f_TM/2022_07_19_R38G02_GC6f_PM4_225_005_2022-07-19_15.33_Ftrace_mean_TM.npy
- Figure S5/R38G02_GC6f_TM/2022_07_20_R38G02_GC6f_PM4_009_2022-07-20_13.15_Ftrace_mean_TM.npy
- Figure S5/R38G02_GC6f_TM/2022_07_20_R38G02_GC6f_PM4_225_005_2022-07-20_11.22_Ftrace_mean_TM.npy
- Figure S5/R38G02_GC6f_TM/Analysis_R38G02_GC6f_TransparentMotion.ipynb
- Figure S5/R38G02_GC6f_TM/R38G02_GC6f_PM4_002_2021-03-02_12.33_Ftrace_mean_TM.npy
- Figure S5/R38G02_GC6f_TM/time.npy
- Figure S5/SplitT4c_ArcLight_TM/
- Figure S5/SplitT4c_ArcLight_TM/.ipynb_checkpoints/
- Figure S5/SplitT4c_ArcLight_TM/.ipynb_checkpoints/Analysis_SplitT4c_ArcLight_TransparentMotion-checkpoint.ipynb
- Figure S5/SplitT4c_ArcLight_TM/2022_04_27_SplitT4c_Arclight_PM225_004_2022-04-27_17.45_Ftrace_mean_TM_axons.npy
- Figure S5/SplitT4c_ArcLight_TM/Analysis_SplitT4c_ArcLight_TransparentMotion.ipynb
- Figure S5/SplitT4c_ArcLight_TM/SplitT4c_ArcLight_PM4_001_2021-03-04_16.56_Ftrace_mean_TM.npy
- Figure S5/SplitT4c_ArcLight_TM/SplitT4c_ArcLight_PM4_003_2021-02-23_11.29_Ftrace_mean_TM.npy
- Figure S5/SplitT4c_ArcLight_TM/SplitT4c_ArcLight_PM4_003_2021-04-22_14.29_Ftrace_mean_TM_axons.npy
- Figure S5/SplitT4c_ArcLight_TM/SplitT4c_ArcLight_PM4_003_2021-05-07_11.38_Ftrace_mean_TM_axons.npy
- Figure S5/SplitT4c_ArcLight_TM/SplitT4c_ArcLight_PM4_004_2021-05-21_13.07_Ftrace_mean_TM_axons.npy
- Figure S5/SplitT4c_ArcLight_TM/SplitT4c_ArcLight_PM4_005_2021-05-06_16.40_Ftrace_mean_TM_axons.npy
- Figure S5/SplitT4c_ArcLight_TM/SplitT4c_ArcLight_PM4_006_2021-02-24_14.29_Ftrace_mean_TM.npy
- Figure S5/SplitT4c_ArcLight_TM/SplitT4c_ArcLight_PM4_007_2021-05-21_14.18_Ftrace_mean_TM_axons.npy
- Figure S5/SplitT4c_ArcLight_TM/SplitT4c_ArcLight_PM4_008_2021-04-22_16.40_Ftrace_mean_TM_axons.npy
- Figure S5/SplitT4c_ArcLight_TM/SplitT4c_ArcLight_PM4_010_2021-02-18_17.47_Ftrace_mean_TM.npy
- Figure S5/SplitT4c_ArcLight_TM/SplitT4c_ArcLight_PM4_010_2021-02-23_16.22_Ftrace_mean_TM.npy
- Figure S5/SplitT4c_ArcLight_TM/SplitT4c_ArcLight_PM4_011_2021-02-19_16.43_Ftrace_mean_TM.npy
- Figure S5/SplitT4c_ArcLight_TM/SplitT4c_ArcLight_PM4_012_2021-04-26_18.23_Ftrace_mean_TM_axons.npy
- Figure S5/SplitT4c_ArcLight_TM/SplitT4c_ArcLight_PM4_012_2021-05-21_15.59_Ftrace_mean_TM_axons.npy
- Figure S5/SplitT4c_ArcLight_TM/SplitT4c_ArcLight_PM4_225_003_2021-02-03_12.41_Ftrace_mean_TM.npy
- Figure S5/SplitT4c_ArcLight_TM/SplitT4c_ArcLight_PM4_225_007_2021-02-03_16.09_Ftrace_mean_TM.npy
- Figure S5/SplitT4c_ArcLight_TM/time.npy
- Figure S5/SplitT4c_GC6f_TM/
- Figure S5/SplitT4c_GC6f_TM/.ipynb_checkpoints/
- Figure S5/SplitT4c_GC6f_TM/.ipynb_checkpoints/Analysis_SplitT4c_GC6f_TransparentMotion-checkpoint.ipynb
- Figure S5/SplitT4c_GC6f_TM/2022_07_13_SplitT4c_GC6f_PM4_003_2022-07-13_14.28_Ftrace_mean_TM_axons.npy
- Figure S5/SplitT4c_GC6f_TM/2022_07_13_SplitT4c_GC6f_PM4_003_2022-07-13_14.28_Ftrace_mean_TM_dend.npy
- Figure S5/SplitT4c_GC6f_TM/Analysis_SplitT4c_GC6f_TransparentMotion.ipynb
- Figure S5/SplitT4c_GC6f_TM/SplitT4c_GC6f_PM4_003_2021-04-23_12.07_Ftrace_mean_TM_axons.npy
- Figure S5/SplitT4c_GC6f_TM/SplitT4c_GC6f_PM4_003_2021-04-23_12.07_Ftrace_mean_TM_T4dend.npy
- Figure S5/SplitT4c_GC6f_TM/SplitT4c_GC6f_PM4_004_2021-04-26_15.11_Ftrace_mean_TM_axons.npy
- Figure S5/SplitT4c_GC6f_TM/SplitT4c_GC6f_PM4_004_2021-04-26_15.11_Ftrace_mean_TM_T4dend.npy
- Figure S5/SplitT4c_GC6f_TM/SplitT4c_GC6f_PM4_004_2021-04-28_11.54_Ftrace_mean_TM_axons.npy
- Figure S5/SplitT4c_GC6f_TM/SplitT4c_GC6f_PM4_004_2021-04-28_11.54_Ftrace_mean_TM_T4dend.npy
- Figure S5/SplitT4c_GC6f_TM/SplitT4c_GC6f_PM4_005_2021-02-01_15.19_Ftrace_mean_TM_axon.npy
- Figure S5/SplitT4c_GC6f_TM/SplitT4c_GC6f_PM4_005_2021-02-01_15.19_Ftrace_mean_TM_dend.npy
- Figure S5/SplitT4c_GC6f_TM/SplitT4c_GC6f_PM4_007_2021-01-29_14.41_Ftrace_mean_TM_axon.npy
- Figure S5/SplitT4c_GC6f_TM/SplitT4c_GC6f_PM4_007_2021-01-29_14.41_Ftrace_mean_TM_dend.npy
- Figure S5/SplitT4c_GC6f_TM/SplitT4c_GC6f_PM4_007_2021-02-02_17.43_Ftrace_mean_TM_axon.npy
- Figure S5/SplitT4c_GC6f_TM/SplitT4c_GC6f_PM4_007_2021-02-02_17.43_Ftrace_mean_TM_dend.npy
- Figure S5/SplitT4c_GC6f_TM/SplitT4c_GC6f_PM4_008_2021-04-21_15.24_Ftrace_mean_TM_axons.npy
- Figure S5/SplitT4c_GC6f_TM/SplitT4c_GC6f_PM4_008_2021-04-21_15.24_Ftrace_mean_TM_T4dend.npy
- Figure S5/SplitT4c_GC6f_TM/SplitT4c_GC6f_PM4_010_2021-04-23_15.14_Ftrace_mean_TM_axons.npy
- Figure S5/SplitT4c_GC6f_TM/SplitT4c_GC6f_PM4_010_2021-04-23_15.14_Ftrace_mean_TM_T4dend.npy
- Figure S5/SplitT4c_GC6f_TM/SplitT4c_GC6f_PM4_225_002_2021-01-29_12.14_Ftrace_mean_TM_axon.npy
- Figure S5/SplitT4c_GC6f_TM/SplitT4c_GC6f_PM4_225_002_2021-01-29_12.14_Ftrace_mean_TM_dend.npy
- Figure S5/SplitT4c_GC6f_TM/SplitT4c_GC6f_PM4_225_002_2021-02-02_12.44_Ftrace_mean_TM_axon.npy
- Figure S5/SplitT4c_GC6f_TM/SplitT4c_GC6f_PM4_225_002_2021-02-02_12.44_Ftrace_mean_TM_dend.npy
- Figure S5/SplitT4c_GC6f_TM/SplitT4c_GC6f_PM4_225_003_2021-01-28_16.41_Ftrace_mean_TM_axon.npy
- Figure S5/SplitT4c_GC6f_TM/SplitT4c_GC6f_PM4_225_003_2021-01-28_16.41_Ftrace_mean_TM_dend.npy
- Figure S5/SplitT4c_GC6f_TM/SplitT4c_GC6f_PM4_225_005_2021-02-02_14.14_Ftrace_mean_TM_axon.npy
- Figure S5/SplitT4c_GC6f_TM/SplitT4c_GC6f_PM4_225_005_2021-02-02_14.14_Ftrace_mean_TM_dend.npy
- Figure S5/SplitT4c_GC6f_TM/SplitT4c_PM4_004_2021-01-27_16.24_Ftrace_mean_TM_dend.npy
- Figure S5/SplitT4c_GC6f_TM/SplitT4c_PM4_225_002_2021-01-27_14.45_Ftrace_mean_TM_axon.npy
- Figure S5/SplitT4c_GC6f_TM/time.npy
- Figure S5/VT50384_GC6f_TM/
- Figure S5/VT50384_GC6f_TM/2023_04_12_50384_GC6f_PM4_004_2023-04-12_15.06_Ftrace_mean_TM.npy
- Figure S5/VT50384_GC6f_TM/2023_04_13_50384_GC6f_PM225_015_2023-04-13_15.39_Ftrace_mean_TM.npy
- Figure S5/VT50384_GC6f_TM/2023_04_13_50384_GC6f_PM4_003_2023-04-13_11.29_Ftrace_mean_TM.npy
- Figure S5/VT50384_GC6f_TM/2023_04_13_50384_GC6f_PM4_007_2023-04-13_13.35_Ftrace_mean_TM.npy
- Figure S5/VT50384_GC6f_TM/2023_04_14_50384_GC6f_PM225_012_2023-04-14_16.35_Ftrace_mean_TM.npy
- Figure S5/VT50384_GC6f_TM/2023_04_14_50384_GC6f_PM4_006_2023-04-14_13.47_Ftrace_mean_TM.npy
- Figure S5/VT50384_GC6f_TM/Analysis_VT50384_GC6f_TransparentMotion.ipynb
- Figure S5/VT50384_GC6f_TM/time.npy
