# Supplementary material for: Multilevel visual motion opponency in Drosophila
Source: Nat Neurosci. 2023 Oct 2;26(11):1894–905. doi: 10.1038/s41593-023-01443-z (PMC10620086; doi:10.1038/s41593-023-01443-z)
Supplement: Supplementary file 17 — Source data. [file 41593_2023_1443_MOESM17_ESM.zip]

Archive with 52 entries (47 files):
- Figure S6/
- Figure S6/Axon_vs_dend_Edges/
- Figure S6/Axon_vs_dend_Edges/.ipynb_checkpoints/
- Figure S6/Axon_vs_dend_Edges/.ipynb_checkpoints/Analysis_SplitT4c_GC6f_Edges-checkpoint.ipynb
- Figure S6/Axon_vs_dend_Edges/.ipynb_checkpoints/Comparison_SplitT4c_GC6f_Edges_dend_vs_axons-checkpoint.ipynb
- Figure S6/Axon_vs_dend_Edges/2022_07_13_SplitT4c_GC6f_Edges_004_2022-07-13_14.43_Edges_max_T4axons.npy
- Figure S6/Axon_vs_dend_Edges/2022_07_13_SplitT4c_GC6f_Edges_004_2022-07-13_14.43_Edges_max_T4dend.npy
- Figure S6/Axon_vs_dend_Edges/2022_07_13_SplitT4c_GC6f_Edges_004_2022-07-13_14.43_Ftrace_Edges_mean_T4axons.npy
- Figure S6/Axon_vs_dend_Edges/2022_07_13_SplitT4c_GC6f_Edges_004_2022-07-13_14.43_Ftrace_Edges_mean_T4dend.npy
- Figure S6/Axon_vs_dend_Edges/2022_07_15_SplitT4c_GC6f_Edges_008_2022-07-15_14.07_Edges_max_T4axons.npy
- Figure S6/Axon_vs_dend_Edges/2022_07_15_SplitT4c_GC6f_Edges_008_2022-07-15_14.07_Edges_max_T4dend.npy
- Figure S6/Axon_vs_dend_Edges/2022_07_15_SplitT4c_GC6f_Edges_008_2022-07-15_14.07_Ftrace_Edges_mean_T4axons.npy
- Figure S6/Axon_vs_dend_Edges/2022_07_15_SplitT4c_GC6f_Edges_008_2022-07-15_14.07_Ftrace_Edges_mean_T4dend.npy
- Figure S6/Axon_vs_dend_Edges/2022_07_15_SplitT4c_GC6f_Edges_014_2022-07-15_16.58_Edges_max_T4axons.npy
- Figure S6/Axon_vs_dend_Edges/2022_07_15_SplitT4c_GC6f_Edges_014_2022-07-15_16.58_Edges_max_T4dend.npy
- Figure S6/Axon_vs_dend_Edges/2022_07_15_SplitT4c_GC6f_Edges_014_2022-07-15_16.58_Ftrace_Edges_mean_T4axons.npy
- Figure S6/Axon_vs_dend_Edges/2022_07_15_SplitT4c_GC6f_Edges_014_2022-07-15_16.58_Ftrace_Edges_mean_T4dend.npy
- Figure S6/Axon_vs_dend_Edges/Analysis_SplitT4c_GC6f_Edges.ipynb
- Figure S6/Axon_vs_dend_Edges/Comparison_SplitT4c_GC6f_Edges_dend_vs_axons.ipynb
- Figure S6/Axon_vs_dend_Edges/SplitT4c_GC6f_Edges_001_2020-11-09_12.15_Edges_max_axons.npy
- Figure S6/Axon_vs_dend_Edges/SplitT4c_GC6f_Edges_001_2020-11-09_12.15_Ftrace_Edges_mean_axons.npy
- Figure S6/Axon_vs_dend_Edges/SplitT4c_GC6f_Edges_006_2021-01-28_17.17_Edges_max_axons.npy
- Figure S6/Axon_vs_dend_Edges/SplitT4c_GC6f_Edges_006_2021-01-28_17.17_Edges_max_T4dend.npy
- Figure S6/Axon_vs_dend_Edges/SplitT4c_GC6f_Edges_006_2021-01-28_17.17_Ftrace_Edges_mean_axons.npy
- Figure S6/Axon_vs_dend_Edges/SplitT4c_GC6f_Edges_006_2021-01-28_17.17_Ftrace_Edges_mean_T4dend.npy
- Figure S6/Axon_vs_dend_Edges/SplitT4c_GC6f_Edges_009_2021-04-21_15.42_Edges_max_axons.npy
- Figure S6/Axon_vs_dend_Edges/SplitT4c_GC6f_Edges_009_2021-04-21_15.42_Edges_max_T4dend.npy
- Figure S6/Axon_vs_dend_Edges/SplitT4c_GC6f_Edges_009_2021-04-21_15.42_Ftrace_Edges_mean_axons.npy
- Figure S6/Axon_vs_dend_Edges/SplitT4c_GC6f_Edges_009_2021-04-21_15.42_Ftrace_Edges_mean_T4dend.npy
- Figure S6/Axon_vs_dend_Edges/time_Edges.npy
- Figure S6/Axon_vs_dend_gratings_dots/
- Figure S6/Axon_vs_dend_gratings_dots/.ipynb_checkpoints/
- Figure S6/Axon_vs_dend_gratings_dots/.ipynb_checkpoints/Analysis_dend_vs_axon_gratings_dots-checkpoint.ipynb
- Figure S6/Axon_vs_dend_gratings_dots/Analysis_dend_vs_axon_gratings_dots.ipynb
- Figure S6/Axon_vs_dend_gratings_dots/SplitT4c_GC6f_Ftrace_all_axons.npy
- Figure S6/Axon_vs_dend_gratings_dots/SplitT4c_GC6f_Ftrace_all_dend.npy
- Figure S6/Axon_vs_dend_gratings_dots/SplitT4c_GC6f_LDir_axons.npy
- Figure S6/Axon_vs_dend_gratings_dots/SplitT4c_GC6f_LDir_dend.npy
- Figure S6/Axon_vs_dend_gratings_dots/SplitT4c_GC6f_MOI_axons.npy
- Figure S6/Axon_vs_dend_gratings_dots/SplitT4c_GC6f_MOI_dend.npy
- Figure S6/Axon_vs_dend_gratings_dots/SplitT4c_GC6f_R_deg_axons.npy
- Figure S6/Axon_vs_dend_gratings_dots/SplitT4c_GC6f_R_deg_dend.npy
- Figure S6/Axon_vs_dend_gratings_dots/SplitT4c_GC6f_SING_Ftrace_all_axons.npy
- Figure S6/Axon_vs_dend_gratings_dots/SplitT4c_GC6f_SING_Ftrace_all_dend.npy
- Figure S6/Axon_vs_dend_gratings_dots/SplitT4c_GC6f_SING_LDir_axons.npy
- Figure S6/Axon_vs_dend_gratings_dots/SplitT4c_GC6f_SING_LDir_dend.npy
- Figure S6/Axon_vs_dend_gratings_dots/SplitT4c_GC6f_SING_MOI_axons.npy
- Figure S6/Axon_vs_dend_gratings_dots/SplitT4c_GC6f_SING_MOI_dend.npy
- Figure S6/Axon_vs_dend_gratings_dots/SplitT4c_GC6f_SING_R_deg_axons.npy
- Figure S6/Axon_vs_dend_gratings_dots/SplitT4c_GC6f_SING_R_deg_dend.npy
- Figure S6/Axon_vs_dend_gratings_dots/time.npy
- Figure S6/Axon_vs_dend_gratings_dots/time_1s3p.npy
