# Supplementary material for: Multilevel visual motion opponency in Drosophila
Source: Nat Neurosci. 2023 Oct 2;26(11):1894–905. doi: 10.1038/s41593-023-01443-z (PMC10620086; doi:10.1038/s41593-023-01443-z)
Supplement: Supplementary file 17 — Source data. [file 41593_2023_1443_MOESM17_ESM.zip › Figure S6/Axon_vs_dend_Edges/Comparison_SplitT4c_GC6f_Edges_dend_vs_axons.ipynb]

# %% [code]
%matplotlib inline
import numpy as np
import matplotlib.pyplot as plt
import pandas as pd
import seaborn as sb
import os
import scipy.io
from scipy import stats

import octopus as oct

# %% [code]
# T4 Axon Terminals Max Data

filenames_Edges_axons =['SplitT4c_GC6f_Edges_001_2020-11-09_12.15_Edges_max_axons',
                  'SplitT4c_GC6f_Edges_006_2021-01-28_17.17_Edges_max_axons',
                  'SplitT4c_GC6f_Edges_009_2021-04-21_15.42_Edges_max_axons',
                  '2022_07_13_SplitT4c_GC6f_Edges_004_2022-07-13_14.43_Edges_max_T4axons',
                  '2022_07_15_SplitT4c_GC6f_Edges_008_2022-07-15_14.07_Edges_max_T4axons',
                  '2022_07_15_SplitT4c_GC6f_Edges_014_2022-07-15_16.58_Edges_max_T4axons']

# T4 Dendrites Max Data

filenames_Edges_dend =['SplitT4c_GC6f_Edges_006_2021-01-28_17.17_Edges_max_T4dend',
                 'SplitT4c_GC6f_Edges_009_2021-04-21_15.42_Edges_max_T4dend',
                 '2022_07_13_SplitT4c_GC6f_Edges_004_2022-07-13_14.43_Edges_max_T4dend',
                 '2022_07_15_SplitT4c_GC6f_Edges_008_2022-07-15_14.07_Edges_max_T4dend',
                 '2022_07_15_SplitT4c_GC6f_Edges_014_2022-07-15_16.58_Edges_max_T4dend']

# %% [code]
# Import Data Edges

for i in range(len(filenames_Edges_axons)):
    a = np.load(filenames_Edges_axons[i] + '.npy')
    if(i==0):
        Edges_all_axons = a
    if(i==1):
        Edges_all_axons = np.stack((Edges_all_axons,a), axis=2)   
    if(i>1):
        a = a[:,:,np.newaxis]
        Edges_all_axons = np.concatenate((Edges_all_axons,a), axis=2)

# %% [code]
# Import Data Edges

for i in range(len(filenames_Edges_dend)):
    a = np.load(filenames_Edges_dend[i] + '.npy')
    if(i==0):
        Edges_all_dend = a
    if(i==1):
        Edges_all_dend = np.stack((Edges_all_dend,a), axis=2)   
    if(i>1):
        a = a[:,:,np.newaxis]
        Edges_all_dend = np.concatenate((Edges_all_dend,a), axis=2) 

# %% [code]
rotations = [0,45,90,135,180,225,270,315,360]

# %% [code]
# Plot tuning curves ON Edges

fig = plt.figure(figsize = (2.3, 2.3))

ax = fig.add_subplot(111) #PLOT directional tuning

ax.axhline(y=0,xmin=0.0001,xmax=0.9999, color='0.05', linestyle=':', linewidth = 1)
#plt.plot(rotations, Edges_all_axons[:,0,:], linewidth = 1.5, color='C4', alpha=0.3)
plt.plot(rotations, np.mean(Edges_all_axons[:,0,:],axis=1), linewidth =2.5, color='C4')
plt.errorbar(rotations, np.mean(Edges_all_axons[:,0,:],axis=1),
             yerr = stats.sem(Edges_all_axons[:,0,:],axis=1), linewidth = 2.5, color = 'C4')
#plt.plot(rotations, Edges_all_dend[:,0,:], linewidth = 1.5, color='C5', alpha=0.3)
plt.plot(rotations, np.mean(Edges_all_dend[:,0,:],axis=1), linewidth =2.5, color='C5')
plt.errorbar(rotations, np.mean(Edges_all_dend[:,0,:],axis=1),
             yerr = stats.sem(Edges_all_dend[:,0,:],axis=1), linewidth = 2.5, color = 'C5')

plt.xticks(rotations)
ax.set_xticklabels(rotations)
ax.spines["top"].set_visible(False)
ax.spines["right"].set_visible(False)
ax.spines['left'].set_position(('outward', 7))
ax.spines['bottom'].set_position(('outward', 7))
#for axis in ['top','bottom','left','right']:
#  ax.spines[axis].set_linewidth(0.5)
ax.set_xlabel(u'Direction [°]', fontsize = 10)
ax.set_ylabel('$\Delta F/F$ (ON Edges)', fontsize = 10)
xticks = np.array([0,90,180,270,360])
ax.set_xticklabels(xticks, size=10)
ax.set_xticks(xticks)
plt.ylim([-1,11])

bbox_inches = 'tight'
#plt.savefig('C:\\Users\\gammer\\Desktop\\DATA Surface\\LPi Opponency\\plots_LPi_ms\\\
#FigS6_SplitT4c_Tuning_dend_vs_axons_Edges.pdf',bbox_inches='tight', dpi=600, transparent=True)

plt.show()

# %% [code]
print(stats.shapiro(Edges_all_axons[2,0,:]))
print(stats.levene(Edges_all_dend[2,0,:], Edges_all_axons[2,0,:]))
print(stats.ttest_ind(Edges_all_dend[2,0,:], Edges_all_axons[2,0,:]))
print(stats.levene(Edges_all_dend[6,0,:], Edges_all_axons[6,0,:]))
print(stats.ttest_ind(Edges_all_dend[6,0,:], Edges_all_axons[6,0,:]))

# %% [code]
# Plot tuning curves OFF Edges

fig = plt.figure(figsize = (2.3, 2.3))

plt.subplots_adjust(wspace=0.3)
colors = sb.color_palette('husl', len(rotations))

ax = fig.add_subplot(111) #PLOT directional tuning

ax.axhline(y=0,xmin=0.0001,xmax=0.9999, color='0.05', linestyle=':', linewidth = 1)
#plt.plot(rotations, Edges_all_axons[:,1,:], linewidth = 1.5, color='C4', alpha=0.3)
plt.plot(rotations, np.mean(Edges_all_axons[:,1,:],axis=1), linewidth =2.5, color='C4')
plt.errorbar(rotations, np.mean(Edges_all_axons[:,1,:],axis=1),
             yerr = stats.sem(Edges_all_axons[:,1,:],axis=1), linewidth = 2.5, color = 'C4')

#plt.plot(rotations, Edges_all_dend[:,1,:], linewidth = 1.5, color='C5', alpha=0.3)
plt.plot(rotations, np.mean(Edges_all_dend[:,1,:],axis=1), linewidth =2.5, color='C5')
plt.errorbar(rotations, np.mean(Edges_all_dend[:,1,:],axis=1),
             yerr = stats.sem(Edges_all_dend[:,1,:],axis=1), linewidth = 2.5, color = 'C5')

plt.xticks(rotations)
ax.set_xticklabels(rotations)
ax.spines["top"].set_visible(False)
ax.spines["right"].set_visible(False)
ax.spines['left'].set_position(('outward', 7))
ax.spines['bottom'].set_position(('outward', 7))
for axis in ['top','bottom','left','right']:
  ax.spines[axis].set_linewidth(0.5)
ax.set_xlabel('Direction [deg]', fontsize = 10)
ax.set_ylabel('$\Delta F/F$ (OFF Edges)', fontsize = 10)
xticks = np.array([0,90,180,270,360])
ax.set_xticklabels(xticks, size=10)
ax.set_xticks(xticks)
plt.ylim([-1,11])

bbox_inches = 'tight'
#plt.savefig('C:\\Users\\gammer\\Desktop\\DATA Surface\\LPi Opponency\\plots_LPi_ms\\
#FigS5_SplitT4c_Tuning_dend_vs_axons_Grat.pdf',bbox_inches='tight', dpi=600, transparent=True)

plt.show()

# %% [code]
# Make Scatter Plot of LDir

pos = [0, 1, 2.5, 3.5]

fig = plt.figure(figsize = (0.5*len(pos)-0.3, 2.3))

ax = fig.add_subplot(111)
w = 0.6
wb = 0.6
data = [Edges_all_dend[2,0,:], Edges_all_axons[2,0,:], Edges_all_dend[6,0,:], Edges_all_axons[6,0,:]]

colors = ['C5', 'C4', 'C5', 'C4']

ax.axhline(y=0,xmin=0.0001,xmax=0.9999, color='0.05', linestyle=':', linewidth = 1)

for j in range (len(data)):
    ax.bar(pos[j], height = np.mean(data[j]), yerr=[stats.sem(data[j])], color=colors[j])
    ax.errorbar(pos[j],np.mean(data[j]),yerr=[stats.sem(data[j])], color='k',zorder = 0)    
    for i in range(len(data[j])):
        ax.scatter(pos[j] + np.random.random(1) * w/2 - w/4, data[j][i], s=25, color='0.3', alpha=0.4, zorder = 2) 
   
ax.spines["top"].set_visible(False)
ax.spines["right"].set_visible(False)
ax.spines['left'].set_position(('outward', 7))
ax.spines['bottom'].set_position(('outward', 7))
#ax.set_yticks([-1, 0, 1, 2, 3, 4, 5])
#ax.set_yticklabels(('-1', '0', '1', '2', '3', '4', '5'), size=10)
ax.set_xticks(pos)
ax.set_xticklabels(('PD\nden','PD\naxo', 'ND\nden','ND\naxo'), size=10)
ax.set_yticks([0, 5, 10])
ax.set_yticklabels(('0', '5', '10'), size=10)
ax.set_ylabel('$\Delta F/F$ (ON Edges)', size=10)

plt.ylim([-1.5, 13.5])

bbox_inches = 'tight'
#plt.savefig('C:\\Users\\gammer\\Desktop\\DATA Surface\\LPi Opponency\\plots_LPi_ms\\\
#FigS6_SplitT4c_PD_ND_dend_vs_axons_Edges.pdf',bbox_inches='tight', dpi=600, transparent=True)
plt.show()

# %% [code]
# Input to MOI function
rot_rad = np.radians(rotations[0:8])

# %% [code]
MOI_flies_dend = np.empty(len(Edges_all_dend[0,0,:]))
for i in range(len(Edges_all_dend[0,0,:])):
    MOI_flies_dend[i] = oct.MOI(rot_rad, Edges_all_dend[0:8,0,i])

# %% [code]
MOI_flies_axons = np.empty(len(Edges_all_axons[0,0,:]))
for i in range(len(Edges_all_axons[0,0,:])):
    MOI_flies_axons[i] = oct.MOI(rot_rad, Edges_all_axons[0:8,0,i])

# %% [code]
LDir_flies_axons = np.empty(len(Edges_all_axons[0,0,:]))
for i in range(len(Edges_all_axons[0,0,:])):
    LDir_flies_axons[i] = oct.LDir(rot_rad, Edges_all_axons[0:8,0,i])

# %% [code]
LDir_flies_dend = np.empty(len(Edges_all_dend[0,0,:]))
for i in range(len(Edges_all_dend[0,0,:])):
    LDir_flies_dend[i] = oct.LDir(rot_rad, Edges_all_dend[0:8,0,i])

# %% [code]
R_deg_flies_dend = np.empty(len(Edges_all_dend[0,0,:]))
for i in range(len(Edges_all_dend[0,0,:])):
    R_deg_flies_dend[i] = oct.R_deg(rot_rad, Edges_all_dend[0:8,0,i])

# %% [code]
R_deg_flies_axons = np.empty(len(Edges_all_axons[0,0,:]))
for i in range(len(Edges_all_axons[0,0,:])):
    R_deg_flies_axons[i] = oct.R_deg(rot_rad, Edges_all_axons[0:8,0,i])

# %% [code]
# Make Scatter Plot of MOI for Edges

pos = [0, 1]
fig = plt.figure(figsize = (0.4*len(pos), 2.25))

ax = fig.add_subplot(111)
w = 0.6
wb = 0.6
data = [MOI_flies_dend, MOI_flies_axons]

colors = ['C5', 'C4']

ax.axhline(y=0,xmin=0.0001,xmax=0.9999, color='0.05', linestyle=':', linewidth = 1)

for j in range (len(data)):
    ax.plot([pos[j]-w/2, pos[j]+w/2],[np.mean(data[j]),np.mean(data[j])],
            color=colors[j], linestyle='-', linewidth = 4)
    ax.errorbar(pos[j],np.mean(data[j]),yerr=[stats.sem(data[j])], color='k',zorder = 0)    
    for i in range(len(data[j])):
        ax.scatter(pos[j] + np.random.random(1) * w/2 - w/4, data[j][i], s=25, color=colors[j], alpha=0.5, zorder = 2) 
   
ax.spines["top"].set_visible(False)
ax.spines["right"].set_visible(False)
ax.spines['left'].set_position(('outward', 7))
ax.spines['bottom'].set_position(('outward', 7))
ax.set_xticks(pos)
ax.set_xticklabels(('dend.','axon'), rotation=45, size=10)
ax.set_ylabel('Motion opponency index', size=10)
plt.ylim([0,1])

bbox_inches = 'tight'
#plt.savefig('C:\\Users\\gammer\\Desktop\\DATA Surface\\LPi Opponency\\plots_LPi_ms\\
#FigS6_SplitT4c_MOI_dend_vs_axons_Edges.pdf',bbox_inches='tight', dpi=600, transparent=True)

plt.show()

# %% [code]
# Make Scatter Plot of LDir

pos = [0, 1]

fig = plt.figure(figsize = (0.4*len(pos), 2.25))

ax = fig.add_subplot(111)
w = 0.6
wb = 0.6
data = [LDir_flies_dend, LDir_flies_axons]

colors = ['C5', 'C4']

ax.axhline(y=0,xmin=0.0001,xmax=0.9999, color='0.05', linestyle=':', linewidth = 1)

for j in range (len(data)):
    ax.plot([pos[j]-w/2, pos[j]+w/2],[np.mean(data[j]),np.mean(data[j])],
            color=colors[j], linestyle='-', linewidth = 4)
    ax.errorbar(pos[j],np.mean(data[j]),yerr=[stats.sem(data[j])], color='k',zorder = 0)    
    for i in range(len(data[j])):
        ax.scatter(pos[j] + np.random.random(1) * w/2 - w/4, data[j][i], s=25, color=colors[j], alpha=0.5, zorder = 2) 
   
ax.spines["top"].set_visible(False)
ax.spines["right"].set_visible(False)
ax.spines['left'].set_position(('outward', 7))
ax.spines['bottom'].set_position(('outward', 7))
ax.set_xticks(pos)
ax.set_xticklabels(('dend.','axon'), rotation=45, size=10)
ax.set_ylabel('Direction selectivity index', size=10)
plt.ylim([0,1])

bbox_inches = 'tight'
#plt.savefig('C:\\Users\\gammer\\Desktop\\DATA Surface\\LPi Opponency\\plots_LPi_ms\\
#FigS6_SplitT4c_LDir_dend_vs_axons_Edges.pdf',bbox_inches='tight', dpi=600, transparent=True)

plt.show()

# %% [code]
# Make Scatter Plot of R_deg

pos = [0, 1]

fig = plt.figure(figsize = (0.4*len(pos), 2.25))

ax = fig.add_subplot(111)
w = 0.6
wb = 0.6

data = [np.radians(R_deg_flies_dend), np.radians(R_deg_flies_axons)]

colors = ['C5', 'C4']

ax.axhline(y=0,xmin=0.0001,xmax=0.9999, color='0.05', linestyle=':', linewidth = 1)

for j in range (len(data)):
    ax.plot([pos[j]-w/2, pos[j]+w/2],[stats.circmean(data[j]),stats.circmean(data[j])],
            color=colors[j], linestyle='-', linewidth = 4)
    ax.errorbar(pos[j],stats.circmean(data[j]),yerr=[stats.circstd(data[j])], color='k',zorder = 0)    
    for i in range(len(data[j])):
        ax.scatter(pos[j] + np.random.random(1) * w/2 - w/4, data[j][i], s=25, color=colors[j], alpha=0.5, zorder = 2) 
   
ax.spines["top"].set_visible(False)
ax.spines["right"].set_visible(False)
ax.spines['left'].set_position(('outward', 7))
ax.spines['bottom'].set_position(('outward', 7))
ax.set_xticks(pos)
ax.set_xticklabels(('dend.','axon'), rotation=45, size=10)
ax.set_yticks(np.radians(rotations[::2]))
ax.set_yticklabels(rotations[::2])
ax.set_ylabel(u'Preferred direction [°]', size=10)
plt.ylim([0,np.pi*2])

bbox_inches = 'tight'
#plt.savefig('C:\\Users\\gammer\\Desktop\\DATA Surface\\LPi Opponency\\plots_LPi_ms\\
#FigS6_SplitT4c_R_deg_dend_vs_axons_Edges.pdf',bbox_inches='tight', dpi=600, transparent=True)

plt.show()

# %% [code]
print(stats.ttest_ind(MOI_flies_dend, MOI_flies_axons))
print(stats.ttest_ind(LDir_flies_dend, LDir_flies_axons))
print(stats.ttest_ind(R_deg_flies_dend, R_deg_flies_axons))

# %% [code]
