# Supplementary material for: Multilevel visual motion opponency in Drosophila
Source: Nat Neurosci. 2023 Oct 2;26(11):1894–905. doi: 10.1038/s41593-023-01443-z (PMC10620086; doi:10.1038/s41593-023-01443-z)
Supplement: Supplementary file 17 — Source data. [file 41593_2023_1443_MOESM17_ESM.zip › Figure S6/Axon_vs_dend_gratings_dots/Analysis_dend_vs_axon_gratings_dots.ipynb]

# %% [code]
import numpy as np
import matplotlib.pyplot as plt
import pandas as pd
import seaborn as sb
import os
import scipy.io
from scipy import stats
%matplotlib inline

import octopus as oct

# %% [code]
time = np.load('time.npy')

SplitT4c_GC6f_Ftrace_all_axons = np.load('SplitT4c_GC6f_Ftrace_all_axons.npy')
SplitT4c_GC6f_MOI_axons = np.load('SplitT4c_GC6f_MOI_axons.npy')
SplitT4c_GC6f_LDir_axons = np.load('SplitT4c_GC6f_LDir_axons.npy')
SplitT4c_GC6f_R_deg_axons = np.load('SplitT4c_GC6f_R_deg_axons.npy')

SplitT4c_GC6f_Ftrace_all_dend = np.load('SplitT4c_GC6f_Ftrace_all_dend.npy')
SplitT4c_GC6f_MOI_dend = np.load('SplitT4c_GC6f_MOI_dend.npy')
SplitT4c_GC6f_LDir_dend = np.load('SplitT4c_GC6f_LDir_dend.npy')
SplitT4c_GC6f_R_deg_dend = np.load('SplitT4c_GC6f_R_deg_dend.npy')

# %% [code]
time_SING = np.load('time_1s3p.npy')

SplitT4c_GC6f_SING_Ftrace_all_axons = np.load('SplitT4c_GC6f_SING_Ftrace_all_axons.npy')
SplitT4c_GC6f_SING_MOI_axons = np.load('SplitT4c_GC6f_SING_MOI_axons.npy')
SplitT4c_GC6f_SING_LDir_axons = np.load('SplitT4c_GC6f_SING_LDir_axons.npy')
SplitT4c_GC6f_SING_R_deg_axons = np.load('SplitT4c_GC6f_SING_R_deg_axons.npy')

SplitT4c_GC6f_SING_Ftrace_all_dend = np.load('SplitT4c_GC6f_SING_Ftrace_all_dend.npy')
SplitT4c_GC6f_SING_MOI_dend = np.load('SplitT4c_GC6f_SING_MOI_dend.npy')
SplitT4c_GC6f_SING_LDir_dend = np.load('SplitT4c_GC6f_SING_LDir_dend.npy')
SplitT4c_GC6f_SING_R_deg_dend = np.load('SplitT4c_GC6f_SING_R_deg_dend.npy')

# %% [code]
rotations = [0,45,90,135,180,225,270,315,360]

# %% [code]
Ftrace_mean_SING_axons = np.zeros([len(rotations),len(SplitT4c_GC6f_SING_Ftrace_all_axons[0,0,:])])
Ftrace_sem_SING_axons = np.zeros([len(rotations)])
for i in range(len(rotations)):
    Ftrace_sem_SING_axons[i] = stats.sem(np.mean(SplitT4c_GC6f_SING_Ftrace_all_axons[38:52,i,:],0))
    for j in range(len(SplitT4c_GC6f_SING_Ftrace_all_axons[0,0,:])):
        Ftrace_mean_SING_axons[i,j] = np.mean(SplitT4c_GC6f_SING_Ftrace_all_axons[38:55,i,j])

Ftrace_mean_SING_dend = np.zeros([len(rotations),len(SplitT4c_GC6f_SING_Ftrace_all_dend[0,0,:])])
Ftrace_sem_SING_dend = np.zeros([len(rotations)])
for i in range(len(rotations)):
    Ftrace_sem_SING_dend[i] = stats.sem(np.mean(SplitT4c_GC6f_SING_Ftrace_all_dend[38:52,i,:],0))
    for j in range(len(SplitT4c_GC6f_SING_Ftrace_all_dend[0,0,:])):
        Ftrace_mean_SING_dend[i,j] = np.mean(SplitT4c_GC6f_SING_Ftrace_all_dend[38:55,i,j])

# %% [code]
Ftrace_mean_axons = np.zeros([len(rotations),len(SplitT4c_GC6f_Ftrace_all_axons[0,0,:])])
Ftrace_sem_axons = np.zeros([len(rotations)])
for i in range(len(rotations)):
    Ftrace_sem_axons[i] = stats.sem(np.mean(SplitT4c_GC6f_Ftrace_all_axons[63:139,i,:],0))
    for j in range(len(SplitT4c_GC6f_Ftrace_all_axons[0,0,:])):
        Ftrace_mean_axons[i,j] = np.mean(SplitT4c_GC6f_Ftrace_all_axons[63:139,i,j])

Ftrace_mean_dend = np.zeros([len(rotations),len(SplitT4c_GC6f_Ftrace_all_dend[0,0,:])])
Ftrace_sem_dend = np.zeros([len(rotations)])
for i in range(len(rotations)):
    Ftrace_sem_dend[i] = stats.sem(np.mean(SplitT4c_GC6f_Ftrace_all_dend[63:139,i,:],0))
    for j in range(len(SplitT4c_GC6f_Ftrace_all_dend[0,0,:])):
        Ftrace_mean_dend[i,j] = np.mean(SplitT4c_GC6f_Ftrace_all_dend[63:139,i,j])

# %% [code]
fig = plt.figure(figsize = (4, 2.6))

plt.subplots_adjust(wspace=0.1)

ax = fig.add_subplot(121)
ax.axhline(y=0,xmin=0.0001,xmax=0.9999, color='0.05', linestyle=':', linewidth = 1.5)
#plt.plot(time, SplitT4c_GC6f_Ftrace_all_axons[:,6,:], color = 'C3', alpha = 0.4, linewidth = 1)
plt.plot(time, np.mean(SplitT4c_GC6f_Ftrace_all_dend[:,6,:], axis=1), color = 'C5', linewidth = 2)
plt.plot(time, np.mean(SplitT4c_GC6f_Ftrace_all_axons[:,6,:], axis=1), color = 'C4', linewidth = 2)
plt.axvspan(0, 5, facecolor='0.2', alpha=0.2)
plt.xlim([-3,8])
plt.ylim([-0.75,2.05])
plt.axis('off') 

ax = fig.add_subplot(122)
ax.axhline(y=0,xmin=0.0001,xmax=0.9999, color='0.05', linestyle=':', linewidth = 1.5)
#plt.plot(time, SplitT4c_GC6f_Ftrace_all_axons[:,2,:], color = 'C3', alpha = 0.4, linewidth = 1)
plt.plot(time, np.mean(SplitT4c_GC6f_Ftrace_all_dend[:,2,:], axis=1), color = 'C5', linewidth = 2)
plt.plot(time, np.mean(SplitT4c_GC6f_Ftrace_all_axons[:,2,:], axis=1), color = 'C4', linewidth = 2)
plt.axvspan(0, 5, facecolor='0.2', alpha=0.2)
plt.xlim([-3,8])
plt.ylim([-0.75,2.05])
plt.axis('off')

bbox_inches = 'tight'
#plt.savefig('C:\\Users\\gammer\\Desktop\\DATA Surface\\LPi Opponency\\plots_LPi_ms\\
#FigS6_SplitT4c_Traces_dend_vs_axons_Dots.pdf',bbox_inches='tight', dpi=600, transparent=True)
plt.show()

# %% [code]
fig = plt.figure(figsize = (4, 2.6))

plt.subplots_adjust(wspace=0.1)

ax = fig.add_subplot(121)
ax.axhline(y=0,xmin=0.0001,xmax=0.9999, color='0.05', linestyle=':', linewidth = 1.5)
plt.plot(time_SING, np.mean(SplitT4c_GC6f_SING_Ftrace_all_dend[:,6,:], axis=1), color = 'C5', linewidth = 3)
plt.plot(time_SING, np.mean(SplitT4c_GC6f_SING_Ftrace_all_axons[:,6,:], axis=1), color = 'C4', linewidth = 3)
plt.axvspan(0, 1, facecolor='0.2', alpha=0.2)
plt.xlim([-1.5,2.5])
plt.ylim([-1.5, 3.5])
plt.axis('off') 

ax = fig.add_subplot(122)
ax.axhline(y=0,xmin=0.0001,xmax=0.9999, color='0.05', linestyle=':', linewidth = 1.5)
#plt.plot(time_SING, SplitT4c_GC6f_SING_Ftrace_all_axons[:,2,:], color = 'C3', alpha = 0.4, linewidth = 1)
plt.plot(time_SING, np.mean(SplitT4c_GC6f_SING_Ftrace_all_dend[:,2,:], axis=1), color = 'C5', linewidth = 3)
plt.plot(time_SING, np.mean(SplitT4c_GC6f_SING_Ftrace_all_axons[:,2,:], axis=1), color = 'C4', linewidth = 3)
plt.axvspan(0, 1, facecolor='0.2', alpha=0.2)
plt.xlim([-1.5,2.5])
plt.ylim([-1.5, 3.5])
plt.axis('off')

bbox_inches = 'tight'
#plt.savefig('C:\\Users\\gammer\\Desktop\\DATA Surface\\LPi Opponency\\plots_LPi_ms\\
#FigS6_SplitT4c_Traces_dend_vs_axons_SING.pdf',bbox_inches='tight', dpi=600, transparent=True)
plt.show()

# %% [code]
# Plot tuning curves DOTS

fig = plt.figure(figsize = (2.3, 2.3))


colors = sb.color_palette('husl', len(rotations))

ax = fig.add_subplot(111) #PLOT directional tuning

ax.axhline(y=0,xmin=0.0001,xmax=0.9999, color='0.05', linestyle=':', linewidth = 1)
#plt.plot(rotations, Ftrace_mean_dend, color='C5', linewidth = 1, zorder = 0, alpha=0.4)
plt.plot(rotations, np.mean(Ftrace_mean_dend,1), linewidth = 2.5, color = 'C5')
plt.errorbar(rotations, np.mean(Ftrace_mean_dend,1), yerr = Ftrace_sem_dend, linewidth = 2.5, color = 'C5')
#plt.plot(rotations, Ftrace_mean_axons, color='C3', linewidth = 1, zorder = 0, alpha=0.4)
plt.plot(rotations, np.mean(Ftrace_mean_axons,1), linewidth = 2.5, color = 'C4')
plt.errorbar(rotations, np.mean(Ftrace_mean_axons,1), yerr = Ftrace_sem_axons, linewidth = 2.5, color = 'C4')

plt.xticks(rotations)
ax.set_xticklabels(rotations)
ax.spines["top"].set_visible(False)
ax.spines["right"].set_visible(False)
ax.spines['left'].set_position(('outward', 7))
ax.spines['bottom'].set_position(('outward', 7))
#for axis in ['top','bottom','left','right']:
#  ax.spines[axis].set_linewidth(0.5)
ax.set_xlabel(u'Direction [°]', fontsize = 10)
ax.set_ylabel('$\Delta F/F$ (Dots)', fontsize = 10)
xticks = np.array([0,90,180,270,360])
ax.set_xticklabels(xticks, size=11)
ax.set_xticks(xticks)
ax.set_yticks([-0.5, 0, 0.5, 1, 1.5])
ax.set_yticklabels([-0.5, 0.0, 0.5, 1.0, 1.5], size=1)
plt.ylim([-0.5, 1.75])
ax.tick_params(axis='both', which='major', labelsize=10)

bbox_inches = 'tight'
#plt.savefig('C:\\Users\\gammer\\Desktop\\DATA Surface\\LPi Opponency\\plots_LPi_ms\\\
#FigS6_SplitT4c_Tuning_dend_vs_axons_Dots.pdf',bbox_inches='tight', dpi=600, transparent=True)

plt.show()

# %% [code]
print(stats.shapiro(Ftrace_mean_axons[2]))
print(stats.levene(Ftrace_mean_dend[2], Ftrace_mean_axons[2]))
print(stats.ttest_rel(Ftrace_mean_dend[2], Ftrace_mean_axons[2]))
print(stats.levene(Ftrace_mean_dend[6], Ftrace_mean_axons[6]))
print(stats.ttest_rel(Ftrace_mean_dend[6], Ftrace_mean_axons[6]))

# %% [code]
# Make Scatter Plot of LDir

pos = [0, 1, 2.5, 3.5]

fig = plt.figure(figsize = (0.5*len(pos)-0.3, 2.3))

ax = fig.add_subplot(111)
w = 0.6
wb = 0.6
data = [Ftrace_mean_dend[2], Ftrace_mean_axons[2], Ftrace_mean_dend[6], Ftrace_mean_axons[6]]

colors = ['C5', 'C4', 'C5', 'C4']

ax.axhline(y=0,xmin=0.0001,xmax=0.9999, color='0.05', linestyle=':', linewidth = 1)

for j in range (len(data)):
    ax.bar(pos[j], height = np.mean(data[j]), yerr=[stats.sem(data[j])], color=colors[j])
    ax.errorbar(pos[j],np.mean(data[j]),yerr=[stats.sem(data[j])], color='k',zorder = 0)    
    for i in range(len(data[j])):
        ax.scatter(pos[j] + np.random.random(1) * w/2 - w/4, data[j][i], s=25, color='0.3', alpha=0.4, zorder = 2) 
   
ax.spines["top"].set_visible(False)
ax.spines["right"].set_visible(False)
ax.spines['left'].set_position(('outward', 7))
ax.spines['bottom'].set_position(('outward', 7))
#ax.set_yticks([-1, 0, 1, 2, 3, 4, 5])
#ax.set_yticklabels(('-1', '0', '1', '2', '3', '4', '5'), size=10)
ax.set_xticks(pos)
ax.set_xticklabels(('PD\nden','PD\naxo', 'ND\nden','ND\naxo'), size=10)
ax.set_yticks([-1, 0, 1, 2])
ax.set_yticklabels(('-1', '0', '1', '2'), size=10)
ax.set_ylabel('$\Delta F/F$ (Dots)', size=10)

plt.ylim([-1.1, 2.7])

bbox_inches = 'tight'
#plt.savefig('C:\\Users\\gammer\\Desktop\\DATA Surface\\LPi Opponency\\plots_LPi_ms\\\
#FigS6_SplitT4c_PD_ND_dend_vs_axons_Dots.pdf',bbox_inches='tight', dpi=600, transparent=True)
plt.show()

# %% [code]
# Plot tuning curves SING

fig = plt.figure(figsize = (2.3, 2.3))

colors = sb.color_palette('husl', len(rotations))

ax = fig.add_subplot(111) #PLOT directional tuning

ax.axhline(y=0,xmin=0.0001,xmax=0.9999, color='0.05', linestyle=':', linewidth = 1)
#plt.plot(rotations, Ftrace_mean_SING_dend, color='C5', linewidth = 1, zorder = 0, alpha=0.4)
plt.plot(rotations, np.mean(Ftrace_mean_SING_dend,1), linewidth = 2.5, color = 'C5')
plt.errorbar(rotations, np.mean(Ftrace_mean_SING_dend,1), yerr = Ftrace_sem_SING_dend, linewidth = 2.5, color = 'C5')
#plt.plot(rotations, Ftrace_mean_SING_axons, color='C3', linewidth = 1, zorder = 0, alpha=0.4)
plt.plot(rotations, np.mean(Ftrace_mean_SING_axons,1), linewidth = 2.5, color = 'C4')
plt.errorbar(rotations, np.mean(Ftrace_mean_SING_axons,1), yerr = Ftrace_sem_SING_axons, linewidth = 2.5, color = 'C4')

plt.xticks(rotations)
ax.set_xticklabels(rotations)
ax.spines["top"].set_visible(False)
ax.spines["right"].set_visible(False)
ax.spines['left'].set_position(('outward', 7))
ax.spines['bottom'].set_position(('outward', 7))
#for axis in ['top','bottom','left','right']:
#  ax.spines[axis].set_linewidth(0.5)
ax.set_xlabel(u'Direction [°]', fontsize = 10)
ax.set_ylabel('$\Delta F/F$ (Grating)', fontsize = 10)
xticks = np.array([0,90,180,270,360])
ax.set_xticklabels(xticks, size=10)
ax.set_xticks(xticks)
plt.ylim([-0.95,2.3])
ax.tick_params(axis='both', which='major', labelsize=10)

bbox_inches = 'tight'
#plt.savefig('C:\\Users\\gammer\\Desktop\\DATA Surface\\LPi Opponency\\plots_LPi_ms\\\
#FigS6_SplitT4c_Tuning_dend_vs_axons_Grat.pdf',bbox_inches='tight', dpi=600, transparent=True)

plt.show()

# %% [code]
print(stats.shapiro(Ftrace_mean_SING_axons[2]))
print(stats.levene(Ftrace_mean_SING_dend[2], Ftrace_mean_SING_axons[2]))
print(stats.ttest_rel(Ftrace_mean_SING_dend[2], Ftrace_mean_SING_axons[2]))
print(stats.levene(Ftrace_mean_SING_dend[6], Ftrace_mean_SING_axons[6]))
print(stats.ttest_rel(Ftrace_mean_SING_dend[6], Ftrace_mean_SING_axons[6]))

# %% [code]
# Make Scatter Plot of LDir

pos = [0, 1, 2.5, 3.5]

fig = plt.figure(figsize = (0.5*len(pos)-0.3, 2.3))

ax = fig.add_subplot(111)
w = 0.6
wb = 0.6
data = [Ftrace_mean_SING_dend[2], Ftrace_mean_SING_axons[2], Ftrace_mean_SING_dend[6], Ftrace_mean_SING_axons[6]]

colors = ['C5', 'C4', 'C5', 'C4']

ax.axhline(y=0,xmin=0.0001,xmax=0.9999, color='0.05', linestyle=':', linewidth = 1)

for j in range (len(data)):
    ax.bar(pos[j], height = np.mean(data[j]), yerr=[stats.sem(data[j])], color=colors[j])
    ax.errorbar(pos[j],np.mean(data[j]),yerr=[stats.sem(data[j])], color='k',zorder = 0)    
    for i in range(len(data[j])):
        ax.scatter(pos[j] + np.random.random(1) * w/2 - w/4, data[j][i], s=25, color='0.3', alpha=0.4, zorder = 2) 
   
ax.spines["top"].set_visible(False)
ax.spines["right"].set_visible(False)
ax.spines['left'].set_position(('outward', 7))
ax.spines['bottom'].set_position(('outward', 7))
#ax.set_yticks([-1, 0, 1, 2, 3, 4, 5])
#ax.set_yticklabels(('-1', '0', '1', '2', '3', '4', '5'), size=10)
ax.set_xticks(pos)
ax.set_xticklabels(('PD\nden','PD\naxo', 'ND\nden','ND\naxo'), size=10)
ax.set_yticks([-1, 0, 1, 2, 3])
ax.set_yticklabels(('-1', '0', '1', '2', '3'), size=10)
ax.set_ylabel('$\Delta F/F$ (Grating)', size=10)

plt.ylim([-1.65, 3.6])

bbox_inches = 'tight'
#plt.savefig('C:\\Users\\gammer\\Desktop\\DATA Surface\\LPi Opponency\\plots_LPi_ms\\\
#FigS6_SplitT4c_PD_ND_dend_vs_axons_SING.pdf',bbox_inches='tight', dpi=600, transparent=True)
plt.show()

# %% [code]
# Make Scatter Plot of MOI for Dots

pos = [0,1]

fig = plt.figure(figsize = (0.4*len(pos), 2.25))

ax = fig.add_subplot(111)
w = 0.6
wb = 0.6
data = [SplitT4c_GC6f_MOI_dend, SplitT4c_GC6f_MOI_axons]

colors = ['C5', 'C4']

ax.axhline(y=0,xmin=0.0001,xmax=0.9999, color='0.05', linestyle=':', linewidth = 1)

for j in range (len(data)):
    ax.plot([pos[j]-w/2, pos[j]+w/2],[np.mean(data[j]),np.mean(data[j])],
            color=colors[j], linestyle='-', linewidth = 4)
    ax.errorbar(pos[j],np.mean(data[j]),yerr=[stats.sem(data[j])], color='k',zorder = 0)    
    for i in range(len(data[j])):
        ax.scatter(pos[j] + np.random.random(1) * w/2 - w/4, data[j][i], s=25, color=colors[j], alpha=0.5, zorder = 2) 
   
ax.spines["top"].set_visible(False)
ax.spines["right"].set_visible(False)
ax.spines['left'].set_position(('outward', 7))
ax.spines['bottom'].set_position(('outward', 7))
ax.set_xticks(pos)
ax.set_xticklabels(('dend.','axon'), rotation=45, size=10)
ax.set_ylabel('Motion opponency index', size=10)
plt.ylim([0,1])

bbox_inches = 'tight'
#plt.savefig('C:\\Users\\gammer\\Desktop\\DATA Surface\\LPi Opponency\\plots_LPi_ms\\\
#FigS6_SplitT4c_MOI_dend_vs_axons_Dots.pdf',bbox_inches='tight', dpi=600, transparent=True)

plt.show()

# %% [code]
# Make Scatter Plot of MOI for SING

pos = [0,1]

fig = plt.figure(figsize = (0.4*len(pos), 2.25))

ax = fig.add_subplot(111)
w = 0.6
wb = 0.6
data = [SplitT4c_GC6f_SING_MOI_dend, SplitT4c_GC6f_SING_MOI_axons]

colors = ['C5', 'C4']

ax.axhline(y=0,xmin=0.0001,xmax=0.9999, color='0.05', linestyle=':', linewidth = 1)

for j in range (len(data)):
    ax.plot([pos[j]-w/2, pos[j]+w/2],[np.mean(data[j]),np.mean(data[j])],
            color=colors[j], linestyle='-', linewidth = 4)
    ax.errorbar(pos[j],np.mean(data[j]),yerr=[stats.sem(data[j])], color='k',zorder = 0)    
    for i in range(len(data[j])):
        ax.scatter(pos[j] + np.random.random(1) * w/2 - w/4, data[j][i], s=25, color=colors[j], alpha=0.5, zorder = 2) 
   
ax.spines["top"].set_visible(False)
ax.spines["right"].set_visible(False)
ax.spines['left'].set_position(('outward', 7))
ax.spines['bottom'].set_position(('outward', 7))
ax.set_xticks(pos)
ax.set_xticklabels(('dend.','axon'), rotation=45, size=10)
ax.set_ylabel('Motion opponency index', size=10)
plt.ylim([0,1])

bbox_inches = 'tight'
#plt.savefig('C:\\Users\\gammer\\Desktop\\DATA Surface\\LPi Opponency\\plots_LPi_ms\\\
#FigS6_SplitT4c_MOI_dend_vs_axons_SING.pdf',bbox_inches='tight', dpi=600, transparent=True)

plt.show()

# %% [code]
# Make Scatter Plot of LDir

pos = [0,1]

fig = plt.figure(figsize = (0.4*len(pos), 2.25))

ax = fig.add_subplot(111)
w = 0.6
wb = 0.6
data = [SplitT4c_GC6f_LDir_dend, SplitT4c_GC6f_LDir_axons]

colors = ['C5', 'C4']

ax.axhline(y=0,xmin=0.0001,xmax=0.9999, color='0.05', linestyle=':', linewidth = 1)

for j in range (len(data)):
    ax.plot([pos[j]-w/2, pos[j]+w/2],[np.mean(data[j]),np.mean(data[j])],
            color=colors[j], linestyle='-', linewidth = 4)
    ax.errorbar(pos[j],np.mean(data[j]),yerr=[stats.sem(data[j])], color='k',zorder = 0)    
    for i in range(len(data[j])):
        ax.scatter(pos[j] + np.random.random(1) * w/2 - w/4, data[j][i], s=25, color=colors[j], alpha=0.5, zorder = 2) 
   
ax.spines["top"].set_visible(False)
ax.spines["right"].set_visible(False)
ax.spines['left'].set_position(('outward', 7))
ax.spines['bottom'].set_position(('outward', 7))
ax.set_xticks(pos)
ax.set_xticklabels(('dend.','axon'), rotation=45, size=10)
ax.set_ylabel('Direction selectivity index', size=10)
plt.ylim([0,1])

bbox_inches = 'tight'
#plt.savefig('C:\\Users\\gammer\\Desktop\\DATA Surface\\LPi Opponency\\plots_LPi_ms\\\
#FigS6_SplitT4c_LDir_dend_vs_axons_Dots.pdf',bbox_inches='tight', dpi=600, transparent=True)

plt.show()

# %% [code]
# Make Scatter Plot of LDir

pos = [0,1]

fig = plt.figure(figsize = (0.4*len(pos), 2.25))

ax = fig.add_subplot(111)
w = 0.6
wb = 0.6
data = [SplitT4c_GC6f_SING_LDir_dend, SplitT4c_GC6f_SING_LDir_axons]

colors = ['C5', 'C4']

ax.axhline(y=0,xmin=0.0001,xmax=0.9999, color='0.05', linestyle=':', linewidth = 1)

for j in range (len(data)):
    ax.plot([pos[j]-w/2, pos[j]+w/2],[np.mean(data[j]),np.mean(data[j])],
            color=colors[j], linestyle='-', linewidth = 4)
    ax.errorbar(pos[j],np.mean(data[j]),yerr=[stats.sem(data[j])], color='k',zorder = 0)    
    for i in range(len(data[j])):
        ax.scatter(pos[j] + np.random.random(1) * w/2 - w/4, data[j][i], s=25, color=colors[j], alpha=0.5, zorder = 2) 
   
ax.spines["top"].set_visible(False)
ax.spines["right"].set_visible(False)
ax.spines['left'].set_position(('outward', 7))
ax.spines['bottom'].set_position(('outward', 7))
ax.set_xticks(pos)
ax.set_xticklabels(('dend.','axon'), rotation=45, size=10)
ax.set_ylabel('Direction selectivity index', size=10)
plt.ylim([0,1])

bbox_inches = 'tight'
#plt.savefig('C:\\Users\\gammer\\Desktop\\DATA Surface\\LPi Opponency\\plots_LPi_ms\\\
#FigS6_SplitT4c_LDir_dend_vs_axons_SING.pdf',bbox_inches='tight', dpi=600, transparent=True)

plt.show()

# %% [code]
# Make Scatter Plot of R_deg

pos = [0,1]

fig = plt.figure(figsize = (0.4*len(pos), 2.25))

ax = fig.add_subplot(111)
w = 0.6
wb = 0.6

data = [np.radians(SplitT4c_GC6f_R_deg_dend), np.radians(SplitT4c_GC6f_R_deg_axons)]

colors = ['C5', 'C4']

ax.axhline(y=0,xmin=0.0001,xmax=0.9999, color='0.05', linestyle=':', linewidth = 1)

for j in range (len(data)):
    ax.plot([pos[j]-w/2, pos[j]+w/2],[stats.circmean(data[j]),stats.circmean(data[j])],
            color=colors[j], linestyle='-', linewidth = 4)
    ax.errorbar(pos[j],stats.circmean(data[j]),yerr=[stats.circstd(data[j])], color='k',zorder = 0)    
    for i in range(len(data[j])):
        ax.scatter(pos[j] + np.random.random(1) * w/2 - w/4, data[j][i], s=25, color=colors[j], alpha=0.5, zorder = 2) 
   
ax.spines["top"].set_visible(False)
ax.spines["right"].set_visible(False)
ax.spines['left'].set_position(('outward', 7))
ax.spines['bottom'].set_position(('outward', 7))
ax.set_xticks(pos)
ax.set_xticklabels(('dend.','axon'), rotation=45, size=10)
ax.set_yticks(np.radians(rotations[::2]))
ax.set_yticklabels(rotations[::2])
ax.set_ylabel(u'Preferred direction [°]', size=10)
plt.ylim([0,np.pi*2])

bbox_inches = 'tight'
#plt.savefig('C:\\Users\\gammer\\Desktop\\DATA Surface\\LPi Opponency\\plots_LPi_ms\\\
#FigS6_SplitT4c_R_deg_dend_vs_axons_Dots.pdf',bbox_inches='tight', dpi=600, transparent=True)

plt.show()

# %% [code]
# Make Scatter Plot of R_deg

pos = [0,1]

fig = plt.figure(figsize = (0.4*len(pos), 2.25))

ax = fig.add_subplot(111)
w = 0.6
wb = 0.6

data = [np.radians(SplitT4c_GC6f_SING_R_deg_dend), np.radians(SplitT4c_GC6f_SING_R_deg_axons)]

colors = ['C5', 'C4']

ax.axhline(y=0,xmin=0.0001,xmax=0.9999, color='0.05', linestyle=':', linewidth = 1)

for j in range (len(data)):
    ax.plot([pos[j]-w/2, pos[j]+w/2],[stats.circmean(data[j]),stats.circmean(data[j])],
            color=colors[j], linestyle='-', linewidth = 4)
    ax.errorbar(pos[j],stats.circmean(data[j]),yerr=[stats.circstd(data[j])], color='k',zorder = 0)    
    for i in range(len(data[j])):
        ax.scatter(pos[j] + np.random.random(1) * w/2 - w/4, data[j][i], s=25, color=colors[j], alpha=0.5, zorder = 2) 
   
ax.spines["top"].set_visible(False)
ax.spines["right"].set_visible(False)
ax.spines['left'].set_position(('outward', 7))
ax.spines['bottom'].set_position(('outward', 7))
ax.set_xticks(pos)
ax.set_xticklabels(('dend.','axon'), rotation=45, size=10)
ax.set_yticks(np.radians(rotations[::2]))
ax.set_yticklabels(rotations[::2])
ax.set_ylabel(u'Preferred direction [°]', size=10)
plt.ylim([0,np.pi*2])

bbox_inches = 'tight'
#plt.savefig('C:\\Users\\gammer\\Desktop\\DATA Surface\\LPi Opponency\\plots_LPi_ms\\
#FigS6_SplitT4c_R_deg_dend_vs_axons_SING.pdf',bbox_inches='tight', dpi=600, transparent=True)

plt.show()

# %% [code]
print(stats.levene(SplitT4c_GC6f_MOI_dend, SplitT4c_GC6f_MOI_axons))
print(stats.ttest_rel(SplitT4c_GC6f_MOI_dend, SplitT4c_GC6f_MOI_axons))
print(stats.levene(SplitT4c_GC6f_LDir_dend, SplitT4c_GC6f_LDir_axons))
print(stats.ttest_rel(SplitT4c_GC6f_LDir_dend, SplitT4c_GC6f_LDir_axons))
print(stats.levene(SplitT4c_GC6f_R_deg_dend, SplitT4c_GC6f_R_deg_axons))
print(stats.ttest_rel(SplitT4c_GC6f_R_deg_dend, SplitT4c_GC6f_R_deg_axons))

# %% [code]
print(stats.levene(SplitT4c_GC6f_SING_MOI_dend, SplitT4c_GC6f_SING_MOI_axons))
print(stats.ttest_rel(SplitT4c_GC6f_SING_MOI_dend, SplitT4c_GC6f_SING_MOI_axons))
print(stats.levene(SplitT4c_GC6f_SING_LDir_dend, SplitT4c_GC6f_SING_LDir_axons))
print(stats.ttest_rel(SplitT4c_GC6f_SING_LDir_dend, SplitT4c_GC6f_SING_LDir_axons))
print(stats.levene(SplitT4c_GC6f_SING_R_deg_dend, SplitT4c_GC6f_SING_R_deg_axons))
print(stats.ttest_rel(SplitT4c_GC6f_SING_R_deg_dend, SplitT4c_GC6f_SING_R_deg_axons))
